# Supplementary material for: Mining Structural Information from Gas Chromatography-Electron-Impact Ionization-Mass Spectrometry Data for Analytical-Descriptor-Based Quantitative Structure–Activity Relationship
Source: J Xenobiot. 2025 Nov 1;15(6):177. doi: 10.3390/jox15060177 (PMC12641815; doi:10.3390/jox15060177)
Supplement: Supplementary file 1 [file jox-15-00177-s001.zip]

Archive with 4 entries (4 files):
- jox-3866436-Supplementary_Material.pdf
- jox-3866436-test_data_coverage_mod1.xlsx
- jox-3866436-train_data_coverage_mod1.xlsx
- jox-3866436-validation_data_coverage_mod1.xlsx
