# Supplementary material for: Mining Structural Information from Gas Chromatography-Electron-Impact Ionization-Mass Spectrometry Data for Analytical-Descriptor-Based Quantitative Structure–Activity Relationship
Source: J Xenobiot. 2025 Nov 1;15(6):177. doi: 10.3390/jox15060177 (PMC12641815; doi:10.3390/jox15060177)
Supplement: Supplementary file 1 [file jox-15-00177-s001.zip › jox-3866436-test_data_coverage_mod1.xlsx]

## Sheet: Boiling Point
ID	CAS	Name	InChI key	Formula	RI	min(m/z)	max(m/z)	Boiling Point (°C)
1	74-82-8	Methane	VNWKTOKETHGBQD-UHFFFAOYSA-N	CH4	100	12	17	-160
2	593-53-3	HFC-41	NBVXSUQYWXRMNV-UHFFFAOYSA-N	CH3F	173	12	35	-78
3	74-84-0	Ethane	OTMSDBZUPAUEDD-UHFFFAOYSA-N	C2H6	200	2	31	-89
4	116-15-4	1,1,2,3,3,3-Hexafluoro-1-propene	HCDGVLDPFQMKDK-UHFFFAOYSA-N	C3F6	266	12	152	-30
5	677-21-4	3,3,3-Trifluoro-1-propene	FDMFUZHCIRHGRG-UHFFFAOYSA-N	C3H3F3	315	2	97	-17
6	624-72-6	1,2-Difluoroethane	AHFMSNDOYCFEPH-UHFFFAOYSA-N	C2H4F2	347	25	67	31
7	689-97-4	1-Buten-3-yne	WFYPICNXBKQZGB-UHFFFAOYSA-N	C4H4	374	2	54	5.1
8	431-47-0	Methyl trifluoroacetate	VMVNZNXAVJHNDJ-UHFFFAOYSA-N	C3H3F3O2	400	12	128	43
9	353-59-3	Methane, bromochlorodifluoro-	MEXUFEQDCXZEON-UHFFFAOYSA-N	CBrClF2	404	12	168	-3.7
10	107-25-5	Methoxyethene	XJRBAMWJDBPFIM-UHFFFAOYSA-N	C3H6O	416	12	60	5.5
11	593-60-2	Vinyl bromide	INLLPKCGLOXCIV-UHFFFAOYSA-N	C2H3Br	428	24	109	16
12	107-02-8	Acrolein	HGINCPLSRVDWNT-UHFFFAOYSA-N	C3H4O	456	13	57	53
13	557-98-2	1-Propene, 2-chloro-	PNLQPWWBHXMFCA-UHFFFAOYSA-N	C3H5Cl	470	12	79	23
14	383-63-1	Ethyl trifluoroacetate	STSCVKRWJPWALQ-UHFFFAOYSA-N	C4H5F3O2	474	12	141	61
15	78-78-4	2-Methylbutane	QWTDNUCVQCZILF-UHFFFAOYSA-N	C5H12	475	2	73	28
16	109-93-3	Ethene, 1,1'-oxybis-	QYKIQEUNHZKYBP-UHFFFAOYSA-N	C4H6O	480	12	72	28
17	13952-84-6	2-Butanamine	BHRZNVHARXXAHW-UHFFFAOYSA-N	C4H11N	493	14	73	63
18	371-62-0	2-Fluoroethanol	GGDYAKVUZMZKRV-UHFFFAOYSA-N	C2H5FO	494	12	65	100
19	75-52-5	Nitromethane	LYGJENNIWJXYER-UHFFFAOYSA-N	CH3NO2	506	12	62	100
20	407-25-0	Trifluoroacetic anhydride	QAEDZJGFFMLHHQ-UHFFFAOYSA-N	C4F6O3	515	28	113	40
21	1072-44-2	Aziridine, 1-methyl-	XLJQPXVBQNJNLW-UHFFFAOYSA-N	C3H7N	519	2	59	28
22	75-54-7	Methyldichlorosilane	NWKBSEBOBPHMKL-UHFFFAOYSA-N	CH4Cl2Si	534	12	119	41
23	4747-21-1	N-Methylisopropylamine	XHFGWHUWQXTGAT-UHFFFAOYSA-N	C4H11N	542	15	73	50
24	674-76-0	(2E)-4-methylpent-2-ene	LGAQJENWWYGFSN-SNAWJCMRSA-N	C6H12	562	2	86	59
25	4461-48-7	4-Methyl-2-pentene	QFUVNTDDTDGGAH-UHFFFAOYSA-N	C6H12	585	14	85	59
26	870-23-5	2-Propene-1-thiol	ULIKDJVNUXNQHS-UHFFFAOYSA-N	C3H6S	603	24	76	65
27	107-29-9	Acetaldehyde oxime	FZENGILVLUJGJX-UHFFFAOYSA-N	C2H5NO	606	12	61	120
28	996-35-0	N,N-Dimethylisopropylamine	VMOWKUTXPNPTEN-UHFFFAOYSA-N	C5H13N	607	14	88	66
29	1759-81-5	Cyclopentene, 4-methyl-	FWMRUAODTCVEQK-UHFFFAOYSA-N	C6H10	610	14	83	66
30	64-19-7	Acetic acid	QTBSBXVTEAMEQO-UHFFFAOYSA-N	C2H4O2	610	2	62	120
31	107-15-3	Ethylenediamine	PIICEJLVQHRZGT-UHFFFAOYSA-N	C2H8N2	612	13	61	120
32	616-12-6	(E)-3-Methylpent-2-ene	BEQGRRJLJLVQAQ-GQCTYLIASA-N	C6H12	613	1	86	70
33	637-92-3	Ethyl T-butyl ether	NUMQCACRALPSHD-UHFFFAOYSA-N	C6H14O	615	27	88	73
34	67-66-3	Chloroform	HEDRZPFGACZZDS-UHFFFAOYSA-N	CHCl3	615	12	124	61
35	75-85-4	2-Methyl-2-butanol	MSXVEPNJUHWQHW-UHFFFAOYSA-N	C5H12O	615	14	75	100
36	563-79-1	2-Butene, 2,3-dimethyl-	WGLLSSPDPJPLOR-UHFFFAOYSA-N	C6H12	625	14	85	73
37	106-94-5	1-Bromopropane	CYNYIHKIEHGYOZ-UHFFFAOYSA-N	C3H7Br	627	14	125	71
38	109-74-0	Butanenitrile	KVNRLNFWIYMESJ-UHFFFAOYSA-N	C4H7N	633	12	70	120
39	354-04-1	Ethane, 1,2-dibromo-1,1,2-trifluoro-	UREJNEBJDURREH-UHFFFAOYSA-N	C2HBr2F3	634	19	223	76
40	540-73-8	1,2-Dimethylhydrazine	DIIIISSCIXVANO-UHFFFAOYSA-N	C2H8N2	645	13	61	81
41	590-86-3	3-Methylbutanal	YGHRJJRRZDOVPD-UHFFFAOYSA-N	C5H10O	652	13	87	92
42	625-48-9	2-Nitroethanol	KIPMDPDAFINLIV-UHFFFAOYSA-N	C2H5NO3	658	12	92	190
43	23010-00-6	1-Chloro-3-methylbut-1-ene	MXVSJNLRVLKAOG-ONEGZZNKSA-N	C5H9Cl	662	26	106	87
44	77-75-8	3-Methyl-1-pentyn-3-ol	QXLPXWSKPNOQLE-UHFFFAOYSA-N	C6H10O	662	13	98	120
45	1589-47-5	2-Methoxy-1-propanol	YTTFFPATQICAQN-UHFFFAOYSA-N	C4H10O2	664	13	91	130
46	4914-91-4	2-PENTENE, 3,4-DIMETHYL-, (Z)-	PPBWEVVDSRKEIK-ALCCZGGFSA-N	C7H14	671	14	100	89
47	591-87-7	Allyl acetate	FWZUNOYOVVKUNF-UHFFFAOYSA-N	C5H8O2	672	12	100	100
48	123-91-1	1,4-Dioxane	RYHBNJHYFVUHQT-UHFFFAOYSA-N	C4H8O2	675	12	90	100
49	111-34-2	Butyl vinyl ether	UZKWTJUDCOPSNM-UHFFFAOYSA-N	C6H12O	679	13	102	94
50	557-40-4	1-Propene, 3,3'-oxybis-	ATVJXMYDOSMEPO-UHFFFAOYSA-N	C6H10O	680	14	97	94
51	123-75-1	Pyrrolidine	RWRDLPDLKQPQOW-UHFFFAOYSA-N	C4H9N	680	13	72	86
52	1629-58-9	Ethyl vinyl ketone	JLIDVCMBCGBIEY-UHFFFAOYSA-N	C5H8O	681	14	86	100
53	76-12-0	1,2-Difluoro-1,1,2,2-tetrachloroethane	UGCSPKPEHQEOSR-UHFFFAOYSA-N	C2Cl4F2	681	12	206	93
54	556-56-9	1-Propene, 3-iodo-	HFEHLDPGIKPNKL-UHFFFAOYSA-N	C3H5I	688	13	170	100
55	121-45-9	Trimethyl phosphite	CYTQBVOFDCPGCX-UHFFFAOYSA-N	C3H9O3P	689	14	125	110
56	584-02-1	3-Pentanol	AQIXEPGDORPWBJ-UHFFFAOYSA-N	C5H12O	690	14	88	120
57	124-70-9	Silane, dichloroethenylmethyl-	YLJJAVFOBDSYAN-UHFFFAOYSA-N	C3H6Cl2Si	697	14	146	92
58	127-06-0	Acetoxime	PXAJQJMDEXJWFB-UHFFFAOYSA-N	C3H7NO	700	12	75	140
59	5765-44-6	Isoxazole, 5-methyl-	AGQOIYCTCOEHGR-UHFFFAOYSA-N	C4H5NO	702	12	85	120
60	78-88-6	2,3-Dichloro-1-propene	FALCMQXTWHPRIH-UHFFFAOYSA-N	C3H4Cl2	706	12	115	94
61	142-68-7	Tetrahydropyran	DHXVGJBLRPWPCS-UHFFFAOYSA-N	C5H10O	714	14	88	88
62	594-37-6	1,2-Dichloro-2-methylpropane	OQPNDCHKFIHPBY-UHFFFAOYSA-N	C4H8Cl2	720	14	115	110
63	590-73-8	Hexane, 2,2-dimethyl-	FLTJDUOFAQWHDF-UHFFFAOYSA-N	C8H18	720	15	114	110
64	76-38-0	Methoxyflurane	RFKMCNOHBTXSMU-UHFFFAOYSA-N	C3H4Cl2F2O	722	14	165	100
65	106-89-8	Epichlorohydrin	BRLQWZUYTZBJKN-UHFFFAOYSA-N	C3H5ClO	725	12	94	120
66	36215-07-3	1-Chloro-3-methoxypropane	BQLHMMQUVJCTAN-UHFFFAOYSA-N	C4H9ClO	728	25	111	110
67	625-28-5	Isovaleronitrile	QHDRKFYEGYYIIK-UHFFFAOYSA-N	C5H9N	731	13	82	130
68	626-94-8	5-Hexen-2-ol	LNPNXWKVAFKIBX-UHFFFAOYNA-N	C6H12O	732	15	85	140
69	96-54-8	1-Methylpyrrole	OXHNLMTVIGZXSG-UHFFFAOYSA-N	C5H7N	743	13	83	120
70	6975-92-4	2,5-Dimethyl-1-hexene	ISZWTVCVSJVEOL-UHFFFAOYSA-N	C8H16	744	14	113	110
71	25044-01-3	1-Penten-3-one, 2-methyl-	GHHGVSCQWPVENX-UHFFFAOYSA-N	C6H10O	748	24	100	120
72	507-36-8	Butane, 2-bromo-2-methyl-	JOUWCKCVTDSMHF-UHFFFAOYSA-N	C5H11Br	750	14	151	110
73	1120-97-4	4-Methyl-1,3-dioxane	INCCMBMMWVKEGJ-UHFFFAOYNA-N	C5H10O2	754	13	103	110
74	661-11-0	Heptane, 1-fluoro-	BITLXSQYFZTQGC-UHFFFAOYSA-N	C7H15F	755	15	118	120
75	358-43-0	Triethylfluorosilane	QVMRVWAOMIXFFW-UHFFFAOYSA-N	C6H15FSi	759	26	136	110
76	110-89-4	Piperidine	NQRYJNQNLNOLGT-UHFFFAOYSA-N	C5H11N	764	14	86	110
77	1576-95-0	cis-Pent-2-ene-1-ol	BTSIZIIPFNVMHF-ARJAWSKDSA-N	C5H10O	767	14	87	140
78	352-32-9	p-Fluorotoluene	WRWPPGUCZBJXKX-UHFFFAOYSA-N	C7H7F	767	15	112	120
79	3054-95-3	Acrolein diethylacetal	MCIPQLOKVXSHTD-UHFFFAOYSA-N	C7H14O2	770	14	130	120
80	583-48-2	3,4-Dimethylhexane	RNTWWGNZUXGTAX-UHFFFAOYSA-N	C8H18	771	1	115	120
81	589-81-1	Heptane, 3-methyl-	LAIUFBWHERIJIH-UHFFFAOYSA-N	C8H18	773	15	115	120
82	15890-40-1	rel-(1R,3R)-1,2,3-Trimethylcyclopentane	VCWNHOPGKQCXIQ-WZTWBHKBNA-N	C8H16	775	12	114	120
83	76-02-8	Trichloroacetyl chloride	PVFOMCVHYWHZJE-UHFFFAOYSA-N	C2Cl4O	778	29	149	120
84	95-52-3	2-Fluorotoluene	MMZYCBHLNZVROM-UHFFFAOYSA-N	C7H7F	780	15	112	120
85	108-01-0	Dimethylaminoethanol	UEEJHVSXFDXPFK-UHFFFAOYSA-N	C4H11NO	780	14	90	130
86	107-86-8	3-Methylbut-2-enal	SEPQTYODOKLVSB-UHFFFAOYSA-N	C5H8O	782	26	85	130
87	109-02-4	4-Methylmorpholine	SJRJJKPEHAURKC-UHFFFAOYSA-N	C5H11NO	787	12	103	120
88	4229-91-8	2-Propylfuran	CPLJMYOQYRCCBY-UHFFFAOYSA-N	C7H10O	791	14	111	120
89	590-66-9	1,1-Dimethylcyclohexane	QEGNUYASOUJEHD-UHFFFAOYSA-N	C8H16	791	15	113	120
90	141-57-1	Trichloropropylsilane	DOEHJNBEOVLHGL-UHFFFAOYSA-N	C3H7Cl3Si	798	14	182	120
91	66-25-1	Hexanal	JARKCYVAAOWBJS-UHFFFAOYSA-N	C6H12O	800	14	100	130
92	291-64-5	Cycloheptane	DMEGYFMYUHOHGS-UHFFFAOYSA-N	C7H14	807	15	100	120
93	1069-53-0	2,3,5-Trimethylhexane	ODGLTLJZCVNPBU-UHFFFAOYSA-N	C9H20	812	26	129	130
94	4744-08-5	Propane, 1,1-diethoxy-	MBNMGGKBGCIEGF-UHFFFAOYSA-N	C7H16O2	813	12	131	120
95	109-77-3	Propanedinitrile	CUONGYYJJVDODC-UHFFFAOYSA-N	C3H2N2	815	12	67	220
96	1071-26-7	2,2-Dimethylheptane	PSABUFWDVWCFDP-UHFFFAOYSA-N	C9H20	816	12	128	130
97	626-58-4	Piperidine, 4-methyl-	UZOFELREXGAFOI-UHFFFAOYSA-N	C6H13N	816	14	100	130
98	542-69-8	Butane, 1-iodo-	KMGBZBJJOKUPIA-UHFFFAOYSA-N	C4H9I	819	14	185	130
99	2213-23-2	2,4-Dimethylheptane	AUKVIBNBLXQNIZ-UHFFFAOYSA-N	C9H20	821	15	128	130
100	624-24-8	Methyl valerate	HNBDRPTVWVGKBR-UHFFFAOYSA-N	C6H12O2	823	14	117	130
101	930-89-2	(Z)-1-Ethyl-2-methylcyclopentane	BSKOLJVTLRLTHE-JGVFFNPUSA-N	C8H16	825	12	114	130
102	542-58-5	beta-Chloroethyl acetate	VIRWKAJWTKAIMA-UHFFFAOYSA-N	C4H7ClO2	835	14	88	140
103	16789-46-1	3-Ethyl-2-methylhexane	MVLOWDRGPHBNNF-UHFFFAOYNA-N	C9H20	845	25	129	140
104	617-89-0	Furfurylamine	DDRPCXLAQZKBJP-UHFFFAOYSA-N	C5H7NO	854	14	98	150
105	7154-79-2	2,2,3,3-Tetramethylpentane	QUKOJKFJIHSBKV-UHFFFAOYSA-N	C9H20	854	15	113	140
106	3074-71-3	2,3-Dimethylheptane	WBRFDUJXCLCKPX-UHFFFAOYSA-N	C9H20	855	15	129	140
107	3074-76-8	Hexane, 3-ethyl-3-methyl-	CYWROHZCELEGSE-UHFFFAOYSA-N	C9H20	855	25	128	140
108	6709-39-3	1,5-Heptadiene, 2,6-dimethyl-	DONSTYDPUORSDN-UHFFFAOYSA-N	C9H16	856	26	125	140
109	872-53-7	Cyclopentanecarbaldehyde	VELDYOPRLMJFIK-UHFFFAOYSA-N	C6H10O	857	26	99	130
110	401-80-9	alpha,alpha,alpha,3-Tetrafluorotoluene	GBOWGKOVMBDPJF-UHFFFAOYSA-N	C7H4F4	861	12	166	100
111	628-20-6	4-Chlorobutyronitrile	ZFCFBWSVQWGOJJ-UHFFFAOYSA-N	C4H6ClN	862	12	104	190
112	1795-26-2	(1alpha,3alpha,3beta)-1,3,,5-Trimethylcychlohexane	ODNRTOSCFYDTKF-FBJIGQNJNA-N	C9H18	863	15	127	140
113	637-97-8	Pentane, 2-iodo-	JUPBFIYJUCWJCT-UHFFFAOYSA-N	C5H11I	869	14	200	150
114	2216-33-3	3-Methyloctane	SEEOMASXHIJCDV-UHFFFAOYSA-N	C9H20	871	15	129	140
115	127-19-5	N,N-Dimethylacetamide	FXHOOIRPVKKKFG-UHFFFAOYSA-N	C4H9NO	883	13	89	160
116	3452-09-3	1-Nonyne	OSSQSXOTMIGBCF-UHFFFAOYSA-N	C9H16	884	14	124	150
117	3083-23-6	1,2-Epoxy-3,3,3-trichloropropane	VFEXYZINKMLLAK-UHFFFAOYSA-N	C3H3Cl3O	885	12	162	150
118	107-59-5	tert-Butyl chloroacetate	KUYMVWXKHQSIAS-UHFFFAOYSA-N	C6H11ClO2	891	14	138	150
119	100-37-8	N,N-Diethylethanolamine	BFSVOASYOCHEOV-UHFFFAOYSA-N	C6H15NO	894	15	118	160
120	6236-88-0	trans-1-ethyl-4-methyl-Cyclohexane	CYISMTMRBPPERU-KYZUINATSA-N	C9H18	896	27	127	150
121	1871-52-9	1,3,5-Cyclooctatriene	ICPMUWPXCAVOOQ-XCADPSHZSA-N	C8H10	898	25	107	150
122	20637-49-4	Propane, 1,2,3-trimethoxy-	CAYMIAFKNJGSOR-UHFFFAOYSA-N	C6H14O3	898	26	104	150
123	111-76-2	2-Butoxyethanol	POAOYUHQDCAZBD-UHFFFAOYSA-N	C6H14O2	906	14	118	170
124	14508-49-7	Chloropyrazine	GELVZYOEQVJIRR-UHFFFAOYSA-N	C4H3ClN2	906	12	117	150
125	590-01-2	Butyl propionate	BTMVHUNTONAYDX-UHFFFAOYSA-N	C7H14O2	908	14	101	150
126	2425-74-3	Formamide, N-(1,1-dimethylethyl)-	SDLAKRCBYGZJRW-UHFFFAOYSA-N	C5H11NO	915	14	102	200
127	13019-20-0	3-Heptanone, 2-methyl-	XYYMFUCZDNNGFS-UHFFFAOYSA-N	C8H16O	918	12	129	160
128	25346-31-0	Pentane, 3-bromo-3-methyl-	ZRPQYKLJSOLRPZ-UHFFFAOYSA-N	C6H13Br	923	15	137	130
129	638-10-8	2-Butenoic acid, 3-methyl-, ethyl ester	UTXVCHVLDOLVPC-UHFFFAOYSA-N	C7H12O2	924	14	130	150
130	628-17-1	Pentane, 1-iodo-	BLXSFCHWMBESKV-UHFFFAOYSA-N	C5H11I	928	15	199	160
131	1072-16-8	Octane, 2,7-dimethyl-	KEVMYFLMMDUPJE-UHFFFAOYSA-N	C10H22	928	25	127	160
132	5470-02-0	Piperidine, 1-propyl-	VTDIWMPYBAVEDY-UHFFFAOYSA-N	C8H17N	930	26	128	150
133	100-69-6	2-Vinylpyridine	KGIGUEBEKRSTEW-UHFFFAOYSA-N	C7H7N	932	26	107	160
134	4110-44-5	3,3-Dimethyloctane	DBULLUBYDONGLT-UHFFFAOYSA-N	C10H22	932	14	128	160
135	96-18-4	1,2,3-Trichloropropane	CFXQEHVMCRXUSD-UHFFFAOYSA-N	C3H5Cl3	938	12	148	160
136	15869-96-2	4,5-Dimethyloctane	DOYJTLUPPPUSMD-UHFFFAOYNA-N	C10H22	943	15	143	160
137	141-97-9	Ethyl acetoacetate	XYIBRDXRRQCHLP-UHFFFAOYSA-N	C6H10O3	944	12	131	180
138	626-88-0	Pentane, 1-bromo-4-methyl-	XZKFBZOAIGFZSU-UHFFFAOYSA-N	C6H13Br	950	14	167	140
139	111-96-6	Diethylene glycol dimethyl ether	SBZXBUIDTXKZTM-UHFFFAOYSA-N	C6H14O3	951	14	103	160
140	108-83-8	Diisobutyl ketone	PTTPXKJBFFKCEK-UHFFFAOYSA-N	C9H18O	952	15	144	170
141	541-47-9	3,3-Dimethylacrylic acid	YYPNJNDODFVZLE-UHFFFAOYSA-N	C5H8O2	953	12	102	200
142	15869-85-9	Nonane, 5-methyl-	TYSIILFJZXHVPU-UHFFFAOYSA-N	C10H22	960	15	143	170
143	4984-01-4	3,7-Dimethyloct-1-ene	KSXTZYRIJKDCEA-UHFFFAOYNA-N	C10H20	963	15	140	150
144	7443-55-2	trans-3-Methylcyclohexanol	HTSABYAWKQAHBT-COBSHVIPSA-N	C7H14O	964	14	112	170
145	4057-42-5	2,6-Dimethyloct-2-ene	WQNLWKDARWVSKE-UHFFFAOYNA-N	C10H20	967	15	142	160
146	108-67-8	1,3,5-Trimethylbenzene	AUHZEENZYGFFBQ-UHFFFAOYSA-N	C9H12	972	15	122	160
147	3153-37-5	Butanoic acid, 4-chloro-, methyl ester	ZZUYIRISBMWFMV-UHFFFAOYSA-N	C5H9ClO2	972	14	137	180
148	108-97-4	4H-Pyran-4-one	CVQUWLDCFXOXEN-UHFFFAOYSA-N	C5H4O2	972	12	98	210
149	601-77-4	Diisopropylnitrosamine	AUIKJTGFPFLMFP-UHFFFAOYSA-N	C6H14N2O	979	13	131	190
150	538-86-3	Benzyl methyl ether	GQKZBCPTCWJTAS-UHFFFAOYSA-N	C8H10O	984	14	124	170
151	109-04-6	2-Bromopyridine	IMRWILPUOVGIMU-UHFFFAOYSA-N	C5H4BrN	988	12	160	190
152	95-57-8	2-Chlorophenol	ISPYQTSUDJAMAB-UHFFFAOYSA-N	C6H5ClO	992	14	132	170
153	589-98-0	3-octanol	NMRPBPVERJPACX-UHFFFAOYSA-N	C8H18O	994	14	112	170
154	538-93-2	Isobutylbenzene	KXUHSQYYJYAXGZ-UHFFFAOYSA-N	C10H14	995	15	136	170
155	123-96-6	2-Octanol	SJWFXCIHNDVPSH-UHFFFAOYSA-N	C8H18O	998	15	129	180
156	123-66-0	Ethyl hexanoate	SHZIWNPUGXLXDT-UHFFFAOYSA-N	C8H16O2	1000	2	145	170
157	106-46-7	1,4-Dichlorobenzene	OCJBOOLMMGQPQU-UHFFFAOYSA-N	C6H4Cl2	1021	25	151	170
158	1193-18-6	3-Methyl-2-cyclohexen-1-one	IITQJMYAYSNIMI-UHFFFAOYSA-N	C7H10O	1026	26	112	200
159	496-11-7	Indan	PQNFLJBBNBOBRQ-UHFFFAOYSA-N	C9H10	1029	27	120	180
160	1974-04-5	Heptane, 2-bromo-	HLAUCEOFCOXKNF-UHFFFAOYNA-N	C7H15Br	1032	15	121	170
161	2508-29-4	5-Aminopentan-1-ol	LQGKDMHENBFVRC-UHFFFAOYSA-N	C5H13NO	1032	26	105	220
162	107-51-7	Octamethyltrisiloxane	CXQXSVUQTKDNFP-UHFFFAOYSA-N	C8H24O2Si3	1034	2	225	150
163	100-75-4	N-Nitrosopiperidine	UWSDONTXWQOZFN-UHFFFAOYSA-N	C5H10N2O	1040	14	116	220
164	10588-10-0	Pentanoic acid, 2-methylpropyl ester	ADNADZOSMJDVIS-UHFFFAOYSA-N	C9H18O2	1044	25	158	180
165	135-01-3	o-Diethylbenzene	KVNYFPKFSJIPBJ-UHFFFAOYSA-N	C10H14	1045	14	136	180
166	6781-98-2	2-Chloro-1,3-dimethylbenzene	VDXLAYAQGYCQEO-UHFFFAOYSA-N	C8H9Cl	1050	26	143	190
167	348-52-7	o-Fluoroiodobenzene	TYHUGKGZNOULKD-UHFFFAOYSA-N	C6H4FI	1053	20	224	190
168	614-71-1	Benzene, 1-ethoxy-2-methyl-	JWMKUKRBNODZFA-UHFFFAOYSA-N	C9H12O	1055	14	138	180
169	96-09-3	Styrene oxide	AWMVMTVKBNGEAK-UHFFFAOYSA-N	C8H8O	1057	14	122	190
170	1191-08-8	1,4-Butanedithiol	SMTOKHQOVJRXLK-UHFFFAOYSA-N	C4H10S2	1063	12	125	200
171	95-53-4	2-Methylaniline	RNVCVTLRINQCPJ-UHFFFAOYSA-N	C7H9N	1070	15	109	200
172	609-08-5	Propanedioic acid, methyl-, diethyl ester	UPQZOUHVTJNGFK-UHFFFAOYSA-N	C8H14O4	1073	24	175	200
173	1824-81-3	6-Methylpyridin-2-amine	QUXLCYFNVNNRBE-UHFFFAOYSA-N	C6H8N2	1074	12	110	210
174	108-39-4	m-Cresol	RLSSMJSEOOYNOY-UHFFFAOYSA-N	C7H8O	1075	15	110	200
175	695-98-7	2,3,5-Trimethylpyridine	GFYHSKONPJXCDE-UHFFFAOYSA-N	C8H11N	1076	26	122	180
176	106-44-5	p-Cresol	IWDCLRJOBJJRNH-UHFFFAOYSA-N	C7H8O	1077	15	110	200
177	622-85-5	Benzene, propoxy-	DSNYFFJTZPIKFZ-UHFFFAOYSA-N	C9H12O	1078	15	138	190
178	111-14-8	Heptanoic acid	MNWFXJYAOYHMED-UHFFFAOYSA-N	C7H14O2	1078	15	130	220
179	821-98-7	4-UNDECENE, (Z)-	JABYJIQOLGWMQW-CLFYSBASSA-N	C11H22	1081	15	156	190
180	541-25-3	Lewisite	GIKLTQKNOXNBNY-UHFFFAOYSA-N	C2H2AsCl3	1082	26	212	200
181	1195-32-0	1-Methyl-4-(prop-1-en-2-yl)benzene	MMSLOZQEMPDGPI-UHFFFAOYSA-N	C10H12	1090	14	133	190
182	1603-40-3	2-Amino-3-methylpyridine	RGDQRXPEZUNWHX-UHFFFAOYSA-N	C6H8N2	1099	14	110	220
183	313-72-4	Octafluoronaphthalene	JDCMOHAFGDQQJX-UHFFFAOYSA-N	C10F8	1103	31	274	210
184	100-53-8	Benzenemethanethiol	UENWRTRMUIOCKN-UHFFFAOYSA-N	C7H8S	1104	18	126	190
185	104-82-5	4-Methylbenzyl chloride	DMHZDOTYAVHSEH-UHFFFAOYSA-N	C8H9Cl	1108	15	143	200
186	91-65-6	N,N-Diethylcyclohexylamine	CIXSDMKDSYXUMJ-UHFFFAOYSA-N	C10H21N	1111	15	156	190
187	112-32-3	Formic acid, octyl ester	AVBRYQRTMPHARE-UHFFFAOYSA-N	C9H18O2	1114	36	113	200
188	1121-07-9	2,5-Pyrrolidinedione, 1-methyl-	KYEACNNYFNZCST-UHFFFAOYSA-N	C5H7NO2	1125	12	114	230
189	103-69-5	N-Ethylaniline	OJGMBLNIHDZDGS-UHFFFAOYSA-N	C8H11N	1128	15	123	200
190	874-63-5	3,5-Dimethylanisole	JCHJBEZBHANKGA-UHFFFAOYSA-N	C9H12O	1128	14	138	190
191	3731-53-1	4-Pyridinemethanamine	TXQWFIVRZNOPCK-UHFFFAOYSA-N	C6H8N2	1130	13	109	230
192	51-64-9	Dextroamphetamine	KWTSXDURSIMDCE-QMMMGPOBSA-N	C9H13N	1141	26	135	200
193	694-85-9	2(1H)-Pyridinone, 1-methyl-	DVVGIUUJYPYENY-UHFFFAOYSA-N	C6H7NO	1143	13	111	250
194	4375-14-8	Octahydro-1H-indole	PDELQDSYLBLPQO-UHFFFAOYNA-N	C8H15N	1145	15	127	190
195	1888-57-9	3-Hexanone, 2,5-dimethyl- (8CI)(9CI)	TUIWMHDSXJWXOH-UHFFFAOYSA-N	C8H16O	1145	14	129	150
196	2050-24-0	3,5-Diethyltoluene	HILAULICMJUOLK-UHFFFAOYSA-N	C11H16	1147	14	149	200
197	95-87-4	2,5-Dimethylphenol	NKTOLZVEWDHZMU-UHFFFAOYSA-N	C8H10O	1151	15	124	210
198	105-41-9	4-Methylhexan-2-amine	YAHRDLICUYEDAU-UHFFFAOYSA-N	C7H17N	1152	12	115	130
199	625-95-6	m-Iodotoluene	VLCPISYURGTGLP-UHFFFAOYSA-N	C7H7I	1155	26	220	210
200	2037-31-2	Benzenethiol, 3-chloro-	CQJDYPZUDYXHLM-UHFFFAOYSA-N	C6H5ClS	1158	26	149	210
201	935-13-7	2-Furanpropionic acid	XLTJXJJMUFDQEZ-UHFFFAOYSA-N	C7H8O3	1158	26	142	230
202	622-38-8	(Ethylthio)benzene	AEHWKBXBXYNPCX-UHFFFAOYSA-N	C8H10S	1160	15	141	200
203	78-00-2	Tetraethyl lead	MRMOZBOQVYRSEM-UHFFFAOYSA-N	C8H20Pb	1160	12	324	200
204	99-97-8	N,N,4-Trimethylaniline	GYVGXEWAOAAJEU-UHFFFAOYSA-N	C9H13N	1162	15	137	210
205	140-11-4	Benzyl acetate	QUKGYYKBILRGFE-UHFFFAOYSA-N	C9H10O2	1164	14	152	210
206	104-83-6	4-Chlorobenzyl chloride	JQZAEUFPPSRDOP-UHFFFAOYSA-N	C7H6Cl2	1166	26	165	220
207	623-27-8	1,4-Benzenedicarboxaldehyde	KUCOHFSKRZZVRO-UHFFFAOYSA-N	C8H6O2	1166	12	136	250
208	1973-22-4	o-Bromoethylbenzene	HVRUGFJYCAFAAN-UHFFFAOYSA-N	C8H9Br	1166	15	187	200
209	646-19-5	1,7-Diaminoheptane	PWSKHLMYTZNYKO-UHFFFAOYSA-N	C7H18N2	1168	16	128	220
210	615-36-1	Benzenamine, 2-bromo-	AOPBDRUWRLBSDB-UHFFFAOYSA-N	C6H6BrN	1173	14	175	230
211	2216-51-5	(1R,2S,5R)-(-)-Menthol	NOOLISFMXDJSKH-KXUCPTDWSA-N	C10H20O	1175	15	155	210
212	562-74-3	4-Methyl-1-(propan-2-yl)cyclohex-3-en-1-ol	WRYLYDPHFGVWKC-UHFFFAOYSA-N	C10H18O	1177	14	156	210
213	21129-27-1	Cyclohexanol, 1-methyl-4-(1-methylethyl)-	CMLYGGFIXXLYQT-UHFFFAOYSA-N	C10H20O	1178	15	141	210
214	111-48-8	2,2'-Thiobisethanol	YODZTKMDCQEPHD-UHFFFAOYSA-N	C4H10O2S	1184	13	124	280
215	112-34-5	2-(2-Butoxyethoxy)ethanol	OAYXUHPQHDHDDZ-UHFFFAOYSA-N	C8H18O3	1192	13	144	230
216	606-46-2	Benzenamine, N,N-diethyl-2-methyl-	YQYUUNRAPYPAPC-UHFFFAOYSA-N	C11H17N	1193	15	165	210
217	532-24-1	8-Methyl-8-azabicyclo(3.2.1)octan-3-one	QQXLDOJGLXJCSE-UHFFFAOYSA-N	C8H13NO	1198	4	140	230
218	108-42-9	3-Chloroaniline	PNPCRKVUWYDDST-UHFFFAOYSA-N	C6H6ClN	1198	15	131	230
219	22567-21-1	Dihydrocarveol, (+)-	KRCZYMFUWVJCLI-XDTORHTBNA-N	C10H18O	1200	15	155	220
220	1196-01-6	Pin-2-en-4-one	DCSCXTJOXBUFGB-JGVFFNPUSA-N	C10H14O	1204	14	152	230
221	618-42-8	Piperidine, 1-acetyl-	KDISMIMTGUMORD-UHFFFAOYSA-N	C7H13NO	1205	13	129	230
222	99-99-0	4-Nitrotoluene	ZPTVNYMJQHSSEA-UHFFFAOYSA-N	C7H7NO2	1212	15	139	240
223	700-88-9	Benzene, cyclopentyl-	VDIHFNQRHGYISG-UHFFFAOYSA-N	C11H14	1212	26	147	220
224	614-18-6	Ethyl nicotinate	XBLVHTDFJBKJLG-UHFFFAOYSA-N	C8H9NO2	1218	14	153	220
225	135-02-4	2-Methoxybenzaldehyde	PKZJLOCLABXVMC-UHFFFAOYSA-N	C8H8O2	1222	14	139	240
226	118-90-1	2-Methylbenzoic acid	ZWLPBLYKEWSWPD-UHFFFAOYSA-N	C8H8O2	1229	26	138	260
227	135-97-7	1-alpha-H,5-alpha-H-Tropan-3-beta-ol	CYHOMWAPJJPNMW-RNLVFQAGSA-N	C8H15NO	1234	27	142	240
228	100-00-5	1-Chloro-4-nitrobenzene	CZGCEKJOLUNIFY-UHFFFAOYSA-N	C6H4ClNO2	1234	12	161	240
229	89-82-7	R-(+)-Pulegone	NZGWDASTMWDZIW-MRVPVSSYSA-N	C10H16O	1237	15	155	220
230	99-12-7	1,3-Dimethyl-5-nitrobenzene	BYFNZOKBMZKTSC-UHFFFAOYSA-N	C8H9NO2	1237	26	153	270
231	927-49-1	6-Undecanone	ZPQAKYPOZRXKFA-UHFFFAOYSA-N	C11H22O	1237	15	171	230
232	89-92-9	1-(Bromomethyl)-2-methylbenzene	WGVYCXYGPNNUQA-UHFFFAOYSA-N	C8H9Br	1239	15	187	220
233	4346-18-3	Phenyl butyrate	IGVPBCZDHMIOJH-UHFFFAOYSA-N	C10H12O2	1245	25	165	220
234	591-19-5	m-Bromoaniline	DHYHYLGCQVVLOQ-UHFFFAOYSA-N	C6H6BrN	1250	14	175	250
235	95-69-2	4-Chloro-2-methylaniline	CXNVOWPRHWWCQR-UHFFFAOYSA-N	C7H8ClN	1256	14	145	240
236	105-60-2	Caprolactam	JBKVHLHDHHXQEQ-UHFFFAOYSA-N	C6H11NO	1259	14	115	270
237	271-44-3	Indazole	BAXOFTOLAUCFNW-UHFFFAOYSA-N	C7H6N2	1260	25	120	270
238	621-27-2	3-Propylphenol	MPWGZBWDLMDIHO-UHFFFAOYSA-N	C9H12O	1261	38	137	230
239	2856-63-5	(o-Chlorophenyl)acetonitrile	MRDUURPIPLIGQX-UHFFFAOYSA-N	C8H6ClN	1270	17	154	250
240	611-69-8	2-Methyl-1-phenylpropan-1-ol	GMDYDZMQHRTHJA-UHFFFAOYNA-N	C10H14O	1271	15	151	220
241	112-05-0	Nonanoic acid	FBUKVWPVBMHYJY-UHFFFAOYSA-N	C9H18O2	1273	15	159	250
242	88-18-6	2-tert-Butylphenol	WJQOZHYUIDYNHM-UHFFFAOYSA-N	C10H14O	1275	15	152	220
243	2859-68-9	2-Pyridinepropanol	FVZXYJDGVYLMDB-UHFFFAOYSA-N	C8H11NO	1276	15	137	260
244	591-20-8	Phenol, 3-bromo-	MNOJRWOWILAHAV-UHFFFAOYSA-N	C6H5BrO	1280	18	176	240
245	529-28-2	Benzene, 1-iodo-2-methoxy-	DVQWNQBEUKXONL-UHFFFAOYSA-N	C7H7IO	1283	12	236	240
246	89-72-5	2-(Butan-2-yl)phenol	NGFPWHGISWUQOI-UHFFFAOYSA-N	C10H14O	1289	15	152	230
247	89-83-8	Thymol	MGSRCZKZVOBKFT-UHFFFAOYSA-N	C10H14O	1291	26	151	230
248	607-85-2	Benzoic acid, 2-hydroxy-, 1-methylethyl ester	YEULQIJMIOWCHB-UHFFFAOYSA-N	C10H12O3	1292	15	182	240
249	106-41-2	4-Bromophenol	GZFGOTFRPZRKDS-UHFFFAOYSA-N	C6H5BrO	1292	14	176	240
250	120-72-9	Indole	SIKJAQJRHWYJAI-UHFFFAOYSA-N	C8H7N	1295	25	119	250
251	123-29-5	Ethyl nonanoate	BYEVBITUADOIGY-UHFFFAOYSA-N	C11H22O2	1296	15	187	230
252	1117-59-5	Pentanoic acid, hexyl ester	YERFHJZYNMRVLO-UHFFFAOYSA-N	C11H22O2	1298	26	144	230
253	1746-11-8	2-Methyl-2,3-dihydro-1-benzofuran	BWCJVGMZEQDOMY-UHFFFAOYNA-N	C9H10O	1306	15	136	200
254	1124-07-8	4,6-Dichloro-m-cresol	NDCNJVOXMCCKBP-UHFFFAOYSA-N	C7H6Cl2O	1310	15	181	230
255	122-73-6	Benzyl 3-methylbutyl ether	RXXCIBALSKQCAE-UHFFFAOYSA-N	C12H18O	1310	15	178	240
256	32367-54-7	2-Ethyl-1,2,3,4-tetrahydronaphthalene	JUANVGODPSRCGD-UHFFFAOYNA-N	C12H16	1313	25	162	240
257	1128-76-3	Ethyl 3-chlorobenzoate	LVFRSNCBCHABAM-UHFFFAOYSA-N	C9H9ClO2	1318	45	188	240
258	6341-97-5	2,4-Dichlorophenyl acetate	KGXUYVOKSRCTEK-UHFFFAOYSA-N	C8H6Cl2O2	1320	13	209	240
259	874-90-8	4-Anisonitrile	XDJAAZYHCCRJOK-UHFFFAOYSA-N	C8H7NO	1325	14	135	260
260	3012-37-1	Benzyl thiocyanate	ABNDFSOIUFLJAH-UHFFFAOYSA-N	C8H7NS	1326	26	151	230
261	77-47-4	Hexachlorocyclopentadiene	VUNCWTMEJYMOOR-UHFFFAOYSA-N	C5Cl6	1328	12	279	240
262	2162-99-4	Octane, 1,8-dichloro-	WXYMNDFVLNUAIA-UHFFFAOYSA-N	C8H16Cl2	1332	14	148	240
263	122-57-6	Methyl styryl ketone	BWHOZHOGCMHOBV-UHFFFAOYSA-N	C10H10O	1337	14	148	260
264	487-68-3	2,4,6-Trimethylbenzaldehyde	HIKRJHFHGKZKRI-UHFFFAOYSA-N	C10H12O	1339	27	150	240
265	100-06-1	4'-Methoxyacetophenone	NTPLXRHDUXRPNE-UHFFFAOYSA-N	C9H10O2	1348	26	152	260
266	87-91-2	Diethyl L-tartrate	YSAVZVORKRDODB-PHDIDXHHSA-N	C8H14O6	1355	14	189	280
267	89-61-2	1,4-Dichloro-2-nitrobenzene	RZKKOBGFCAHLCZ-UHFFFAOYSA-N	C6H3Cl2NO2	1362	12	196	270
268	55-63-0	Trinitroglycerin	SNIOPGDIGTZGOP-UHFFFAOYSA-N	C3H5N3O9	1363	30	193	250
269	622-78-6	Benzyl isothiocyanate	MDKCFLQDBWCQCV-UHFFFAOYSA-N	C8H7NS	1364	26	152	240
270	124-17-4	2-(2-Butoxyethoxy)ethyl acetate	VXQBJTKSVGFQOL-UHFFFAOYSA-N	C10H20O4	1366	14	161	240
271	611-06-3	2,4-Dichloronitrobenzene	QUIMTLZDMCNYGY-UHFFFAOYSA-N	C6H3Cl2NO2	1371	12	197	260
272	136-60-7	Butyl benzoate	XSIFPSYPOVKYCO-UHFFFAOYSA-N	C11H14O2	1376	27	179	250
273	324-74-3	4-Fluorobiphenyl	RUYZJEIKQYLEGZ-UHFFFAOYSA-N	C12H9F	1377	27	175	250
274	634-66-2	1,2,3,4-Tetrachlorobenzene	GBDZXPJXOMHESU-UHFFFAOYSA-N	C6H2Cl4	1380	25	222	250
275	92-52-4	Biphenyl	ZUOUZKKEUPVFJK-UHFFFAOYSA-N	C12H10	1381	26	156	260
276	102-29-4	Resorcinol monoacetate	ZZPKZRHERLGEKA-UHFFFAOYSA-N	C8H8O3	1383	14	154	280
277	643-58-3	2-Methyl-1,1'-biphenyl	ALLIZEAXNXSFGD-UHFFFAOYSA-N	C13H12	1401	36	171	260
278	121-33-5	4-Hydroxy-3-methoxybenzaldehyde	MWOOGOJBHIARFG-UHFFFAOYSA-N	C8H8O3	1404	14	154	280
279	101-84-8	Diphenyl oxide	USIUVYZYUHIAEV-UHFFFAOYSA-N	C12H10O	1404	26	172	260
280	475-20-7	Longifolene	PDSNLYSELAIEBU-GUIRCDHDSA-N	C15H24	1405	26	206	260
281	7335-26-4	Ethyl o-anisate	FNODWEPAWIJGPM-UHFFFAOYSA-N	C10H12O3	1412	26	182	260
282	2136-89-2	Benzene, 1-chloro-2-(trichloromethyl)-	MFHPYLFZSCSNST-UHFFFAOYSA-N	C7H4Cl4	1414	14	234	260
283	95-76-1	3,4-Dichloroaniline	SDYWXFYBZPNOFX-UHFFFAOYSA-N	C6H5Cl2N	1433	14	166	270
284	100-17-4	p-Nitroanisole	BNUHAJGCKIQFGE-UHFFFAOYSA-N	C7H7NO3	1444	14	155	270
285	626-00-6	Benzene, 1,3-diiodo-	SFPQFQUXAJOWNF-UHFFFAOYSA-N	C6H4I2	1448	26	332	280
286	97-54-1	Isoeugenol	BJIOGJUNALELMI-UHFFFAOYSA-N	C10H12O2	1450	15	165	270
287	573-98-8	1,2-Dimethylnapthalene	QNLZIZAQLLYXTC-UHFFFAOYSA-N	C12H12	1452	15	158	270
288	1198-37-4	Quinoline, 2,4-dimethyl-	ZTNANFDSJRRZRJ-UHFFFAOYSA-N	C11H11N	1454	15	159	260
289	636-98-6	Benzene, 1-iodo-4-nitro-	SCCCFNJTCDSLCY-UHFFFAOYSA-N	C6H4INO2	1461	17	251	290
290	2189-60-8	Benzene, octyl-	CDKDZKXSXLNROY-UHFFFAOYSA-N	C14H22	1467	27	192	260
291	95-14-7	1,2,3-Benzotriazole	QRUDEWIWKLJBPS-UHFFFAOYSA-N	C6H5N3	1469	13	121	350
292	143-22-6	2-[2-(2-Butoxyethoxy)ethoxy]ethanol	COBPKKZHLDDMTB-UHFFFAOYSA-N	C10H22O4	1470	15	176	280
293	942-92-7	Hexanophenone	MAHPVQDVMLWUAG-UHFFFAOYSA-N	C12H16O	1473	15	177	260
294	5451-85-4	Octyl valerate	OUYCCOBIJYUMAK-UHFFFAOYSA-N	C13H26O2	1474	27	157	260
295	2876-35-9	Naphthalene, 2-(1,1-dimethylethyl)-	MCEORGGPAKTORV-UHFFFAOYSA-N	C14H16	1475	27	186	280
296	60-34-4	Methylhydrazine	HDZGCSFEDULWCS-UHFFFAOYSA-N	CH6N2	1479	27	47	88
297	498-02-2	Acetovanillone	DFYRUELUNQRZTB-UHFFFAOYSA-N	C9H10O3	1489	15	169	300
298	2445-82-1	3-Methylcoumarin	VIIIJFZJKFXOGG-UHFFFAOYSA-N	C10H8O2	1490	15	162	290
299	1812-51-7	2-Ethyl-1,1'-biphenyl	DLMYHUARHITGIJ-UHFFFAOYSA-N	C14H14	1494	36	188	270
300	91-55-4	1H-Indole, 2,3-dimethyl-	PYFVEIDRTLBMHG-UHFFFAOYSA-N	C10H11N	1507	14	147	280
301	613-46-7	2-Naphthalenecarbonitrile	AZKDTTQQTKDXLH-UHFFFAOYSA-N	C11H7N	1513	26	155	310
302	111-82-0	Methyl dodecanoate	UQDUPQYQJKYHQI-UHFFFAOYSA-N	C13H26O2	1526	15	215	270
303	2243-89-2	2,4,6-Trimethylquinoline	ZXGXGZGKWSUMJK-UHFFFAOYSA-N	C12H13N	1532	26	173	280
304	497-37-0	exo-Norborneol	ZQTYQMYDIHMKQB-RRKCRQDMSA-N	C7H12O	1544	14	113	180
305	2051-62-9	4-Chlorobiphenyl	FPWNLURCHDRMHC-UHFFFAOYSA-N	C12H9Cl	1564	15	192	290
306	626-41-5	Phenol, 3,5-dibromo-	PZFMWYNHJFZBPO-UHFFFAOYSA-N	C6H4Br2O	1573	24	256	270
307	1081-77-2	1-Phenylnonane	LIXVMPBOGDCSRM-UHFFFAOYSA-N	C15H24	1574	15	206	280
308	84-66-2	Diethyl phthalate	FLKPEMZONWLCSK-UHFFFAOYSA-N	C12H14O4	1594	15	223	300
309	636-30-6	2,4,5-Trichloroaniline	GUMCAKKKNKYFEB-UHFFFAOYSA-N	C6H4Cl3N	1597	24	202	270
310	2016-42-4	Tetradecylamine	PLZVEHJLHYMBBY-UHFFFAOYSA-N	C14H31N	1639	15	214	290
311	1806-29-7	(1,1'-Biphenyl)-2,2'-diol	IMHDGJOMLMDPJN-UHFFFAOYSA-N	C12H10O2	1663	26	188	320
312	1861-40-1	Benfluralin	SMDHCQAYESWHAE-UHFFFAOYSA-N	C13H16F3N3O4	1671	12	337	370
313	2470-68-0	1-Heptanamine, N-heptyl-	NJWMENBYMFZACG-UHFFFAOYSA-N	C14H31N	1700	15	213	270
314	93-65-2	Mecoprop	WNTGYJSOUMFZEP-UHFFFAOYSA-N	C10H11ClO3	1712	27	217	300
315	5325-97-3	1,2,3,4,5,6,7,8-Octahydrophenanthrene	YSZLFGZFQTTZIQ-UHFFFAOYSA-N	C14H18	1721	15	188	300
316	101-53-1	4-Benzylphenol	HJSPWKGEPDZNLK-UHFFFAOYSA-N	C13H12O	1755	26	187	320
317	1083-56-3	Benzene, 1,1'-(1,4-butanediyl)bis- (9CI)	GLJFYGFBITUZOE-UHFFFAOYSA-N	C16H18	1780	27	212	320
318	593-45-3	Octadecane	RZJRJXONCZWCBN-UHFFFAOYSA-N	C18H38	1800	12	256	320
319	629-72-1	1-Bromopentadecane	JKOTZBXSNOGCIF-UHFFFAOYSA-N	C15H31Br	1854	14	165	320
320	2782-91-4	1,1,3,3-Tetramethyl-2-thiourea	MNOILHPDHOHILI-UHFFFAOYSA-N	C5H12N2S	1872	13	135	240
321	620-93-9	4,4'-Dimethyldiphenylamine	RHPVVNRNAHRJOQ-UHFFFAOYSA-N	C14H15N	1880	14	200	330
322	834-12-8	Ametryn	RQVYBGPQFYCBGX-UHFFFAOYSA-N	C9H17N5S	1898	15	229	340
323	63-25-2	Carbaryl	CVXBEEMKQHEXEN-UHFFFAOYSA-N	C12H11NO2	1901	15	202	320
324	612-94-2	2-Phenylnaphthalene	TURIHPLQSRVWHU-UHFFFAOYSA-N	C16H12	1968	27	206	350
325	1454-85-9	Heptadecan-1-ol	GOQYKNQRPGWPLP-UHFFFAOYSA-N	C17H36O	1984	15	239	330
326	151-19-9	3,6-Dimethyl-3-octanol	NPHCXUPGMINOPP-UHFFFAOYSA-N	C10H22O	1990	12	144	200
327	492-22-8	Thioxanthen-9-one	YRHRIQCWCFGUEQ-UHFFFAOYSA-N	C13H8OS	2049	17	216	370
328	88283-41-4	Pyrifenox	CKPCAYZTYMHQEX-UHFFFAOYSA-N	C14H12Cl2N2O	2088	50	298	210
329	1516-80-9	Ethoxytriphenylsilane	ZVJXKUWNRVOUTI-UHFFFAOYSA-N	C20H20OSi	2101	26	306	340
330	35554-44-0	Imazalil	PZBPKYOVPCNPJY-UHFFFAOYSA-N	C14H14Cl2N2O	2161	12	300	350
331	42874-03-3	Oxyfluorfen	OQMBBFQZGJFLBU-UHFFFAOYSA-N	C15H11ClF3NO4	2201	26	365	360
332	620-40-6	Tribenzylamine	MXHTZQSKTCCMFG-UHFFFAOYSA-N	C21H21N	2271	14	289	380
333	27519-02-4	cis-Tricos-9-ene	IGOWHGRNPLFNDJ-ZPHPHTNESA-N	C23H46	2278	26	324	380
334	3128-06-1	Hexanoic acid, 5-oxo-	MGTZCLMLSSAXLD-UHFFFAOYSA-N	C6H10O3	2418	12	115	270
335	56-55-3	Benz(a)anthracene	DXBHBZVCASKNBY-UHFFFAOYSA-N	C18H12	2437	18	230	440
336	6422-86-2	Bis(2-ethylhexyl) terephthalate	RWPICVVBGZBXNA-UHFFFAOYSA-N	C24H38O4	2766	29	361	380
337	193-39-5	Indeno(1,2,3-cd)pyrene	SXQBHARYMNFBPS-UHFFFAOYSA-N	C22H12	3095	43	279	540
338	544-85-4	Dotriacontane	QHMGJGNTMQDRQA-UHFFFAOYSA-N	C32H66	3200	26	452	470

## Sheet: LD50(Oral, Mouse)
ID	CAS	Name	InChI key	Formula	RI	min(m/z)	max(m/z)	log (LD50) (mM·mM-1)
1	50-00-0	Formaldehyde	WSFSSNUMVMOOMR-UHFFFAOYSA-N	CH2O	267	12	31	0.1
2	107-31-3	Methyl formate	TZIHFWKZFHZASV-UHFFFAOYSA-N	C2H4O2	372	12	62	1.1
3	107-13-1	Acrylonitrile	NLHHRLWOUZZQLW-UHFFFAOYSA-N	C3H3N	521	12	54	-0.3
4	108-05-4	Vinyl acetate	XTXRWKRVRITETP-UHFFFAOYSA-N	C4H6O2	546	12	87	1.3
5	593-79-3	Methane, selenobis-	RVIXKDRPFPUUOO-UHFFFAOYSA-N	C2H6Se	548	14	112	1.6
6	156-60-5	(E)-1,2-Dichloroethylene	KFUSEUYYWQURPO-OWOJBTEDSA-N	C2H2Cl2	558	12	101	1.3
7	542-56-3	Isobutyl nitrite	APNSGVMLAYLYCT-UHFFFAOYSA-N	C4H9NO2	576	12	104	0.3
8	78-93-3	Methyl ethyl ketone	ZWEHNKRNPOVVGH-UHFFFAOYSA-N	C4H8O	598	13	74	1.8
9	17167-73-6	1-Ethylidene-2-methylhydrazine	WIMYYXRANPYBED-UHFFFAOYSA-N	C3H8N2	634	27	73	0.7
10	107-06-2	1,2-Dichloroethane	WSLDOOZREJYCGB-UHFFFAOYSA-N	C2H4Cl2	642	12	102	0.6
11	108-18-9	Diisopropylamine	UAOMVDZJSHZZME-UHFFFAOYSA-N	C6H15N	644	14	102	1.3
12	121-46-0	2,5-Norbornadiene	SJYNFBVQFBRSIB-UHFFFAOYSA-N	C7H8	689	14	94	1.6
13	79-41-4	Methacrylic acid	CERQOIWHTDAKMF-UHFFFAOYSA-N	C4H6O2	711	12	88	1.2
14	105-57-7	Acetal	DHKHKXVYLBGOIT-UHFFFAOYSA-N	C6H14O2	726	12	118	1.5
15	1467-79-4	Dimethyl cyanamide	OAGOUCJGXNLJNL-UHFFFAOYSA-N	C3H6N2	728	12	71	0
16	108-10-1	4-Methyl-2-pentanone	NTIZESTWPVYFNL-UHFFFAOYSA-N	C6H12O	735	25	101	1.3
17	288-47-1	Thiazole	FZWLAAWBMGSTSO-UHFFFAOYSA-N	C3H3NS	735	12	88	1.1
18	556-52-5	Glycidol	CTKINSOISVBQLD-UHFFFAOYSA-N	C3H6O2	755	12	74	0.8
19	110-89-4	Piperidine	NQRYJNQNLNOLGT-UHFFFAOYSA-N	C5H11N	764	14	86	-0.5
20	123-63-7	Paraldehyde	SQYNKIJPMDEDEG-UHFFFAOYSA-N	C6H12O3	776	2	133	1.3
21	110-91-8	Morpholine	YNAVUWVOSKDBBP-UHFFFAOYSA-N	C4H9NO	787	13	89	0.8
22	591-78-6	2-Hexanone	QQZOPKMRPOGIEB-UHFFFAOYSA-N	C6H12O	790	14	101	1.4
23	96-29-7	2-Butanone oxime	WHIVNJATOVLWBW-UHFFFAOYSA-N	C4H9NO	793	12	88	1.1
24	97-64-3	Ethyl lactate	LZCLXQDLBQLTDK-UHFFFAOYSA-N	C5H10O3	815	18	118	1.3
25	6130-87-6	Tetramethyl-2-tetrazene	PRGCYUAJTPIADR-AATRIKPKSA-N	C4H12N4	834	28	117	1.1
26	109-01-3	1-Methylpiperazine	PVOAHINGSUIXLS-UHFFFAOYSA-N	C5H12N2	843	12	101	1.2
27	542-54-1	Pentanenitrile, 4-methyl-	DUJMVKJJUANUMQ-UHFFFAOYSA-N	C6H11N	847	13	98	0.7
28	108-90-7	Chlorobenzene	MVPPADPHJFYWMZ-UHFFFAOYSA-N	C6H5Cl	849	25	116	1.3
29	141-32-2	Butyl acrylate	CQEYYJKEWSMYFG-UHFFFAOYSA-N	C7H12O2	861	18	129	1.7
30	3048-64-4	5-Vinyl-2-norbornene	INYHZQLKOKTDAI-UHFFFAOYSA-N	C9H12	869	26	121	1.7
31	2346-00-1	Thiazole, 4,5-dihydro-2-methyl-	JUIQOABNSLTJSW-UHFFFAOYSA-N	C4H7NS	878	12	104	1.5
32	111-76-2	2-Butoxyethanol	POAOYUHQDCAZBD-UHFFFAOYSA-N	C6H14O2	906	14	118	1
33	111-96-6	Diethylene glycol dimethyl ether	SBZXBUIDTXKZTM-UHFFFAOYSA-N	C6H14O3	951	14	103	1.7
34	108-83-8	Diisobutyl ketone	PTTPXKJBFFKCEK-UHFFFAOYSA-N	C9H18O	952	15	144	1
35	95-49-8	2-Chlorotoluene	IBSQPLPBRSHTTG-UHFFFAOYSA-N	C7H7Cl	955	2	130	1.3
36	123-05-7	2-Ethylhexanal	LGYNIFWIKSEESD-UHFFFAOYSA-N	C8H16O	956	15	129	1.4
37	589-92-4	Cyclohexanone, 4-methyl-	VGVHNLRUAMRIEW-UHFFFAOYSA-N	C7H12O	959	14	114	1.2
38	100-38-9	2-(Diethylamino)ethanethiol	YBDSNEVSFQMCTL-UHFFFAOYSA-N	C6H15NS	976	15	135	0.2
39	62-53-3	Aniline	PAYRUJLWNCNPSJ-UHFFFAOYSA-N	C6H7N	977	15	95	0.7
40	111-29-5	1,5-Pentanediol	ALQSHHUCVQOPAS-UHFFFAOYSA-N	C5H12O2	993	14	101	1.8
41	113-18-8	Ethchlorvynol	ZEHYJZXQEQOSON-UHFFFAOYSA-N	C7H9ClO	1013	15	131	0.3
42	106-46-7	1,4-Dichlorobenzene	OCJBOOLMMGQPQU-UHFFFAOYSA-N	C6H4Cl2	1021	25	151	1.3
43	100-44-7	Benzyl chloride	KCXMKQUNVWSEMD-UHFFFAOYSA-N	C7H7Cl	1023	26	129	1.1
44	95-50-1	1,2-Dichlorobenzene	RFFLAFLAYFXFSW-UHFFFAOYSA-N	C6H4Cl2	1043	25	151	1.5
45	110-44-1	2E,4E-Hexadienoic acid	WSWCOQWTEOXDQX-MQQKCMAXSA-N	C6H8O2	1075	14	114	1.5
46	108-44-1	3-Methylaniline	JJYPMNFTHPTTDI-UHFFFAOYSA-N	C7H9N	1075	15	109	0.8
47	104-87-0	4-Methylbenzaldehyde	FXLOVSHXALFLKQ-UHFFFAOYSA-N	C8H8O	1079	15	122	1.4
48	536-50-5	Benzenemethanol, .alpha.,4-dimethyl-	JESIHYIJKKUWIS-UHFFFAOYSA-N	C9H12O	1118	14	138	1.3
49	95-51-2	2-Chloroaniline	AKCRQHGQIJBRMN-UHFFFAOYSA-N	C6H6ClN	1126	15	130	0.3
50	103-72-0	Phenyl isothiocyanate	QKFJKGMPGYROCL-UHFFFAOYSA-N	C7H5NS	1138	14	138	-0.2
51	108-68-9	3,5-Dimethylphenol	TUAMRELNJMMDMT-UHFFFAOYSA-N	C8H10O	1171	26	124	0.6
52	143-08-8	1-Nonanol	ZWRUINPWMLAQRD-UHFFFAOYSA-N	C9H20O	1173	14	127	1.6
53	3964-18-9	Butane, 2,3-dimethyl-2,3-dinitro-	DWCLXOREGBLXTD-UHFFFAOYSA-N	C6H12N2O4	1190	14	101	-0.2
54	77-67-8	Ethosuximide	HAPOVYFOVVWLRS-UHFFFAOYSA-N	C7H11NO2	1194	14	142	1
55	87-59-2	2,3-Xylidine	VVAKEQGKZNKUSU-UHFFFAOYSA-N	C8H11N	1202	15	123	0.8
56	99-75-2	Methyl 4-methylbenzoate	QSSJZLPUHJDYKF-UHFFFAOYSA-N	C9H10O2	1215	15	152	1.4
57	135-02-4	2-Methoxybenzaldehyde	PKZJLOCLABXVMC-UHFFFAOYSA-N	C8H8O2	1222	14	139	1.2
58	873-32-5	2-Chlorobenzonitrile	NHWQMJMIYICNBP-UHFFFAOYSA-N	C7H4ClN	1234	25	140	0.3
59	150-19-6	3-Methoxyphenol	ASHGTJPOSUFTGB-UHFFFAOYSA-N	C7H8O2	1235	14	126	0.4
60	122-03-2	4-Isopropylbenzaldehyde	WTWBUQJHJGUZCY-UHFFFAOYSA-N	C10H12O	1239	14	151	1.2
61	112-50-5	2-[2-(2-Ethoxyethoxy)ethoxy]ethanol	WFSMVVDJSNMRAR-UHFFFAOYSA-N	C8H18O4	1243	14	148	1.5
62	62-73-7	Dichlorvos	OEBRKCOSUFCWJD-UHFFFAOYSA-N	C4H7Cl2O4P	1249	12	224	-0.6
63	79-27-6	1,1,2,2-Tetrabromoethane	QXSZNDIIPUOQMB-UHFFFAOYSA-N	C2H2Br4	1255	13	350	-0.1
64	104-46-1	Anethole	RUVINXPYWBROJD-UHFFFAOYSA-N	C10H12O	1286	15	150	1.3
65	16872-09-6	Dodecahydro[1,2,3]triborolo[4,5-h][1,2,3,4,5,6,7]heptaboronine	GOYDGNMSSRAQDY-UHFFFAOYNA-N	C2H12B10	1324	13	146	0.7
66	591-27-5	3-Aminophenol	CWLKGDAVCFYWJK-UHFFFAOYSA-N	C6H7NO	1335	14	111	0.6
67	332-34-3	Acetanilide, 4'-methoxy-2,2,2-trifluoro-	OUTSPSLYNAJENA-UHFFFAOYSA-N	C9H8F3NO2	1361	26	221	0.7
68	89-61-2	1,4-Dichloro-2-nitrobenzene	RZKKOBGFCAHLCZ-UHFFFAOYSA-N	C6H3Cl2NO2	1362	12	196	1.2
69	148-53-8	2-Hydroxy-3-methoxybenzaldehyde	JJVNINGBHGBWJH-UHFFFAOYSA-N	C8H8O3	1367	14	155	0.9
70	626-02-8	3-Iodophenol	FXTKWBZFNQHAAO-UHFFFAOYSA-N	C6H5IO	1369	14	222	1.1
71	21335-43-3	Methanesulfonamide, 1-chloro-	AVXHCUKQISJQBN-UHFFFAOYSA-N	CH4ClNO2S	1384	12	131	1.7
72	2288-13-3	Methylsilatrane	DZLQWMNVOBAZGC-UHFFFAOYSA-N	C7H15NO3Si	1387	15	192	1
73	121-33-5	4-Hydroxy-3-methoxybenzaldehyde	MWOOGOJBHIARFG-UHFFFAOYSA-N	C8H8O3	1404	14	154	1.4
74	92-50-2	Ethanol, 2-(ethylphenylamino)-	HYVGFUIWHXLVNV-UHFFFAOYSA-N	C10H15NO	1417	14	166	1.2
75	99-65-0	1,3-Dinitrobenzene	WDCYWAQPCXBPJA-UHFFFAOYSA-N	C6H4N2O4	1434	16	170	-0.4
76	85-41-6	Phthalimide	XKJCHHZQLQNZHY-UHFFFAOYSA-N	C8H5NO2	1450	25	149	1.5
77	124-68-5	2-Amino-2-methylpropan-1-ol	CBTVGIZVANVGBH-UHFFFAOYSA-N	C4H11NO	1452	14	88	1.4
78	122-42-9	Propham	VXPLXMJHHKHSOA-UHFFFAOYSA-N	C10H13NO2	1453	12	181	1.1
79	1114-71-2	Pebulate	SGEJQUSYQTVSIU-UHFFFAOYSA-N	C10H21NOS	1454	14	205	0.9
80	95-14-7	1,2,3-Benzotriazole	QRUDEWIWKLJBPS-UHFFFAOYSA-N	C6H5N3	1469	13	121	0.7
81	98-73-7	4-tert-Butylbenzoic acid	KDVYCTOWXSLNNI-UHFFFAOYSA-N	C11H14O2	1479	15	180	0.5
82	487-19-4	Pyridine, 3-(1-methyl-1H-pyrrol-2-yl)-	RYFOJXFXERAMLS-UHFFFAOYSA-N	C10H10N2	1488	36	160	0.6
83	498-02-2	Acetovanillone	DFYRUELUNQRZTB-UHFFFAOYSA-N	C9H10O3	1489	15	169	1.7
84	140-26-1	Phenethyl isovalerate	JIMGVOCOYZFDKB-UHFFFAOYSA-N	C13H18O2	1490	27	149	1.5
85	90-43-7	2-Phenylphenol	LLEMOWNGBBNAJR-UHFFFAOYSA-N	C12H10O	1507	50	172	0.8
86	51-28-5	2,4-Dinitrophenol	UFBJCMHMOXMLKC-UHFFFAOYSA-N	C6H4N2O5	1510	14	186	-0.6
87	128-37-0	Butylated hydroxytoluene	NLZUEZXRPGMBCV-UHFFFAOYSA-N	C15H24O	1513	15	222	0.5
88	98-10-2	Benzenesulfonamide	KHBQMWCZKVMBLN-UHFFFAOYSA-N	C6H7NO2S	1525	15	159	0.7
89	100-10-7	4-Dimethylaminobenzaldehyde	BGNGWHSBYQYVRX-UHFFFAOYSA-N	C9H11NO	1528	15	151	0.7
90	24568-13-6	Acetanilide, 4'-acetyl-2,2,2-trifluoro-	IILMTVMHMUEWFW-UHFFFAOYSA-N	C10H8F3NO2	1535	15	233	0.7
91	121-14-2	2,4-Dinitrotoluene	RMBFBMJGBANMMK-UHFFFAOYSA-N	C7H6N2O4	1537	14	184	0.6
92	483-63-6	Crotamiton	DNTGGZPQPQTDQF-UHFFFAOYSA-N	C13H17NO	1550	15	205	0.9
93	99-96-7	4-Hydroxybenzoic acid	FJKROLUGYXJWQN-UHFFFAOYSA-N	C7H6O3	1558	26	140	1.2
94	2050-43-3	N-(2,4-Dimethylphenyl)acetamide	PJEIIBXJUDOMAN-UHFFFAOYSA-N	C10H13NO	1569	15	165	0.9
95	1113-02-6	Omethoate	PZXOQEXFMJCDPG-UHFFFAOYSA-N	C5H12NO4PS	1593	14	214	-1
96	15687-27-1	Ibuprofen	HEFNNWSXXWATRW-UHFFFAOYSA-N	C13H18O2	1626	15	208	0.6
97	119-61-9	Benzophenone	RWCCWEUUXYIKHB-UHFFFAOYSA-N	C13H10O	1635	18	184	1.2
98	2782-40-3	Benzamide, N-butyl-	BAULSHLTGVOYKM-UHFFFAOYSA-N	C11H15NO	1642	50	178	0.9
99	22781-23-3	Bendiocarb	XEGGRYVFLWGFHI-UHFFFAOYSA-N	C11H13NO4	1667	13	225	-0.7
100	709-55-7	Etilefrine	SQVIAVUSQAWMKL-UHFFFAOYSA-N	C10H15NO2	1685	15	182	0.6
101	94-11-1	2,4-D isopropyl ester	WHOKDONDRZNCBC-UHFFFAOYSA-N	C11H12Cl2O3	1700	12	267	0.3
102	486-56-6	Cotinine	UIKROCXWUNQSPJ-VIFPVBQESA-N	C10H12N2O	1713	15	178	1
103	60-51-5	Dimethoate	MCWXGJITAZMZEV-UHFFFAOYSA-N	C5H12NO3PS2	1720	15	231	-0.6
104	50-12-4	Mephenytoin	GMHKMTDVRCWUDX-UHFFFAOYSA-N	C12H14N2O2	1786	15	218	0.3
105	13826-35-2	3-Phenoxybenzenemethanol	KGANAERDZBAECK-UHFFFAOYSA-N	C13H12O2	1837	26	203	1
106	94-81-5	MCPB	LLWADFLAOKUBDR-UHFFFAOYSA-N	C11H13ClO3	1843	15	231	0.5
107	46817-91-8	Viloxazine	YWPHCCPCQOJSGZ-UHFFFAOYSA-N	C13H19NO3	1861	41	238	0.4
108	611-94-9	4-Methoxybenzophenone	SWFHGTMLYIBPPA-UHFFFAOYSA-N	C14H12O2	1874	14	214	1.2
109	626-48-2	6-Methyluracil	SHVCSCWHWMSGTE-UHFFFAOYSA-N	C5H6N2O2	1888	15	129	1.8
110	834-12-8	Ametryn	RQVYBGPQFYCBGX-UHFFFAOYSA-N	C9H17N5S	1898	15	229	0.6
111	886-50-0	Terbutryn	IROINLKCQGIITA-UHFFFAOYSA-N	C10H19N5S	1928	15	244	1.2
112	122-14-5	Fenitrothion	ZNOLGFHPUIJIMJ-UHFFFAOYSA-N	C9H12NO5PS	1932	13	281	-0.1
113	4695-13-0	2,2-Diphenylacetamide	ZXQVXEAZKZFEEP-UHFFFAOYSA-N	C14H13NO	1954	15	213	0.9
114	91-81-6	Tripelennamine	UFLGIAIHIAPJJC-UHFFFAOYSA-N	C16H21N3	1974	15	257	-0.2
115	2104-96-3	Bromofos	NYQDCVLCJXRDSK-UHFFFAOYSA-N	C8H8BrCl2O3PS	2002	15	335	0.9
116	90-33-5	4-Methylumbelliferone	HSHNITRMYYLLCV-UHFFFAOYSA-N	C10H8O3	2003	26	177	1.2
117	2550-75-6	Chlorbicyclen	FUZORIOHZSVKAW-UHFFFAOYSA-N	C9H6Cl8	2014	15	406	0.3
118	68291-97-4	Zonisamide	UBQNRHZMVUUOMG-UHFFFAOYSA-N	C8H8N2O3S	2023	15	215	0.9
119	101-05-3	Anilazine	IMHBYKMAHXWHRP-UHFFFAOYSA-N	C9H5Cl3N4	2035	12	278	1.3
120	115-43-5	Phenallymal	WOIGZSBYKGQJGL-UHFFFAOYSA-N	C13H12N2O3	2090	15	246	0.1
121	89269-64-7	Ferimzone	GOWLARCWZRESHU-AQTBWJFISA-N	C15H18N4	2134	15	256	0.3
122	78-48-8	Tribufos	ZOKXUAHZSKEQSS-UHFFFAOYSA-N	C12H27OPS3	2169	41	317	-0.6
123	50-48-6	Amitriptyline	KRMDCWKBEZIMAB-UHFFFAOYSA-N	C20H23N	2188	15	276	-0.4
124	75736-33-3	Diclobutrazol	URDNHJIVMYZFRT-UONOGXRCSA-N	C15H19Cl2N3O	2191	13	316	0.8
125	297-90-5	Racemorphan	JAQUASYNZVUNQP-ZIETVEQRNA-N	C17H23NO	2218	27	259	0.2
126	69581-33-5	N-(3-Chlorophenyl)-N-(2-oxooxolan-3-yl)cyclopropanecarboxamide	KRZUZYJEQBXUIN-UHFFFAOYSA-N	C14H14ClNO3	2241	14	283	0
127	86-12-4	Thenalidine	KLOHYVOVXOUKQI-UHFFFAOYSA-N	C17H22N2S	2256	27	287	-0.2
128	2898-12-6	Medazepam	YLCXGBZIZBEVPZ-UHFFFAOYSA-N	C16H15ClN2	2260	15	274	0.2
129	13523-86-9	Pindolol	JZQKKSLKJUAGIC-UHFFFAOYSA-N	C14H20N2O2	2261	15	250	0
130	85-70-1	Butylphthalyl butylglycolate	GOJCZVPJCKEBQV-UHFFFAOYSA-N	C18H24O6	2280	17	338	1.6
131	55814-41-0	Mepronil	BCTQJXQXJVLSIG-UHFFFAOYSA-N	C17H19NO2	2298	51	272	1.6
132	10262-69-8	Maprotiline	QSLMDECMDJKHMQ-UHFFFAOYSA-N	C20H23N	2327	30	279	0.4
133	1508-75-4	Tropicamide	BGDKAVGWHJFAGW-UHFFFAOYSA-N	C17H20N2O2	2330	42	285	0.3
134	85-68-7	Benzyl butyl phthalate	IRIAEXORFWYRCZ-UHFFFAOYSA-N	C19H20O4	2336	26	313	1.1
135	63284-71-9	Nuarimol	SAPGTCDSBGMXCD-UHFFFAOYSA-N	C17H12ClFN2O	2374	25	318	0.9
136	50-33-9	4-Butyl-1,2-diphenyl-3,5-Pyrazolidinedione	VYMDGNCVAMGZFE-UHFFFAOYSA-N	C19H20N2O2	2380	26	311	-0.1
137	53-96-3	2-Acetylaminofluorene	CZIHNRWJTSTCEX-UHFFFAOYSA-N	C15H13NO	2402	14	225	0.6
138	119-47-1	2,2'-Methylenebis(4-methyl-6-tert-butylphenol)	KGRVJHAUYBGFFP-UHFFFAOYSA-N	C23H32O2	2414	27	343	1.5
139	101-14-4	4,4'-Methylenebis(2-chloroaniline)	IBOFVQJTBBUKMU-UHFFFAOYSA-N	C13H12Cl2N2	2418	26	271	0.4
140	53494-70-5	Endrin ketone	IZHZFAQWVKBTSL-YTMKBKNTSA-N	C12H8Cl6O	2426	26	384	-0.8
141	4969-02-2	Metixene	MJFJKKXQDNNUJF-UHFFFAOYSA-N	C20H23NS	2466	41	312	0.1
142	37640-71-4	Aprindine	NZLBHDRPUJLHCE-UHFFFAOYSA-N	C22H30N2	2480	15	324	-0.1
143	51322-75-9	Tizanidine	XFYDIVBRZNQMJC-UHFFFAOYSA-N	C9H8ClN5S	2488	26	258	0
144	2310-17-0	Phosalone	IOUNQDKNJZEDEP-UHFFFAOYSA-N	C12H15ClNO4PS2	2519	50	371	-0.7
145	33089-61-1	Amitraz	QXAITBQSYVNQDR-ZIOPAAQOSA-N	C19H23N3	2559	27	294	0.6
146	117-51-1	3-Hexyl-6,6,9-trimethyl-7,8,9,10-tetrahydro-6H-dibenzo[b,d]pyran-1-ol	OORFXDSWECAQLI-UHFFFAOYSA-N	C22H32O2	2616	41	329	1.6
147	1622-62-4	Flunitrazepam	PPTYJKAXVCCBDU-UHFFFAOYSA-N	C16H12FN3O3	2616	41	314	0.6
148	54-05-7	Chloroquine	WHTVZRBIWZFKQO-UHFFFAOYSA-N	C18H26ClN3	2625	26	322	0
149	34580-13-7	Ketotifen	ZCVMWBYGMWKGHF-UHFFFAOYSA-N	C19H19NOS	2633	41	312	-0.2
150	2971-36-0	2,2-Bis(4-hydroxyphenyl)-1,1,1-trichloroethane	IUGDILGOLSSKNE-UHFFFAOYSA-N	C14H11Cl3O2	2637	27	322	1
151	31329-57-4	Nafronyl	KBAFPSLPKGSANY-UHFFFAOYSA-N	C24H33NO3	2786	18	383	0
152	57653-85-7	1,2,3,6,7,8-Hexachlorodibenzo-p-dioxin	YCLUIPQDHHPDJJ-UHFFFAOYSA-N	C12H2Cl6O2	2788	96	396	-2.5
153	58-25-3	Chlordiazepoxide	ANTSCNMPPGJYLG-UHFFFAOYSA-N	C16H14ClN3O	2800	36	303	-0.2
154	26934-87-2	HT-2 Toxin	PNKLMTPXERFKEN-MLXHEQMXSA-N	C22H32O8	2809	53	424	-2
155	53-39-4	Oxandrolone	QSLJIVKCVHQPLV-PEMPUTJUSA-N	C19H30O3	2813	15	308	0.8
156	3736-08-1	Fenetylline	NMCHYWGKBADVMK-UHFFFAOYSA-N	C18H23N5O2	2836	15	340	0
157	28981-97-7	Alprazolam	VREFGVBLTWBCJP-UHFFFAOYSA-N	C17H13ClN4	2941	15	312	0.4
158	5666-11-5	Levomoramide	INUNXTSAACVKJS-NRFANRHFSA-N	C25H32N2O2	2960	41	306	0.4
159	52468-60-7	Flunarizine	SMANXXCATUTDDT-QPJJXVBHSA-N	C26H26F2N2	3043	38	405	0.4
160	1420-55-9	Thiethylperazine	XCTYLCDETUVOIP-UHFFFAOYSA-N	C22H29N3S2	3239	26	402	0.2
161	58-39-9	Perphenazine	RGCVKNLCSQQDEP-UHFFFAOYSA-N	C21H26ClN3OS	3243	41	407	-0.5
162	5588-33-0	Mesoridazine	SLVMESMUVMCQIY-UHFFFAOYSA-N	C21H26N2OS2	3362	30	391	0.2
163	23513-14-6	(6)-Gingerol	NLDDIKRKFXEWBK-AWEZNQCLSA-N	C17H26O4	4010	15	295	-0.1

## Sheet: LD50 (Oral, Rat)
ID	CAS	Name	InChI key	Formula	RI	min(m/z)	max(m/z)	log (LD50) (mM·mM-1)
1	50-00-0	Formaldehyde	WSFSSNUMVMOOMR-UHFFFAOYSA-N	CH2O	267	12	31	0.5
2	74-89-5	Methylamine	BAVYZALUXZFZLV-UHFFFAOYSA-N	CH5N	328	13	32	0.5
3	75-05-8	Acetonitrile	WEVYAHXRMPXWCK-UHFFFAOYSA-N	C2H3N	444	12	42	1.8
4	590-21-6	1-Chloropropene	OWXJKYNZGFSVRC-UHFFFAOYSA-N	C3H5Cl	490	12	79	1.4
5	64-18-6	Formic acid	BDAGIHXWWSANSR-UHFFFAOYSA-N	CH2O2	526	12	48	1.4
6	1838-59-1	Formic acid, 2-propenyl ester	ZHHZHHSFKCANOC-UHFFFAOYSA-N	C4H6O2	554	12	86	0.2
7	108-20-3	Isopropyl ether	ZAFNJMIOTHYJRJ-UHFFFAOYSA-N	C6H14O	570	14	102	1.9
8	110-74-7	Formic acid, propyl ester	KFNNIILCVOLYIR-UHFFFAOYSA-N	C4H8O2	571	14	88	1.7
9	78-94-4	Methyl vinyl ketone	FUSUHKVFWTUUBE-UHFFFAOYSA-N	C4H6O	576	12	72	-0.5
10	78-82-0	2-Methylpropanenitrile	LRDFRRGEGBBSRN-UHFFFAOYSA-N	C4H7N	626	13	70	-0.1
11	110-68-9	1-Butanamine, N-methyl-	QCOGKXLOEWLIDC-UHFFFAOYSA-N	C5H13N	630	15	88	0.7
12	106-96-7	Propargyl bromide	YORCIIVHUBAYBQ-UHFFFAOYSA-N	C3H3Br	630	12	121	-0.3
13	540-88-5	tert-Butyl acetate	WMOVHXAZOJBABW-UHFFFAOYSA-N	C6H12O2	639	14	103	1.5
14	71-55-6	1,1,1-Trichloroethane	UOCLXMDMGBRAIB-UHFFFAOYSA-N	C2H3Cl3	641	12	123	1.9
15	71-43-2	Benzene	UHOVQNZJYSORNB-UHFFFAOYSA-N	C6H6	654	15	79	1.1
16	471-25-0	2-Propynoic acid	UORVCLMRJXCDCP-UHFFFAOYSA-N	C3H2O2	660	44	72	0.2
17	462-06-6	Fluorobenzene	PYLWMHQQBFSUBP-UHFFFAOYSA-N	C6H5F	666	26	98	1.7
18	78-96-6	1-Amino-2-propanol	HXKKHQJGJAFBHI-UHFFFAOYSA-N	C3H9NO	666	15	76	1.4
19	5076-19-7	2,2,3-Trimethyloxirane	QPBYBLZYMNWGMO-UHFFFAOYSA-N	C5H10O	668	26	86	1.5
20	123-91-1	1,4-Dioxane	RYHBNJHYFVUHQT-UHFFFAOYSA-N	C4H8O2	675	12	90	1.7
21	107-87-9	2-Pentanone	XNLICIUVMPYHGG-UHFFFAOYSA-N	C5H10O	685	14	88	1.3
22	79-09-4	Propionic acid	XBDQKXXYIPTUBI-UHFFFAOYSA-N	C3H6O2	700	13	76	1.5
23	115-21-9	Ethyl silicon trichloride	ZOYFEXPFPVDYIS-UHFFFAOYSA-N	C2H5Cl3Si	705	14	168	0.9
24	110-80-5	2-Ethoxyethanol	ZNQVEEAIQZEUHB-UHFFFAOYSA-N	C4H10O2	708	13	91	1.4
25	79-41-4	Methacrylic acid	CERQOIWHTDAKMF-UHFFFAOYSA-N	C4H6O2	711	12	88	1.1
26	556-52-5	Glycidol	CTKINSOISVBQLD-UHFFFAOYSA-N	C3H6O2	755	12	74	0.8
27	79-00-5	1,1,2-Trichloroethane	UBOXGVDOUJQMTN-UHFFFAOYSA-N	C2H3Cl3	768	12	138	0.8
28	97-64-3	Ethyl lactate	LZCLXQDLBQLTDK-UHFFFAOYSA-N	C5H10O3	815	18	118	1.8
29	111-26-2	Hexylamine	BMVXCPBXGZKUPN-UHFFFAOYSA-N	C6H15N	816	15	102	0.8
30	109-06-8	2-Methylpyridine	BSKHPKMHTQYZBB-UHFFFAOYSA-N	C6H7N	818	14	95	0.9
31	617-79-8	2-Ethyl butylamine	MGWAGIQQTULHGU-UHFFFAOYSA-N	C6H15N	825	15	102	0.6
32	110-85-0	Piperazine	GLUUGHFHXGJENI-UHFFFAOYSA-N	C4H10N2	852	14	87	1.3
33	630-20-6	1,1,1,2-Tetrachloroethane	QVLAWKAXOMEXPM-UHFFFAOYSA-N	C2H2Cl4	869	12	137	0.6
34	109-70-6	1-Bromo-3-chloropropane	MFESCIUQSIBMSM-UHFFFAOYSA-N	C3H6BrCl	869	14	161	0.8
35	107-45-9	tert-Octylamine	QIJIUJYANDSEKG-UHFFFAOYSA-N	C8H19N	879	15	115	0.2
36	110-43-0	2-Heptanone	CATSNJVOTSVZJV-UHFFFAOYSA-N	C7H14O	891	12	116	1.2
37	590-01-2	Butyl propionate	BTMVHUNTONAYDX-UHFFFAOYSA-N	C7H14O2	908	14	101	1.6
38	110-13-4	2,5-Hexanedione	OJVAMHKKJGICOG-UHFFFAOYSA-N	C6H10O2	921	14	115	1.3
39	110-81-6	Diethyl disulphide	CETBSQOFQKLHHZ-UHFFFAOYSA-N	C4H10S2	927	14	126	1.2
40	512-56-1	Trimethyl phosphate	WVLBCYQITXONBZ-UHFFFAOYSA-N	C3H9O4P	931	13	142	0.8
41	80-56-8	alpha-Pinene	GRWFGVWFFZKLTI-UHFFFAOYSA-N	C10H16	937	15	137	1.4
42	111-96-6	Diethylene glycol dimethyl ether	SBZXBUIDTXKZTM-UHFFFAOYSA-N	C6H14O3	951	14	103	1.6
43	762-04-9	Diethyl phosphite	SULWMEGSVQCTSK-UHFFFAOYSA-N	C4H11O3P	953	12	138	1.5
44	7554-65-6	4-Methylpyrazole	RIKMMFOAQPJVMX-UHFFFAOYSA-N	C4H6N2	953	15	83	0.8
45	95-49-8	2-Chlorotoluene	IBSQPLPBRSHTTG-UHFFFAOYSA-N	C7H7Cl	955	2	130	1.5
46	18829-55-5	trans-2-Heptenal	NDFKTBCGKNOHPJ-AATRIKPKSA-N	C7H12O	958	26	97	1.1
47	106-43-4	4-Chlorotoluene	NPDACUSDTOMAMK-UHFFFAOYSA-N	C7H7Cl	959	14	129	1.2
48	5308-25-8	Piperazine, 1-ethyl-	WGCYRFWNGRMRJA-UHFFFAOYSA-N	C6H14N2	970	14	116	1.3
49	763-69-9	Ethyl 3-ethoxypropionate	BHXIWUJLHYHGSJ-UHFFFAOYSA-N	C7H14O3	971	13	145	1.5
50	622-97-9	4-Methylstyrene	JLBJTVDPSNHSKJ-UHFFFAOYSA-N	C9H10	980	15	120	1.3
51	95-63-6	1,2,4-Trimethylbenzene	GWHJZXXIDMPWGX-UHFFFAOYSA-N	C9H12	990	14	122	1.6
52	371-40-4	4-Fluoroaniline	KRZCOLNOCZKSDF-UHFFFAOYSA-N	C6H6FN	996	26	113	0.6
53	13466-78-9	3-Carene	BQOFWKZOCNGFEC-UHFFFAOYSA-N	C10H16	1011	27	137	1.5
54	624-48-6	Dimethyl maleate	LDCRTTXIJACKKU-ARJAWSKDSA-N	C6H8O4	1019	14	144	1
55	100-45-8	3-?Cyclohexene-?1-?carbonitrile	GYBNBQFUPDFFQX-UHFFFAOYSA-N	C7H9N	1028	5	108	0.6
56	98-46-4	1-Nitro-3-(trifluoromethyl)benzene	WHNAMGUAXHGCHH-UHFFFAOYSA-N	C7H4F3NO2	1032	26	193	0.5
57	470-82-6	1,8-Cineol	WEEGYLXZBRQIMU-UHFFFAOYSA-N	C10H18O	1032	15	156	1.2
58	127-48-0	Trimethadione	IRYJRGCIQBGHIV-UHFFFAOYSA-N	C6H9NO3	1033	14	145	1.2
59	96-64-0	Pinacolyl methylphosphonofluoridate	GRXKLBBBQUKJJZ-UHFFFAOYSA-N	C7H16FO2P	1044	27	127	-2.7
60	122-78-1	Phenylacetaldehyde	DTUQWGWMVIHBKE-UHFFFAOYSA-N	C8H8O	1045	26	122	1.1
61	5185-97-7	2-Pentanone, 5-(acetyloxy)- (9CI)	QYAHGDMPUORRQD-UHFFFAOYSA-N	C7H12O3	1053	13	144	1.6
62	95-48-7	o-Cresol	QWVGKYWNOKOFNN-UHFFFAOYSA-N	C7H8O	1054	14	110	0
63	107-96-0	3-Mercaptopropanoic acid	DKIDEFUBRARXTE-UHFFFAOYSA-N	C3H6O2S	1057	15	108	0
64	67-72-1	Hexachloroethane	VHHHONWQHHHLTI-UHFFFAOYSA-N	C2Cl6	1064	12	209	1.3
65	544-40-1	Dibutyl sulfide	HTIRHQRTDBPHNZ-UHFFFAOYSA-N	C8H18S	1064	25	149	1.2
66	98-86-2	Acetophenone	KWOLFJPFCHCOCG-UHFFFAOYSA-N	C8H8O	1065	26	122	0.8
67	75-81-0	Ethane, 1,2-dibromo-1,1-dichloro-	FIYBYNHDEOSJPL-UHFFFAOYSA-N	C2H2Br2Cl2	1072	12	225	-0.1
68	1824-81-3	6-Methylpyridin-2-amine	QUXLCYFNVNNRBE-UHFFFAOYSA-N	C6H8N2	1074	12	110	0
69	3558-60-9	(2-Methoxyethyl)benzene	CQLYXIUHVFRXLT-UHFFFAOYSA-N	C9H12O	1086	26	138	1.5
70	90-05-1	2-Methoxyphenol	LHGVFZTZFXWLCP-UHFFFAOYSA-N	C7H8O2	1090	14	126	0.6
71	871-22-7	Acetaldehyde, dibutyl acetal	SWTCCCJQNPGXLQ-UHFFFAOYSA-N	C10H22O2	1094	15	173	1.7
72	104-12-1	4-Chlorophenyl isocyanate	ADAKRBAJFHTIEW-UHFFFAOYSA-N	C7H4ClNO	1100	25	157	0
73	112-25-4	2-Hexyloxyethanol	UPGSWASWQBLSKZ-UHFFFAOYSA-N	C8H18O2	1106	15	147	0.8
74	1646-88-4	Aldoxycarb	YRRKLBAKDXSTNC-WEVVVXLNSA-N	C7H14N2O4S	1116	39	144	-1
75	99-66-1	Valproic acid	NIJJYAXOARWZEE-UHFFFAOYSA-N	C8H16O2	1116	14	116	0.7
76	103-74-2	2-(2-Pyridyl)ethanol	BXGYBSJAZFGIPX-UHFFFAOYSA-N	C7H9NO	1119	14	125	1.9
77	578-54-1	2-Ethylaniline	MLPVBIWIRCKMJV-UHFFFAOYSA-N	C8H11N	1122	15	123	1
78	3027-21-2	Dimethoxy(methyl)phenylsilane	CVQVSVBUMVSJES-UHFFFAOYSA-N	C9H14O2Si	1123	15	184	0.7
79	100-86-7	1,1-Dimethylphenylethanol	RIWRBSMFKVOJMN-UHFFFAOYSA-N	C10H14O	1127	14	150	0.9
80	108-70-3	1,3,5-Trichlorobenzene	XKEFYDZQGKAQCN-UHFFFAOYSA-N	C6H3Cl3	1139	25	187	0.6
81	488-23-3	1,2,3,4-Tetramethylbenzene	UOHMMEJUHBCKEE-UHFFFAOYSA-N	C10H14	1145	14	136	1.7
82	95-87-4	2,5-Dimethylphenol	NKTOLZVEWDHZMU-UHFFFAOYSA-N	C8H10O	1151	15	124	0.6
83	89-80-5	dl-Menthone	NFLGAXVYCFJBMK-DTWKUNHWSA-N	C10H18O	1154	27	155	0.5
84	89-78-1	dl-Menthol	NOOLISFMXDJSKH-KXUCPTDWSA-N	C10H20O	1174	15	156	1.3
85	541-02-6	Decamethylcyclopentasiloxane	XMSXQFUHVRWGNA-UHFFFAOYSA-N	C10H30O5Si5	1175	14	360	1.8
86	505-60-2	Bis-(2-chloroethyl)sulfide	QKSKPIVNLNLAAV-UHFFFAOYSA-N	C4H8Cl2S	1176	26	162	-1
87	1123-85-9	2-Phenylpropan-1-ol	RNDNSYIPLPAXAZ-UHFFFAOYSA-N	C9H12O	1179	27	137	1.2
88	124-07-2	Octanoic acid	WWZKQHOCKIZLMA-UHFFFAOYSA-N	C8H16O2	1180	15	145	1.8
89	10108-56-2	N-Butylcyclohexanamine	VXXLEXCQCSPKFI-UHFFFAOYSA-N	C10H21N	1185	14	156	0.3
90	104-45-0	4-Propylanisole	KBHWKXNXTURZCD-UHFFFAOYSA-N	C10H14O	1190	26	152	1.5
91	822-36-6	4-Methylimidazole	XLSZMDLNRCVEIJ-UHFFFAOYSA-N	C4H6N2	1198	14	83	1
92	78-90-0	1,2-Diaminopropane	AOHJOMMDDJHIJH-UHFFFAOYSA-N	C3H10N2	1201	15	74	1.5
93	2941-55-1	Ethiolate	WARIWGPBHKPYON-UHFFFAOYSA-N	C7H15NOS	1207	41	164	0.4
94	7217-59-6	Benzenethiol, 2-methoxy-	DSCJETUEDFKYGN-UHFFFAOYSA-N	C7H8OS	1237	14	143	1.1
95	79-27-6	1,1,2,2-Tetrabromoethane	QXSZNDIIPUOQMB-UHFFFAOYSA-N	C2H2Br4	1255	13	350	0.5
96	4904-61-4	1,5,9-Cyclododecatriene	ZOLLIQAKMYWTBR-UHFFFAOYSA-N	C12H18	1256	26	162	1
97	104-50-7	4-Hydroxyoctanoic acid lactone	IPBFYZQJXZJBFQ-UHFFFAOYSA-N	C8H14O2	1261	26	143	1.5
98	122-63-4	Benzyl propanoate	VHOMAPWVLKRQAZ-UHFFFAOYSA-N	C10H12O2	1262	14	166	1.3
99	112-30-1	1-Decanol	MWKFXSUHUHTGQN-UHFFFAOYSA-N	C10H22O	1273	15	157	1.5
100	5392-40-5	3,7-Dimethyl-2,6-octadienal	WTEVQBCEXWBHNA-UHFFFAOYSA-N	C10H16O	1276	14	153	1.5
101	103-05-9	2-Methyl-4-phenylbutan-2-ol	YXVSKJDFNJFXAJ-UHFFFAOYSA-N	C11H16O	1276	15	150	1.1
102	151-05-3	Dimethylbenzylcarbinyl acetate	FLUWAIIVLCVEKF-UHFFFAOYSA-N	C12H16O2	1298	12	177	1.2
103	101-39-3	2-Methylcinnamic aldehyde	VLUMOWNVWOXZAU-UHFFFAOYSA-N	C10H10O	1309	15	148	1.1
104	95-94-3	1,2,4,5-Tetrachlorobenzene	JHBKHLUZVFWLAG-UHFFFAOYSA-N	C6H2Cl4	1330	12	222	0.8
105	2409-55-4	4-Methyl-2-tert-butylphenol	IKEHOXWJQXIQAG-UHFFFAOYSA-N	C11H16O	1355	15	166	1.2
106	54-11-5	Nicotine	SNICXCGAKADSCV-JTQLQIEISA-N	C10H14N2	1361	15	164	-0.5
107	2785-87-7	2-Methoxy-4-propylphenol	PXIKRTCSSLJURC-UHFFFAOYSA-N	C10H14O2	1373	13	168	1.2
108	88-04-0	4-Chloro-3,5-dimethylphenol	OSDLLIBGSJNGJE-UHFFFAOYSA-N	C8H9ClO	1394	14	159	1.4
109	93-15-2	Methyleugenol	ZYEMGPIYFIJGTP-UHFFFAOYSA-N	C11H14O2	1402	27	180	0.7
110	101-84-8	Diphenyl oxide	USIUVYZYUHIAEV-UHFFFAOYSA-N	C12H10O	1404	26	172	1.2
111	128-51-8	2-(6,6-Dimethylbicyclo[3.1.1]hept-2-en-3-yl)ethyl acetate	XUBVSPOPBDGGES-UHFFFAOYSA-N	C13H20O2	1413	27	208	1.2
112	2705-87-5	Prop-2-en-1-yl 3-cyclohexylpropanoate	TWXUTZNBHUWMKJ-UHFFFAOYSA-N	C12H20O2	1435	15	197	0.5
113	621-82-9	Cinnamic acid	WBYWAXJHAXSJNI-UHFFFAOYSA-N	C9H8O2	1435	12	150	1.2
114	101-83-7	Dicyclohexylamine	XBPCUCUWBYBCDP-UHFFFAOYSA-N	C12H23N	1442	15	183	0.3
115	103-54-8	3-Phenylprop-2-en-1-yl acetate	WJSDHUCWMSHDCR-UHFFFAOYSA-N	C11H12O2	1446	14	178	1.3
116	143-22-6	2-[2-(2-Butoxyethoxy)ethoxy]ethanol	COBPKKZHLDDMTB-UHFFFAOYSA-N	C10H22O4	1470	15	176	1.4
117	90-42-6	1,1'-Bi(cyclohexyl)-2-one	UOBQDYFTAJKQAL-UHFFFAOYSA-N	C12H20O	1496	15	181	1.4
118	3032-55-1	Trimethylolethane trinitrate	IPPYBNCEPZCLNI-UHFFFAOYSA-N	C5H9N3O9	1529	15	90	0.6
119	938-73-8	2-Ethoxybenzamide	SBNKFTQSBPKMBZ-UHFFFAOYSA-N	C9H11NO2	1543	15	167	1.1
120	33100-27-5	1,4,7,10,13-Pentaoxacyclopentadecane	VFTFKUDGYRBSAL-UHFFFAOYSA-N	C10H20O5	1554	15	177	0.8
121	13014-18-1	2,4-Dichloro-1-(trichloromethyl)benzene	KZSNBJMYJWDVTK-UHFFFAOYSA-N	C7H3Cl5	1558	12	270	1.1
122	2655-14-3	XMC	CVQODEWAPZVVBU-UHFFFAOYSA-N	C10H13NO2	1564	15	179	0.1
123	107-49-3	Tetraethyl pyrophosphate	IDCBOTIENDVCBQ-UHFFFAOYSA-N	C8H20O7P2	1565	25	292	-2.8
124	84-66-2	Diethyl phthalate	FLKPEMZONWLCSK-UHFFFAOYSA-N	C12H14O4	1594	15	223	1.6
125	89-63-4	4-Chloro-2-nitroaniline	PBGKNXWGYQPUJK-UHFFFAOYSA-N	C6H5ClN2O2	1604	18	175	0.4
126	108-73-6	1,3,5-Trihydroxybenzene	QCDYQQDYXPDABM-UHFFFAOYSA-N	C6H6O3	1610	14	128	1.5
127	534-52-1	2-Methyl-4,6-dinitrophenol	ZXVONLUNISGICL-UHFFFAOYSA-N	C7H6N2O5	1614	14	200	-1.5
128	919-86-8	Demeton-S-methyl	WEBQKRLKWNIYKK-UHFFFAOYSA-N	C6H15O3PS2	1615	26	232	-0.9
129	93-29-8	Isoeugenyl acetate	IUSBVFZKQJGVEP-UHFFFAOYSA-N	C12H14O3	1620	39	207	1.2
130	114-86-3	Phenformin	ICFJFFQQTFMIBG-UHFFFAOYSA-N	C10H15N5	1650	41	206	0.5
131	300-76-5	Naled	BUYMVQAILCEWRR-UHFFFAOYSA-N	C4H7Br2Cl2O4P	1650	33	382	-0.6
132	35256-85-0	Butam	RJKCKKDSSSRYCB-UHFFFAOYSA-N	C15H23NO	1665	15	235	1.4
133	501-68-8	Beclamide	JPYQFYIEOUVJDU-UHFFFAOYSA-N	C10H12ClNO	1691	26	200	1.2
134	86-00-0	2-Nitro-1,1'-biphenyl	YOJKKXRJMXIKSR-UHFFFAOYSA-N	C12H9NO2	1698	14	201	0.8
135	673-04-1	Simetone	HKAMKLBXTLTVCN-UHFFFAOYSA-N	C8H15N5O	1701	41	199	0.4
136	640-15-3	Thiometon	OPASCBHCTNRLRM-UHFFFAOYSA-N	C6H15O2PS3	1705	14	248	-0.8
137	533-74-4	Dazomet	QAYICIQNSGETAS-UHFFFAOYSA-N	C5H10N2S2	1707	12	166	0.3
138	77-89-4	Acetyltriethyl citrate	WEAPVABOECTMGR-UHFFFAOYSA-N	C14H22O8	1730	14	274	1.3
139	1563-66-2	Carbofuran	DUEPRVBVGDRKAG-UHFFFAOYSA-N	C12H15NO3	1735	12	222	-1.6
140	1912-24-9	Atrazine	MXWJVTOOROXGIU-UHFFFAOYSA-N	C8H14ClN5	1746	27	218	0.5
141	87-86-5	Pentachlorophenol	IZUPBVBPLAPZRR-UHFFFAOYSA-N	C6HCl5O	1751	35	272	-1
142	1912-26-1	Trietazine	HFBWPRKWDIRYNX-UHFFFAOYSA-N	C9H16ClN5	1767	15	232	0.4
143	16709-30-1	3-Ketocarbofuran	WXNZYYXXILQTKX-UHFFFAOYSA-N	C12H13NO4	1783	51	236	0.1
144	319-86-8	delta-Hexachlorocyclohexane	JLYXXMFPNIAWKQ-GPIVLXJGSA-N	C6H6Cl6	1801	25	292	0.5
145	58-08-2	Caffeine	RYYVLZVUVIJVGH-UHFFFAOYSA-N	C8H10N4O2	1835	14	197	0
146	26087-47-8	Iprobenfos	FCOAHACKGGIURQ-UHFFFAOYSA-N	C13H21O3PS	1838	41	290	0.3
147	23783-98-4	(E)-Phosphamidon	RGCLLPNLLBQHPF-HJWRWDBZSA-N	C10H19ClNO5P	1847	51	299	-1.3
148	94-47-3	2-Phenylethyl benzoate	OSORMYZMWHVFOZ-UHFFFAOYSA-N	C15H14O2	1856	27	210	1.3
149	46817-91-8	Viloxazine	YWPHCCPCQOJSGZ-UHFFFAOYSA-N	C13H19NO3	1861	41	238	0.9
150	21087-64-9	Metribuzin	FOXFZRUHNHCZPX-UHFFFAOYSA-N	C8H14N4OS	1864	15	216	0.7
151	2782-91-4	1,1,3,3-Tetramethyl-2-thiourea	MNOILHPDHOHILI-UHFFFAOYSA-N	C5H12N2S	1872	13	135	0.8
152	5598-13-0	Chlorpyrifos-methyl	HRBKVYFZANMGRE-UHFFFAOYSA-N	C7H7Cl3NO3PS	1874	41	325	0.8
153	298-00-0	Methyl parathion	RLBIQVVOMOPOHC-UHFFFAOYSA-N	C8H10NO5PS	1876	15	267	-1.6
154	1918-11-2	Terbucarb	PNRAZZZISDRWMV-UHFFFAOYSA-N	C17H27NO2	1878	53	277	2.1
155	1634-78-2	Malaoxon	WSORODGWGUUOBO-UHFFFAOYSA-N	C10H19O7PS	1883	41	316	-0.3
156	58-15-1	4-Dimethylaminoantipyrine	RMMXTBMQSGEXHJ-UHFFFAOYSA-N	C13H17N3O	1890	15	233	0.1
157	299-84-3	Fenchlorphos	JHJOOSLFWRRSGU-UHFFFAOYSA-N	C8H8Cl3O3PS	1904	15	324	0.3
158	92-93-3	4-Nitrobiphenyl	BAJQRLZAPXASRD-UHFFFAOYSA-N	C12H9NO2	1909	15	202	1
159	479-92-5	Propyphenazone	PXWLVJLKJGVOKE-UHFFFAOYSA-N	C14H18N2O	1913	15	232	0.6
160	10402-52-5	Benzeneethanol, .beta.-methyl-, 1-acetate	RVPTTWAAIKMYAH-UHFFFAOYSA-N	C11H14O2	1928	27	120	1.4
161	4695-13-0	2,2-Diphenylacetamide	ZXQVXEAZKZFEEP-UHFFFAOYSA-N	C14H13NO	1954	15	213	0.5
162	2921-88-2	Chlorpyrifos	SBPBAQFWLVIOKP-UHFFFAOYSA-N	C9H11Cl3NO3PS	1975	14	355	-0.6
163	500-28-7	Chlorthion	NZNRRXXETLSZRO-UHFFFAOYSA-N	C8H9ClNO5PS	1981	37	301	0
164	23192-42-9	Hexalure	QVXFGVVYTKZLJN-KHPPLWFESA-N	C18H34O2	1988	41	284	2.1
165	10552-74-6	Nitrothal-isopropyl	VJAWBEFMCIINFU-UHFFFAOYSA-N	C14H17NO6	1996	12	296	1.3
166	1134-47-0	Baclofen	KPYSYYIEGFHWSV-UHFFFAOYSA-N	C10H12ClNO2	2018	40	215	-0.2
167	95266-40-3	Trinexapac-ethyl	RVKCCVTVZORVGD-QXMHVHEDSA-N	C13H16O5	2027	15	253	1.2
168	298-81-7	8-Methoxypsoralen	QXKHYNVANLEOEG-UHFFFAOYSA-N	C12H8O4	2034	26	219	0.6
169	101-05-3	Anilazine	IMHBYKMAHXWHRP-UHFFFAOYSA-N	C9H5Cl3N4	2035	12	278	1
170	731-27-1	Tolylfluanid	HYVWIQDYBVKITD-UHFFFAOYSA-N	C10H13Cl2FN2O2S2	2048	12	349	0.5
171	83-12-5	Phenindione	NFBAXHOPROOJAW-UHFFFAOYSA-N	C15H10O2	2055	18	225	-0.1
172	603-34-9	Triphenylamine	ODHXBMXNKOYIBV-UHFFFAOYSA-N	C18H15N	2055	27	248	1.1
173	24526-64-5	Nomifensine	XXPANQJNYNUNES-UHFFFAOYSA-N	C16H18N2	2128	38	240	0
174	603-00-9	Proxyphylline	KYHQZNGJUGFTGR-UHFFFAOYSA-N	C10H14N4O3	2146	42	239	0.3
175	467-60-7	Pipradrol	XSWHNYGMWWVAIE-UHFFFAOYSA-N	C18H21NO	2147	27	250	-0.2
176	76674-21-0	Flutriafol	JWUCHKBSVLQQCO-UHFFFAOYSA-N	C16H13F2N3O	2155	74	220	0.6
177	35554-44-0	Imazalil	PZBPKYOVPCNPJY-UHFFFAOYSA-N	C14H14Cl2N2O	2161	12	300	-0.1
178	41394-05-2	Metamitron	VHCNQEUWZYOAEV-UHFFFAOYSA-N	C10H10N4O	2193	12	204	0.9
179	115-90-2	Fensulfothion	XDNBJTQLKCIJBV-UHFFFAOYSA-N	C11H17O4PS2	2251	12	312	-2.1
180	13523-86-9	Pindolol	JZQKKSLKJUAGIC-UHFFFAOYSA-N	C14H20N2O2	2261	15	250	0
181	315-22-0	Monocrotaline	QVCMHGGNRFRMAD-XFGHUUIASA-N	C16H23NO6	2270	14	326	-0.7
182	5636-83-9	Dimethindene	MVMQESMQSYOVGV-UHFFFAOYSA-N	C20H24N2	2272	42	294	0.3
183	14255-88-0	Fenazaflor	ISVQSVPUDBVFFU-UHFFFAOYSA-N	C15H7Cl2F3N2O2	2279	26	379	-0.2
184	85-70-1	Butylphthalyl butylglycolate	GOJCZVPJCKEBQV-UHFFFAOYSA-N	C18H24O6	2280	17	338	1.3
185	56-75-7	Chloramphenicol	WIIZWVCIJKGZOK-RKDXNWHRSA-N	C11H12Cl2N2O5	2310	12	293	0.9
186	1698-60-8	Chloridazon	WYKYKTKDBLFHCY-UHFFFAOYSA-N	C10H8ClN3O	2353	26	225	0.5
187	50-33-9	4-Butyl-1,2-diphenyl-3,5-Pyrazolidinedione	VYMDGNCVAMGZFE-UHFFFAOYSA-N	C19H20N2O2	2380	26	311	-0.1
188	642-72-8	Benzydamine	CNBGNNVCVSKAQZ-UHFFFAOYSA-N	C19H23N3O	2390	15	310	0.5
189	10453-86-8	Resmethrin	VEMKTZHHVJILDY-UHFFFAOYSA-N	C22H26O3	2394	12	341	0.6
190	101-14-4	4,4'-Methylenebis(2-chloroaniline)	IBOFVQJTBBUKMU-UHFFFAOYSA-N	C13H12Cl2N2	2418	26	271	0.6
191	732-11-6	Phosmet	LMNZTLDVJIUSHT-UHFFFAOYSA-N	C11H12NO4PS2	2445	15	319	-0.5
192	68-26-8	Retinol	FPIPGXGPPPQFEQ-OVSJKPMPSA-N	C20H30O	2453	15	290	0.8
193	117-81-7	Di(2-ethylhexyl) phthalate	BJQHLKABXJIVAM-UHFFFAOYSA-N	C24H38O4	2529	17	391	1.9
194	34114-99-3	T-2 tetraol	ZAXZBJSXSOISTF-VREARNNESA-N	C15H22O6	2547	39	298	-0.9
195	2642-71-9	Azinphos-ethyl	RQVGAIADHNPSME-UHFFFAOYSA-N	C12H16N3O3PS2	2580	15	345	-1.7
196	13457-18-6	Pyrazophos	JOOMJVFZQRQWKR-UHFFFAOYSA-N	C14H20N3O5PS	2586	15	376	-0.2
197	81-81-2	Warfarin	PJVWKTKQMONHTI-UHFFFAOYSA-N	C19H16O4	2619	25	310	-2.3
198	2385-81-1	Ethyl 1-{2-[(oxolan-2-yl)methoxy]ethyl}-4-phenylpiperidine-4-carboxylate	NNCOZXNZFLUYGG-UHFFFAOYSA-N	C21H31NO4	2637	39	288	-0.4
199	1165-48-6	Dimefline	ZXFQRFXLFWWKLX-UHFFFAOYSA-N	C20H21NO3	2677	15	326	-0.9
200	3691-78-9	Benzethidine [INN:BAN:DCF]	UVTBZAWTRVBTMK-UHFFFAOYSA-N	C23H29NO3	2688	42	368	-0.1
201	741-58-2	Bensulide	RRNIZKPFKNDSRS-UHFFFAOYSA-N	C14H24NO4PS3	2728	30	213	-0.2
202	74-31-7	N,N'-Diphenyl-p-phenylenediamine	UTGQNNCQYDRXCH-UHFFFAOYSA-N	C18H16N2	2728	27	263	1
203	3004-71-5	6-Chloro-N-methyl-N'-isopropyl-1,3,5-triazine-2,4-diamine	KLJYRZOFJHYOCO-UHFFFAOYSA-N	C7H12ClN5	2761	41	204	0.6
204	70-30-4	Hexachlorophene	ACGUYXCXAPNIKK-UHFFFAOYSA-N	C13H6Cl6O2	2797	17	414	-0.9
205	3736-08-1	Fenetylline	NMCHYWGKBADVMK-UHFFFAOYSA-N	C18H23N5O2	2836	15	340	-0.5
206	82-66-6	Diphacinone	JYGLAHSAISAEAL-UHFFFAOYSA-N	C23H16O3	2934	14	342	-2.4
207	40054-69-1	Etizolam	VMZUTJCNQWMAGF-UHFFFAOYSA-N	C17H15ClN4S	3139	15	347	1
208	2622-26-6	Periciazine	LUALIOATIOESLM-UHFFFAOYSA-N	C21H23N3OS	3230	15	369	0

## Sheet: log Kow
ID	CAS	Name	InChI key	Formula	RI	min(m/z)	max(m/z)	log Kow
1	75-72-9	Chlorotrifluoromethane	AFYPFACVUDMOHA-UHFFFAOYSA-N	CClF3	190	12	106	1.6
2	75-71-8	Dichlorodifluoromethane	PXBRQCKWGAHEHS-UHFFFAOYSA-N	CCl2F2	316	19	122	2.2
3	107-31-3	Methyl formate	TZIHFWKZFHZASV-UHFFFAOYSA-N	C2H4O2	372	12	62	0
4	64-17-5	Ethanol	LFQSCWFLJHTTHZ-UHFFFAOYSA-N	C2H6O	427	12	47	-0.3
5	75-56-9	1,2-Propylene oxide	GOOHAUXETOMSMM-UHFFFAOYSA-N	C3H6O	460	12	60	0
6	75-31-0	Isopropylamine	JJWLVOIRVHMVIS-UHFFFAOYSA-N	C3H9N	477	14	60	0.3
7	2366-52-1	Butane, 1-fluoro-	FCBJLBCGHCTPAQ-UHFFFAOYSA-N	C4H9F	495	2	76	2.6
8	107-13-1	Acrylonitrile	NLHHRLWOUZZQLW-UHFFFAOYSA-N	C3H3N	521	12	54	0.2
9	287-92-3	Cyclopentane	RGSFGYAAUTVSQA-UHFFFAOYSA-N	C5H10	568	14	71	3
10	96-14-0	3-Methylpentane	PFEOZHBOMNWTJB-UHFFFAOYSA-N	C6H14	584	15	87	3.6
11	110-54-3	n-Hexane	VLKZOEOYAKHREP-UHFFFAOYSA-N	C6H14	600	2	87	3.9
12	141-43-5	Ethanolamine	HZAXFHJVJLSVMW-UHFFFAOYSA-N	C2H7NO	630	13	62	-1.3
13	107-06-2	1,2-Dichloroethane	WSLDOOZREJYCGB-UHFFFAOYSA-N	C2H4Cl2	642	12	102	1.5
14	5194-51-4	(2E,4E)-2,4-Hexadiene	APPOKADJQUIAHP-GGWOSOGESA-N	C6H10	646	15	83	3
15	120-94-5	N-Methylpyrrolidine	AVFZOVWCLRSYKC-UHFFFAOYSA-N	C5H11N	673	13	86	0.9
16	402-31-3	Benzene, 1,3-bis(trifluoromethyl)-	SJBBXFLOLUTGCW-UHFFFAOYSA-N	C8H4F6	700	20	216	3.8
17	628-34-2	Ethane, 1-chloro-2-ethoxy- (9CI)	GPTVQTPMFOLLOA-UHFFFAOYSA-N	C4H9ClO	706	14	111	1
18	142-68-7	Tetrahydropyran	DHXVGJBLRPWPCS-UHFFFAOYSA-N	C5H10O	714	14	88	1
19	109-76-2	1,3-Diaminopropane	XFNJVJPLKCPIBV-UHFFFAOYSA-N	C3H10N2	734	14	75	-1.4
20	108-10-1	4-Methyl-2-pentanone	NTIZESTWPVYFNL-UHFFFAOYSA-N	C6H12O	735	25	101	1.3
21	123-51-3	Isopentyl alcohol	PHTQWCKDNZKARW-UHFFFAOYSA-N	C5H12O	736	14	87	1.2
22	290-37-9	Pyrazine	KYQCOXFCLRTKLS-UHFFFAOYSA-N	C4H4N2	736	12	82	-0.3
23	10061-01-5	(Z)-Dichloropropene	UOORRWUZONOOLO-UPHRSURJSA-N	C3H4Cl2	750	12	114	2.1
24	629-14-1	Ethylene glycol diethyl ether	LZDKZFUFMNSQCJ-UHFFFAOYSA-N	C6H14O2	750	15	119	0.7
25	352-32-9	p-Fluorotoluene	WRWPPGUCZBJXKX-UHFFFAOYSA-N	C7H7F	767	15	112	2.6
26	4016-11-9	Oxirane, 2-(ethoxymethyl)-	HQCSZRIVJVOYSU-UHFFFAOYSA-N	C5H10O2	770	12	101	0.4
27	142-28-9	1,3-Dichloropropane	YHRUOJUYPBUZOS-UHFFFAOYSA-N	C3H6Cl2	780	12	116	2
28	513-85-9	2,3-Butanediol	OWBTYPJTUOEWEK-UHFFFAOYSA-N	C4H10O2	788	13	91	-0.9
29	542-85-8	Ethane, isothiocyanato-	HBNYJWAFDZLWRS-UHFFFAOYSA-N	C3H5NS	796	12	90	1.5
30	124-48-1	Chlorodibromomethane	GATVIKZLVQHOMN-UHFFFAOYSA-N	CHBr2Cl	800	12	212	2.2
31	628-55-7	Propane, 1,1'-oxybis[2-methyl-	SZNYYWIUQFZLLT-UHFFFAOYSA-N	C8H18O	808	15	131	2.8
32	111-26-2	Hexylamine	BMVXCPBXGZKUPN-UHFFFAOYSA-N	C6H15N	816	15	102	2.1
33	625-98-9	Benzene, 1-chloro-3-fluoro-	VZHJIJZEOCBKRA-UHFFFAOYSA-N	C6H4ClF	835	20	134	2.8
34	106-63-8	Isobutyl acrylate	CFVWNXQPGQOHRJ-UHFFFAOYSA-N	C7H12O2	836	15	113	2.2
35	141-32-2	Butyl acrylate	CQEYYJKEWSMYFG-UHFFFAOYSA-N	C7H12O2	861	18	129	2.4
36	106-42-3	p-Xylene	URLKBWYHVLBVBO-UHFFFAOYSA-N	C8H10	865	15	108	3.1
37	758-96-3	Propanamide, N,N-dimethyl-	MBHINSULENHCMF-UHFFFAOYSA-N	C5H11NO	866	13	102	-0.1
38	109-09-1	2-Chloropyridine	OKDGRDCXVWSXDC-UHFFFAOYSA-N	C5H4ClN	870	12	116	1.2
39	315-30-0	Allopurinol	OFCNXPDARWKPPY-UHFFFAOYSA-N	C5H4N4O	882	12	138	-0.6
40	927-68-4	ETHANOL, 2-BROMO-, ACETATE	RGHQKFQZGLKBCF-UHFFFAOYSA-N	C4H7BrO2	882	13	168	1.1
41	628-63-7	Pentyl acetate	PGMYKACGEOXYJE-UHFFFAOYSA-N	C7H14O2	911	14	115	2.3
42	79-06-1	Acrylamide	HRPVXLWXLXDGHG-UHFFFAOYSA-N	C3H5NO	912	12	73	-0.7
43	96-48-0	4-Butyrolactone	YEJRWHAVMIAJKC-UHFFFAOYSA-N	C4H6O2	915	13	86	-0.6
44	4248-19-5	tert-Butyl carbamate	LFKDJXLFVYVEFG-UHFFFAOYSA-N	C5H11NO2	922	12	103	0.5
45	534-13-4	N,N'-Dimethylthiourea	VLCDUOXHFNUCKK-UHFFFAOYSA-N	C3H8N2S	945	15	107	-0.2
46	766-77-8	Benzene, (dimethylsilyl)-	ZISUALSZTAEPJH-UHFFFAOYSA-N	C8H12Si	946	15	139	4
47	111-92-2	N-Butyl-1-butanamine	JQVDAXLFBXTEQA-UHFFFAOYSA-N	C8H19N	947	15	130	2.8
48	111-96-6	Diethylene glycol dimethyl ether	SBZXBUIDTXKZTM-UHFFFAOYSA-N	C6H14O3	951	14	103	-0.4
49	622-96-8	4-Ethyltoluene	JRLPEMVDPFPYPJ-UHFFFAOYSA-N	C9H12	954	15	122	3.6
50	100-52-7	Benzaldehyde	HUMNYLRZRPPJDN-UHFFFAOYSA-N	C7H6O	962	17	107	1.5
51	7424-54-6	3,5-Heptanedione	DGCTVLNZTFDPDJ-UHFFFAOYSA-N	C7H12O2	977	39	128	1.1
52	109-04-6	2-Bromopyridine	IMRWILPUOVGIMU-UHFFFAOYSA-N	C5H4BrN	988	12	160	1.4
53	95-63-6	1,2,4-Trimethylbenzene	GWHJZXXIDMPWGX-UHFFFAOYSA-N	C9H12	990	14	122	3.6
54	14667-55-1	2,3,5-Trimethylpyrazine	IAEGWXHKWJGQAZ-UHFFFAOYSA-N	C7H10N2	1004	14	124	1
55	578-58-5	Benzene, 1-methoxy-2-methyl-	DTFKRVXLBCAIOZ-UHFFFAOYSA-N	C8H10O	1008	13	124	2.7
56	624-73-7	Ethane, 1,2-diiodo-	GBBZLMLLFVFKJM-UHFFFAOYSA-N	C2H4I2	1008	14	282	2.7
57	553-97-9	2-Methyl-p-benzoquinone	VTWDKFNVVLAELH-UHFFFAOYSA-N	C7H6O2	1018	13	125	0.7
58	6231-18-1	2,6-Dimethoxypyridine	IBTGEEMBZJBBSH-UHFFFAOYSA-N	C7H9NO2	1028	14	141	2.3
59	106-65-0	Dimethyl succinate	MUXOBHXGJLMRAB-UHFFFAOYSA-N	C6H10O4	1030	14	131	0.4
60	470-82-6	1,8-Cineol	WEEGYLXZBRQIMU-UHFFFAOYSA-N	C10H18O	1032	15	156	2.7
61	105-05-5	1,4-Diethylbenzene	DSNHSQKRULAAEI-UHFFFAOYSA-N	C10H14	1041	15	136	4.6
62	636-72-6	2-Thienylmethanol	ZPHGMBGIFODUMF-UHFFFAOYSA-N	C5H6OS	1043	15	117	0.9
63	558-13-4	Carbon tetrabromide	HJUGFYREWKUQJT-UHFFFAOYSA-N	CBr4	1050	12	334	3.4
64	3731-51-9	2-Pyridinemethanamine	WOXFMYVTSLAQMO-UHFFFAOYSA-N	C6H8N2	1054	14	110	-0.2
65	934-74-7	5-Ethyl-m-xylene	LMAUULKNZLEMGN-UHFFFAOYSA-N	C10H14	1058	15	136	4.5
66	110-18-9	N,N,N',N'-Tetramethylethylenediamine	KWYHDKDOAIKMQN-UHFFFAOYSA-N	C6H16N2	1065	15	117	0.3
67	402-67-5	1-Fluoro-3-nitrobenzene	WMASLRCNNKMRFP-UHFFFAOYSA-N	C6H4FNO2	1067	16	143	1.9
68	106-49-0	4-Methylaniline	RZXMPPFPUUCRFN-UHFFFAOYSA-N	C7H9N	1072	15	109	1.4
69	111-14-8	Heptanoic acid	MNWFXJYAOYHMED-UHFFFAOYSA-N	C7H14O2	1078	15	130	2.4
70	934-80-5	1,2-Dimethyl-4-ethylbenzene	SBUYFICWQNHBCM-UHFFFAOYSA-N	C10H14	1085	1	136	4.5
71	51-75-2	Nitrogen mustard	HAWPXGHAZFHHAD-UHFFFAOYSA-N	C5H11Cl2N	1086	27	157	0.9
72	1468-83-3	Methyl 3-thienyl ketone	RNIDWJDZNNVFDY-UHFFFAOYSA-N	C6H6OS	1088	14	129	1.2
73	88-14-2	2-Furancarboxylic acid	SMNDYUVBFMFKNZ-UHFFFAOYSA-N	C5H4O3	1092	14	114	0.6
74	93-58-3	Methyl benzoate	QPJVMBTYPHYUOC-UHFFFAOYSA-N	C8H8O2	1094	15	138	2.1
75	106-38-7	4-Bromotoluene	ZBTMRBYMKUEVEU-UHFFFAOYSA-N	C7H7Br	1095	26	173	3.4
76	533-18-6	Acetic acid, 2-methylphenyl ester	AMZORBZSQRUXNC-UHFFFAOYSA-N	C9H10O2	1109	12	150	1.9
77	615-74-7	2-Chloro-5-methylphenol	SMFHPCZZAAMJJO-UHFFFAOYSA-N	C7H7ClO	1111	15	145	2.9
78	95-93-2	1,2,4,5-Tetramethylbenzene	SQNZJJAZBFDUTD-UHFFFAOYSA-N	C10H14	1116	14	136	4
79	89-98-5	2-Chlorobenzaldehyde	FPYUJUBAXZAQNL-UHFFFAOYSA-N	C7H5ClO	1119	25	144	2.3
80	1121-07-9	2,5-Pyrrolidinedione, 1-methyl-	KYEACNNYFNZCST-UHFFFAOYSA-N	C5H7NO2	1125	12	114	-1
81	18881-04-4	Bicyclo[3.1.1]hept-3-en-2-ol, 4,6,6-trimethyl-, (1S,2S,5S)-	WONIGEXYPVIKFS-YIZRAAEISA-N	C10H16O	1142	15	150	3.2
82	694-85-9	2(1H)-Pyridinone, 1-methyl-	DVVGIUUJYPYENY-UHFFFAOYSA-N	C6H7NO	1143	13	111	-0.2
83	102-97-6	Benzenemethanamine, N-(1-methylethyl)-	LYBKPDDZTNUNNM-UHFFFAOYSA-N	C10H15N	1150	15	150	1.8
84	464-45-9	[(1S)-endo]-(-)-Borneol	DTGKSKDOIYIVQL-QXFUBDJGSA-N	C10H18O	1166	15	155	3
85	507-70-0	dl-Borneol	DTGKSKDOIYIVQL-NQMVMOMDSA-N	C10H18O	1167	15	154	2.7
86	675-20-7	2-Piperidone	XUWHAWMETYGRKB-UHFFFAOYSA-N	C5H9NO	1174	14	101	-0.5
87	122-00-9	p-Methylacetophenone	GNKZMNRKLCTJAY-UHFFFAOYSA-N	C9H10O	1183	14	136	2.1
88	527-72-0	2-Thiophenecarboxylic acid	QERYCTSHXKAMIS-UHFFFAOYSA-N	C5H4O2S	1199	25	131	1.6
89	88-69-7	2-Isopropylphenol	CRBJBYGJVIBWIY-UHFFFAOYSA-N	C9H12O	1199	18	137	2.9
90	527-60-6	2,4,6-Trimethylphenol	BPRYUXCVCCNUFE-UHFFFAOYSA-N	C9H12O	1204	26	138	2.7
91	613-70-7	Phenol, 2-methoxy-, 1-acetate	BHJHPYFAYGAPLS-UHFFFAOYSA-N	C9H10O3	1210	39	167	1.4
92	937-05-3	Cyclohexanol, 4-(1,1-dimethylethyl)-, cis-	CCOQPGVQAWPUPE-DTORHVGOSA-N	C10H20O	1215	26	156	3
93	586-89-0	4-Acetylbenzoic acid	QBHDSQZASIBAAI-UHFFFAOYSA-N	C9H8O3	1236	17	165	1.6
94	455-16-3	Benzenesulfonyl fluoride, 4-methyl-	IZZYABADQVQHLC-UHFFFAOYSA-N	C7H7FO2S	1240	15	177	2.7
95	38064-90-3	Benzene, 2,4-dimethoxy-1-methyl-	OSNMRWURXNWCGA-UHFFFAOYSA-N	C9H12O2	1244	41	154	2.8
96	700-38-9	6-Nitro-m-cresol	NQXUSSVLFOBRSE-UHFFFAOYSA-N	C7H7NO3	1247	15	155	2.3
97	700-12-9	Benzene, pentamethyl-	BEZDDPMMPIDMGJ-UHFFFAOYSA-N	C11H16	1260	15	150	4.6
98	119-65-3	Isoquinoline	AWJUIBRHMBBTKR-UHFFFAOYSA-N	C9H7N	1261	26	131	2.1
99	103-82-2	Phenylacetic acid	WLJVXDMOQOGPHL-UHFFFAOYSA-N	C8H8O2	1262	26	138	1.4
100	123-31-9	Hydroquinone	QIGBRXMKCJKVMJ-UHFFFAOYSA-N	C6H6O2	1283	14	112	0.6
101	105-13-5	(4-Methoxyphenyl)methanol	MSHFRERJPWKJFX-UHFFFAOYSA-N	C8H10O2	1290	14	140	1.1
102	688-84-6	2-Ethylhexyl 2-methyl-2-propenoate	WDQMWEYDKDCEHT-UHFFFAOYSA-N	C12H22O2	1296	14	170	4.5
103	69-72-7	Salicylic acid	YGSDEFSMJLZEOE-UHFFFAOYSA-N	C7H6O3	1303	15	140	2.3
104	14315-11-8	Benzo(b)thiophene, 4-methyl-	RPKWIZPGQZKQKY-UHFFFAOYSA-N	C9H8S	1309	39	152	3.6
105	5451-83-2	Phenol, 3-methoxy-, acetate	QQYNGKGFOZQMHD-UHFFFAOYSA-N	C9H10O3	1313	14	168	1.6
106	275-51-4	Azulene	CUFNKYGDVFVPHO-UHFFFAOYSA-N	C10H8	1319	26	130	3.2
107	2603-10-3	Methyl phenylcarbamate	IAGUPODHENSJEZ-UHFFFAOYSA-N	C8H9NO2	1320	15	153	1.8
108	619-42-1	Benzoic acid, 4-bromo-, methyl ester	CZNGTXVOZOWWKM-UHFFFAOYSA-N	C8H7BrO2	1336	14	218	3
109	1984-59-4	2,3-Dichloroanisole	HFEASCCDHUVYKU-UHFFFAOYSA-N	C7H6Cl2O	1337	14	181	3.2
110	925-15-5	Succinic acid, dipropyl ester	SZHZCPHKDJWHNG-UHFFFAOYSA-N	C10H18O4	1338	4	162	2.2
111	608-27-5	2,3-Dichloroaniline	BRPSAOUFIJSKOT-UHFFFAOYSA-N	C6H5Cl2N	1351	25	166	2.8
112	107-52-8	Tetradecamethylhexasiloxane	ADANNTOYRVPQLJ-UHFFFAOYSA-N	C14H42O5Si6	1353	45	446	6.6
113	2078-54-8	Propofol	OLBCVFGFOZPWHH-UHFFFAOYSA-N	C12H18O	1364	15	180	3.8
114	90-13-1	1-Chloronaphthalene	JTPNRXUCIXHOKM-UHFFFAOYSA-N	C10H7Cl	1368	26	166	4
115	2142-63-4	3′-Bromoacetophenone	JYAQYXOVOHJRCS-UHFFFAOYSA-N	C8H7BrO	1376	13	202	2.5
116	626-39-1	1,3,5-Tribromobenzene	YWDUZLFWHVQCHY-UHFFFAOYSA-N	C6H3Br3	1382	24	320	4.5
117	19438-10-9	Methyl 3-hydroxybenzoate	YKUCHDXIBAQWSF-UHFFFAOYSA-N	C8H8O3	1389	14	154	1.9
118	5406-33-7	p-Chlorobenzyl acetate	MAGQINDMZBNWLG-UHFFFAOYSA-N	C9H9ClO2	1390	12	187	2.6
119	540-38-5	4-Iodophenol	VSMDINRNYYEDRN-UHFFFAOYSA-N	C6H5IO	1398	12	222	2.9
120	629-59-4	Tetradecane	BGHCVCJVXZWKCC-UHFFFAOYSA-N	C14H30	1400	14	199	7.2
121	24544-04-5	2,6-Diisopropylaniline	WKBALTUBRZPIPZ-UHFFFAOYSA-N	C12H19N	1404	15	179	3.2
122	7786-34-7	Mevinphos	GEPDYQSQVLXLEU-UHFFFAOYSA-N	C7H13O6P	1419	12	225	0.1
123	623-05-2	4-Hydroxybenzenemethanol	BVJSUAQZOZWCKN-UHFFFAOYSA-N	C7H8O2	1426	12	126	0.2
124	2284-20-0	4-Methoxyphenylisothiocyanate	VRPQCVLBOZOYCG-UHFFFAOYSA-N	C8H7NOS	1429	15	168	3.6
125	100-17-4	p-Nitroanisole	BNUHAJGCKIQFGE-UHFFFAOYSA-N	C7H7NO3	1444	14	155	2
126	52-68-6	Trichlorfon	NFACJZMKEDPNKN-UHFFFAOYSA-N	C4H8Cl3O4P	1446	12	261	0.5
127	624-38-4	1,4-Diiodobenzene	LFMWZTSOMGDDJU-UHFFFAOYSA-N	C6H4I2	1449	26	332	4.1
128	97-54-1	Isoeugenol	BJIOGJUNALELMI-UHFFFAOYSA-N	C10H12O2	1450	15	165	3
129	85-41-6	Phthalimide	XKJCHHZQLQNZHY-UHFFFAOYSA-N	C8H5NO2	1450	25	149	1.1
130	131-11-3	Dimethyl phthalate	NIQCNGHVCWTJSM-UHFFFAOYSA-N	C10H10O4	1454	15	195	1.6
131	1009-61-6	1,4-Diacetylbenzene	SKBBQSLSGRSQAJ-UHFFFAOYSA-N	C10H10O2	1461	14	164	1.3
132	103-36-6	Ethyl cinnamate	KBEBGUQPQBELIU-UHFFFAOYSA-N	C11H12O2	1464	15	178	3
133	93-02-7	2,5-Dimethoxybenzaldehyde	AFUKNJHPZAVHGQ-UHFFFAOYSA-N	C9H10O3	1471	14	169	1.9
134	50-11-3	Metharbital	FWJKNZONDWOGMI-UHFFFAOYSA-N	C9H14N2O3	1472	15	197	1.1
135	99-09-2	3-Nitroaniline	XJCVRTZCHMZPBD-UHFFFAOYSA-N	C6H6N2O2	1486	26	140	1.4
136	553-26-4	4,4'-Bipyridine	MWVTWFVJZLCBMC-UHFFFAOYSA-N	C10H8N2	1507	26	158	1.3
137	940-36-3	Carbamic acid, (4-chlorophenyl)-, methyl ester	CRGWHGISCDFEJY-UHFFFAOYSA-N	C8H8ClNO2	1512	37	188	2.5
138	112-56-1	2-(2-Butoxyethoxy)ethyl thiocyanate	JVGPVVUTUMQJKL-UHFFFAOYSA-N	C9H17NO2S	1513	15	176	1.7
139	494-52-0	L-3-(2'-Piperidyl)pyridine	MTXSIJUGVMTTMU-JTQLQIEISA-N	C10H14N2	1525	14	163	1
140	125-64-4	Methyprylon	SIDLZWOQUZRBRU-UHFFFAOYSA-N	C10H17NO2	1547	26	183	0.8
141	91-59-8	2-Naphthylamine	JBIJLHTVPXGSAM-UHFFFAOYSA-N	C10H9N	1554	26	145	2.3
142	143-07-7	Dodecanoic acid	POULHZVOKOAJMA-UHFFFAOYSA-N	C12H24O2	1568	26	202	4.6
143	32092-29-8	6-Methyl-6,7,8,9-tetrahydro-4H-pyrido[1,2-a]pyrimidin-4-one	HCJOGZBBWGQKGC-UHFFFAOYNA-N	C9H12N2O	1578	51	165	0.3
144	117-18-0	2,3,5,6-Tetrachloronitrobenzene	XQTLDIFVVHJORV-UHFFFAOYSA-N	C6HCl4NO2	1602	16	267	4.4
145	33146-45-1	2,6-Dichlorobiphenyl	IYZWUWBAFUBNCH-UHFFFAOYSA-N	C12H8Cl2	1602	34	227	5
146	13029-08-8	2,2'-Dichlorobiphenyl	JAYCNKDKIKZTAF-UHFFFAOYSA-N	C12H8Cl2	1606	26	227	5
147	4537-13-7	BENZENE, (1-METHYLNONYL)-	DDTJIQUCOLHYDL-UHFFFAOYSA-N	C16H26	1607	27	220	7.1
148	475-38-7	Naphthazarin	RQNVIKXOOKXAJQ-UHFFFAOYSA-N	C10H6O4	1620	41	192	1.8
149	1825-30-5	1,5-Dichloronaphthalene	ZBQZXTBAGBTUAD-UHFFFAOYSA-N	C10H6Cl2	1626	50	201	4.7
150	13194-48-4	Ethoprop	VJYFKVYYMZPMAB-UHFFFAOYSA-N	C8H19O2PS2	1630	13	244	3.6
151	2686-99-9	3,4,5-Trimethylphenyl methylcarbamate	AUQAUAIUNJIIEP-UHFFFAOYSA-N	C11H15NO2	1639	15	194	2.7
152	33284-50-3	2,4-Dichlorobiphenyl	WEJZHZJJXPXXMU-UHFFFAOYSA-N	C12H8Cl2	1647	26	228	5.2
153	2050-75-1	2,3-Dichloronaphthalene	SKGXUFZRYNGFJS-UHFFFAOYSA-N	C10H6Cl2	1648	50	201	4.4
154	2050-76-2	1-Naphthalenol, 2,4-dichloro-	HVLJEMXDXOTWLV-UHFFFAOYSA-N	C10H6Cl2O	1648	27	217	4.2
155	59-42-7	Phenylephrine	SONNWYBIRXJNDC-VIFPVBQESA-N	C9H13NO2	1660	15	168	-0.3
156	606-43-9	2(1H)-Quinolinone, 1-methyl-	QYEMNJMSULGQRD-UHFFFAOYSA-N	C10H9NO	1664	14	161	1.4
157	93-07-2	Benzoic acid, 3,4-dimethoxy-	DAUAQNGYDSHRET-UHFFFAOYSA-N	C9H10O4	1679	14	185	1.6
158	319-84-6	alpha-1,2,3,4,5,6-Hexachlorocyclohexane	JLYXXMFPNIAWKQ-SHFUYGGZSA-N	C6H6Cl6	1693	26	256	3.8
159	54-04-6	Mescaline	RHCSKNNOAZULRK-UHFFFAOYSA-N	C11H17NO3	1696	29	212	0.8
160	1730-37-6	1-Methylfluorene	GKEUODMJRFDLJY-UHFFFAOYSA-N	C14H12	1703	27	182	5
161	1131-64-2	Debrisoquin	JWPGJSVJDAJRLW-UHFFFAOYSA-N	C10H13N3	1704	39	176	0.8
162	34883-43-7	2,4'-Dichlorobiphenyl	UFNIBRDIUNVOMX-UHFFFAOYSA-N	C12H8Cl2	1704	35	227	5.1
163	944-61-6	Benzene, 1,2,3,4-tetrachloro-5,6-dimethoxy-	NCYHCGGUQGDEQW-UHFFFAOYSA-N	C8H6Cl4O2	1705	28	280	4.9
164	91-56-5	Isatin	JXDYKVIHCLTXOP-UHFFFAOYSA-N	C8H5NO2	1712	26	149	0.8
165	99-30-9	Dicloran	BIXZHMJUSMUDOQ-UHFFFAOYSA-N	C6H4Cl2N2O2	1723	15	211	2.8
166	117-99-7	2-Hydroxybenzophenone	HJIAMFHSAAEUKR-UHFFFAOYSA-N	C13H10O2	1728	14	201	3.5
167	57-43-2	Amobarbital	VIROVYVQCGLCII-UHFFFAOYSA-N	C11H18N2O3	1732	15	227	2.1
168	319-85-7	beta-Hexachlorocyclohexane	JLYXXMFPNIAWKQ-CDRYSYESSA-N	C6H6Cl6	1741	25	296	3.8
169	234-41-3	Naphtho(1,2-b)thiophene	XHYRHAQEXJIVJX-UHFFFAOYSA-N	C12H8S	1750	40	186	4.5
170	20330-45-4	p-t-Butylacetanilide	RMUYDDKCUZHVHY-UHFFFAOYSA-N	C12H17NO	1754	14	193	3
171	94-25-7	Butyl 4-aminobenzoate	IUWVALYLNVXWKX-UHFFFAOYSA-N	C11H15NO2	1759	15	195	2.9
172	544-63-8	Tetradecanoic acid	TUNFSRHWOTWDNC-UHFFFAOYSA-N	C14H28O2	1768	15	230	6.1
173	55720-37-1	1,3,7-Trichloronaphthalene	CFEUGIGSIREATC-UHFFFAOYSA-N	C10H5Cl3	1769	35	237	5.3
174	152-72-7	Acenocoumarol	VABCILAOYCMVPS-UHFFFAOYSA-N	C19H15NO6	1779	42	355	2
175	37680-66-3	2,2',4-Trichlorobiphenyl	YKKYCYQDUUXNLN-UHFFFAOYSA-N	C12H7Cl3	1793	51	263	5.8
176	493-09-4	1,4-Benzodioxin, 2,3-dihydro-	BNBQRQQYDMDJAH-UHFFFAOYSA-N	C8H8O2	1800	15	138	2
177	59-89-2	N-Nitrosomorpholine	ZKXDGKXYMTYWTB-UHFFFAOYSA-N	C4H8N2O2	1811	13	118	-0.4
178	39227-53-7	1-Chlorodibenzo[b,e][1,4]dioxin	VGGGRWRBGXENKI-UHFFFAOYSA-N	C12H7ClO2	1812	49	221	4.8
179	2303-17-5	Tri-allate	MWBPRDONLNQCFV-UHFFFAOYSA-N	C10H16Cl3NOS	1814	13	303	4.6
180	2113-58-8	1,1'-Biphenyl, 3-nitro- (9CI)	FYRPEHRWMVMHQM-UHFFFAOYSA-N	C12H9NO2	1815	17	201	3.9
181	16339-07-4	N-Nitroso-N'-methylpiperazine	CEAIOKFZXJMDAS-UHFFFAOYSA-N	C5H11N3O	1825	30	129	0.2
182	519-87-9	Acetamide, N,N-diphenyl-	DKLYDESVXZKCFI-UHFFFAOYSA-N	C14H13NO	1830	15	213	2
183	23103-98-2	Pirimicarb	YFGYUFNIOHWBOB-UHFFFAOYSA-N	C11H18N4O2	1837	15	240	1.7
184	721-50-6	Prilocaine	MVFGUOIZUNYYSO-UHFFFAOYSA-N	C13H20N2O	1842	14	221	2.1
185	16606-02-3	2,4',5-Trichlorobiphenyl	VAHKBZSAUKPEOV-UHFFFAOYSA-N	C12H7Cl3	1859	35	263	5.7
186	21087-64-9	Metribuzin	FOXFZRUHNHCZPX-UHFFFAOYSA-N	C8H14N4OS	1864	15	216	1.7
187	97-17-6	Dichlofenthion	WGOWCPGHOCIHBW-UHFFFAOYSA-N	C10H13Cl2O3PS	1869	13	318	5.1
188	58-73-1	Diphenhydramine	ZZVUWRFHKOJYTH-UHFFFAOYSA-N	C17H21NO	1872	14	256	3.3
189	298-00-0	Methyl parathion	RLBIQVVOMOPOHC-UHFFFAOYSA-N	C8H10NO5PS	1876	15	267	2.9
190	58-15-1	4-Dimethylaminoantipyrine	RMMXTBMQSGEXHJ-UHFFFAOYSA-N	C13H17N3O	1890	15	233	1
191	15972-60-8	Alachlor	XCSGPAVHZFQHGE-UHFFFAOYSA-N	C14H20ClNO2	1894	14	271	3.5
192	77-10-1	Phencyclidine	JTJMJGYZQZDUJJ-UHFFFAOYSA-N	C17H25N	1894	15	245	4.7
193	63-25-2	Carbaryl	CVXBEEMKQHEXEN-UHFFFAOYSA-N	C12H11NO2	1901	15	202	2.4
194	90-44-8	Anthrone	RJGDLRCDCYRQOQ-UHFFFAOYSA-N	C14H10O	1904	27	196	3.7
195	7287-19-6	Prometryn	AAEVYOVXGOFMJO-UHFFFAOYSA-N	C10H19N5S	1905	12	244	3.5
196	53555-64-9	1,3,5,7-Tetrachloronaphthalene	OTTCXKPQKOLSJN-UHFFFAOYSA-N	C10H4Cl4	1911	27	272	6.2
197	86-96-4	2,4(1H,3H)-Quinazolinedione	SDQJTWBNWQABLE-UHFFFAOYSA-N	C8H6N2O2	1955	16	164	0.8
198	2921-88-2	Chlorpyrifos	SBPBAQFWLVIOKP-UHFFFAOYSA-N	C9H11Cl3NO3PS	1975	14	355	5
199	671-16-9	Procarbazine	CPTBDICYNRMXFX-UHFFFAOYSA-N	C12H19N3O	1990	15	222	0.1
200	1134-47-0	Baclofen	KPYSYYIEGFHWSV-UHFFFAOYSA-N	C10H12ClNO2	2018	40	215	-1
201	82-86-0	Acenaphthenequinone	AFPRJLBZLPBTPZ-UHFFFAOYSA-N	C12H6O2	2020	16	184	2
202	1216-40-6	Barbituric acid,5(1-MEBU),5-B-Bromallyl	ZGVCLZRQOUEZHG-UHFFFAOYSA-N	C12H17BrN2O3	2031	71	317	2.1
203	129-43-1	1-Hydroxyanthraquinone	BTLXPCBPYBNQNR-UHFFFAOYSA-N	C14H8O3	2083	44	226	3.5
204	33025-41-1	2,3,4,4'-Tetrachlorobiphenyl	XLDBTRJKXLKYTC-UHFFFAOYSA-N	C12H6Cl4	2092	41	298	5.8
205	40596-69-8	Methoprene	NFGXHKASABOEEW-LDRANXPESA-N	C19H34O3	2097	39	295	5.5
206	243-42-5	Benzo(b)naphtho(2,3-d)furan	FTMRMQALUDDFQO-UHFFFAOYSA-N	C16H10O	2097	27	221	5
207	4824-78-6	Bromophos-ethyl	KWGUFOITWDSNQY-UHFFFAOYSA-N	C10H12BrCl2O3PS	2099	39	363	6.2
208	38411-22-2	2,2',3,3',6,6'-Hexachlorobiphenyl	FZFUUSROAHKTTF-UHFFFAOYSA-N	C12H4Cl6	2125	40	368	7.1
209	23184-66-9	Butachlor	HKPHPIREJKHECO-UHFFFAOYSA-N	C17H26ClNO2	2126	12	314	4.5
210	1982-49-6	Siduron	JXVIIQLNUPXOII-UHFFFAOYSA-N	C14H20N2O	2132	14	233	3.8
211	22224-92-6	Fenamiphos	ZCJPOPBZHLUFHF-UHFFFAOYSA-N	C13H22NO3PS	2148	13	306	3.2
212	14309-41-2	Benzoic acid, 4-amino-, octyl ester	XOEUGELJHSUYGP-UHFFFAOYSA-N	C15H23NO2	2149	42	251	5
213	321-64-2	Tacrine	YLJREFDVOIBQDA-UHFFFAOYSA-N	C13H14N2	2160	15	200	2.7
214	41198-08-7	Profenofos	QYMMJNLHFKGANY-UHFFFAOYSA-N	C11H15BrClO3PS	2165	14	377	4.7
215	50512-35-1	Isoprothiolane	UFHLMYOGRXOCSL-UHFFFAOYSA-N	C12H18O4S2	2171	15	293	2.9
216	84057-95-4	Ropivacaine	ZKMNUMMKYBVTFN-HNNXBMFYSA-N	C17H26N2O	2173	42	245	2.9
217	83657-22-1	Uniconazole	YNWVFADWVLCOPU-MDWZMJQESA-N	C15H18ClN3O	2184	15	293	3.7
218	42874-03-3	Oxyfluorfen	OQMBBFQZGJFLBU-UHFFFAOYSA-N	C15H11ClF3NO4	2201	26	365	4.7
219	94-24-6	Tetracaine	GKCBAIGFKIBETG-UHFFFAOYSA-N	C15H24N2O2	2219	15	263	3.5
220	836-30-6	4-Nitro-N-phenylaniline	XXYMSQQCBUKFHE-UHFFFAOYSA-N	C12H10N2O2	2235	27	216	3.7
221	1081-34-1	alpha-Terthiophene	KXSFECAJUBPPFE-UHFFFAOYSA-N	C12H8S3	2241	27	252	5.6
222	115-90-2	Fensulfothion	XDNBJTQLKCIJBV-UHFFFAOYSA-N	C11H17O4PS2	2251	12	312	2.2
223	125-33-7	Primidone	DQMZLTXERSFNPB-UHFFFAOYSA-N	C12H14N2O2	2254	15	220	0.9
224	604-68-2	alpha-D-Glucopyranosyl pentaacetate	LPTITAGPBXDDGR-LJIZCISZSA-N	C16H22O11	2257	14	332	0.6
225	74070-46-5	Aclonifen	DDBMQDADIHOWIC-UHFFFAOYSA-N	C12H9ClN2O3	2257	41	271	4
226	563-12-2	Ethion	RIZMRRKBZQXFOY-UHFFFAOYSA-N	C9H22O4P2S4	2267	15	388	5.1
227	55814-41-0	Mepronil	BCTQJXQXJVLSIG-UHFFFAOYSA-N	C17H19NO2	2298	51	272	3.7
228	1148-79-4	2,2':6',2''-Terpyridine	DRGAZIDRYFYHIJ-UHFFFAOYSA-N	C15H11N3	2304	26	235	2
229	119-93-7	3,3'-Dimethylbenzidine	NUIURNJTPRWVAP-UHFFFAOYSA-N	C14H16N2	2327	27	215	2.3
230	82-45-1	1-Aminoanthraquinone	KHUFHLFHOQVFGB-UHFFFAOYSA-N	C14H9NO2	2342	26	226	3.7
231	4224-00-4	3-Methyl-5,5-diphenylhydantoin	LTYDTBHSPIJPEG-UHFFFAOYSA-N	C16H14N2O2	2350	15	269	2.3
232	39635-35-3	2,3,3',4,5,5'-Hexachlorobiphenyl	YZKLGRAIIIGOHB-UHFFFAOYSA-N	C12H4Cl6	2354	41	368	7.4
233	76-57-3	Codeine	OROGSEYTTFOCAN-DNJOTXNNSA-N	C18H21NO3	2386	15	302	1.2
234	579-38-4	Diloxanide	GZZZSOOGQLOEOB-UHFFFAOYSA-N	C9H9Cl2NO2	2420	25	238	1.8
235	58-37-7	Aminopromazine	YZQNFFLGIYEXMM-UHFFFAOYSA-N	C19H25N3S	2424	41	329	4.8
236	92-24-0	Naphthacene	IFLREYGFSNHWGE-UHFFFAOYSA-N	C18H12	2426	39	231	5.8
237	6493-05-6	3,7-Dihydro-3,7-dimethyl-1-(5-oxohexyl)-1H-Purine-2,6-dione	BYPFEZZEUUWMEJ-UHFFFAOYSA-N	C13H18N4O3	2429	42	281	0.3
238	3900-31-0	Fludiazepam	ROYOYTLGDLIGBX-UHFFFAOYSA-N	C16H12ClFN2O	2432	42	305	2.8
239	91-94-1	3,3'-Dichlorobenzidine	HUWXDEQWWKGHRV-UHFFFAOYSA-N	C12H10Cl2N2	2463	39	257	3.5
240	1982-37-2	Methdilazine	HTMIBDQKFHUPSX-UHFFFAOYSA-N	C18H20N2S	2467	15	300	5.2
241	929-77-1	Methyl behenate	QSQLTHHMFHEFIY-UHFFFAOYSA-N	C23H46O2	2528	14	356	10.2
242	521-18-6	5alpha-Dihydrotestosterone	NVKAWKQGWWIWPM-ABEVXSGRSA-N	C19H30O2	2534	26	293	3.5
243	60168-88-9	Fenarimol	NHOWDZOIZKMVAI-UHFFFAOYSA-N	C17H12Cl2N2O	2579	25	335	3.6
244	40321-76-4	1,2,3,7,8-Pentachlorodibenzo-p-dioxin	FSPZPQQWDODWAU-UHFFFAOYSA-N	C12H3Cl5O2	2587	50	362	6.6
245	4143-63-9	2H-1-BENZOPYRAN-2-ONE, 2-(4-HYDROXYPHENYL)-	SHGLJXBLXNNCTE-UHFFFAOYSA-N	C15H10O3	2661	26	241	3.2
246	53-16-7	Estrone	DNXHEGUUPJUMQT-CBZIJGRNSA-N	C18H22O2	2694	15	273	3.1
247	72509-76-3	Felodipine	RZTAMFZIAATZDJ-UHFFFAOYSA-N	C18H19Cl2NO4	2698	15	388	3.9
248	3689-50-7	Oxomemazine	QTQPVLDZQVPLGV-UHFFFAOYSA-N	C18H22N2O2S	2725	42	330	2.5
249	34084-50-9	7-Aminoflunitrazepam	LTCDLGUFORGHGY-UHFFFAOYSA-N	C16H14FN3O	2745	15	286	1.3
250	192-97-2	Benzo(e)pyrene	TXVHTIQJNYSSKO-UHFFFAOYSA-N	C20H12	2771	39	255	6.4
251	651-06-9	Sulfameter	GPTONYMQFTZPKC-UHFFFAOYSA-N	C11H12N4O3S	2790	15	282	0.4
252	465-65-6	Naloxone	UZHSEJADLWPNLE-GRGSLBFTSA-N	C19H21NO4	2794	29	330	2.1
253	130-95-0	Quinine	LOUPRKONTZGTKE-WZBLMQSHSA-N	C20H24N2O2	2813	26	325	3.4
254	198-55-0	Perylene	CSHWQDPOILHKBI-UHFFFAOYSA-N	C20H12	2815	37	255	6.2
255	58-74-2	Papaverine	XQYZDYMELSJDRZ-UHFFFAOYSA-N	C20H21NO4	2816	15	342	3
256	51012-32-9	Tiapride	JTVPZMFULRWINT-UHFFFAOYSA-N	C15H24N2O4S	2821	15	328	0.9
257	38194-50-2	Sulindac	MLKXDPUZXIRXEP-MFOYZWKCSA-N	C20H17FO3S	2836	27	359	3.4
258	66085-59-4	Nimodipine	UIAGMCDKSXEBJQ-UHFFFAOYSA-N	C21H26N2O7	2840	38	419	3
259	562-26-5	1-(3-Hydroxy-3-phenylpropyl)-4-phenylpiperidine-4-carboxylic acid ethyl ester	IPOPQVVNCFQFRK-UHFFFAOYSA-N	C23H29NO3	2872	42	369	4
260	28981-97-7	Alprazolam	VREFGVBLTWBCJP-UHFFFAOYSA-N	C17H13ClN4	2941	15	312	2.1
261	76-43-7	Fluoxymestrone	YLRFCQOZQXIBAB-RBZZARIASA-N	C20H29FO3	2954	41	338	2.4
262	52468-60-7	Flunarizine	SMANXXCATUTDDT-QPJJXVBHSA-N	C26H26F2N2	3043	38	405	5.8
263	52918-63-5	Deltamethrin	OWZREIFADZCYQD-NSHGMRRFSA-N	C22H19Br2NO3	3059	26	507	6.2
264	50-52-2	Thioridazine	KLBQZWRITKRQQV-UHFFFAOYSA-N	C21H26N2S2	3099	15	374	5.9
265	214-17-5	Benzo(b)chrysene	YYGRIGYJXSQDQB-UHFFFAOYSA-N	C22H14	3159	26	281	7.1
266	1420-55-9	Thiethylperazine	XCTYLCDETUVOIP-UHFFFAOYSA-N	C22H29N3S2	3239	26	402	5.4
267	83-79-4	Rotenone	JUVIOZPCNVVQFO-HBGVWJBISA-N	C23H22O6	3242	15	396	4.1

## Sheet: Molecular weight
ID	CAS	Name	InChI key	Formula	RI	min(m/z)	max(m/z)	log (Molecular Weight) (g/mol·g/mol-1)
1	25245-39-0	1-Bromo-2,3,4,5-tetramethoxybenzene	UGKDOUAZBAXQJA-UHFFFAOYSA-N	CH4	100	12	17	1.2
2	4457-67-4	1-Bromo-4-methoxybutane	ALOQTNHQNMYBDE-UHFFFAOYSA-N	CHF3	154	12	70	1.8
3	26278-43-3	4-Hydroxyadamantan-2-one	MDHZLHGRJCMNLA-UHFFFAOYSA-N	C2H4	178	2	30	1.4
4	20600-87-7	Triethylene glycol, mononitrate	GCVXUERSYPSYQA-UHFFFAOYSA-N	CBrF3	222	26	151	2.2
5	12287-67-1	Iron, tetracarbonyl[(2,3-.eta.)-methyl-2-propenoate]-	KIGWGKWZBSWFIH-UHFFFAOYSA-N	CH2O	267	12	31	1.5
6	4434-66-6	Nonadecane, 1-bromo-	GWESGLGUMMNXDU-UHFFFAOYSA-N	C2ClF5	270	30	137	2.2
7	17660-74-1	Bicyclo[2.2.2]oct-7-ene-2,5-dione	RLWFLNMCQMZCJQ-UHFFFAOYSA-N	C4F8	308	12	200	2.3
8	28456-82-8	Hexyl 2-bromopropanoate	CVIVDRZPZOBMDR-UHFFFAOYSA-N	C3H8O	421	12	62	1.8
9	52753-43-2	1-Chloro-4,5-dimethyl-2-nitrobenzene	ICLKPHVGBPBMKS-UHFFFAOYSA-N	CBr2F2	481	12	212	2.3
10	984-87-2	Cholestan-3-one, 4-methyl-, (4.alpha.,5.alpha.)-	CMDFMNRXDJEXBA-DCBZVONASA-N	C3H9N	482	27	60	1.8
11	593-74-8	Dimethylmercury	ATZBPOVXVPIOMR-UHFFFAOYSA-N	C4H6O	498	25	70	1.8
12	15718-20-4	24-Nor-5.beta.,14.beta.-chol-20(22)-ene-19,23-dioic acid, 1.beta.,3.beta.,5,11.alpha.,14,21-hexahydroxy-, di-.gamma.-lactone	FJZKRFBQLHSNHI-UHFFFAOYSA-N	C5H5F5O2	510	13	191	2.3
13	56142-96-2	Ajmalan-17-ol, (2.alpha.,17R)-	LXWBHKXBLMNKQA-UHFFFAOYSA-N	C4H11N	513	13	74	1.9
14	31951-88-9	1,3,2-Dioxaphosphorinan-2-amine, N,N-dimethyl-5,5-diphenyl-, 2-oxide	LRLHQWFASNZKQU-UHFFFAOYSA-N	C2H6S	517	12	65	1.8
15	312607-77-5	8-Methyl-2,3,3a,4,5,6-hexahydro-1H-pyrazino[3,2,1-jk]carbazole-3-carboxamide	DGUSFMGFVIXVRR-UHFFFAOYSA-N	C5H8	526	15	69	1.8
16	90927-35-8	Ethyl 3-{[3-ethoxy-3-oxoprop-1-en-1-yl]oxy}prop-2-enoate	GCFDFEMZDBNJMG-KQQUZDAGSA-N	C3H9N	530	14	60	1.8
17	6836-38-0	6-Dodecanol	LRBBIFXICMMTOW-UHFFFAOYSA-N	CH4N2S	532	12	79	1.9
18	17199-54-1	alpha -Methadol	QIRAYNIFEOXSPW-YLJYHZDGSA-N	CH4Cl2Si	534	12	119	2.1
19	38705-02-1	Spiro[cyclohexane-?1,?6'-?[1,?5]?diazabicyclo[3.1.0]?hexane]	BGXBPAICBVSUSE-UHFFFAOYSA-N	C5H10	537	15	71	1.8
20	107304-12-1	Stigmastan-6,22-dien, 3,5-dedihydro-	SWEYKBVRBGXPQD-DRBAXCBHSA-N	C5H14Si	550	26	104	2
21	24847-34-5	N-Acetyl-l-alanine ethylamide	ZLRYTUZLRWSJOL-YFKPBYRVSA-N	C2H2Cl2	552	12	101	2
22	81703-39-1	1,3,5-tri-O-acetyl-2,4-di-O-methyl-6-deoxy-D-galactiol	QAUNFJMHZHHBAW-IYMWITQMSA-N	C4H6O2	554	12	86	1.9
23	56221-06-8	4H-1,3,5-Dioxazine, dihydro-5-(methylsulfonyl)-	VRZXBPLOBWMOBT-UHFFFAOYSA-N	C3H8O	555	25	61	1.8
24	33878-99-8	9-(S)-Methyl-.delta.-5(10)-octalin-1,6-dione	DNHDRUMZDHWHKG-NSHDSACASA-N	C6H12	557	15	85	1.9
25	2834-00-6	2-Pentadecyn-1-ol	PFHRFJSUAGQBFE-UHFFFAOYSA-N	C5H10	568	14	71	1.8
26	14356-56-0	10-Acetoxy-2-hydroxy-1,2,6a,6b,9,9,12a-heptamethyl-1,3,4,5,6,6a,6b,7,8,8a,9,10,11,12,12a,12b,13,14b-octadecahydro-2H-picene-4a-carboxylic acid, methyl ester	GAGGLDKWEMXSNB-UHFFFAOYSA-N	C6H14O	570	14	102	2
27	6996-15-2	2-Iodohiistidine	QYRJIYLZOYRECO-UHFFFAOYSA-N	C5H8	576	25	70	1.8
28	6279-86-3	Triethyl methanetricarboxylate	AGZPNUZBDCYTBB-UHFFFAOYSA-N	C4H11N	581	15	74	1.9
29	21906-39-8	1-(alpha,alpha,alpha-Trifluoro-m-tolyl)acetone	JPHQCDCEBDRIOL-UHFFFAOYSA-N	C6H14	584	15	87	1.9
30	42203-77-0	1-(4-Chloro-2,5-dimethoxyphenyl)propan-2-amine--hydrogen chloride (1/1)	UOWCUOAJVCUYGV-UHFFFAOYSA-N	C6H10	595	12	84	1.9
31	94021-41-7	2-(5-Methylthiazol-4-yl)ethyl acetate	HRVQAYSAODWHDV-UHFFFAOYSA-N	C4H10S	602	14	93	2
32	106450-25-3	Undecanedioic acid,1,11-bis(trimethylsilyl) ester	WANRKRMIBVTYBU-UHFFFAOYSA-N	C6F10O3	606	12	263	2.5
33	53957-22-5	2-Propanol, 1-(propylthio)-	FBZLAOXVHCKIBW-UHFFFAOYSA-N	C6H10	610	14	83	1.9
34	50-07-7	Mitomycin	NWIBSHFKIJFRCO-UHFFFAOYSA-N	C6H10	617	1	84	1.9
35	613-89-8	Phenacylamine	HEQOJEGTZCTHCF-UHFFFAOYSA-N	C3H3Br	630	12	121	2.1
36	197451-62-0	Cyclopropane, 1-(2-chloro-1-hexen-1-ylideno)-2,2,3,3-tetramethyl-	NOTXLGCEAQIJLY-UHFFFAOYSA-N	C7H16	630	12	101	2
37	40635-66-3	2-Acetoxyisobutyroyl chloride	RBTCRFLJLUNCLL-UHFFFAOYSA-N	C6H12	631	14	86	1.9
38	123-76-2	4-Oxopentanoic acid	JOOXCMJARBKPKM-UHFFFAOYSA-N	C3H7ClO	633	13	96	2
39	30414-57-4	Methyl 3-oxo-6-heptenoate	HQLSDJWYINRSAP-UHFFFAOYSA-N	C6H16Si	634	25	117	2.1
40	2345-29-1	8-Octadecenoic acid, methyl ester	KXOOHHMDCDXCBV-VAWYXSNFSA-N	C3H8N2	634	27	73	1.9
41	36199-70-9	2-Acetyl-3-benzylidene-hexahydropyrrolo[1,2-a]pyrazin-1,4-dione	DMJCCWMNUGNDQX-GXDHUFHOSA-N	C6H10	640	26	83	1.9
42	91482-38-1	1-Decanol, 5,9-dimethyl-	VQNCGSXNEUQERP-UHFFFAOYSA-N	C4H6O	641	12	71	1.8
43	18802-37-4	1,2,4-triazine, hexahydro-3,5-dione	ZVIOKRWHGOILAU-UHFFFAOYSA-N	C5H12O2	641	25	103	2
44	55283-21-1	2,6-Nonadienoic acid, 7-ethyl-3-methyl-, methyl ester, (E)-	JHIXKFNDRASORP-ZHACJKMWSA-N	C5H11Cl	644	14	94	2
45	106-57-0	2,5-Piperazinedione	BXRNXXXXHLBUKK-UHFFFAOYSA-N	C4H5N	645	12	68	1.8
46	317854-62-9	Dibenzo[b,N]-30-crown-10, 2,22-dibromo-	GDSDUVNWRXATJU-UHFFFAOYSA-N	C6H10	647	15	84	1.9
47	55649-85-9	2,7:3,6-Dimethanonaphth[2,3-b]oxiren-8-ol, 3,4,5,6,9,9-hexachloro-1a,2,2a,3,6,6a,7,7a-octahydro-, acetate, stereoisomer	HCTVFZUTZGCEPG-UHFFFAOYSA-N	C5H13N	652	15	87	1.9
48	49647-31-6	2-Amino-6,7-bis[3,4-dichlorobenzyl]-4-hydroxypteridine	IGMRQUIRGKIIRS-UHFFFAOYSA-N	C7H14	659	14	99	2
49	77758-51-1	Hex-5-ynoic acid, methyl ester	LZULAZTXJLWELL-UHFFFAOYSA-N	C6H11N	660	14	98	2
50	623-39-2	1-O-Methylglycerol	PSJBSUHYCGQTHZ-UHFFFAOYSA-N	C6H10	663	15	84	1.9
51	2451-62-9	Tris(2,3-epoxypropyl)isocyanurate	OUPZKGBUJRBPGC-UHFFFAOYSA-N	C3H3N3	663	12	82	1.9
52	7133-20-2	(Pentylsulfanyl)cyclopentane	STHWWWFZOXANKN-UHFFFAOYSA-N	C5H11Cl	668	26	106	2
53	100-75-4	N-Nitrosopiperidine	UWSDONTXWQOZFN-UHFFFAOYSA-N	C5H8O	670	26	86	1.9
54	543-87-3	Isoamyl nitrate	NTHGIYFSMNNHSC-UHFFFAOYSA-N	C5H8O2	672	12	100	2
55	29617-66-1	(2S)-Chloropropanoic acid	GAWAYYRQGQZKCR-REOHCLBHSA-N	C4H8O2	675	12	90	1.9
56	54774-94-6	Bicyclo(2.2.2)octane-1,4-diol, monoacetate	OSRXXHFYYBJIOW-UHFFFAOYSA-N	C4H10S	675	14	93	2
57	40218-56-2	Borane, butyldiethyl-	QCBHZYWGFZEHOM-UHFFFAOYSA-N	C6H12Si	676	25	114	2.1
58	91965-82-1	2-Norbornanol, 3,3-dimethyl-, acetate	AIFCYJPQMNVEEG-UHFFFAOYSA-N	C4H9Br	677	14	139	2.1
59	31251-68-0	Spiro[5.5]undecane-1,7-dione	MZJOHIUPSBPBDB-UHFFFAOYSA-N	C3H5ClO2	680	42	73	2
60	141044-94-2	Piperazine, 1-[5-fluoropentyl]-4-[(3,4-dichlorophenyl)acetyl]-	QNVVNRUWIWKICJ-UHFFFAOYSA-N	C4H8S	681	15	90	1.9
61	2432-37-3	Ethanethioic acid, S-(2-methylpropyl) ester	CKZPJEYIMQJCNA-UHFFFAOYSA-N	C6H14O	683	26	102	2
62	294874-61-6	Pyrimidin-2(1H)-thione, 3,4,5,6-tetrahydro-4,6,6-trimethyl-4-(2,4-diacetoxyphenyl)-	VRBHUQRIIFZWGJ-UHFFFAOYSA-N	C7H14	685	15	99	2
63	39653-65-1	1-methyl-2,6-diphenylpiperidin-4-one	UICNNPDZLGFJRO-UHFFFAOYSA-N	C5H10O2	687	13	87	2
64	629-09-4	Hexane, 1,6-diiodo-	QLIMAARBRDAYGQ-UHFFFAOYSA-N	C6H14O2	696	26	117	2.1
65	64341-49-7	1-Bromobut-3-en-2-ol	PDAWHBQDMPNZQI-UHFFFAOYNA-N	C2H3Cl3O2	698	12	150	2.2
66	112-62-9	Methyl (9Z)-octadec-9-enoate	QYDYPVFESGNLHU-KHPPLWFESA-N	C3H6O2	700	13	76	1.9
67	28977-57-3	Myroxide	LIMXJCIGROLRED-SOFGYWHQSA-N	C2H5Cl3Si	705	14	168	2.2
68	60534-16-9	Spiro[androst-5-ene-17,1'-cyclobutan]-2'-one, 3-hydroxy-, (3.beta.,17.beta.)-	UVHLFVJFXJDSHL-UHFFFAOYSA-N	C4H4O2	709	14	85	1.9
69	34639-56-0	2-hexadecoxyethyl octadecanoate	KWRXMYLSDRSIEB-UHFFFAOYSA-N	C4H12N2	710	14	90	1.9
70	84563-94-0	Methyl 2,3,6,7-tetra-O-acetyl-4-O-methyl-.beta.-glycero-D-glucoheptopyranoside	YXHXMQKJIDHHNI-UHFFFAOYSA-N	C8H16	717	12	114	2.1
71	50-21-5	Lactic acid	JVTAAEKCZFNVCJ-UHFFFAOYSA-N	C7H12	718	14	98	2
72	80039-34-5	S,S-Bis(p-cyanophenoxy)-N-pentafluorosulfanylsulphilimine	OIPXBQZUGGKACN-UHFFFAOYSA-N	C10F18	720	31	462	2.7
73	17640-15-2	Carbonocyanidic acid, methyl ester	OBWFJXLKRAFEDI-UHFFFAOYSA-N	C4H10N2	724	27	87	1.9
74	96967-47-4	3Beta,17beta-diacetoxy-5-chloro-6beta-nitro-5alpha-androstane	QDJPBQDKOMUGKF-OYRKNWTNSA-N	C5H10O	725	25	87	1.9
75	51677-41-9	Butane, 2-azido-2,3,3-trimethyl-	YMELIJLHJQVPSW-UHFFFAOYSA-N	C2HCl3O	726	12	150	2.2
76	6902-54-1	3-Methylpentacosane	VNSJCJLDAGMPAO-UHFFFAOYNA-N	C5H13NO2	726	27	120	2.1
77	70795-46-9	[(1R,2R)-Cyclohexane-1,2-diyl]dimethanamine	BDYVWDMHYNGVGE-YUMQZZPRSA-N	C4H5ClO2	730	12	120	2.1
78	110-46-3	3-Methylbutyl nitrite	OWFXIOWLTKNBAP-UHFFFAOYSA-N	C5H9N	731	13	82	1.9
79	563-16-6	3,3-Dimethylhexane	KUMXLFIBWFCMOJ-UHFFFAOYSA-N	C6H12O2	731	27	101	2.1
80	930090-10-1	4-(3,3-Dimethyl-but-1-ynyl)-4-hydroxy-2,6,6-trimethylcyclohex-2-enone	MYCPAWNFNWEWLS-UHFFFAOYSA-N	C8H18	732	13	115	2.1
81	61771-98-0	N-Cyclobutylacetamide	LBMOLPUVXZSPAA-UHFFFAOYSA-N	C5H12O	736	14	87	1.9
82	629-33-4	Formic acid, hexyl ester	OUGPMNMLWKSBRI-UHFFFAOYSA-N	C4H4N2	736	12	82	1.9
83	330991-40-7	Acetic acid, 2-[5-(4-dimethylaminobenzylidenamino)tetrazol-1-yl]-, ethyl ester	FYNKYGQHYLXVFT-DHDCSXOGSA-N	C8H18	737	15	114	2.1
84	2407-61-6	N-Acrylonitrylaziridine	RJCJARUNJZKFNX-HNQUOIGGSA-N	C4H9NO3	739	12	104	2.1
85	331465-21-5	[4-Bromo-.alpha.-(1,3,5-triazaadamantan-7-yl)benzylidene]hydrazine	NLLVRAZZKSXBKF-GHRIWEEISA-N	C3H6OS	739	26	92	2
86	1197-92-8	Ethanone, 1-(2,6,6-trimethyl-1-cyclohexen-1-yl)-	JFWUBIJMEUTTNA-UHFFFAOYSA-N	C5H12O	739	14	88	1.9
87	565-60-6	3-Methylpentan-2-ol	ZXNBBWHRUSXUFZ-UHFFFAOYSA-N	C5H10O	742	15	86	1.9
88	2312-12-1	Diazene, bis[4-(decyloxy)phenyl]-, 1-oxide	KROBVZCMTVSTEP-YHZPTAEISA-N	C8H16	743	15	113	2.1
89	61426-50-4	4,7-Dioxooctanoic acid, methyl ester	VGDSAPHYFMWWPS-UHFFFAOYSA-N	C3H6S	744	12	77	1.9
90	41044-63-7	1,5-Heptadiene, 2-methyl-, (E)-	LXKRFDPUBWVICN-SNAWJCMRSA-N	C3H6BrCl	747	14	160	2.2
91	462067-90-9	4-Aminoisothiazole-3-carboxylic acid	KRPHJQAXNPHVRE-UHFFFAOYSA-N	C7H12	749	15	97	2
92	5315-87-7	Hydrazinecarboxamide, 2-[(4-nitrophenyl)methylene]-	PMJVNUNOOIWGHN-BJMVGYQFSA-N	C7H15N	751	14	115	2.1
93	54460-96-7	2-Chloro-1-(2-chloropropoxy)propane	LTJNJOSNHALAPB-UHFFFAOYNA-N	C7H12	753	15	97	2
94	3433-16-7	Ethyl 9-oxononanoate	RVICDIQCDUVBFK-UHFFFAOYSA-N	C4H7ClO	760	4	108	2
95	18343-04-9	Pyridine, 3-(2-propenyloxy)-	KUWSQDFSFCOXTF-UHFFFAOYSA-N	C6H12O2	760	14	116	2.1
96	75203-63-3	Isobutyl pentyl disulfide	NUSPJQCFQICJTH-UHFFFAOYSA-N	C5H11N	764	14	86	1.9
97	42104-70-1	Ketone, vinyl-pyrrolidinyl-	WLPAQAXAZQUXBG-UHFFFAOYSA-N	C2HBrClN	764	12	158	2.2
98	14948-83-5	Cyclohexylguanidine	AJGAPBXTFUSKNJ-UHFFFAOYSA-N	C8H16	766	12	114	2.1
99	54753-24-1	3-Ethyl-1,3-dimethyldiaziridine (cis)	ZUQHHUWFCBPVMO-VDTYLAMSSA-N	C8H18	767	15	115	2.1
100	541-16-2	Propanedioic acid, bis(1,1-dimethylethyl) ester	CLPHAYNBNTVRDI-UHFFFAOYSA-N	C6H12O2	768	26	102	2.1
101	52896-95-4	2,3,4-Trimethylheptane	UVVYAKOLFKEZEE-UHFFFAOYSA-N	C4H6S	768	26	89	1.9
102	7736-22-3	1,5-Heptadiene, (E)-	ZGXMNEKDFYUNDQ-GQCTYLIASA-N	C5H10O	769	31	87	1.9
103	1073-05-8	1,3,2-Dioxathiane, 2,2-dioxide	OQYOVYWFXHQYOP-UHFFFAOYSA-N	C6H10O2	769	25	115	2.1
104	128-08-5	1-Bromopyrrolidine-2,5-dione	PCLIMKBDDGJMGD-UHFFFAOYSA-N	C5H10O2	770	12	101	2
105	57-57-8	beta-Propiolactone	VEZXCJBBBCKRPI-UHFFFAOYSA-N	C8H18	773	15	115	2.1
106	96044-28-9	tert-Butyl 11-iodoundecanoate	ZMRVNBCQAGHPHU-UHFFFAOYSA-N	C4H9NSi	775	12	101	2
107	694-47-3	4-Cyclopentene-1,3-diol, trans-	IGRLIBJHDBWKNA-RFZPGFLSSA-N	C6H14O	778	14	101	2
108	2597-54-8	Carbamic acid, acetyl-, ethyl ester	CLLOFODTUXGHHT-UHFFFAOYSA-N	C5H10O	778	15	86	1.9
109	4558-27-4	5-Bromohex-1-ene	AIAXFFLNNULCFG-UHFFFAOYNA-N	C8H20OSi	778	15	162	2.2
110	2998-04-1	Diallyl adipate	FPODCVUTIPDRTE-UHFFFAOYSA-N	C6H10O	781	37	99	2
111	53193-63-8	6-Hydroxy-7-nonadecylmercapto-5,8-quinolindione	QEEUXGABIRIFBL-UHFFFAOYSA-N	C4H8O3	782	15	104	2
112	13151-99-0	cyclooctane, 1,4-dimethyl-, cis-	GUOSBMCHCJXBMH-AOOOYVTPSA-N	C3H4O2	784	13	74	1.9
113	155041-71-7	N-(6-hydroxyhexyl)-2-methyl-2-propenamide	LWXPRCDPAOOWFU-UHFFFAOYSA-N	C5H11NO	787	12	103	2
114	30240-06-3	p-Benzenediacetohydroxamic acid	BKDWYNGFJRBIJD-UHFFFAOYSA-N	C7H8O	787	26	108	2
115	1072-05-5	2,6-Dimethylheptane	KBPCCVWUMVGXGF-UHFFFAOYSA-N	C4H10O2	788	13	91	2
116	627-37-2	2-Propen-1-amine, N-methyl-	IOXXVNYDGIXMIP-UHFFFAOYSA-N	C4H10O2	788	14	89	2
117	54972-14-4	1-Methyl-3-carbmethoxy-3-methylcarbamidoyldiaziridine	XSPBXJOCKBJHOC-UHFFFAOYSA-N	C6H13N	793	15	100	2
118	29006-01-7	Methyl 4-methoxybutanoate	VHDGWXQBVWAMJA-UHFFFAOYSA-N	C5H9Cl	793	26	104	2
119	24540-94-1	Decane, 1-isothiocyanato-	HFWWGJSMDPUEFD-UHFFFAOYSA-N	C4H9NO	793	12	88	1.9
120	26118-38-7	3,3-Dimethyl-2-hexanone	LJZPWSZYYTUCDP-UHFFFAOYSA-N	C5H12S	794	2	107	2
121	88-45-9	Benzenesulfonic acid, 2,5-diamino-	HEAHMJLHQCESBZ-UHFFFAOYSA-N	C4H5NS	796	39	101	2
122	16355-92-3	Decane, 1,10-diiodo-	CKJCTZAIDVFHCX-UHFFFAOYSA-N	C7H17N	797	26	116	2.1
123	62238-13-5	2,3,7-Trimethyldecane	HTTBAQLJKLJCSR-UHFFFAOYSA-N	C6H14O	801	15	101	2
124	83152-97-0	Cyclohexanol, 2-isocyano-, trans-	ADNUEQZTVYKCJN-BQBZGAKWSA-N	C6H12O2	802	13	117	2.1
125	3070-67-5	Butyric acid, 3-methyl-2-methylene-, methyl ester	IJMWNARRWGXIEF-UHFFFAOYSA-N	C7H12O	803	26	113	2
126	3310-62-1	2,3-Diazabicyclo(2.2.2)oct-2-ene	JOHCCHGNXMXHPU-UHFFFAOYSA-N	C6H12O2	803	14	117	2.1
127	934536-49-9	Androsta-1,4-dien-3-one, 6,17-dihydroxy-, (6.beta.,17.alpha.)-	VLTNWNUPWHBSQY-UHFFFAOYSA-N	C8H3F7	805	12	234	2.4
128	50667-69-1	2,2,2-Trifluoro-N-(hydroxymethyl)acetamide	URUWXKFAEKTWKG-UHFFFAOYSA-N	C4H8O2	805	14	89	1.9
129	337347-37-2	Propenamide, 2-acetamido-3-phenyl-N-(2-hydroxyethyl)-	NPHIPDXAONUBKO-XFXZXTDPSA-N	C8H18O	808	15	131	2.1
130	6305-43-7	2,3-Butanedione, 1,4-dibromo-	RZMOICJDRADLCT-UHFFFAOYSA-N	C5H8O2	809	13	102	2
131	18937-82-1	5,6-Undecadiene	OQQGYZZPAZFAIA-UHFFFAOYSA-N	C5H11I	813	14	199	2.3
132	57044-25-4	(R)-Glycidol	CTKINSOISVBQLD-GSVOUGTGSA-N	C7H16O	814	13	115	2.1
133	1698-60-8	Chloridazon	WYKYKTKDBLFHCY-UHFFFAOYSA-N	C7H19NSi	817	14	149	2.2
134	19781-07-8	2,7-Dimethyl-2,7-octanediol	LZMSJLJRUYKOQD-UHFFFAOYSA-N	C8H14	817	26	111	2
135	59-32-5	Chloropyramine [INN:BAN:DCF]	ICKFFNBDFNZJSX-UHFFFAOYSA-N	C6H7N	818	14	95	2
136	50603-58-2	3,4,6-Tri-O-acetyl-1-azido-2-bromo-1,2-dideoxy-.beta.-D-glucopyranose	GMZDHGVEBHQKBV-UHFFFAOYSA-N	C4H9I	819	14	185	2.3
137	66576-71-4	Isopropyl 2-methylbutyrate	DIRDKDDFAMNBNY-UHFFFAOYSA-N	C7H16O2	821	15	118	2.1
138	13532-77-9	5-Amino-2,2-dimethylpentanol	ZOOPONUAQQEUQX-UHFFFAOYSA-N	C4H12N2	822	29	88	1.9
139	1117-79-9	Octane, 3-chloro-	FYNJWLOOBINARS-UHFFFAOYSA-N	C6H12O2	823	14	117	2.1
140	628-37-5	Peroxide, diethyl	RHMZKSWPMYAOAZ-UHFFFAOYSA-N	C6H15N	825	15	102	2
141	18366-40-0	.alpha.((1,1-Dimethylethyl)aminomethyl)benzenemethanol	NRVOOKOHYKJCPB-UHFFFAOYSA-N	C5H3F3N2O	830	12	166	2.2
142	54832-11-0	trans-8-Methyl-1.beta.-acetyl-hydrindane	WNQUKFSDZIQHBK-UHFFFAOYSA-N	C6H12OS	834	14	134	2.1
143	299922-10-4	1H-Isoindole-2,3(2H)-dione, 4-nitro-2-(2,3-dihydro-2-thioxo-6-benzothiazolyl)-	XZCFYWWZCCVGFB-UHFFFAOYSA-N	C4H5Cl3	836	14	164	2.2
144	284489-45-8	Benzaldehyde, 3,5-dichloro-2-phenylsulfonyloxy-, (2,2-dimethyl)hydrazone	ROUMRRBDVSIXLZ-VCHYOVAHSA-N	C5H7Br	837	25	150	2.2
145	321170-80-3	Isoindole-1,3(2H)-dione, 3a,4,7,7a-tetrahydro-2-(3-hydroxypropyl)-4,7-methano-	LZZLQDMQTMMXCJ-UHFFFAOYSA-N	C4H7NS	837	12	104	2
146	294877-68-2	Piperid-4-one, 3,5-bis(3-fluorobenzylideno)-1-propyl-	BEDXYXKXQYTSNI-OMYAATJGSA-N	C9H20	838	15	128	2.1
147	95007-80-0	Octadecanoic acid, 9,10-epoxy-, isopropyl ester	KTOXFGSORDAWNM-UHFFFAOYSA-N	C3H7NO2	838	12	90	1.9
148	55761-48-3	.alpha.-(N,N-Dimethylamino)-3'-hydroxy-4'-methoxyacetophenone	KMMUZYJGJRMUQF-UHFFFAOYSA-N	C5H13ClOSi	842	14	153	2.2
149	84962-67-4	4-(3-Oxobutyl)phenyl isobutyrate	VEABESDNQUAXFH-UHFFFAOYSA-N	C7H16O2	844	14	118	2.1
150	93393-94-3	N-(2,7-Dioxooctyl)acetamide	KCVBPCDARMAROX-UHFFFAOYSA-N	C7H14O2	845	15	131	2.1
151	959275-58-2	Isobutyl tetradecyl carbonate	DLTBNHFINMYRII-UHFFFAOYSA-N	C8H19N	846	15	130	2.1
152	15205-66-0	2-(Methylsulfonyl)ethanol	KFTYFTKODBWKOU-UHFFFAOYSA-N	C6H12O	848	26	101	2
153	26697-99-4	Propan-2-yl 3-[(carbamothioylamino)imino]butanoate	HANGULZXJKURHJ-UXBLZVDNSA-N	C4H6O3	848	14	103	2
154	4358-64-9	3,4-Furandiol, tetrahydro-, cis-	SSYDTHANSGMJTP-UHFFFAOYSA-N	C6H14O2	850	14	104	2.1
155	13218-09-2	1-Azabicyclo[2.2.2]octane, 2,6-dimethyl-, (1.alpha.,2.alpha.,4.alpha.,6.alpha.)-	IMXCYDBCCRSUJB-UHFFFAOYSA-N	C8H14	850	15	111	2
156	80784-80-1	6-phenyl-1,3,5-thiadiazine-2,4-dione	PRUASRFCAJECMS-UHFFFAOYSA-N	C6H18O3Si3	851	14	211	2.3
157	55-81-2	Benzeneethanamine, 4-methoxy-	LTPVSOCPYWDIFU-UHFFFAOYSA-N	C3H4Br2	852	12	203	2.3
158	61501-06-2	(2,5-Dibutyltetrahydro-2H,3bH,5H-[1,3,2]dioxaborolo[4,5]furo[3,2-d][1,3,2]dioxaborinin-7-yl)methyl acetate	TXBZEVONGNOEQC-IBEHDNSVSA-N	C9H20	854	15	113	2.1
159	40467-23-0	1H-2,1,3-Benzothiadiazin-4(3H)-one, 3-(2-oxo-2-phenylethyl)-, 2,2-dioxide	XZWQIXIWIFWYJL-UHFFFAOYSA-N	C4H5NS	854	25	101	2
160	68067-33-4	2-Methylbutyl decanoate	JRJPVFOFQVUVLG-UHFFFAOYNA-N	C9H16	857	15	125	2.1
161	61141-83-1	1,2-Diethylcyclobutane	SXWCZDYKTCYCIC-UHFFFAOYNA-N	C7H10	857	26	95	2
162	101514-16-3	2-(1-Benzyloxy-2-bromoethyl)oxirane	FGYRXVOQZGIRBX-UHFFFAOYSA-N	C8H20O3Si	859	14	193	2.3
163	30657-67-1	Glucose methylglycoside tetraacetate	UYWUMFGDPBMNCA-UHFFFAOYSA-N	C7H14O2	866	2	130	2.1
164	71338-62-0	Ethanone, 1-[2-(4-bromophenyl)-4-methyl-5-thiazolyl]-	GSDSMPMKVBKTCM-UHFFFAOYSA-N	C6H11Cl	869	14	121	2.1
165	10299-93-1	Benzyl 2-acetamido-3,5,6-tri-O-acetyl-2-deoxy-d-mannofuranoside	ADBLJORTPFJQEE-UHFFFAOYSA-N	C8H16	869	26	112	2.1
166	303062-31-9	Carbamic acid, 3-pyridinyl-, (2,2-dimethyl-5-nitro-1,3-dioxan-5-yl)methyl ester	VYBUBTKELPEYFE-UHFFFAOYSA-N	C6H11ClO2	877	14	152	2.2
167	55283-47-1	Dichotine, 2-deoxy-2,21-epoxy-11-methoxy-, (21.alpha.)-	GLHNCQJZJYAAQS-UHFFFAOYSA-N	C6H8S	878	13	115	2
168	300717-56-0	5-Phenyl-7-trifluoromethylpyrazolo[2,3-a]pyrimidine-2-carboxamide	JBEUBATVQBGMMP-UHFFFAOYSA-N	C9H16	879	26	125	2.1
169	4915-81-5	2-methyl-1,4-dihydroimidazol-5-one	BMXVNDCWQYPPAB-UHFFFAOYSA-N	C7H14O2	880	14	131	2.1
170	6622-36-2	Ethyl 3-oxononanoate	ZQZBPLVTKYAPOF-UHFFFAOYSA-N	C9H20	880	25	128	2.1
171	15971-63-8	4-Phenyl-2,4,6-triazatricyclo[5.2.1.0(2,6)]dec-8-ene-3,5-dione	RHBADSUPTSQKJK-UHFFFAOYSA-N	C4H7NS	881	12	104	2
172	16044-79-4	Pyrimido(4,5-e)-1,2,4-triazine-6,8(5H,7H)-dione, 5,7-dimethyl-	LGLSGALYZJZNIG-UHFFFAOYSA-N	C5H4N4O	882	12	138	2.1
173	66387-81-3	9-Azabicyclo[6.1.0]nonane, 9,9'-azobis-, [1.alpha.,8.alpha.,9[E(1'R*,8'S*)]]-	UNWSAAZCROIEJX-ISLYRVAYSA-N	C5H6N2O2	882	14	127	2.1
174	148675-92-7	(E)-2-(Tridec-1-en-1-yl)furan	WLJCMRFNEKCKJA-WYMLVPIESA-N	C7H4ClF3	883	12	183	2.3
175	55955-46-9	3-Buten-2-one, 4-(2-hydroxy-2,6,6-trimethylcyclohexyl)-	SFRUDMZKQYLSRE-VOTSOKGWSA-N	C7H14O	883	26	96	2.1
176	56052-25-6	2-Propanone, 1-(pentylthio)-	MNUNXVYLKOVBTN-UHFFFAOYSA-N	C7H16O3	885	14	147	2.2
177	369-34-6	Benzene, 1,2-difluoro-4-nitro-	RUBQQRMAWLSCCJ-UHFFFAOYSA-N	C4H5NS	886	12	102	2
178	4051-88-1	1-[(2,3-Dihydro-1H-inden-4-yl)oxy]-3-[(propan-2-yl)amino]propan-2-ol	GZDBSFAQFPWZFV-UHFFFAOYNA-N	C5H4ClN	886	24	116	2.1
179	57983-69-4	L-Aspartic acid, N-methyl-N-(trifluoroacetyl)-, bis(1-methylpropyl) ester	PDDRMXDHONTFQZ-ILDUYXDCSA-N	C8H10	887	15	108	2
180	34276-27-2	N-Acetyl-dl-alanine methylamide	VHCVPWSUVMHJLL-UHFFFAOYSA-N	C7H16S	887	25	134	2.1
181	94588-31-5	Diacetyldihydrofluoresceyl dihydroqinghaosu	KEYXEBUROQDUEX-UHFFFAOYSA-N	C7H14O	887	27	114	2.1
182	321905-56-0	N'-(5-Bromo-2-ethoxybenzylidene)bicyclo[4.1.0]heptane-7-carbohydrazide	XCCDCAYURYOMCO-VXLYETTFSA-N	C3H4Cl2O2	888	36	79	2.2
183	109337-81-7	Piperidine-1-thiocarboxamide, N-(4-bromophenyl)-	LWHTZOGADQQBMI-UHFFFAOYSA-N	C9H18	889	15	128	2.1
184	1653-34-5	2-pentadecanol	ALVGHPMGQNBJRC-UHFFFAOYSA-N	C9H16	889	15	126	2.1
185	129967-66-4	7,9-Dimethyl-8-nitrobicyclo[4.3.1]decan-10-one	JHSUYSQECSKPJL-UHFFFAOYSA-N	C6H10O2	890	12	115	2.1
186	111-76-2	2-Butoxyethanol	POAOYUHQDCAZBD-UHFFFAOYSA-N	C6H15NO	894	15	118	2.1
187	816-79-5	2-Pentene, 3-ethyl-	XMYFZAWUNVHVGI-UHFFFAOYSA-N	C6H12OS	895	27	134	2.1
188	467-84-5	6-(Morpholin-4-yl)-4,4-diphenylheptan-3-one	LOXCOAXRHYDLOW-UHFFFAOYSA-N	C4F8I2	904	26	455	2.7
189	7416-35-5	5-[(2E)-but-2-en-2-yl]-2,2-dimethyloxolane	LPEYLSKLVYWOEQ-VMPITWQZSA-N	C9H18	906	26	128	2.1
190	97-42-7	Carvyl acetate	YTHRBOFHFYZBRJ-UHFFFAOYSA-N	C9H18	908	15	127	2.1
191	102145-76-6	2-{2-[2-(Decylamino)ethoxy]ethoxy}ethanol, TMS derivative	KCKZNIAOEMEILQ-UHFFFAOYSA-N	C9H12	908	15	121	2.1
192	14948-72-2	3-Azabicyclo[3.3.1]nonan-9.alpha.-ol, 3,9-dimethyl-	YPTZTMROSGJQEY-UHFFFAOYSA-N	C7H14O3	909	41	118	2.2
193	1768-37-2	Isopropyl cyanate	WHULDTBQXVKIHX-UHFFFAOYSA-N	C6H4O2	912	12	111	2
194	75-05-8	Acetonitrile	WEVYAHXRMPXWCK-UHFFFAOYSA-N	C5H8O2	914	31	100	2
195	102541-04-8	Octanoic acid, 6-hydroxy-8-methoxy-, .epsilon.-lactone	ARAVKEFSYZHHGR-UHFFFAOYSA-N	C9H14O	914	26	138	2.1
196	58383-35-0	(+)-2,3-O-Benzylidene-D-threitol	AEJRVTSEJAYBNR-NXEZZACHSA-N	C12H28O4Si	915	27	265	2.4
197	499-12-7	1-Propene-1,2,3-tricarboxylic acid	GTZCVFVGUGFEME-UHFFFAOYSA-N	C7H12O2	920	26	129	2.1
198	631-22-1	Propanedioic acid, dibromo-, diethyl ester	PFZYFZRUPFUEOB-UHFFFAOYSA-N	C5H11NO	921	14	103	2
199	556-52-5	Glycidol	CTKINSOISVBQLD-UHFFFAOYSA-N	C5H11NO2	922	12	103	2.1
200	73154-86-6	N-(3-{[2-(Acetyloxy)cyclohexyl]sulfanyl}-1-methoxy-1-oxopropan-2-yl)ethanimidic acid	SUDYOLZCOZLXPN-HIFPTAJRSA-N	C6H9NO	922	37	111	2
201	3509-94-2	Androst-5-en-17-one, 3-hydroxy-16-(1-methylethylidene)-, (3.beta.)-	YOGGTBGUSCVJKR-HBKHEJAVSA-N	C10H22	925	25	127	2.2
202	17913-18-7	1-Chloro-4-methoxybutane	DFLRARJQZRCCKN-UHFFFAOYSA-N	C6H8N2	926	12	110	2
203	2903-75-5	Bicyclo[2.2.1]hept-5-ene-2-carboxylic acid, methyl ester, endo-	RMAZRAQKPTXZNL-UHFFFAOYSA-N	C9H21N	927	15	143	2.2
204	822-32-2	1-Hexacosanol, acetate	TXJQEFZXBSKQGU-UHFFFAOYSA-N	C4H10O3	927	14	88	2
205	90277-88-6	2,2,5,5-Tetramethyl-4-(p-fluorophenyl)-3-imidazoline-3-oxide	HQJNMJZZVKDMBQ-UHFFFAOYSA-N	C10H16	929	27	137	2.1
206	1124-63-6	3-Cyclohexylpropan-1-ol	CLYAQFSQLQTVNO-UHFFFAOYSA-N	C4H6Cl2	930	15	129	2.1
207	27072-45-3	Spiro[isobenzofuran-1(3H),9'-[9H]xanthen]-3-one, 3',6'-dihydroxy-5(or 6)-isothiocyanato-	MHMNJMPURVTYEJ-UHFFFAOYSA-N	C8H17N	930	26	128	2.1
208	31333-13-8	Non-3-yn-1-ol	TZZVRLFUTNYDEG-UHFFFAOYSA-N	C5H9ClO	930	12	122	2.1
209	13084-29-2	2-(4-Chlorophenyl)-4,5-dihydro-1,3-thiazole	CETOTCRSQNJNNS-UHFFFAOYSA-N	C8H15N	931	12	127	2.1
210	16475-50-6	Ethanedithioamide, N,N'-diethyl- (9CI)	UCZDKRCEDKACKB-UHFFFAOYSA-N	C7H8O	931	17	109	2
211	83212-30-0	6-Methyl-hept-2-en-4-ol	RQAFKZOPSRTJDU-PLNGDYQASA-N	C3H9O4P	931	13	142	2.1
212	591-07-1	Acetamide, N-(aminocarbonyl)-	GKRZNOGGALENQJ-UHFFFAOYSA-N	C4H11NO	931	14	90	2
213	85290-78-4	Ethyl 3-methyl-1H-pyrazole-4-carboxylate	HHYVTIKYZUMDIL-UHFFFAOYSA-N	C5H9ClO2	933	27	110	2.1
214	30571-79-0	3-Decanone, 8-methoxy-	DLERBWIWDVHKOJ-UHFFFAOYSA-N	C9H10	934	2	120	2.1
215	10095-06-4	Mebikar	XIUUSFJTJXFNGH-UHFFFAOYSA-N	C8H16O2	937	14	130	2.2
216	125825-39-0	Chromium, tricarbonyl[(1,2,3,4,5,6-.eta.)-(dimethoxymethyl)benzene]-	RKUSYGVLVMXHRX-UHFFFAOYSA-N	C7H15N	941	15	115	2.1
217	57983-19-4	L-Serine, N-(trifluoroacetyl)-, 1-methylpropyl ester, trifluoroacetate (ester)	ZIZCFFLTIFPPRO-GDVGLLTNSA-N	C8H17N	942	15	128	2.1
218	27830-77-9	4,4,6-Trimethyl-1,3-oxazinan-2-one	UUQAANCLLJCVDK-UHFFFAOYSA-N	C8H16O	943	14	128	2.1
219	5351-91-7	2-[(Thiophen-2-yl)methylidene]hydrazine-1-carboximidothioic acid	YNTKURSKMLATKI-UHFFFAOYSA-N	C8H14O	944	26	128	2.1
220	7304-68-9	S-Phenyl dimethylthiocarbamate	QOBYRYJXNXTWJK-UHFFFAOYSA-N	C4H5NOS	944	26	117	2.1
221	56554-35-9	9,17-Octadecadienal, (Z)-	RXORHYFDDNAOQS-KTKRTIGZSA-N	C3H8N2S	945	15	107	2
222	20243-81-6	Bensulide oxon	XFTSUNODOZMOBM-UHFFFAOYSA-N	C9H19N	947	15	142	2.2
223	56275-54-8	nonanoic acid, 2-oxo-, methyl ester	HUSBNWDARRYDJC-UHFFFAOYSA-N	C8H19N	947	15	130	2.1
224	22610-09-9	Acetaldehyde, azine with benzophenone	NKMCMNZGCJMSIC-APQPDGGLSA-N	C6H15NOSi	947	15	148	2.2
225	2189-27-7	Glycyl-dl-norvaline	JXIQKLAZYWZTRA-UHFFFAOYSA-N	C5H4O3	949	26	113	2
226	63953-36-6	Acetamide, N,N-dimethyl-di(4-chlorophenyl)-	LYXZQUGNMPVGRS-UHFFFAOYSA-N	C5H9NS	951	14	118	2.1
227	615-77-0	1-Methyluracil	XBCXJKGHPABGSD-UHFFFAOYSA-N	C6H13Br	951	15	137	2.2
228	6975-91-3	cyclohexyl 2-chloroacetate	IBFHBLOKQVCABG-UHFFFAOYSA-N	C4H10S2	952	12	126	2.1
229	39789-15-6	3-Methylcyclohexanol, (Z)-, TMS derivative	LRYIGXAAWHNNOA-ZJUUUORDSA-N	C6H8N2O	954	26	126	2.1
230	70396-13-3	2-Heptyne, 7-chloro-	ROPMVGPILUCBBG-UHFFFAOYSA-N	C9H19F	957	15	146	2.2
231	4017-79-2	Bicyclo[4.1.0]heptan-3-ol, 3,7,7-trimethyl-, [1S-(1.alpha.,3.alpha.,6.alpha.)]-	ZOKKRMIFZVQTTP-UHFFFAOYSA-N	C7H12O	959	14	114	2
232	30155-20-5	7-Ketodiosgenin acetate	HBPLPXDCWVYHIT-UHFFFAOYSA-N	C11H24	959	26	141	2.2
233	338-69-2	D-Alanine	QNAYBMKLOCPYGJ-UWTATZPHSA-N	C5H11ClO2	960	12	111	2.1
234	13151-10-5	1-octene, 6-methyl-	NFTYCFXCGQYTKV-UHFFFAOYSA-N	C3H5ClO2	960	12	110	2
235	4468-42-2	3-Phenylhexane	SLVCCWGFGQVDMN-UHFFFAOYSA-N	C4H3BrS	962	24	167	2.2
236	4554-16-9	Propanenitrile, 2,3-dibromo-	ARRIEYYNOLTVTE-UHFFFAOYSA-N	C6H10O2	963	14	116	2.1
237	29559-34-0	6-(Prop-2-en-1-yl)-3,4,5,6-tetrahydro-2H-azepin-7-ol	MZSNVCNQHZGYOY-UHFFFAOYNA-N	C10H22	964	26	143	2.2
238	2051-78-7	Allyl butyrate	RMZIOVJHUJAAEY-UHFFFAOYSA-N	C6H6O2	965	12	112	2
239	5096-60-6	Annotinol, dihydro-	QBIJLUTYTFIEKV-UHFFFAOYSA-N	C10H22	965	25	142	2.2
240	72229-27-7	Butanedioic acid, 2-(acetyloxy)-3-hydroxy-, dimethyl ester, [r-(R*,R*)]-	UGAXSLLPSCSGKQ-UHFFFAOYSA-N	C6H11NS	966	14	132	2.1
241	3973-27-1	p-Dioxin, 2,3-dihydro-2,5,6-trimethyl-	DXHJFSAGRRQOGK-UHFFFAOYSA-N	C10H16O	967	38	153	2.2
242	312513-83-0	Indole, 2,3-dihydro-1-(4-methylphenylsulfonyl)-4,6-diinitro-	ICMUKAOBIWFYGK-UHFFFAOYSA-N	C2HCl5	969	24	204	2.3
243	999-65-5	Butane, 1-(1-methylpropoxy)-	LPVMPBNUHJKNHA-UHFFFAOYSA-N	C7H16ClN	975	26	151	2.2
244	3184-35-8	alpha-Ketoadipic acid	FGSBNBBHOZHUBO-UHFFFAOYSA-N	C4H10N2O	976	28	103	2
245	73830-21-4	N-Methyl-N-methoxycarbonylcarbamic acid methyl ester	NEXMOVMZIKLXMQ-UHFFFAOYSA-N	C10H18	978	15	139	2.1
246	3814-34-4	Pentane, 3-(bromomethyl)-	KKGUMGWNFARLSL-UHFFFAOYSA-N	C8H14O2	978	39	114	2.2
247	30802-27-8	l-Alanyl-l-alanyl-l-alanine methyl ester	KNBQDLQVANYHFJ-ACZMJKKPSA-N	C7H10O	983	26	112	2
248	13058-24-7	tert-Butoxytrimethylsilane	PGZGBYCKAOEPQZ-UHFFFAOYSA-N	C7H8FN	985	15	127	2.1
249	42159-78-4	2-Amino-6-n-butyl-3-cyano-4,5,6,7-tetrahydrothieno[2,3-c]pyridine	PAYXBNYVSCWHRD-UHFFFAOYSA-N	C6H10O3	985	26	130	2.1
250	37064-20-3	Butanoic acid, 2-methyl-, propyl ester	TZFQMSDUSOTCJC-UHFFFAOYSA-N	C4H6O2	986	12	88	1.9
251	7299-42-5	alpha,alpha-Dimethyl-4-methylenecyclohexanemethanol	SQIFACVGCPWBQZ-UHFFFAOYSA-N	C7H10O	986	31	111	2
252	138146-04-0	9-Endo-hydroxy-9-exo-ethylbicyclo[4,2,1]nona-2,4-diene	HHZDODYBVSNYQX-UHFFFAOYSA-N	C5H12S2	986	14	139	2.5
253	4641-50-3	.delta.2,.alpha.-Pyrrolidineacetonitrile, 5-(2-ethoxy-1-pyrrolin-5-yl)-	MTRCCKVVKVNUTK-VQHVLOKHSA-N	C9H22OSi	986	25	174	2.2
254	56599-86-1	2-Phenyl-1,3-dioxan-5-yl myristate	WUQLLIWGJCUSEQ-UHFFFAOYSA-N	C7H3Cl2F3	992	20	219	2.3
255	2847-72-5	4-Methyldecane	DVWZNKLWPILULD-UHFFFAOYSA-N	C6H10O2	992	37	114	2.1
256	929-06-6	2-(2-Aminoethoxy)ethanol	GIAFURWZWWWBQT-UHFFFAOYSA-N	C5H12O2	993	14	101	2
257	123972-87-2	Carbonodithioic acid, O-methyl S-2-propynyl ester	GYFHRMCHTMWERL-UHFFFAOYSA-N	C6H8N2O	994	36	126	2.1
258	26899-27-4	3-(4-chlorophenyl)-1H-1,2,4-triazole-5-carbaldehyde	YCJXNFCOOAIDQE-UHFFFAOYSA-N	C7H8FN	996	14	127	2.1
259	874331-72-3	(.+/-.)-Phenylpropanolamine, trimethylsilyl ether	KGLLWTJJGIMTEX-UHFFFAOYSA-N	C5H8OS	996	26	118	2.1
260	74339-52-9	Tetradecyl trichloroacetate	CAUJGQDJKZXWDE-UHFFFAOYSA-N	C8H18O	998	15	129	2.1
261	299922-93-3	4H-Cyclohepta[b]thiophene-3-carboxylic acid, 5,6,7,8-tetrahydro-2-[1-(4-pyridylcarbonylamino)-2,2,2-trifluoro-1-trifluoromethylethylamino]-, methyl ester	HPVGIGUZMWKFIY-UHFFFAOYSA-N	C9H9F5OSi	1000	49	258	2.4
262	20653-90-1	2,3-Octanediol	XMTUJCWABCYSIV-UHFFFAOYSA-N	C9H20OSi	1000	25	174	2.2
263	42236-70-4	1,13-Tridecanediol, diacetate	PBRSUOKUFHQRKC-UHFFFAOYSA-N	C10H20	1001	41	141	2.1
264	17154-34-6	Diphenyl(trimethylsilyl)phosphine	WTWVGNUJAAOVSC-UHFFFAOYSA-N	C7H10N2	1003	35	123	2.1
265	35794-11-7	Piperidine, 3,5-dimethyl-	IDWRJRPUIXRFRX-UHFFFAOYSA-N	C6H14O2	1005	25	101	2.1
266	302590-70-1	Piperidine, 4-(2-aminoethyl)-4-benzyl-1,2,5-trimethyl-	RYJLDVIZDHEQLN-UHFFFAOYSA-N	C8H14O2	1005	14	112	2.2
267	95502-31-1	3-[(Dimethylamino)methylidene]oxan-4-one	UVSOQLUKPLSKOC-FNORWQNLSA-N	C8H14O2	1005	14	112	2.2
268	70-49-5	(+/-)-Mercaptosuccinic acid	NJRXVEJTAYWCQJ-UHFFFAOYSA-N	C10H18	1007	15	138	2.1
269	313367-61-2	(2-Octyloxy-benzyl)-(1-phenyl-ethyl)-amine	MXYABDIFUPHRNO-UHFFFAOYSA-N	C8H11N	1011	15	123	2.1
270	13156-06-4	1-Isopropylazetidin-3-ol	XSGMJDQRZDWEPW-UHFFFAOYSA-N	C5H13O3P	1011	4	153	2.2
271	3618-12-0	Cyclodecene	UCIYGNATMHQYCT-UHFFFAOYSA-N	C6H4N2	1012	12	106	2
272	1445-73-4	1-Methyl-4-piperidone	HUUPVABNAQUEJW-UHFFFAOYSA-N	C4H6N2O2	1013	12	115	2.1
273	14617-18-6	1-Hydroxy-1-phenyl-1-(tricyclo[2,2,1,0(2,6)]hept-2-yl)-3-piperidinopropane	WYSWVPPDROYTJW-UHFFFAOYSA-N	C10H24O3Si	1015	26	221	2.3
274	5208-37-7	2-(3-Tolyl)-2-propanol	NARIBLVZTLPQJB-UHFFFAOYSA-N	C10H20O	1019	14	156	2.2
275	192823-15-7	2,3,5,8-Tetramethyldecane	XTIADNINQBIUNR-UHFFFAOYSA-N	C9H18O2	1019	22	143	2.2
276	6498-86-8	1-(2-Methylallyl)-aziridine	MORVHEIJTBBUSR-UHFFFAOYSA-N	C4H6O4	1020	16	101	2.1
277	30895-77-3	Allyl dichloroacetate	UJUPTENXDPFFDP-UHFFFAOYSA-N	C6H6N2O	1023	12	124	2.1
278	33922-73-5	allyl propyl trisulfide	IXJMGVJLUBBAQW-UHFFFAOYSA-N	C10H14	1023	15	136	2.1
279	2235-90-7	Etryptamine	ZXUMUPVQYAFTLF-UHFFFAOYSA-N	C10H16	1028	41	136	2.1
280	83040-78-2	5-Hepten-3-one, 2,2-dimethyl-7-trimethylsilyl-	AHHMAUWPUSTLNZ-BQYQJAHWSA-N	C9H10	1029	27	120	2.1
281	55669-96-0	Benzene, 1-(difluoroisocyanatomethyl)-4-nitro-	XPZKVTFKOFXCAE-UHFFFAOYSA-N	C8H9Cl	1029	14	144	2.1
282	61077-65-4	2-Phenylpent-4-en-2-ol	BELRNEPYFJNSPN-UHFFFAOYNA-N	C6H10Cl2O2	1030	26	146	2.3
283	18301-67-2	Trimethylsilyl 3-bromobutanoate	LBKUIBRAAQFCQC-UHFFFAOYSA-N	C7H8N2	1031	27	121	2.1
284	112-92-5	1-Octadecanol	GLDOVTGHNKAZLK-UHFFFAOYSA-N	C5H10O2	1032	39	101	2
285	95059-18-0	3-Imino-1,7-dimethyl-5-phenyl-2,6-dioxa-bicyclo[2.2.2]octane-4,8,8-tricarbonitrile	YNQTYKJCVYDGNT-UHFFFAOYSA-N	C6H11ClO2	1032	13	123	2.2
286	20731-17-3	6-Nonynoic acid, methyl ester	JFUDGLDXKMWCNN-UHFFFAOYSA-N	C5H10S2	1032	27	136	2.1
287	280-41-1	2-Thiabicyclo[2.2.2]octane	GMOFDANHMUHNBP-UHFFFAOYSA-N	C5H10S2	1034	25	138	2.1
288	1071-98-3	Acetylenedicarbonitrile	ZEHZNAXXOOYTJM-UHFFFAOYSA-N	C8H9Cl	1036	14	144	2.1
289	623-59-6	Acetamide, N-[(methylamino)carbonyl]-	XRVHSOXXNQTWAW-UHFFFAOYSA-N	C9H18O2	1040	14	140	2.2
290	109-39-7	9-Octadecenoic acid (9Z)-, 2-butoxyethyl ester	LBUOSVPOVIEPLJ-UHFFFAOYSA-N	C9H23NOSi	1044	15	191	2.3
291	503-30-0	1,3-Propylene oxide	AHHWIHXENZJRFG-UHFFFAOYSA-N	C4H6Br2O2	1045	12	248	2.4
292	83040-90-8	8-t-Butyl-8-hydroxy-2,2-dimethyldodeca-5,11-dien-3-one	ZCNWDUVFWZKQFK-ZHACJKMWSA-N	C8H8O	1045	26	122	2.1
293	20201-45-0	1-(2-Desoxy-.beta.-d-ribofuranosyl)-4-methylthio-5-fluoropyrimidin-2-one	YVOHLUOXVSGISL-UHFFFAOYSA-N	C8H14O2	1046	14	142	2.2
294	1139-08-8	Isolongifolan-8-ol	VJCRIDPUJYUCNH-UHFFFAOYSA-N	C10H21N	1047	33	155	2.2
295	540-43-2	N,1-Dimethylhexylamine	BGWFQRDYRSCOCO-UHFFFAOYSA-N	C9H12	1047	14	122	2.1
296	737-52-0	Oxypeucedanin	QTAGQHZOLRFCBU-UHFFFAOYSA-N	C7H8O3	1047	13	142	2.1
297	420-52-0	Phosphine, (trifluoromethyl)-	QQAHNNMLPUNNNJ-UHFFFAOYSA-N	C8H18ClN	1049	26	166	2.2
298	4798-60-1	4-Hexen-3-ol, 2-methyl-	WFRYPJOHULJNDS-SNAWJCMRSA-N	C6H10N2	1050	27	111	2
299	62238-33-9	cyclohexane, 1-ethyl-2-propyl-	NNNKGLVDUYFBHS-UHFFFAOYSA-N	C8H9Cl	1050	15	143	2.1
300	528-16-5	D-Glucopyranuronic acid	AEMOLEFTQBMNLQ-AQKNRBDQSA-N	C9H8	1052	18	118	2.1
301	343318-72-9	Pentane-1,3-diol dipropionate, 2-methyl-	KBICWBXYXGCCJI-UHFFFAOYSA-N	C9H16O	1052	27	141	2.1
302	592-90-5	Oxepane	UHHKSVZZTYJVEG-UHFFFAOYSA-N	C7H12O3	1053	13	144	2.2
303	25276-80-6	2,4-Tridecanedione	QAXKYAIESKANJL-UHFFFAOYSA-N	C8H16O	1055	26	111	2.1
304	70219-70-4	5,8-Methano-1,7-dioxacyclopent[cd]azulene-2,6-dione, octahydro-2a,9-dihydroxy-8b-methyl-9-(1-methylethyl)-, [2aR-(2a.alpha.,4a.alpha.,5.alpha.,8.alpha.,8a.alpha.,8b.alpha.,9R*)]-	FYQZIUWOAGROCR-UHFFFAOYSA-N	C11H24	1057	26	156	2.2
305	6972-40-3	1-ethyl-3,6-dihydro-2H-pyridine	RQCAAFRALKAXRR-UHFFFAOYSA-N	C6H13ClO2	1059	14	125	2.2
306	96504-28-8	2,5-Dimethyl-2,4-dihydroxy-3(2H)-thiophenone	JYMIRUWYSKOKRU-UHFFFAOYSA-N	C7H16S2	1060	15	166	2.2
307	32741-89-2	2H-Azepin-2-one, 5-(1,1-dimethylethyl)hexahydro-	UUFLMKKCFXJHER-UHFFFAOYSA-N	C7H11NO	1061	39	127	2.1
308	42389-02-6	5,6-Dichloro-2-[4-[1-ethyl-4-piperidyl]methylamino]-6-methyl-2-pyrimidinylaminobenzimidazole	LEWBKGDMLZYEAJ-UHFFFAOYSA-N	C7H13ClO2	1061	25	124	2.2
309	57961-86-1	3,4-Methylenedioxyphenyl-2-propanone semicarbazone	CWQPEJVAIFGOIP-NTUHNPAUSA-N	C7H7Br	1061	26	173	2.2
310	630-19-3	Propanal, 2,2-dimethyl-	FJJYHTVHBVXEEQ-UHFFFAOYSA-N	C10H16O	1062	26	152	2.2
311	99800-34-7	Manno-saccharic diphenylhydrazide	XCSYGDUCJSZVGT-YZLQMOBTSA-N	C12H27ClSi	1064	26	199	2.4
312	59-30-3	Folic acid	OVBPIULPVIDEAO-LBPRGKRZSA-N	C8H18S	1064	25	149	2.2
313	205057-97-2	-	-	C8H8O	1064	15	122	2.1
314	56817-43-7	4-Methoxyphenylketene bis(trimethylsilyl) acetal	NYJLTALIOVYDLC-UHFFFAOYSA-N	C9H13N	1069	15	137	2.1
315	54934-56-4	Methyl 3-methylheptadecanoate	PJSCLYQYZMWJFQ-UHFFFAOYSA-N	C8H7FO	1070	12	140	2.1
316	40710-35-8	Methyl hexacontanoate	SRJUGFAAGTVPIR-UHFFFAOYSA-N	C8H8O	1070	15	122	2.1
317	659-70-1	3-Methylbutyl 3-methylbutanoate	XINCECQTMHSORG-UHFFFAOYSA-N	C8H12O	1071	40	125	2.1
318	122723-58-4	2-Oxabicyclo[4.4.0]dec-9-en-8-one, 1,3,7,7-tetramethyl-, (-)-(1R,3S,6R)-	RNXJHHKACLAITP-UHFFFAOYSA-N	C7H9N	1072	15	109	2
319	34885-68-2	1,3,5-Diazaphosphorine-5(2H)-methanamine, tetrahydro-N,1,3-triphenyl-	QRVLYBKCMQTSBQ-UHFFFAOYSA-N	C2H2Br2Cl2	1073	12	260	2.4
320	17874-17-8	Silane, 1-cyclohexen-1-yltrimethyl-	GCNCLIUGTVEEBJ-UHFFFAOYSA-N	C10H12	1073	15	134	2.1
321	74484-77-8	Octadecanoic acid, 11-methyl-, methyl ester	OHEUQJSREGQWEP-UHFFFAOYSA-N	C8H7FO2	1074	25	156	2.2
322	550351-38-7	Cyclopropanecarboxamide, N-heptyl-	GEJKOYZIUKOODF-UHFFFAOYSA-N	C7H9N	1075	15	109	2
323	1074-42-6	Aziridine, 1-benzyl- (8CI)	CASDNPHWJOQUQX-UHFFFAOYSA-N	C10H20O	1077	15	113	2.2
324	35318-42-4	.alpha.-[O-Nitrophenyl]-p-trifluoromethylcinnamic acid	YYLRZHPJMRYHAB-LCYFTJDESA-N	C9H13N	1080	26	136	2.1
325	157489-81-1	(1-(Ethyl[1-(trimethylsilyl)vinyl]boryl)vinyl)(trimethyl)silane	RJUIJMXZBYODNN-UHFFFAOYSA-N	C10H12	1080	13	134	2.1
326	33557-29-8	.beta.-D-Glucopyranose, 6-deoxy-6-fluoro-, tetraacetate	NGYYXVXMDLMRLI-RKQHYHRCSA-N	C6H12OS	1080	26	134	2.1
327	56971-47-2	4(1H)-Quinolinone, octahydro-1,2,7-trimethyl-	RDLHEHNGRCGYIR-UHFFFAOYSA-N	C8H16O3	1080	25	145	2.2
328	6284-83-9	1,3,5-Trichloro-2,4-dinitrobenzene	BPMOJGOPWSCNHJ-UHFFFAOYSA-N	C6H10S2	1081	14	149	2.2
329	18263-25-7	2-Bromohexadecanoic acid	DPRAYRYQQAXQPE-UHFFFAOYSA-N	C8H18O3	1081	14	118	2.2
330	53193-61-6	6-Hydroxy-7-n-pentadecylmercapto-5,8-quinolinedione	YJBRTTHPGIHGFG-UHFFFAOYSA-N	C7H12O3	1082	15	144	2.2
331	57933-83-2	Isopropenyl chloroformate	AMMGCGVWJMRTQI-UHFFFAOYSA-N	C8H18S	1083	29	148	2.2
332	56393-30-7	N-(5,8-Dimethoxyquinoxalin-6-yl)ethanimidic acid	OEMAKTVCWRETGY-UHFFFAOYSA-N	C10H16O	1084	27	153	2.2
333	150479-86-0	5-Silaspiro[4.4]nona-1,3,6,8-tetraene, 3,8-bis(diethylboryl)-2,7-diethyl-1,4,6,9-tetraphenyl-	CYTMUKLUMDFYFV-UHFFFAOYSA-N	C12H24	1085	24	168	2.2
334	111-47-7	Propyl sulfide	ZERULLAPCVRMCO-UHFFFAOYSA-N	C9H20O	1088	15	126	2.2
335	1000-49-3	Silane, butyltrimethyl-	LYVYUAHSSSHKHC-UHFFFAOYSA-N	C10H12	1090	14	134	2.1
336	31767-20-1	Butyric acid, 3-hydroxy-, monoanhydride with 1-butaneboronic acid, cyclic ester	WGOOHZHIMJLZBJ-UHFFFAOYSA-N	C7H8O2	1090	14	126	2.1
337	346457-67-8	Isoxazole-4-carbohydrazide, 3-(2-chlorophenyl)-5-methyl-N2,N2-dimethyl-	WUMLHMDWRIFJJF-UHFFFAOYSA-N	C8H12O	1091	26	125	2.1
338	56372-35-1	Phosphonic acid, (1-aminocyclohexyl)-, diethyl ester	IZRMCJYZYOYIJR-UHFFFAOYSA-N	C6H4BrCl	1093	12	195	2.3
339	2324-10-9	17.beta.-Acetoxy-5.alpha.-androst-2-ene	CIBOOPKLBBFHSW-MQWPULPWSA-N	C10H22O2	1094	15	173	2.2
340	1932-92-9	2-Propyn-1-ol, 1-propanoate	BGRYSGVIVVUJHH-UHFFFAOYSA-N	C10H18	1095	39	140	2.1
341	74-94-2	Dimethylamine-borane (1:1)	FTDUHBOCJSQEKS-UHFFFAOYSA-N	C7H7Br	1095	26	173	2.2
342	89863-15-0	3,15-Dimethyl-6,9,12,20,23,28,31-heptaoxa-1,3,15,17-tetraazabicyclo-[15.8.8]-tritriacontan-2,16-dione	DUSXAIPAKQYSFA-UHFFFAOYSA-N	C10H16O	1095	26	153	2.2
343	42860-89-9	1-Butene, 1,1,2-trichloro-	MPQPMSJLSQSQQB-UHFFFAOYSA-N	C7H13ClO2	1097	27	121	2.2
344	3930-47-0	Phenothiazine, 2-chloro-10-(3-(dimethylamino)propyl)-3-hydroxy-	SOUCXKDIHOVGPW-UHFFFAOYSA-N	C4H9Cl2N	1098	14	145	2.2
345	54139-62-7	2-[[2-(3-chloro-4-prop-2-enoxyphenyl)acetyl]amino]acetic acid	HCYTXRRZWZWRFD-UHFFFAOYSA-N	C10H23NO	1100	38	173	2.2
346	10564-26-8	9,9-Dimethyl-3,7-diazabicyclo[3.3.1]nonane	GTZWYMXNVKMGHI-UHFFFAOYSA-N	C10H18O	1101	25	154	2.2
347	38191-88-7	2,3,4-Trihydroxybutyric acid tetrakis(trimethylsilyl) deriv., (, (R*,R*)-)	IEXXQBIANMZJJP-UHFFFAOYSA-N	C8H11N	1101	14	123	2.1
348	1191-95-3	Cyclobutanone	SHQSVMDWKBRBGB-UHFFFAOYSA-N	C7H12Cl2O2	1102	22	187	2.3
349	2339-78-8	1,2-Dichloro-4-fluoro-5-nitrobenzene	FXOCDIKCKFOUDE-UHFFFAOYSA-N	C6H14S2	1102	15	154	2.2
350	20731-23-1	Methyl 8-nonenoate	PWAJIGUTWKGVLP-UHFFFAOYSA-N	C8H10O	1104	15	124	2.1
351	322-35-0	Benserazide	BNQDCRGUHNALGH-UHFFFAOYSA-N	C5H6S2	1105	25	132	2.1
352	63498-96-4	Cyclododeca[d]pyrimidine-2,4(1H,3H)-dione, 6,7,8,9,10,11,12,13,14,15-decahydro-	YMSXITGCVFIWFC-UHFFFAOYSA-N	C7H15NO3	1106	12	98	2.2
353	30076-98-3	1,1-Dimethoxy-3-phenylpropane	PQAOFUQAZBGCQK-UHFFFAOYSA-N	C7H8S	1106	14	127	2.1
354	103442-67-7	5-Cholesten-3,26-diol di[3,5-dinitrobenzoate]-	NYIKUHFYLOVPNT-NZIXWQATSA-N	C9H12FN	1106	40	154	2.3
355	3369-52-6	Endosulfan ether	CKPWHXBGVRURFU-UHFFFAOYSA-N	C8H10O	1106	14	124	2.1
356	542-81-4	2-Chloroethyl methyl sulfide	MYFKLQFBFSHBPA-UHFFFAOYSA-N	C6H6O3	1107	12	127	2.1
357	5117-19-1	Octaethylene glycol	GLZWNFNQMJAZGY-UHFFFAOYSA-N	C11H20O	1107	24	130	2.2
358	63060-52-6	4-Methyloctadecanoic acid	RFKPYBOOPHCXSY-UHFFFAOYSA-N	C8H7N	1108	15	119	2.1
359	10256-24-3	Xylose, 1-O-(2-nitrophenyl)-	RSBQRDKQQIICFV-UHFFFAOYSA-N	C6H10Cl2O2	1108	36	146	2.3
360	216219-93-1	Phenol, 3-[(1-methyl-4-nitro-1H-imidazol-5-yl)amino]-	JWIHOCPXHZAPKS-UHFFFAOYSA-N	C10H20O2	1110	26	154	2.2
361	154619-05-3	Sulfone, 2-hydroxypropyl t-butyl	HNSDRBCWGKBCOO-UHFFFAOYSA-N	C9H14O2	1112	26	140	2.2
362	30502-41-1	Propane, 1-chloro-3-(1-ethoxyethoxy)-	BKFHNZUWBNFLFZ-UHFFFAOYSA-N	C5H10Br2	1113	14	152	2.4
363	17123-09-0	Phosphoramidic acid, dipropyl ester	UAEJHSJCCBUAAP-UHFFFAOYSA-N	C6H4BrCl	1114	25	195	2.3
364	27464-82-0	1,3,4-Thiadiazole, 2,5-dimethyl-	JXQGICFGPUAVLJ-UHFFFAOYSA-N	C10H14	1116	14	136	2.1
365	33693-48-0	4-Benzyloxy-3-methoxybenzyl alcohol	PDBXFVPMVYQICB-UHFFFAOYSA-N	C9H18O2Si	1116	14	174	2.3
366	39099-23-5	N-Isopropylbutylamine	OKRJGUKZYSEUOY-UHFFFAOYSA-N	C6H14S2	1120	15	153	2.2
367	38668-01-8	Taurultam	RJGYJMFQWGPBGM-UHFFFAOYSA-N	C10H20O2	1123	26	144	2.2
368	88725-77-3	8,10-Undecadiene-3,7-dione, 6,6,10-trimethyl-, (E)-	HBVNNVAKBJFWDK-BQYQJAHWSA-N	C10H14O	1124	40	151	2.2
369	25352-00-5	Bicyclo[3.2.1]octane-2,3,4-trione	VZAMUQOALSICKQ-UHFFFAOYNA-N	C12H36O4Si5	1125	27	383	2.6
370	3613-68-1	N-Methyl-4-piperidyl 1-phenylcyclopentanecarboxylate	PWMIFBVIRQUHHB-UHFFFAOYSA-N	C7H7BrO	1125	13	190	2.3
371	340318-94-7	Benzenamine, N-cyclopentyl-4-(2,5-dimethyl-1H-pyrrol-1-yl)-2-nitro-	QXAWFHBOSGNAEH-UHFFFAOYSA-N	C12H26	1126	25	156	2.2
372	7728-98-5	Cysteine, S-methyl-	IDIDJDIHTAOVLG-UHFFFAOYSA-N	C8H15NO2	1130	15	158	2.2
373	58417-81-5	Dithiocarbamate, S-methyl-,N-(2-methyl-4-oxo-2-pentyl)-	VARFHUXZINIXAZ-UHFFFAOYSA-N	C8H18S	1132	26	149	2.2
374	620-11-1	3-Pentanol, acetate (8CI)(9CI)	PBKYSIMDORTIEU-UHFFFAOYSA-N	C7H12O2	1133	37	128	2.1
375	36664-52-5	1H-Pyrazole-4-acetic acid, 5-(2-furanyl)-1,3-diphenyl-	ZCQAYOKVVSWYNC-UHFFFAOYSA-N	C10H10	1133	15	132	2.1
376	21784-61-2	4H-Benzo[d][1,3]-thiazine, 5,6,7,8-tetrahydro-2-acetamido-4,4-pentamethylene-	QEVJIARJYLJLNE-UHFFFAOYSA-N	C5H12N2O	1135	14	116	2.1
377	83143-34-4	N-Benzenesulfonylpyrrolidin-3-one	OGFOXOITXTWQJM-UHFFFAOYSA-N	C10H20O	1137	15	156	2.2
378	92587-19-4	[1,3]Oxathiolane-4-acetic acid, 2-(1,1-dimethylethyl)-5-oxo-	OZPYSJJOXPPWDG-UHFFFAOYSA-N	C9H14O	1137	22	139	2.1
379	79322-55-7	2H-Pyran, tetrahydro-2-(3-pentynyloxy)-	OLNHTQWUTYZWKS-UHFFFAOYSA-N	C7H19NO2Si2	1140	27	205	2.3
380	70102-41-9	N(2),N(6)-Bis(dimethylaminomethylene)lysine methyl ester	VRYPGRZLBVMBCT-XOEALOGYSA-N	C9H10O2	1140	13	152	2.2
381	123643-61-8	O,N-Dibutoxycarbonyl-3-demethyl-N-deacetylthiocolchicine	PFYZXBHQYMXVJS-UHFFFAOYSA-N	C6H14S2	1142	15	154	2.2
382	53447-45-3	Lilac aldehyde B	YPZQHCLBLRWNMJ-UHFFFAOYSA-N	C9H18O2	1144	41	157	2.2
383	55030-20-1	1,1-Dicyclohexylhexane	QDXQNQHDJRBQIE-UHFFFAOYSA-N	C7H12O5	1144	14	161	2.2
384	1577-19-1	3-Octenoic acid	IWPOSDLLFZKGOW-UHFFFAOYSA-N	C7H14BrN	1145	14	194	2.4
385	638-53-9	Tridecanoic acid	SZHOJFHSIKHZHA-UHFFFAOYSA-N	C9H9Cl	1146	15	155	2.2
386	24595-69-5	L-Lysine, 3TMS derivative	CONSIAKXDFYFFH-AWEZNQCLSA-N	C6H5ClS	1147	26	149	2.2
387	155249-70-0	8-Chloro-N,N-diethyl-11H-indolo[3,2-c]quinoline-11-ethanamine	FJOLHUWLXQPHOY-UHFFFAOYSA-N	C12H20	1149	15	165	2.2
388	152434-95-2	1,3-Difluorobenzene, 4-benzyloxy-2-trimethylsilyl-	IFOMSUINFJRGSQ-UHFFFAOYSA-N	C9H9F3O	1151	15	192	2.3
389	931-70-4	Silane, (4-methylphenyl)-	OASAGXUWNYOMED-UHFFFAOYSA-N	C10H16OSi	1152	15	183	2.3
390	27807-95-0	ST51040526	UCPXEXHZKICDCS-BMRADRMJSA-N	C10H16OSi	1153	15	183	2.3
391	20497-95-4	Methyl 3-nitropropanoate	PVOVDKWDSQCJAA-UHFFFAOYSA-N	C5H5NO	1154	41	97	2
392	2122-32-9	3,5-Ethano-3H-pyrrolo[2,3-d]carbazole-6-carboxylic acid, 4-ethyl-1,2,3a,4,5,7-hexahydro-11-methoxy-, methyl ester, stereoisomer	BMRRMMBNTOVFKD-UHFFFAOYSA-N	C5H8N2O	1154	12	114	2
393	478-73-9	(+)-Pseudococaine	ZPUCINDJVBIVPJ-XGUBFFRZSA-N	C10H18O	1156	26	155	2.2
394	5222-53-7	1,1-Cyclohexanedicarbonitrile	WMEXDXWNPYTTQQ-UHFFFAOYSA-N	C10H16O	1156	26	152	2.2
395	17909-77-2	2,6,9,11-Dodecatetraenal, 2,6,10-trimethyl-, (2E,6E,9E)-	PFSTYGCNVAVZBK-JQGMZEBDSA-N	C7H8Cl2Si	1157	14	196	2.3
396	74630-20-9	4,4'-Bi-1,3-dioxolane, 2,2,2',2'-tetramethyl-	RPUCAUHQAMMFPS-UHFFFAOYSA-N	C8H18O2	1157	15	145	2.2
397	19394-20-8	Bicyclo[2.2.0]hex-1-yl-methanol	ATGXTJPMVRTSJY-UHFFFAOYSA-N	C9H18O3	1158	41	130	2.2
398	32865-92-2	Pyrimidine, 2,4,5-tris[(trimethylsilyl)oxy]-	OQACNLHCXCYYLW-UHFFFAOYSA-N	C13H10S	1159	26	201	2.3
399	339061-35-7	7-(.alpha.-[(2-Nitrobenzylidene)hydrazono]benzyl)-1,3,5-triazaadamantane	RJUNSZVSKZJAPB-NJMQAVEDSA-N	C9H19Cl	1159	15	162	2.2
400	628-02-4	Hexanamide	ALBYIUDWACNRRB-UHFFFAOYSA-N	C9H12O2	1160	27	153	2.2
401	96-38-8	5-Methylcyclopenta-1,3-diene	QVRBGKYLLCLCHL-UHFFFAOYSA-N	C11H16	1164	15	149	2.2
402	27551-75-3	1,4-Methanoazulen-9-ol, decahydro-1,5,5,8a-tetramethyl-, [1R-(1.alpha.,3a.beta.,4.alpha.,8a.beta.,9R*)]-	MNNFKQAYXGEKFA-UHFFFAOYSA-N	C12H18	1168	15	163	2.2
403	244759-54-4	Pyridine (5-methyl-2-nitrophenyl)nitride	VTKZGVFQGUQCKM-UHFFFAOYSA-N	C9H10O	1168	38	135	2.1
404	32863-63-1	7-Chloroso-4-[4-nitroso-1-piperazinyl]quinoline	XFVJAQYDBDVTBK-UHFFFAOYSA-N	C6H8O2	1169	25	114	2
405	22971-32-0	1-(pyridin-2-yl)butan-1-one	IWVHZRXWFIWOMH-UHFFFAOYSA-N	C9H10O	1169	15	136	2.1
406	339026-15-2	2-[4-(5-Bromo-2-hydroxy-3-nitrobenzylideneamino)-2-hydroxyphenyl]-5-methylbenzoxazole	SREDOYHRJBBDHV-AUEPDCJTSA-N	C7H13BrO2	1170	27	181	2.3
407	74630-67-4	5-Undecene, 3-methyl-, (E)-	RSPROKHXXUOOHN-MDZDMXLPSA-N	C10H14O	1171	15	151	2.2
408	16695-32-2	2H-Pyran, 2-(7-dodecyn-1-yloxy)tetrahydro-	GLOAELLLVHZEDW-UHFFFAOYSA-N	C10H26O2Si2	1174	25	221	2.4
409	118745-42-9	Methyl 2-hydroxy-pentacosanoate	CFJOFGLTFICSIR-UHFFFAOYSA-N	C7H7I	1174	18	219	2.3
410	732-85-4	2-Amino-4-methyl-N-(naphthalen-2-yl)pentanimidic acid	JWHURRLUBVMKOT-HNNXBMFYSA-N	C8H10N2O	1174	36	152	2.2
411	51905-39-6	3-Cyclopentene-1-acetaldehyde, 2-oxo-	ZCXCAWAOBIICEQ-UHFFFAOYSA-N	C9H14N2O	1175	14	167	2.2
412	759-94-4	EPTC	GUVLYNGULCJVDO-UHFFFAOYSA-N	C8H16O	1178	18	130	2.1
413	28080-86-6	(2,2-Dimethylbutyl)benzene	IQUZXHOQPNGXTM-UHFFFAOYSA-N	C12H24	1180	15	170	2.2
414	10429-10-4	Dimethyl vinyl phosphate	FXBLJWDJXBQLEL-UHFFFAOYSA-N	C10H18O	1180	12	154	2.2
415	540-51-2	2-Bromo-1-ethanol	LDLCZOVUSADOIV-UHFFFAOYSA-N	C11H20	1181	26	152	2.2
416	6117-99-3	2,4-Dimethyldodecane	AFELDWXNIFIYOC-UHFFFAOYSA-N	C7H12O3	1182	13	116	2.2
417	85333-95-5	4,5-Dimethyltetrahydro-1,3-oxazine-2-thione	JTFNISNHKWCGPI-UHFFFAOYSA-N	C9H16O3	1183	24	157	2.2
418	329180-69-0	3-Isopropyl-1,5,7-trimethyl-3H-pyrazolo[3,4-b]pyridine	ICMAZOPMXQTRKY-UHFFFAOYSA-N	C9H17N	1184	15	140	2.1
419	507-36-8	Butane, 2-bromo-2-methyl-	JOUWCKCVTDSMHF-UHFFFAOYSA-N	C9H12S	1184	25	155	2.2
420	2140-71-8	2'-O-Methylguanosine	OVYNGSFVYRPRCG-KQYNXXCUSA-N	C10H21N	1185	14	156	2.2
421	35871-58-0	N,N'-Nonamethylenebis[-S-3-aminopropyl thiosulfuric acid]	JQFXWFVVWLRCPJ-UHFFFAOYSA-N	C6H14N2O	1185	14	131	2.1
422	102436-01-1	Octatriacontane, 1,38-dibromo-	MTSXFBKAHGJGKJ-UHFFFAOYSA-N	C7H15NS	1186	26	147	2.2
423	59742-51-7	Methyl 2,4-dimethyl-3-oxopentanoate	GCXQFZHZPBLGKA-UHFFFAOYSA-N	C10H18O2	1187	25	171	2.2
424	4826-62-4	2-?Dodecenal	SSNZFFBDIMUILS-UHFFFAOYSA-N	C8H15ClO2	1188	39	149	2.3
425	930-99-4	1,2,3,3a,4,6a-Hexahydropentalene	KEHFJHPSOFFXBO-UHFFFAOYNA-N	C8H7NO	1188	38	134	2.1
426	54680-53-4	3-Oxo-5-phenylpentanoic acid	MTSYUWNVCAQHSK-UHFFFAOYSA-N	C6H4Cl2O	1189	24	168	2.2
427	60557-64-4	1-[3-(3-Chloro-4-propoxyphenyl)propyl]guanidine	NKZYWBSMZXJJKO-UHFFFAOYSA-N	C6H12N2O4	1190	14	101	2.2
428	3211-20-9	1,2-cyclobutanedicarbonitrile, trans-	CZPLUOCTUPJSIZ-WDSKDSINSA-N	C8H15ClO2	1191	27	151	2.3
429	5161-14-8	Thiophene, tetrahydro-2,5-dimethyl-, trans-	IBKCTZVPGMUZGZ-PHDIDXHHSA-N	C9H8F3NO	1192	41	204	2.3
430	3088-46-8	Propanenitrile, 3-(ethylthio)-	IVUFBXHGCATYAU-UHFFFAOYSA-N	C8H10O2	1193	13	140	2.1
431	7188-38-7	tert-Butyl isocyanide	FAGLEPBREOXSAC-UHFFFAOYSA-N	C9H15N	1194	40	137	2.1
432	74793-40-1	Benzenemethanol, .alpha.-[1-methyl-2-[(1-methylethyl)amino]propyl]-	SYBPCAQOIBYYBB-UHFFFAOYSA-N	C10H12O	1196	14	149	2.2
433	1003-38-9	Furan, tetrahydro-?2,?5-?dimethyl-	OXMIDRBAFOEOQT-UHFFFAOYSA-N	C8H9NO2	1197	15	153	2.2
434	121029-63-8	5,8-Epoxy-3H-2-benzopyran, 4,4a,5,8-tetrahydro-5,8-dimethyl-, (4a.alpha.,5.alpha.,8.alpha.)-	DHOANKUAAGJHQF-UHFFFAOYSA-N	C12H26	1200	15	171	2.2
435	502-65-8	all-trans-Lycopene	OAIJSZIZWZSQBC-GYZMGTAESA-N	C8H11N	1202	15	123	2.1
436	5674-76-0	Acetoxy-(3-aminopropyl)butylborane	OVIWYBUHJMENJP-UHFFFAOYSA-N	C8H7ClO	1204	14	157	2.2
437	5006-22-4	Cyclobutanecarbonyl chloride	JFWMYCVMQSLLOO-UHFFFAOYSA-N	C13H28	1204	24	184	2.3
438	60456-23-7	Oxiranemethanol, (S)-	CTKINSOISVBQLD-VKHMYHEASA-N	C6H13NO	1205	25	115	2.1
439	35854-86-5	(6Z)-Non-6-en-1-ol	XJHRZBIBSSVCEL-ARJAWSKDSA-N	C9H16O	1205	26	142	2.1
440	10339-60-3	3-Decen-1-ol, (3E)-	MTIJDFJGPCJFKE-BQYQJAHWSA-N	C6H8S2	1206	25	148	2.2
441	56971-73-4	Benzeneethanamine, N-methylene-	FCUWHENJGJHLLJ-UHFFFAOYSA-N	C13H28	1208	25	185	2.3
442	42166-50-7	3-Hydrazinylpyridine	RCIGDGBXEMECGY-UHFFFAOYSA-N	CHI3	1209	12	395	2.6
443	53907-64-5	1-Butyne, 3-methyl-3-propoxy-	ADKNQGAZIQZFQV-UHFFFAOYSA-N	C11H18OSi	1211	27	197	2.3
444	15451-14-6	Propanal, 3-(dimethylamino)-2,2-dimethyl-	NYUOVICEZDPRBR-UHFFFAOYSA-N	C13H20	1212	2	177	2.2
445	15112-47-7	Pregnane-3,20-diamine, N3,N3,N20-trimethyl-, (3.beta.,5.alpha.,20S)-	UEKVZUNZRGTHJS-NLGFINLOSA-N	C9H12O	1212	14	137	2.1
446	3868-64-2	Octahydro-2-methylpentalene	OWJYQLKKWIHHLI-UHFFFAOYSA-N	C10H17NSi	1215	14	181	2.3
447	59083-39-5	4-(4-Methylphenyl)piperidine	UWILYNPREMNRTF-UHFFFAOYSA-N	C9H14O	1216	15	139	2.1
448	616-40-0	1,1-Diethylhydrazine	IFZHGQSUNAKKSN-UHFFFAOYSA-N	C10H16O	1219	14	153	2.2
449	34681-10-2	Butocarboxim	SFNPDDSJBGRXLW-UHFFFAOYSA-N	C9H10O2	1220	37	152	2.2
450	124744-30-5	(2-Methyl-oxiran-2-yl)-acetic acid, methyl ester	QPKVWLYBZRSTKW-UHFFFAOYSA-N	C10H16O	1220	26	153	2.2
451	52750-53-5	Tetracyclo[3.3.1.1(3,7).0(4,6)]decan-2-one	ZSCCNIYWKOYEGE-UHFFFAOYSA-N	C8H10N2	1223	15	136	2.1
452	95935-25-4	Silane, trimethyl[[4-methylene-2-(trimethylsilyl)-1-cyclopenten-1-yl]methoxy]-	JCMMRGURHQQCFC-UHFFFAOYSA-N	C8H8O	1224	15	122	2.1
453	929-61-3	Octane, 1-ethoxy-	WJVJBXHEMGVIMM-UHFFFAOYSA-N	C8H10O2	1225	13	140	2.1
454	19728-57-5	N-Cbz-dl-histidine	WCOJOHPAKJFUDF-UHFFFAOYSA-N	C9H12N2	1225	25	150	2.2
455	71126-60-8	N,N-Dimethyl-2-cyclohexyloxyethylamine	JPCREBCOVRVMEQ-UHFFFAOYSA-N	C9H9NO	1225	26	149	2.2
456	299200-97-8	1-(4-Acetamidoanilino)-3,7-dimethylbenzo[4,5]imidazo[1,2-a]pyridine-4-carbonitrile	FWPIWXYZWONSIP-UHFFFAOYSA-N	C10H18O2	1228	25	172	2.2
457	27853-78-7	AGN-PC-030S4D	KOPXDHJXCKPXDC-UHFFFAOYSA-N	C7H5NS	1229	25	138	2.1
458	107-91-5	2-Cyanoacetamide	DGJMPUGMZIKDRO-UHFFFAOYSA-N	C11H24O	1231	27	158	2.2
459	64847-81-0	Acetic acid--hexane-1,1-diol (2/1)	ODADMGPVYXICRP-UHFFFAOYSA-N	C11H22O2	1233	41	187	2.3
460	29366-46-9	1,4-Naphthalenedione, 2-butyl-3-hydroxy-	ZONYJZHBAWFOLS-UHFFFAOYSA-N	C11H12	1233	13	146	2.2
461	4551-51-3	1H-Indene, octahydro-, cis-	BNRNAKTVFSZAFA-DTORHVGOSA-N	C8H11NO	1233	12	139	2.1
462	347355-90-2	Furan-2-ylmethyl-(2-nitro-5-pyrrolidin-1-yl-phenyl)-amine	XKALFWXLPPPRIT-UHFFFAOYSA-N	C9H19Br	1235	15	209	2.3
463	2198-23-4	4-Nonene	KPADFPAILITQBG-UHFFFAOYSA-N	C11H17N	1236	41	164	2.2
464	7352-02-5	Valeric acid, 2-cyano-4-methyl-, ethyl ester	XOHIDSSTBKHCPY-UHFFFAOYSA-N	C10H20O2	1237	25	154	2.2
465	23532-74-3	9-Butyl-9-borabicyclo(3.3.1)nonane	KTZPWRVDIHPOGI-UHFFFAOYSA-N	C2H2ClN3	1237	33	107	2
466	5176-12-5	(2-Nitrophenyl)(phenyl)methanol	AIHHQWUKHCUKLJ-UHFFFAOYSA-N	C9H7N	1237	26	131	2.1
467	5259-87-0	Glycine, N-(phenylacetyl)-, methyl ester	VISLHUSQBAQEBB-UHFFFAOYSA-N	C13H20	1238	15	178	2.2
468	116351-32-7	1,2,2,3,4-Butanepentacarbonitrile	SEABYWXZECABOH-UHFFFAOYSA-N	C10H18O	1240	15	155	2.2
469	105142-25-4	Boron, 1,5-cyclooctanediyl[2-(methylamino)ethanolato-N,O]-, (t-4)-	KIMJBURPOWGHAW-UHFFFAOYSA-N	C7H7FO2S	1240	15	177	2.2
470	4088-60-2	2-Buten-1-ol, (2Z)-	WCASXYBKJHWFMY-IHWYPQMZSA-N	C10H16O	1241	39	153	2.2
471	27581-29-9	2-Heptanamine, 2-methyl-	XGDOCEUIQYYJDC-UHFFFAOYSA-N	C9H9N	1244	26	133	2.1
472	95797-90-3	Silane, [4-(diphenylmethylene)-1-cyclopentene-1,2-diyl]bis[trimethyl-	NNUDRXRXVHFPKA-UHFFFAOYSA-N	C10H16O2	1244	26	168	2.2
473	40300-01-4	2-Methyl-3-nitrophenyl .beta.-phenylpropionate	ZBXMVDCLYMAGFD-UHFFFAOYSA-N	C6H3BrCl2	1248	12	231	2.4
474	154283-78-0	9-(chlorodimethylsilyl)-9h-fluorene	KZHYCLVENKAPLZ-UHFFFAOYSA-N	C10H14O2Si	1249	38	195	2.3
475	55103-64-5	2H-Benzocyclohepten-2-one, decahydro-4a-methyl-, trans-	PPOLKGSUSQCRFX-UHFFFAOYSA-N	C3H4O3	1249	13	71	1.9
476	18300-91-9	Pentadecanenitrile	KRKQHNVYOWTEQO-UHFFFAOYSA-N	C10H18O2	1249	15	172	2.2
477	30414-61-0	Methyl 4-methyl-3-oxo-5-phenylpentanoate	OZXIAQOYGHGJEY-UHFFFAOYSA-N	C10H12O2	1250	14	167	2.2
478	39753-73-6	2,2,4,5,5-Pentamethyl-2,5-dihydro-1H-imidazol-1-ol	VXXZDYKJAPNRPX-UHFFFAOYSA-N	C8H7ClO2	1250	15	174	2.2
479	60211-09-8	Cyclohexanepropanoic acid, 2-(acetyloxy)-, methyl ester, cis-	BVNCHNIBVUPBMD-GHMZBOCLSA-N	C13H28	1251	26	184	2.5
480	2399-48-6	Tetrahydrofurfuryl acrylate	YNXCGLKMOXLBOD-UHFFFAOYSA-N	C10H16O	1251	26	153	2.2
481	6872-34-0	Curan-17-al, 2,16-didehydro-	HICYXMBKNDAFJX-UHFFFAOYSA-N	C13H28	1251	25	142	2.3
482	55429-53-3	Silane, [(3,3-dimethyl-3H,7H-furo[3,2-c:5,4-f']bis[1]benzopyran-6b,10(12bH)-diyl)bis(oxy)]bis[trimethyl-, cis-(-)-	LMJDRUQWWXOCKD-UHFFFAOYSA-N	C10H16N2	1254	36	165	2.2
483	55044-23-0	Propanenitrile, 2-[(3,3-dimethyl-4,4-diphenyl-2-oxetanylidene)amino]-2-methyl-	CKGNDNGVTPIUNF-NKFKGCMQSA-N	C9H12O	1261	38	137	2.1
484	2416-20-8	hexadecenoic acid, z-11-	JGMYDQCXGIMHLL-WAYWQWQTSA-N	C8H15NO3	1261	15	174	2.2
485	134074-44-5	Methyl 4-[4-(dimethylamino)phenyl]-3,4-dihydro-6-methyl-2(1H)-thioxopyrimidine-5-carboxylate	CDJCZFUEUPOHTA-UHFFFAOYSA-N	C10H21Cl	1262	15	176	2.2
486	112-47-0	1,10-Decanediol	FOTKYAAJKYLFFN-UHFFFAOYSA-N	C8H20O2SSi2	1262	3	239	2.4
487	661-97-2	1,2-Dichlorohexafluoropropane	JSEUKVSKOHVLOV-UHFFFAOYSA-N	C11H24O3Si2	1262	36	260	2.4
488	18755-43-6	Dimethyl propylphosphonate	YWDFOLFVOVCBIU-UHFFFAOYSA-N	C10H15N	1262	15	151	2.2
489	108-16-7	Dimepranol	NCXUNZWLEYGQAH-UHFFFAOYSA-N	C8H8O2	1262	26	138	2.1
490	13505-34-5	2,6-Heptanedione	VAIFYHGFLAPCON-UHFFFAOYSA-N	C11H18O2	1264	14	140	2.3
491	331855-93-7	Piperazine, 1-(4-chloro-3-nitrobenzyl)-4-(3-trifluoromethylphenyl)-	PWTCGONEOKKOHG-UHFFFAOYSA-N	C10H16O2	1264	41	168	2.2
492	135294-87-0	2-Hexenoic acid, 5-hydroxy-, 1,1-dimethylethyl ester, (Z)-(.+-.)-	KSGLIGJJMLXKID-FNORWQNLSA-N	C11H14O2	1266	26	180	2.3
493	57448-85-8	L-Alanyl-D-histidine	XZWXFWBHYRFLEF-CAHLUQPWSA-N	C8H10O2	1266	14	140	2.1
494	79-17-4	Aminoguanidine	HAMNKKUPIHEESI-UHFFFAOYSA-N	C10H12O2	1266	14	166	2.3
495	10218-02-7	Norbornan-7-one	ZESXVLLAIXOYKB-UHFFFAOYSA-N	C12H26O2	1270	25	201	2.3
496	2041-15-8	Cyclohexane-1,3,5-triol	FSDSKERRNURGGO-UHFFFAOYSA-N	C8H6ClN	1270	17	154	2.2
497	112-10-7	Isopropyl octadecanoate	ZPWFUIUNWDIYCJ-UHFFFAOYSA-N	C8H15BrO2	1271	27	181	2.3
498	884-36-6	Cyclododecanecarboxylic acid	JWIPDQOXAJMVHL-UHFFFAOYSA-N	C10H24O4Si2	1272	15	265	2.4
499	52089-32-4	Benzeneethanol, .alpha.,.beta.-dimethyl-	KDNYCTPSPZHJQF-UHFFFAOYSA-N	C10H12O2	1272	25	167	2.2
500	3445-09-8	2-Ethoxypyridine 1-oxide	VIORKJSXLUIEHX-UHFFFAOYSA-N	C8H8Cl2	1273	25	178	2.2
501	767-04-4	1-(1,3-Dioxolan-2-yl)acetone	FXHIOQYSZLPDAR-UHFFFAOYSA-N	C13H26	1277	15	184	2.3
502	54619-52-2	1-(Trimethylsiloxy)-2-methoxy-4-(1-trimethylsiloxyethenyl)-benzene	GDWYIMWVQZMSCD-UHFFFAOYSA-N	C11H14O2	1277	14	180	2.3
503	107-99-3	Ethanamine, 2-chloro-N,N-dimethyl-	WQMAANNAZKNUDL-UHFFFAOYSA-N	C13H20	1278	26	176	2.2
504	6968-20-3	Pentyl methanesulfonate	GZQUFIUZBLOTMM-UHFFFAOYSA-N	C9H17ClO2	1278	39	192	2.3
505	51984-13-5	Hydrazinecarbothioamide, N-2-pyridinyl-2-(2-pyridinylmethylene)-	WAMAMGLRPFVEBR-OQLLNIDSSA-N	C11H14	1279	15	148	2.2
506	56600-21-6	5-Heptadecene, 1-bromo-	COEMKAIWJDUERX-OUKQBFOZSA-N	C10H12O2	1279	29	165	2.2
507	92-51-3	1,1'-Bicyclohexyl	WVIIMZNLDWSIRH-UHFFFAOYSA-N	C8H10O2	1282	14	140	2.1
508	20201-24-5	Ethyl 3-methyl-2-oxobutyrate	CKTYYUQUWFEUCO-UHFFFAOYSA-N	C12H18	1282	25	163	2.2
509	464-72-2	1,2-Ethanediol, 1,1,2,2-tetraphenyl-	MFEWNFVBWPABCX-UHFFFAOYSA-N	C7H7IO	1283	12	236	2.4
510	55702-63-1	1,3-Benzodioxole, 2-ethenylhexahydro-	TYBVFDMPBNFBAA-UHFFFAOYSA-N	C10H14O	1284	38	151	2.2
511	3115-55-7	4-Thia-1-azabicyclo[3.2.0]heptane-2-carboxylic acid, 6-amino-3,3-dimethyl-7-oxo-	NGHVIOIJCVXTGV-UHFFFAOYSA-N	C10H13Cl	1284	14	171	2.2
512	25158-14-9	N-[2-Acetamidoethylthio]phthalimide	XZJJFDJSAXIMAP-UHFFFAOYSA-N	C9H17NO	1285	15	156	2.2
513	26532-06-9	1,5-Anhydro-4,6-O-benzylidene-2,3-dideoxy-d-erythro-hex-1-enitol	ZWTPHMOGEFPPBJ-UHFFFAOYSA-N	C7H6Cl2O	1288	15	181	2.2
514	56192-70-2	(Z)-.alpha.-Atlantone	OJEFBZMKKJTKKK-RAXLEYEMSA-N	C7H6Cl2O	1288	25	181	2.2
515	29906-36-3	Benzenediazonium, 2-hydroxy-, hydroxide, inner salt	RXTHAGCVCGSZLO-UHFFFAOYSA-N	C8H14O2	1288	15	143	2.2
516	128944-42-3	1,2,3,4-Tetrahydroisoquinolin-6-ol-1-carboxylic acid, 1-[4-benzyloxybenzyl]-	WPSJHQUFWCPXOG-UHFFFAOYSA-N	C6H5BrO	1292	14	176	2.2
517	106435-12-5	Tricyclo[4.2.1.0(3,7)]nonan-3-ol, anti-8-(phenylamino)-	RGHKHBGVOWIFHN-UHFFFAOYSA-N	C13H22O	1293	27	195	2.3
518	19127-15-2	L-Rhamnose, 4TMS derivative	HZBOSAPUGYAKKA-UHFFFAOYSA-N	C9H8O3	1294	13	166	2.2
519	67557-58-8	Ethanesulfonic acid, 2-[(trimethylsilyl)oxy]-, trimethylsilyl ester	CAVHEKYHQJPKGD-UHFFFAOYSA-N	C7H10N2	1294	12	123	2.1
520	136275-38-2	Chromium, bis[(1,2,3,4-.eta.)-2,3-dimethyl-1,3-butadiene](dimethylphenylphosphine)-	FTOUAHXKYHBJHL-UHFFFAOYSA-N	C12H22O2	1296	14	170	2.3
521	98419-16-0	2,6,6,10-Tetramethyl-undeca-8,10-diene-3,7-dione	WDBJWFBDIGLJCZ-BQYQJAHWSA-N	C13H26	1297	15	183	2.3
522	57274-49-4	2,4,6,8,9,10-Hexathiatricyclo[3.3.1.1(3,7)]decane-1,3-dipropanenitrile, 5,7-dimethyl-	AVZWJOHTZZTUDK-UHFFFAOYSA-N	C12H22	1299	15	168	2.2
523	75684-66-1	Isomintlactone	VUVQBYIJRDUVHT-MUWHJKNJSA-N	C8H8OS	1299	28	154	2.2
524	338997-12-9	Acetamide, 2-(2,4-dichloro-6-nitrophenoxy)-N-benzyl-	HIEUFQZRODONKC-UHFFFAOYSA-N	C10H14O2	1300	38	167	2.2
525	19481-79-9	2-Iodo-2-methylpropanenitrile	DBESYUOJKJZGLV-UHFFFAOYSA-N	C11H16O2	1301	15	182	2.3
526	42841-80-5	Pentyl propyl sulfide	MJRCCWJSYFOGBX-UHFFFAOYSA-N	C11H14O2	1302	26	180	2.3
527	55319-76-1	Acetic acid, trifluoro-, [2,3,3a,9a-tetrahydro-7-methyl-6-oxo-3-[(trifluoroacetyl)oxy]-6H-furo[2',3':4,5]oxazolo[3,2-a]pyrimidin-2-yl]methyl ester, [2R-(2.alpha.,3.beta.,3a.beta.,9a.beta.)]-	IEXZIRIYOOBTMX-UHFFFAOYSA-N	C10H16O2	1302	26	170	2.2
528	1973-07-5	N~2~,N~4~-Diethyl-6-methyl-1,3,5-triazine-2,4-diamine	BLJHSTKKPDGEHP-UHFFFAOYSA-N	C11H22O2	1302	27	157	2.3
529	54231-32-2	3-Chloro-2-nitropyridine	PSGASDJUCYTRAD-UHFFFAOYSA-N	C8H8Cl2	1303	26	179	2.2
530	2328-31-6	2,3-Dichlorobenzyl methylcarbamate	SESJCOBCXSACPH-UHFFFAOYSA-N	C11H17N	1303	15	164	2.2
531	54400-95-2	.alpha.-L-Galactopyranose, 6-deoxy-, cyclic 1,2:3,4-bis(methylboronate)	DVIWBGAMVIMVGP-SHGPDSBTSA-N	C9H8N2	1304	37	146	2.2
532	693-67-4	1-Bromoundecane	IKPSIIAXIDAQLG-UHFFFAOYSA-N	C11H24O	1307	19	171	2.2
533	127649-22-3	Tungsten, ethyltris(.eta.3-2-propenyl)-	HYXKIODLEKNSBP-UHFFFAOYSA-N	C6H8O4	1307	25	144	2.2
534	96193-27-0	(8aR)-Octahydropyrrolo[1,2-a]pyrazine	FTTATHOUSOIFOQ-SSDOTTSWSA-N	C13H28OSi	1308	15	230	2.4
535	14618-18-9	N-(n-Heptyl)trifluoroacetamide	QINMCQPJCKCXEO-UHFFFAOYSA-N	C11H22O2	1308	14	171	2.3
536	3156-73-8	1-Nitro-2-propanol	PFNCKQIYLAVYJF-UHFFFAOYSA-N	C10H18O2	1308	25	171	2.2
537	75714-52-2	1,4-Dioxaspiro[4.5]deca-6,9-dien-8-one, 7-methoxy-	SZUVNRDRLZONOB-UHFFFAOYSA-N	C10H15N	1309	15	151	2.2
538	4074-90-2	Hexanedioic acid, diethenyl ester	JZQAAQZDDMEFGZ-UHFFFAOYSA-N	C8H9NO	1310	29	137	2.1
539	54060-80-9	1H-Imidazole, 1-(2-methyl-1-oxo-2-propenyl)-	OMRBLVYISVXTDL-UHFFFAOYSA-N	C6H9NO3	1312	25	145	2.2
540	117780-93-5	2-Methyl-3-isobutoxy-5-propargylcyclopent-2-en-1-one	AQYXUGMUNJVZPJ-UHFFFAOYSA-N	C2H4N4	1312	13	85	1.9
541	150-60-7	Disulfide, bis(phenylmethyl)	GVPWHKZIJBODOX-UHFFFAOYSA-N	C7H5Cl3	1314	26	198	2.3
542	1193-63-1	2-oxocyclohexanecarbaldehyde	BPPPUFSZQDCMEE-UHFFFAOYSA-N	C12H20O	1315	27	181	2.3
543	327043-31-2	Acetic acid, (4-methoxyphenyl)(4-methyl-2,9-dioxo-2H-furo[2,3-H]-1-benzopyran-8(9H)-ylidene)hydrazide	BIOOEWDDTFTKAR-DQRAZIAOSA-N	C6H4Cl4Si	1316	35	252	2.4
544	17037-48-8	7-Azabicyclo[2.2.1]heptane-2-carboxylic acid, 3-acetyl-7-(p-tolylsulfonyl)-, methyl ester, endo-2,exo-3-	LGFCVNODAGBVCD-UHFFFAOYSA-N	C10H8O2	1318	26	161	2.2
545	177-15-1	1-Oxa-4-thiaspiro(4.5)decane	AWAPQLQRGOLHTD-UHFFFAOYSA-N	C6H6O2S	1319	25	145	2.2
546	56784-24-8	Pregnan-20-one, 3-(acetyloxy)-5,6-epoxy-16-methyl-, cyclic 20-(1,2-ethanediyl acetal), (3.beta.,5.alpha.,6.alpha.,16.alpha.)-	BWVALWBSRUZPND-UHFFFAOYSA-N	C8H8O3	1319	14	155	2.2
547	74793-00-3	1,3-Dioxolo[4,5-e][1,3,2]dioxaborepin, 6-ethyltetrahydro-2,2-dimethyl-, cis-	AWZZGSPWVNKNRZ-OCAPTIKFSA-N	C12H22O2	1321	15	183	2.3
548	55688-43-2	4,22-Cholestadien-3-one	NADSFPYUTGUROD-SRPHNBBMSA-N	C10H19FN2O2Si2	1321	15	277	2.4
549	6954-91-2	11H-Indeno(1,2-b)quinoxalin-11-one	GUGBQOJXKJAMTE-UHFFFAOYSA-N	C13H22OSi	1322	39	225	2.3
550	25152-83-4	(2E,4Z)-Decadienal	JZQKTMZYLHNFPL-NMMTYZSQSA-N	C10H14O	1325	41	150	2.2
551	557-24-4	Maleamic acid	FSQQTNAZHBEJLS-OWOJBTEDSA-N	C8H13NO2	1325	14	157	2.2
552	12154-10-8	Cobalt, butadiene-(5-methylheptadienyl)-	ZMJDIZDNIZVCOQ-UHFFFAOYSA-N	C10H5ClF7NO	1327	28	327	2.5
553	2566-89-4	Methyl arachidonate	OFIDNKMQBYGNIW-ZKWNWVNESA-N	C10H13Cl	1327	26	171	2.2
554	74978-25-9	2,6-ditert-butyl-4-(2,6-ditert-butyl-4-oxocyclohexa-2,5-dien-1-ylidene)cyclohexa-2,5-dien-1-one	LWIWHHNJXSAQAM-UHFFFAOYSA-N	C12H18O2	1327	14	153	2.3
555	192446-29-0	Phosphonic acid, (1-methylethyl)-, ethyl 2-methoxyethyl ester	QMOHWQGGBMXYCI-UHFFFAOYSA-N	C11H12O2	1328	26	178	2.2
556	32848-97-8	Xylofuranose, 1,2-O-isopropylidene-4-thio-, .alpha.-D-	WMPMPQMLGDADLW-UHFFFAOYSA-N	C5H10N2O6	1329	12	86	2.3
557	592-84-7	Formic acid, butyl ester	NMJJFJNHVMGPGM-UHFFFAOYSA-N	C10H16O	1330	27	152	2.2
558	931-07-7	Isothiazole, 4-nitro-	FNXPAYVHLSTHQY-UHFFFAOYSA-N	C9H10O2	1332	26	153	2.2
559	33094-27-8	Methyl 9,10-dichlorooctadecanoate	KYPMPURXQCFWCJ-UHFFFAOYNA-N	C11H18N2	1332	38	178	2.3
560	57397-25-8	Androstan-3-ol, (3.alpha.,5.beta.)-, TMS derivative	XQQDDEIBTCOQHD-DHGBTQKMSA-N	C6H5NO2	1335	12	125	2.1
561	108-18-9	Diisopropylamine	UAOMVDZJSHZZME-UHFFFAOYSA-N	C7H16S2	1339	14	168	2.2
562	54965-85-4	3-(Neopentyloxy)-1-cyclohexene	JNXNRLOWPYSNAY-UHFFFAOYSA-N	C10H14O	1340	15	152	2.2
563	60160-17-0	Heptyl decanoate	MPLLSYWBBPPERF-UHFFFAOYSA-N	C10H18O	1341	14	156	2.2
564	521-67-5	Cinnamoylcocaine	MQIXMJWNEKUAOZ-UYCDZTDFSA-N	C9H9ClO2	1343	12	187	2.3
565	2971-79-1	4-(Methoxycarbonyl)piperidin-1-ium	RZVWBASHHLFBJF-UHFFFAOYSA-O	C9H17NO3	1344	15	188	2.3
566	18951-36-5	Octadecanoic acid, 3-hydroxy-2-tetradecyl-, methyl ester, (2R,3R)-	NCKLMYIJGWLHIF-ROJLCIKYSA-N	C7H11IN2O	1348	14	266	2.4
567	95798-07-5	Silane, [[3,3-dimethyl-4-methylene-2-(trimethylsilyl)-1-cyclopenten-1-yl]methoxy]trimethyl-	RLBABWHLULSZGY-UHFFFAOYSA-N	C10H12O3	1349	15	182	2.3
568	629-54-9	Palmitamide	HSEMFIZWXHQJAE-UHFFFAOYSA-N	C5H8N2	1350	12	98	2
569	22058-01-1	4-Dodecyne	RVIMTVIYJAEION-UHFFFAOYSA-N	C11H14O2	1350	26	122	2.3
570	60128-02-1	Cyclopropanecarboxylic acid,pentyl ester	OFBLCGQOAVRVFZ-UHFFFAOYSA-N	C8H6O2	1351	18	136	2.1
571	159087-68-0	2-Pentene, 2,3-diethyl-1-[(dimethylamino)ethylboryl]-	PQJICCUKIBYYEP-UHFFFAOYSA-N	C6H5ClO2	1351	12	148	2.2
572	22607-16-5	2,5-Dimethyl-1,5-heptadiene-3,4-diol	ICLPTTARVKZAKL-UHFFFAOYSA-N	C9H9NO	1353	14	149	2.2
573	45017-94-5	N-(3-Diethylamino-propyl)-guanidine	QFPBHPAEQYLTGG-UHFFFAOYSA-N	C11H16O	1355	15	166	2.2
574	55956-06-4	D-Glucose, O-2,3,4,6-tetra-O-methyl-.alpha.-D-glucopyranosyl-(1.fwdarw.6)-O-2,3,4-tri-O-methyl-.alpha.-D-glucopyranosyl-(1.fwdarw.4)-2,3,5,6-tetra-O-methyl-	YHMFHBLOTLEAGG-CJOPCYKASA-N	C8H10O3	1355	13	157	2.2
575	86711-82-2	Tetradecyl 2-bromopropanoate	XLNAEONRIMSMIY-UHFFFAOYSA-N	C7H6ClNO2	1357	15	175	2.2
576	1081-73-8	N-(2-(p-Bromophenoxy)ethyl)pyrrolidine	YDWKSSWZGXRQET-UHFFFAOYSA-N	C10H9N	1358	50	144	2.2
577	13173-19-8	2-Propenamide, N-[2-(diethylamino)ethyl]-N,2-dimethyl-	HHSZSTNZSRJWAI-UHFFFAOYSA-N	C9H11NO2	1358	41	165	2.2
578	111509-63-8	Bicyclo[2.2.1]heptane-2-carboxylic acid, 6-oxo-5-(2-propenyloxy)-, (2-endo,5-exo)-	CYYWLLFMVBXJAN-UHFFFAOYSA-N	C7H3Cl2NO	1358	12	192	2.3
579	902-47-6	4-nitrobenzoic anhydride	JYMVSZGJZRQOFY-UHFFFAOYSA-N	C13H18O	1362	27	191	2.3
580	54845-43-1	Benzene, [2-(methylsulfonyl)-1-propenyl]-	BQIKBTDLRYLUAP-CMDGGOBGSA-N	C12F10S	1363	31	370	2.6
581	33229-89-9	Glycine, N,N-dimethyl-, ethyl ester	BGCNBOFPABQGNG-UHFFFAOYSA-N	C8H7NS	1364	26	152	2.2
582	1190-91-6	4-(Dimethylamino)but-3-en-2-one	QPWSKIGAQZAJKS-UHFFFAOYSA-N	C7H4Cl4	1364	25	234	2.4
583	81826-05-3	1,5-Diphenyl-4-methyl-4-penten-2-one	NGFDVDWVZOOAQZ-NTCAYCPXSA-N	C13H22OSi	1365	15	225	2.3
584	6957-89-7	Ethyl dichloro(ethoxy)acetate	LISFRSVACTWQKK-UHFFFAOYSA-N	C6H3FN2O4	1369	14	188	2.3
585	59067-07-1	2-(Bromomethyl)-3,3-diethoxypropanal	SKCXVXRCRRNZPL-UHFFFAOYSA-N	C6H5BrClN	1371	26	210	2.3
586	2988-17-2	2,2'-Vinylenebis[5-methyl-4-(piperidinomethyl)benzoxazole]	USPUKQGYNHBQJH-BUHFOSPRSA-N	C6H9NOS	1372	39	145	2.2
587	18937-00-3	RMDI, cis,cis-	KORSJDCBLAPZEQ-UHFFFAOYSA-N	C9H10O3	1373	14	168	2.2
588	1929-77-7	Vernolate	OKUGPJPKMAEJOE-UHFFFAOYSA-N	C9H16Cl2O2	1375	26	113	2.4
589	39190-88-0	N-Isobutyl-sec-butylamine	DVFVBAPHBZWJFX-UHFFFAOYSA-N	C6H12O	1375	26	100	2
590	32461-29-3	2-Oxazolidinone, 5-tert-butyl-4-phenyl-, trans-	LEDJDSSFHYEIGQ-MNOVXSKESA-N	C4H8S3	1375	26	156	2.2
591	107821-65-8	N-(Anilinomethyl)-3-nitrophthalimide	NGECSDLZMQXFMY-UHFFFAOYSA-N	C9H10OS	1375	14	169	2.2
592	297158-99-7	Pyridine-3-carboxylic acid, 1,4,5,6-tetrahydro-4-(4-methoxycarbonylphenyl)-2-methyl-6-oxo-, benzyl ester	DHOKHUZIWCIPDT-UHFFFAOYSA-N	C12H9F	1377	27	175	2.2
593	5460-81-1	2,4(3H,5H)-Furandione, 3,5-dimethyl-	JZLFAWGGYBKIQL-UHFFFAOYSA-N	C10H14O2	1377	26	168	2.2
594	375-82-6	6:1 Fluorotelomer alcohol	STLNAVFVCIRZLL-UHFFFAOYSA-N	C9H12O2	1379	25	153	2.2
595	2408-20-0	Allyl propionate	XRFWKHVQMACVTA-UHFFFAOYSA-N	C12H22O2	1380	14	143	2.3
596	1629-60-3	1-Hexen-3-one	JTHNLKXLWOXOQK-UHFFFAOYSA-N	C12H24O3	1380	15	175	2.3
597	13627-10-6	2-Amino-5-[3,4-dichlorophenyl]-2-oxazolin-4-one	JEQHDRVGRJOVJB-UHFFFAOYSA-N	C10H19ClO2	1380	39	206	2.3
598	22819-81-4	2-Methylenebicyclo[3.2.1]oct-3-ene	YCCCJNVNMBESAQ-UHFFFAOYSA-N	C15H24	1381	27	206	2.3
599	627-69-0	2-Hydroxypropyl acetate	PPPFYBPQAPISCT-UHFFFAOYSA-N	C14H26	1383	26	195	2.3
600	559-74-0	Friedelin	OFMXGFHWLZPCFL-SVRPQWSVSA-N	C10H13NO2	1384	15	181	2.3
601	13152-89-1	1,2,3,4-Tetrahydrophthalazine	STIWEDICJHIFJT-UHFFFAOYSA-N	C10H13ClO2Si	1385	37	232	2.4
602	33296-20-7	2,2-Bis(n-propyl)malonodinitrile	DJUSQELGLRWPRO-UHFFFAOYSA-N	C8H18O	1386	26	115	2.1
603	119-24-4	Pteroic acid	JOAQINSXLLMRCV-UHFFFAOYSA-N	C14H22	1388	26	192	2.3
604	24567-27-9	Propanoic acid--ethane-1,2-diol (1/1)	HAHSVJUEZJTNEC-UHFFFAOYSA-N	C12H20O2	1389	26	196	2.3
605	7764-95-6	Boc-D-alanine	QVHJQCGUWFKTSE-RXMQYKEDSA-N	C9H18O5	1392	14	163	2.3
606	284674-45-9	Acetamide, 2,2-difluoro-N-(4-fluorophenyl)-2-phenylsulfonyl-	QPZHTCUSNYXLQH-UHFFFAOYSA-N	C9H9N	1392	26	133	2.1
607	7664-80-4	Acetic acid, mercapto-, octyl ester	MADOXCFISYCULS-UHFFFAOYSA-N	C9H18O3	1395	27	144	2.2
608	33649-79-5	2-Chlorobicyclo[2.2.2]octane	PTVXDQZENDCNDA-UHFFFAOYSA-N	C12H16O2	1396	27	106	2.3
609	1842-70-2	Octadecanoic acid, 9-oxo-, methyl ester	NNUFZSSGONRIJT-UHFFFAOYSA-N	C11H17NO	1397	41	180	2.3
610	61568-36-3	(2S,3R)-2-Ethyl-3-methylthiolane	XNZCGHZDGZDSBU-RQJHMYQMSA-N	C9H8F2O3	1397	13	204	2.3
611	64149-38-8	Spirohexan-4-one, 5,5-dimethyl-	STLXSHRYHOIXHR-UHFFFAOYSA-N	C14H26	1397	15	165	2.3
612	122861-03-4	N-Heptyl-N'-(10-[2-(heptyl-methyl-carbamoyl)-acetylamino]-decyl)-N-methyl-malonamide	PXSMGZHMJXYPQX-UHFFFAOYSA-N	C6H5IO	1398	12	222	2.3
613	10132-71-5	Silane, ethylfluorodimethyl-	FEVSKBNHAFDREP-UHFFFAOYSA-N	C8H8ClNO	1399	13	172	2.2
614	55683-35-7	5H-1,4-Dioxepin, 2,3-dihydro-2,5-dimethyl-	BGMAWOCHISWBOZ-UHFFFAOYSA-N	C10H16O6	1399	26	173	2.5
615	1617-17-0	CH3CHClCN	JNAYPRPPXRWGQO-UHFFFAOYSA-N	C4H6N2O2	1400	12	116	2.1
616	55670-10-5	Silane, (2-ethoxycyclohexyl)trimethyl-, cis-	YTHSCFIBDNYONH-MNOVXSKESA-N	C4H5IN2	1405	12	209	2.3
617	759-73-9	1-Ethyl-1-nitrosourea	FUSGACRLAFQQRL-UHFFFAOYSA-N	C12H26O	1407	26	169	2.3
618	328241-63-0	d-Arabinosamine, N-(3-carboxyphenyl)-	RUUZLIHBVMVENJ-UHFFFAOYSA-N	C14H26	1407	25	194	2.3
619	1120-72-5	Cyclopentanone, 2-methyl-	ZIXLDMFVRPABBX-UHFFFAOYSA-N	C12H24O2	1408	14	185	2.3
620	13866-57-4	4-Hydroxy-3-methylbut-2-enoic acid, methyl ester	GTSWGSZEDFAGCU-HWKANZROSA-N	C15H24	1409	15	206	2.3
621	69948-49-8	1,8-cis-Undecadien-5-yne 3,7-bis-trimethylsilyl ether	FDGMUOLQCWPXOG-QBFSEMIESA-N	C9H11NO2	1413	15	167	2.2
622	16783-22-5	Octahydro-1H-inden-1-one	ATKSQUYIHKMKTG-UHFFFAOYNA-N	C12H18O2Si	1414	26	224	2.3
623	62059-48-7	Benzofuran, 7-(2,4-dinitrophenoxy)-2,3-dihydro-2,2-dimethyl-3-(1-methylethoxy)-	DKDLJUKQXPNLHK-UHFFFAOYSA-N	C10H20O	1415	27	156	2.2
624	2013-58-3	Meclocycline	GGQJXCQBBONZFX-IWVLMIASSA-N	C7H5BrO2	1415	25	204	2.3
625	56270-97-4	Mannitol, 1,4-di-O-methyl-, tetraacetate	BWFYMIDEWZXNAH-KLHDSHLOSA-N	C12H26O	1422	27	140	2.3
626	5891-21-4	2-Pentanone, 5-chloro-	XVRIEWDDMODMGA-UHFFFAOYSA-N	C4H10O2S2	1425	12	158	2.2
627	103-78-6	2-Propanone, 1-cyclohexyl-	UHBZEAPZATVYKV-UHFFFAOYSA-N	C7H8O2	1426	12	126	2.1
628	18108-62-8	Sparteine, 14.alpha.-hydroxy-17-oxo-	DVBDQJMGGQATOG-UHFFFAOYSA-N	C15H28	1427	25	208	2.3
629	74752-99-1	Diethyl(1-ethyl-1,2-butadienyl)borane	SJYASJPZAWLLQI-UHFFFAOYSA-N	C9H16O2	1427	14	157	2.2
630	26215-92-9	4-Tridecanol	VHNLHPIEIIHMHH-UHFFFAOYSA-N	C12H24O2	1428	15	202	2.3
631	42068-24-6	Naphthalene, decahydro-1,4-dimethoxy-, (1.alpha.,4.beta.,4a.alpha.,8a.beta.)-	DIWGZUSBDAVHIW-UHFFFAOYSA-N	C10H21I	1433	15	269	2.4
632	78096-09-0	Phenol, 4-nitro-2-(2-thiazolyliminomethyl)-	FYBNZFUHNPAOQZ-WUXMJOGZSA-N	C12H18	1434	15	164	2.2
633	105651-78-3	3(2H)-Pyridazinone, 5-mercapto-4-(1-methylethoxy)-2-phenyl-	XUTUHLSYOTVJQU-UHFFFAOYSA-N	C15H24	1434	26	205	2.3
634	589-08-2	N-Methylphenethylamine	SASNBVQSOZSTPD-UHFFFAOYSA-N	C8H18O3	1436	14	147	2.2
635	3465-88-1	Acetic acid--(4S)-3,3,6-trimethylhepta-1,5-dien-4-ol (1/1)	DCQPIWOWWKWVSV-FVGYRXGTSA-N	C9H6O2	1441	25	148	2.2
636	2004-70-8	(3E)-1,3-Pentadiene	PMJHHCWVYXUKFD-SNAWJCMRSA-N	C13H26O2	1441	26	158	2.3
637	1597-40-6	3,3-Difluoro-2-propenyl acetate	SFMCWVFEKGYGMH-UHFFFAOYSA-N	C8H16O2	1443	12	144	2.2
638	60-91-3	Diethazine	LURMIKVZJSMXQE-UHFFFAOYSA-N	C9H10O4	1448	26	184	2.3
639	20917-51-5	20-Hydroxy-20-methylpregn-4-en-3-one	LHPASWXOIRNYHK-UHFFFAOYNA-N	C10H12O3	1450	15	182	2.3
640	13754-10-4	1,2-Propanediol, 3-benzyloxy-1,2-diacetyl-	PZJWZGWBDMSONK-UHFFFAOYSA-N	C10H12O2	1450	15	165	2.2
641	2270-20-4	5-Phenylvaleric acid	BYHDDXPKOZIZRV-UHFFFAOYSA-N	C10H10O2	1451	40	164	2.2
642	35377-82-3	Cyclohexanecarbothioic acid, S-methyl ester	HOLMUCQSIURQIB-UHFFFAOYSA-N	C8H14ClNO	1451	12	178	2.2
643	22607-12-1	4,5-Decanediol, 6-ethyl-	LGHUTFXTRKTVHR-UHFFFAOYSA-N	C12H16O2	1452	26	193	2.3
644	3724-55-8	3-Butenoic acid, methyl ester	GITITJADGZYSRL-UHFFFAOYSA-N	C15H24	1454	26	205	2.3
645	294653-59-1	Decyl 2-(N,N-dimethylthiocarbamoylthio)acetate	GFABOMKMTQKZPY-UHFFFAOYSA-N	C12H8	1454	14	155	2.2
646	79880-95-8	Decahydroazulen-4-one, 1,1-ethylenedioxy-	PULIUTPDGDNLNP-UHFFFAOYSA-N	C13H18O2	1456	15	208	2.3
647	944-21-8	Fonofos oxon	KKVDUJRKQVHKBU-UHFFFAOYSA-N	C15H24	1456	39	205	2.3
648	93098-74-9	Pyrimidin-4(3H)-one, 3-amino-2,6-dimethyl-	PGXNYCASEGDXRK-UHFFFAOYSA-N	C15H24	1457	41	205	2.3
649	111-79-5	Methyl 2-nonenoate	ZWNPUELCBZVMDA-UHFFFAOYSA-N	C8H9NO2	1457	15	153	2.2
650	54932-66-0	Ethanone, 1-(5-phenyl-1,2,3-thiadiazol-4-yl)-	OYCIQKWDBMVPOJ-UHFFFAOYSA-N	C14H30O	1458	15	171	2.3
651	31469-15-5	Silane, [(1-methoxy-2-methyl-1-propenyl)oxy]trimethyl-	JNOGVQJEBGEKMG-UHFFFAOYSA-N	C13H24O	1459	26	198	2.3
652	134455-46-2	Ethyl 3-(benzylamino)hexanoate	GXQFXZLDVFUWDZ-UHFFFAOYSA-N	C11H15ClO	1460	69	201	2.3
653	5411-55-2	Acetic acid, chloro-, pentyl ester	SAOZOMQLKLWJAN-UHFFFAOYSA-N	C8H9NO2	1460	14	153	2.2
654	101712-68-9	5-[[7-Chloro-4-quinolinyl]amino]-3-[[1,1-dimethylethyl]aminomethyl]-1,1'-biphenyl-2-ol, N-oxide	JMBBNIZDYPGJGU-UHFFFAOYSA-N	C15H24	1462	41	204	2.3
655	6221-99-4	Hexadecyl butyrate	NJVKAQGGBANCKG-UHFFFAOYSA-N	C10H8N2	1463	50	157	2.2
656	339241-37-1	2-Oxo-N-propyl-2-(veratrylidenehydrazino)acetamide	CIADORQKMSTJKQ-CXUHLZMHSA-N	C8H5Cl3O2	1463	15	242	2.4
657	32388-58-2	Ethanone, 1-(1,2,3,4,7,7a-hexahydro-1,4,4,5-tetramethyl-1,3a-ethano-3aH-inden-6-yl)-	NVCKBQXBWJYISN-UHFFFAOYSA-N	C11H17NO	1464	14	179	2.3
658	20531-37-7	AC1LXZ5G	PJLOGZZDKDUMFU-SECBINFHSA-N	C12H22O4	1464	14	230	2.4
659	65133-79-1	3-Buten-2-one, 4-(6,6-dimethyl-1-cyclohexen-1-yl)-	JXVNWAUWOPLPEA-BQYQJAHWSA-N	C9H15Cl3O2	1468	26	121	2.4
660	39884-58-7	N-Nitroso-2-isopropyl-4,4-dimethyloxazolidine	YFWCYVKGTOQVMT-UHFFFAOYSA-N	C8H9NO2	1470	41	152	2.2
661	105400-04-2	1,4,10,13-Tetraoxa-7,16-diazacyclooctadecane, 7,16-bis(1-oxodecyl)-	KCFZFQABZPSNEJ-UHFFFAOYSA-N	C10H22O4	1470	15	176	2.3
662	95696-19-8	[3-(Ethoxycarbonyl)-5-hydroxy-2-phenyl-1-benzofuran-4-yl]-N,N-dimethylmethanaminium	JXUHSUSCLWIKEW-UHFFFAOYSA-O	C7H10O4	1471	26	159	2.2
663	1129-92-6	1,3-Cyclododecadiene, (E,Z)-	RZUNIXAGSKNOIB-HSFFGMMNSA-N	C11H15N	1471	15	163	2.2
664	30459-92-8	11-Dodecenoic acid, 2,4,6-trimethyl-, methyl ester, (R,R,R)-(-)-	HZPBXCJJCMGCNT-RBSFLKMASA-N	C8H10O3	1472	13	156	2.2
665	96-29-7	2-Butanone oxime	WHIVNJATOVLWBW-UHFFFAOYSA-N	C10H22S2	1474	14	210	2.3
666	98485-99-5	Cyclopropane, 2-chloro-1,1,3-trimethyl-	OVZCQGUCJMJJLX-UHFFFAOYSA-N	C11H13ClO2	1475	26	212	2.3
667	78551-04-9	4-Pentenoic acid, 2-methyl-4-nitro-, 1,1-dimethylethyl ester	MZGUUSIUBDJJMB-UHFFFAOYSA-N	C12H16O	1476	12	177	2.2
668	1799-75-3	Propionamide, N-benzyl-2,2,3,3,3-pentafluoro-	BMJLZWVREALOGH-UHFFFAOYSA-N	C12H13N	1476	14	173	2.2
669	62486-91-3	Myrtenoic acid, butyl ester	ZPEFANASZOWLHF-UHFFFAOYSA-N	C11H19NO	1477	41	85	2.3
670	114275-09-1	3,5-Dinitrobenzoic acid, 2,4-bis(trimethylsilyl)but-3-ynyl ester	JMFANQYRIKUEMH-UHFFFAOYSA-N	C15H24	1480	26	206	2.3
671	19262-20-5	(3,3-Dimethylbutan-2-yl)benzene	UYOAOYYUSXVILM-UHFFFAOYNA-N	C7H4BrNS	1481	26	218	2.3
672	51567-08-9	Dispiro[2.1.2.4]undecane, 8-methylene-	SSAIOCLMCOBMRQ-UHFFFAOYSA-N	C14H22	1483	2	191	2.3
673	31002-73-0	Bicyclo[2.2.1]heptan-2-amine	JEPPYVOSGKWVSJ-UHFFFAOYNA-N	C12H23N	1483	15	183	2.3
674	1731-79-9	Dimethyl dodecanedioate	IZMOTZDBVPMOFE-UHFFFAOYSA-N	C11H20O3	1484	26	202	2.3
675	203309-02-8	Ethane, 2-chloro-1-(3-nitrophenylsulfonyl)-2-phenyl-	MKWHHDBUTVJAAV-UHFFFAOYSA-N	C8H8Cl2O2	1484	43	210	2.3
676	6302-94-9	Dihydro-5-methyl-4H-1,3,5-dithiazine	QMWSBGCIPZEDPP-UHFFFAOYSA-N	C6H6N2O2	1486	26	140	2.1
677	77573-09-2	2-Butenoic acid, 2-methyl-, 1,1a,1b,4,4a,5,7a,7b,8,9-decahydro-4a,7b-dihydroxy-3-(hydroxymethyl)-1,1,6,8-tetramethyl-5-oxo-9aH-cyclopropa[3,4]benz[1,2-e]azulene-9,9a-diyl ester, [1aR-[1a.alpha.,1b.beta.,4a.beta.,7a.alpha.,7b.alpha.,8.alpha.,9.beta.(E),9a.alpha.(E)]]-	APYARIKSQCRABV-VULZFCBJSA-N	C9H12O3	1486	39	168	2.2
678	605-81-2	.alpha.-D-Glucopyranoside, methyl 2,3,4,6-tetra-O-methyl-	ZYGZAHUNAGVTEC-NZFPMDFQSA-N	C12H10	1486	14	156	2.2
679	340696-74-4	Bicyclo[10.1.0]trideca-4,8-diene-13-carboxamide, N-(2,6-dichlorophenyl)-	IBBHEQXRACLNGJ-CIIODKQPSA-N	C9H11NO	1487	20	150	2.2
680	4725-53-5	Androstan-6-one, 3-(acetyloxy)-5-hydroxy-, (3.beta.,5.alpha.)-	LRIBANRFGRIPNC-FPYHTYPQSA-N	C9H16Cl2O2	1487	41	163	2.4
681	21018-34-8	5-Methyl-2-benzylimino-1,3-thiazolidine	TUSOLQRZIXORLP-UHFFFAOYSA-N	C10H13ClO	1487	15	187	2.3
682	38644-66-5	3-Buten-1-amine, N,N-diethyl-3-methyl-2-methylene-	PXPYUOIGHHTFML-UHFFFAOYSA-N	C10H22N2O2Si2	1489	15	261	2.4
683	628-80-8	Ether, methyl pentyl	DBUJFULDVAZULB-UHFFFAOYSA-N	C13H20O	1491	24	192	2.3
684	100808-15-9	Hex-2-enoic acid, 6-(4-cyano-phenyl)-naphthalen-2-yl ester	FSEFLHGIWDHNLC-SNAWJCMRSA-N	C12H9Cl	1492	26	192	2.3
685	586-63-0	Isoterpinolene	CIPXOBMYVWRNLL-UHFFFAOYSA-N	C11H14O2	1492	39	179	2.3
686	58476-79-2	Carbamimidic acid, benzoyl-, methyl ester	ZAHKMTIMJPQHLA-UHFFFAOYSA-N	C14H22F7NO	1492	40	353	2.5
687	4974-27-0	2,6-Octadiene	LAGGTOBQMQHXON-GGWOSOGESA-N	C14H20O2	1493	27	205	2.3
688	56393-50-1	2,3-Bis[p-fluorostyryl]-5,8-dimethoxy-6-N-[.gamma.-dimethylamino-n-propyl]aminoquinoxaline	PQFRNAFPSIBVNR-OTYYAQKOSA-N	C10H13NO2	1493	26	181	2.3
689	119428-87-4	9-Nitro-1,2,7,8-tetrahydro-1,8-dioxa-2,7-dithia-3,6-diazabenzo[e]pyrene-2,2,7,7-tetroxide	AGPGVOOLLYPJDQ-UHFFFAOYSA-N	C10H18O2	1496	17	170	2.2
690	77-85-0	2-(Hydroxymethyl)-2-methyl-1,3-propanediol	QXJQHYBHAIHNGG-UHFFFAOYSA-N	C10H13NO2	1496	27	181	2.3
691	18486-69-6	(1R)-(-)-Myrtenal	KMRMUZKLFIEVAO-UHFFFAOYSA-N	C7H6N2O	1496	36	136	2.1
692	56293-04-0	Benzene, 3-heptynyl-	YEZVJYUTWUGSLO-UHFFFAOYSA-N	C11H16O2	1497	15	182	2.3
693	15787-33-4	2,5-dimethyl-1-azabicyclo[2.2.2]octane	COFQMXADDRFIBA-UHFFFAOYSA-N	C14H24O	1498	41	209	2.3
694	23037-47-0	1-(3-Ethoxyphenyl)acetone	DDMQTUCSSXMONU-UHFFFAOYSA-N	C13H26O	1498	15	199	2.3
695	55521-06-7	L-Homoserine, O-[(aminoiminomethyl)amino]-N-(trifluoroacetyl)-, butyl ester	QUQMLJLTUUWQHW-ZETCQYMHSA-N	C15H24	1499	25	206	2.3
696	41301-56-8	Butanoic acid, 4-(2-oxocyclopentyl)-, ethyl ester	PXEGWANUQPGSFA-UHFFFAOYSA-N	C7H10S3	1500	27	194	2.3
697	63615-28-1	4,4-Dimethyltricyclo(6.3.0.0(1,7))undecane-2,6-dione	TXWXZCKXBONHLN-UHFFFAOYSA-N	C14H16	1501	41	185	2.3
698	330657-72-2	Indole, 2,3-dihydro-1-(5-methyl-3-phenyl-4-isoxazolylcarbonyl)-	YDLQOELKARWXLE-UHFFFAOYSA-N	C16H34	1502	30	226	2.4
699	71612-08-3	Benzisothiazol-3(2H)-one, 2-(2,3,5,6-tetrafluoro-4-pyridyl)-, 1,1-dioxide	CCGODDKNKIRBST-UHFFFAOYSA-N	C6H6O3	1507	13	128	2.1
700	22628-30-4	Azetidine, 3-tert-butyl-1,2-diphenyl-, trans-2,3-	FYZDUTKRAZTUER-MSOLQXFVSA-N	C12H14	1509	34	160	2.2
701	603-83-8	2-Methyl-3-nitroaniline	HFCFJYRLBAANKN-UHFFFAOYSA-N	C13H24O2	1510	26	212	2.3
702	145202-66-0	Rizatriptan benzoate	JPRXYLQNJJVCMZ-UHFFFAOYSA-N	C15H26O2	1510	29	154	2.4
703	488-81-3	Ribitol	HEBKCHPVOIAQTA-UHFFFAOYSA-N	C10H13NO2	1512	50	181	2.3
704	1967778-84-2	2-(Trifluoromethoxy)thiophenol , S-acetyl-	SMXWAYIZTMWHIQ-UHFFFAOYSA-N	C9H17NO2S	1513	15	176	2.3
705	347341-80-4	Ethanol, 2-(2-benzyl-1-benzimidazolyl)-	QHLOXUKBFPIGIW-UHFFFAOYSA-N	C10H13ClO	1514	14	188	2.3
706	27807-96-1	4-{(E)-[1-(Cyclohex-3-en-1-yl)-3-methyl-5-oxo-1,5-dihydro-4H-pyrazol-4-ylidene]amino}benzonitrile	GUFQVDGZEYTQFP-KNTRCKAVSA-N	C10H12O3	1515	14	182	2.3
707	87219-29-2	Benzyl [(3S)-5-oxooxolan-3-yl]carbamate	BNIBNUOPVTZWRT-JTQLQIEISA-N	C10H10O4	1515	14	196	2.3
708	26158-82-7	2-Ethyl-1-methylpyrrolidine	IDQXZLKEWHBPCA-UHFFFAOYSA-N	C10H8O	1516	18	146	2.2
709	105-74-8	Peroxide, bis(1-oxododecyl)	YIVJZNGAASQVEM-UHFFFAOYSA-N	C6H10O2S	1518	12	149	2.2
710	496-14-0	1,3-Dihydroisobenzofuran	SFLGSKRGOWRGBR-UHFFFAOYSA-N	C15H24	1518	15	206	2.3
711	4378-36-3	Fenbutrazate	BAQKJENAVQLANS-UHFFFAOYSA-N	C15H24O	1519	27	203	2.3
712	20845-34-5	1-Methyl-2-piperidinemethanol	HXXJMMLIEYAFOZ-UHFFFAOYSA-N	C11H12O3	1519	38	194	2.3
713	55530-60-4	N-2-Methylbutyrylglycine, 2TMS derivative	FKBIBQLDKQMIRB-UHFFFAOYSA-N	C10H13NO2	1520	15	179	2.3
714	3643-97-8	2-Methyl-5,6-dihydro-1,4-oxathiine	YZVJOJNVIJLQAY-UHFFFAOYSA-N	C6H10O3	1522	13	132	2.1
715	2439-54-5	N-Methyloctan-1-amine	SEGJNMCIMOLEDM-UHFFFAOYSA-N	C4H6O4	1523	13	89	2.1
716	339241-41-7	2-[(4-Nitrobenzylidene)hydrazino]-2-oxo-N-propylacetamide	YMLUXXVPTLCYQF-RIYZIHGNSA-N	C8H5Cl3O2	1525	35	244	2.4
717	884-33-3	2-Benzylbutanedioic acid	GTOFKXZQQDSVFH-UHFFFAOYSA-N	C14H14	1527	26	184	2.3
718	148925-70-6	2-Pentanol, 1-t-butylthio-	JJNFUJFGNXJFSJ-UHFFFAOYSA-N	C9H13O3P	1530	15	202	2.3
719	70159-90-9	Methoxyacetic acid, 2-butyl ester	AGWKXKRSGULCAE-UHFFFAOYSA-N	C10H14O2	1531	26	168	2.2
720	600-28-2	2,3-Dimethyl-1H-pyrrole	OUYLXVQKVBXUGW-UHFFFAOYSA-N	C10H12O3	1532	15	183	2.3
721	702-67-0	Bicyclo(2.2.2)octane-1-carboxylic acid, 4-methyl-	VAIOYMYTWWCODC-UHFFFAOYSA-N	C7H6O4	1532	25	156	2.2
722	14090-77-8	.beta.-Benzilmonoxime	OLBYFEGTUWWPTR-FYWRMAATSA-N	C10H8F3NO2	1535	15	233	2.4
723	126403-06-3	d-Mannitol, 1-O-hexyl-	OXSKMXVOTWLTEG-UHFFFAOYSA-N	C5H8OS	1541	41	118	2.1
724	160432-70-2	Dimethylolpropionic acid, 3TMS derivative	ANOIRFNMRYTOJQ-UHFFFAOYSA-N	C9H11NO2	1543	15	167	2.2
725	300400-54-8	Heptanamide, perfluoro-N-undecyl-	KTNHTZBBWIWNPI-UHFFFAOYSA-N	C8H5Cl3O2	1543	35	244	2.4
726	84692-91-1	Arglabin	UVJYAKBJSGRTHA-ZCRGAIPPSA-N	C7H6O4	1545	15	156	2.2
727	311774-26-2	Ethyl 2-(3,4-dichloroanilino)-3,3,3-trifluoro-2-propionamidopropionate	PRQNJAJISBQTBA-UHFFFAOYSA-N	C13H18O2	1547	26	207	2.3
728	64243-62-5	7,11-Epoxymegastigma-5(6)-en-9-one	ZCMGOATVUVUOTR-UHFFFAOYSA-N	C16H34	1547	39	227	2.4
729	106009-86-3	2-{3-[(Acetyloxy)methyl]oxiran-2-yl}-5-methylphenyl 2-methylpropanoate	CHFWFMPGEYPRST-UHFFFAOYNA-N	C12H25Br	1549	15	250	2.4
730	5405-37-8	Ethyl 4-(3-hydroxyphenyl)-2-methyl-5-oxo-1,4,5,6,7,8-hexahydroquinoline-3-carboxylate	BADMFIGZWYVFLU-UHFFFAOYSA-N	C11H13NO	1549	15	176	2.2
731	6196-78-7	1-Methylene-2-vinylcyclopentane	MWBBZVSJZOYTSK-UHFFFAOYSA-N	C11H12S	1550	14	179	2.2
732	66250-76-8	4-Acetyl-1-hydroxy-2,2,5,5-tetramethyl-3-imidazoline	FKXIFDPDWYHUSX-UHFFFAOYSA-N	C13H18O2	1550	27	135	2.3
733	131458-51-0	Rhodium, (.eta.5-2,4-cyclopentadien-1-yl)[ethenylidene(2,2-dimethylpropylidyne)phosphinidyne][tris(1-methylethyl)phosphine]-	WEZHTGNCUKTMPR-UHFFFAOYSA-N	C6H7NS	1551	36	127	2.1
734	50267-11-3	3,8,11-Trioxatetracyclo[4.4.1.0(2,4).0(7,9)]undecane, (1.alpha.,2.alpha.,4.alpha.,6.alpha.,7.beta.,9.beta.)-	NDMYZNGMFOIMGY-UHFFFAOYSA-N	C14H22O2	1552	26	223	2.3
735	19958-76-0	Thiourea, N,N-diethyl-N'-2-thiazolyl-	VQTRGMDNNYNBNG-UHFFFAOYSA-N	C7H12O	1552	14	113	2
736	201679-81-4	1-Chloro-2-methyl-1-(N-methyl-N-phenylamino)-1,3-butadiene	ZHLLYQFUOUCUST-ZRDIBKRKSA-N	C10H16O2	1555	19	169	2.2
737	5920-29-6	1H-Pyrazole, 3-ethyl-4,5-dihydro-	WYAQEFBMDQTMID-UHFFFAOYSA-N	C12H12	1555	38	158	2.2
738	10538-32-6	2-(Methylsulfanyl)-10-[2-(piperidin-3-yl)ethyl]-10H-phenothiazine	SXOYTTUKVFYFPB-UHFFFAOYNA-N	C3H4ClN5	1556	13	148	2.2
739	7336-27-8	Isopentyl methacrylate	ULYIFEQRRINMJQ-UHFFFAOYSA-N	C11H15NO2	1560	41	194	2.3
740	40802-08-2	1-Methoxy-2,2,3-trimethylaziridine (syn)	VNGCQFBBUOYGPX-FSPLSTOPSA-N	C7H12O3	1561	41	144	2.2
741	54007-24-8	Hydrazine, 1,1-dimethyl-2-(1-methylpropyl)-	JNQHRUNRCVMHQV-UHFFFAOYSA-N	C10H18Cl2O2	1562	36	177	2.4
742	54833-74-8	Meperdinic acid, TMS derivative	GVSXCZUIYTZTQI-UHFFFAOYSA-N	C11H16OS	1565	15	198	2.3
743	6569-51-3	Borazine	BGECDVWSWDRFSP-UHFFFAOYSA-N	C10H10O5	1566	41	211	2.3
744	18127-14-5	Norbornane, 2-isobutyl-	FUYHDFCORAHYRE-UHFFFAOYSA-N	C9H10O4	1567	15	184	2.3
745	54410-95-6	Benzene, [(3-chloro-2-propenyl)oxy]-	AYSHEHSQGMNMJY-UHFFFAOYSA-N	C9H12ClO4P	1567	14	253	2.4
746	51621-77-3	Glyoxylic oxime acid, bis(trimethylsilyl)-	KRHYRAAJDYBQNQ-VQHVLOKHSA-N	C10H12O3	1568	27	180	2.3
747	70335-00-1	4-Nitrobenzoic acid, cyclobutyl ester	OOTUTDQAOLBOQG-UHFFFAOYSA-N	C6H8N2O2	1570	12	142	2.1
748	7344-23-2	[3-acetyloxy-2-(acetyloxymethyl)-2-nitropropyl] acetate	MESPONKCPLGERO-UHFFFAOYSA-N	C16H34	1570	39	227	2.4
749	107289-14-5	1,3-Dioxan-4-one, 2-(1,1-dimethylethyl)-5,6-dimethyl-, [2R-(2.alpha.,5.alpha.,6.alpha.)]-	XHSOWQRCIAVBNJ-UHFFFAOYSA-N	C12H8O	1572	27	169	2.2
750	4851-64-3	Diethyl vinyl phosphate	ULUJSLFWDQSXRS-UHFFFAOYSA-N	C13H22O3Si2	1574	15	286	2.5
751	29548-14-9	3-Cyclohexene-1-acetaldehyde, .alpha.,4-dimethyl-	UMEJBWOWZDRULR-UHFFFAOYSA-N	C11H14O4	1575	27	212	2.3
752	3788-32-7	Isobutylcyclopentane	DPUYDFJBHDYVQM-UHFFFAOYSA-N	C15H24O	1576	41	221	2.3
753	23230-88-8	3-tert-Butoxy-2-(isopropoxymethyl)-1-propene	RMEVFTRUONENAH-UHFFFAOYSA-N	C11H20O2	1576	15	184	2.3
754	220749-85-9	2-Methyl-4-phenyl-1-pyrrolidin-1-yl-butanne-1,4-dione	XKZBMUVEYKKLER-UHFFFAOYSA-N	C10H16N2O	1580	41	180	2.3
755	54-31-9	Furosemide	ZZUFCTLCJUWOSV-UHFFFAOYSA-N	C10H14O3	1582	19	183	2.3
756	33909-96-5	3,6-Epoxy-2H,8H-pyrimido[6,1-b][1,3]oxazocine-8,10(9H)-dione, 3,4,5,6-tetrahydro-4-hydroxy-11-methyl-, [3R-(3.alpha.,4.beta.,6.alpha.)]-	LNXBWUYYLCWJSH-UHFFFAOYSA-N	C8H9NO3	1583	48	170	2.2
757	121928-38-9	Dimethyl isothiocyanatosuccinate	NWHDEBYHAZNXDQ-YFKPBYRVSA-N	C15H24O	1585	26	222	2.3
758	1292813-53-6	2-[(4-Bromophenyl)amino]-5,5-dimethyl-4-oxohex-2-enoic acid	MUUCVBXNTOISPG-DHZHZOJOSA-N	C9H15NO5	1586	15	218	2.3
759	929-77-1	Methyl behenate	QSQLTHHMFHEFIY-UHFFFAOYSA-N	C15H28O2	1588	15	183	2.4
760	108811-41-2	3-Methoxyhex-1-ene	SMUGKXLDEHHFJD-UHFFFAOYSA-N	C15H24O2	1588	26	237	2.4
761	1797-74-6	Allyl phenylacetate	ZCDYAMJXVAUTIM-UHFFFAOYSA-N	C12H8O	1589	41	170	2.2
762	138434-10-3	1,2-Dichloroethyl hydroperoxide	UPXDMONURWDHKL-UHFFFAOYSA-N	C9H16O	1590	14	142	2.1
763	109405-13-2	Acetic acid, 9-methyl-7-oxo-9-aza-bicyclo[3.3.1]non-2-yl ester	HIEHREDZOJOZEL-UHFFFAOYSA-N	C12H22O2	1591	14	196	2.3
764	76097-70-6	(2S,4R)-4-Butyl-2-methylthiane	BVCOQYPDJSDLSJ-VHSXEESVSA-N	C8H11NO2S	1595	15	188	2.3
765	2224-15-9	Ethylene glycol diglycidyl ether	AOBIOSPNXBMOAT-UHFFFAOYSA-N	C14H26O2	1600	26	183	2.4
766	333445-34-4	2-Benzylthio-5-propyl-6-hydroxy-3H-pyrimidin-4-one	ISBMBIOIDLEZFK-UHFFFAOYSA-N	C6H5ClN2O2	1604	18	175	2.2
767	15790-86-0	2-Pentenoic acid, 4-methyl-, ethyl ester, (E)-	GNDHNYOKGXAMOS-AATRIKPKSA-N	C8H6Cl2O3	1605	14	224	2.3
768	21026-92-6	Glutamine, N2-carboxy-N-[1-[(carboxymethyl)carbamoyl]-2-mercaptoethyl]-, N2-ethyl dimethyl ester, ethyl carbamate (ester), L-	DVISQVCEFCPODW-UHFFFAOYSA-N	C9H7NO	1606	26	147	2.2
769	71005-15-7	Pentadecane, 8-heptyl-	SGOHLOFHILWVPA-UHFFFAOYSA-N	C8H19O3PS2	1606	13	260	2.4
770	14702-40-0	Carbazic acid, 3-(1-butylpentylidene)-, ethyl ester	WGZNLRKZRNVQKV-UHFFFAOYSA-N	C11H14O3	1608	26	196	2.3
771	631-40-3	1-Propanaminium, N,N,N-tripropyl-, iodide (1:1)	GKXDJYKZFZVASJ-UHFFFAOYSA-M	C10H20BrN3OSi2	1609	26	339	2.5
772	2738-18-3	3-Heptene, 2,6-dimethyl-	KDISTZUHDQPXDE-AATRIKPKSA-N	C13H22O3Si2	1612	15	285	2.5
773	20740-05-0	3a-Hexyldodecahydro[1,2,3]triborolo[4,5-h][1,2,3,4,5,6,7]heptaboronine	MKABZLHJKDAITJ-UHFFFAOYNA-N	C14H28O	1613	15	213	2.3
774	28662-42-2	N-[3-Isoquinolyl]-3-N-pyrrolidinopropylamine	ZSFJJJXKASHDKE-UHFFFAOYSA-N	C9H7NO	1614	30	146	2.2
775	55955-69-6	Methyl 2-methylundecanoate	KGVPRVBZKYLXFP-UHFFFAOYSA-N	C7H6O4	1617	14	156	2.2
776	41833-17-4	1-(4-Hydroxybenzyl)imidazole	ZEFROCQEWXHIEP-UHFFFAOYSA-N	C10H5ClF3NO	1619	20	250	2.4
777	33644-08-5	Oxacyclododec-9-en-2-one, 12-methyl-, (E)-	IYNKPPZNZQQWKC-FNORWQNLSA-N	C10H6O4	1620	41	192	2.3
778	80-75-1	11α-Hydroxyprogesterone	BFZHCUBIASXHPK-QJSKAATBSA-N	C9H19NO4	1623	14	190	2.3
779	77508-90-8	Phosphetane, 2,2,3,4,4-pentamethyl-1-(phenylmethoxy)-, 1-oxide	NUEIMLBVVHHOHP-UHFFFAOYSA-N	C9H12O3	1623	14	170	2.2
780	925-60-0	2-Propenoic acid, propyl ester	PNXMTCDJUBJHQJ-UHFFFAOYSA-N	C14H28O2	1624	15	230	2.4
781	623-76-7	Urea, N,N'-diethyl (9CI)	ZWAVGZYKJNOTPX-UHFFFAOYSA-N	C3H6O3	1624	14	73	2
782	16536-57-5	2-Bromocyclohexan-1-ol	AAMCLCZHZXKWRV-RITPCOANSA-N	C8H9NO2	1627	4	153	2.2
783	103-29-7	Bibenzyl	QWUWMCYKGHVNAV-UHFFFAOYSA-N	C7H5ClN2O	1629	26	172	2.2
784	6263-62-3	alpha-(Ethylthio)toluene	NTAIOEZEVLVLLW-UHFFFAOYSA-N	C10H14N2O3	1629	14	211	2.3
785	50669-95-9	(+)-Prostaglandin F2.alpha., 4TMS	ZWRMXRMPDPQJCB-SEARXOTLSA-N	C9H8O3	1630	15	166	2.2
786	2588-03-6	Phorate sulfoxide	XRQHTUDGPWMPKX-UHFFFAOYSA-N	C15H26O	1631	22	223	2.3
787	20576-59-4	2,10-Dodecadien-1-ol, 3,7,11-trimethyl-, (E)-(.+/-.)-	XOTVPLZGIIGSKR-RVDMUPIBSA-N	C13H10O	1635	18	184	2.3
788	51166-36-0	3,17,20-Trihydroxypregnan-11-one, (3.alpha.,5.beta.,20S)-, 2TMS derivative	IWRKQKSSCOYVPP-DOOVNPSBSA-N	C12H13NO2	1636	14	205	2.3
789	51209-79-1	(2,2-Dichloroethoxy)(trimethyl)silane	AHJHQMUJWPXXIO-UHFFFAOYSA-N	C12H14O4	1637	14	224	2.3
790	3975-77-7	2,4,6-Tri-t-butyl-1-bromobenzene	JOKZWHPYNRDCOA-UHFFFAOYSA-N	C13H20O3	1638	24	225	2.4
791	1072-47-5	1,3-Dioxolane, 4-methyl-	SBUOHGKIOVRDKY-UHFFFAOYSA-N	C10H19NS	1638	26	188	2.3
792	772-15-6	(S)-3-Phenylbutyric acid	ZZEWMYILWXCRHZ-QMMMGPOBSA-N	C17H26O2	1640	12	264	2.4
793	110845-85-7	3-Buten-2-one, 4-(1-cyclopenten-1-yl)-, (E)-	IDLQFRFWMQEXJQ-VOTSOKGWSA-N	C15H39NO3Si3	1645	28	366	2.6
794	339239-79-1	4,4-Diethyl-2-(4-nitrophenyl)-2,4-dihydro-1H-3,1-benzoxazine	NXAXIDSMCSDWGB-UHFFFAOYSA-N	C15H23N	1649	41	174	2.3
795	55334-62-8	Homogentisic acid, 3TMS derivative	NLTJSNRUCPSKFR-UHFFFAOYSA-N	C13H10O3	1650	26	216	2.3
796	565-96-8	Pregnane-3,20-dione, 11-hydroxy-, (5.alpha.,11.alpha.)-	XHCCPSKYYJBSAA-ZOVJPLRPSA-N	C11H15NO2	1650	15	193	2.3
797	101395-45-3	2,6,10,14-Tetramethylpentadecan-3-one	KHCGRXNMTCKFLO-UHFFFAOYNA-N	C10H10O4	1651	15	195	2.3
798	36749-13-0	3-Ethoxypentane	BMAINLNHNVARHJ-UHFFFAOYSA-N	C15H26O	1653	26	224	2.3
799	38092-33-0	trans-2,7-Dimethyl-3,6-octadien-2-ol	HCKQHTLHJFETOD-SOFGYWHQSA-N	C15H26O2	1655	27	238	2.4
800	3012-37-1	Benzyl thiocyanate	ABNDFSOIUFLJAH-UHFFFAOYSA-N	C13H18	1655	14	176	2.2
801	13508-96-8	Pyridine, 2-methyl-4-nitro-	HWPIDHRDNNZJSY-UHFFFAOYSA-N	C12H27O4P	1655	26	237	2.4
802	90146-85-3	Acetic acid, dichloro-, undecyl ester	CLUHASIISUFUNQ-UHFFFAOYSA-N	C10H10O2	1656	14	164	2.2
803	116054-34-3	2H-Pyran-5-acetic acid, 6-(bromomethyl)-4-methoxy-2-oxo-.alpha.-(phenylthio)-, ethyl ester	PYPSICCTAZARHO-UHFFFAOYSA-N	C6H5Br2NO	1657	12	271	2.4
804	2510-99-8	Benzeneacetic acid, .alpha.-methyl-, ethyl ester	UTUVIKZNQWNGIM-UHFFFAOYSA-N	C18H30O	1660	15	264	2.4
805	622-37-7	Phenylazide	CTRLRINCMYICJO-UHFFFAOYSA-N	C10H9NO	1664	14	161	2.2
806	38583-51-6	N-[5-(Methylsulfanyl)-1,3,4-thiadiazol-2-yl]acetamide	MOQNHXGAGXWLLU-UHFFFAOYSA-N	C14H29Cl	1666	26	234	2.4
807	88354-63-6	8,10-Undecadiene-3,7-dione, 4-(acetyloxy)-6,6,10-trimethyl-, (E)-	SEXYHMXVPDBWMR-UHFFFAOYSA-N	C15H16	1666	39	198	2.3
808	6671-66-5	Bicyclo[3.3.1]non-2-ene	CEVDPSDZXGCLEI-UHFFFAOYNA-N	C15H26O	1667	15	223	2.3
809	78-93-3	Methyl ethyl ketone	ZWEHNKRNPOVVGH-UHFFFAOYSA-N	C14H28O	1668	30	195	2.3
810	3870-50-6	Stigmasta-5,22-dien-3-ol, trifluoroacetate, (3.beta.,22E)-	ZHIIPKOZPFJKNF-KXRXMHQNSA-N	C13H16O	1673	39	189	2.3
811	22243-41-0	2-Bornanamine, N,N-dimethyl-	XUDICDUSDBRTAJ-UHFFFAOYSA-N	C15H18	1674	14	200	2.3
812	21078-65-9	2-Ethyl-1-decanol	LTHQZRHTXDZWGX-UHFFFAOYSA-N	C12H22O2	1678	25	180	2.3
813	1438085-08-5	tert-Butyl 1,3-dimethyl-4H,6H,7H-pyrazolo[4,3-c]pyridine-5-carboxylate	IKPCREAVCKXAAO-UHFFFAOYSA-N	C14H15N	1679	15	198	2.3
814	931-63-5	Pyrimidine, 2-methoxy-	YLZYSVYZMDJYOT-UHFFFAOYSA-N	C15H24O	1682	26	221	2.3
815	10225-31-7	3-Isopentyl-2,4-pentanedione	VHWDQUBHJZEUNV-UHFFFAOYSA-N	C12H18O3	1684	26	211	2.3
816	24642-03-3	2H-Pyran, 2-[(1,1-dimethyl-2-butynyl)oxy]tetrahydro-	BGGNFMQYYPMDGG-UHFFFAOYSA-N	C13H22O2	1686	26	196	2.3
817	501-52-0	Hydrocinnamic acid	XMIIGOLPHOKFCH-UHFFFAOYSA-N	C10H12ClNO	1687	14	200	2.3
818	77573-35-4	4H-Cyclopropa[5',6']benz[1',2':7,8]azuleno[5,6-b]oxiren-4-one, 8-(acetyloxy)-1,1a,1b,1c,2a,3,3a,6a,6b,7,8,8a-dodecahydro-3a,6b,8a-trihydroxy-2a-(hydroxymethyl)-1,1,5,7-tetramethyl-, [1ar-(1a.alpha.,1b.beta.,1c.alpha.,2a.alpha.,3a.beta.,6a.alpha.,6b.alpha.,7.alpha.,8.beta.,8a.alpha.)]-	XSAZERCSKRVDGK-UHFFFAOYSA-N	C11H20Cl2O2	1689	36	189	2.4
819	53053-51-3	Methyl 4-(methylthio)butyrate	HQDLZISNHUMXEA-UHFFFAOYSA-N	C13H20O3	1690	25	225	2.4
820	109-94-4	Ethyl formate	WBJINCZRORDGAQ-UHFFFAOYSA-N	C16H32O	1692	26	241	2.4
821	306744-56-9	Phenol, 4-(2-amino-5-nitrophenyliminomethyl)-2-methoxy-	XUWUKOHZOMWZRM-LZYBPNLTSA-N	C14H22O	1698	26	208	2.3
822	18794-49-5	4-Pyridinemethanol, 3-methyl-, acetate (ester)	CEWMIVBWLKCOMW-UHFFFAOYSA-N	C15H21N	1700	15	217	2.3
823	13851-11-1	3,3-Dimethyl-8,9-dinorbornan-2-yl acetate	JUWUWIGZUVEFQB-UHFFFAOYSA-N	C13H18O3	1701	26	224	2.3
824	208524-95-2	Cyclohexane glycidate	KDVHPNAGHNVVPS-UHFFFAOYSA-N	C10H13NO2	1702	14	182	2.3
825	68157-02-8	1-Naphthaleneacetic acid, 1,2,3,4-tetrahydro-2-(hydroxyimino)-, methyl ester	LKZJKMRXZVBSEY-WYMLVPIESA-N	C11H16N2O3	1703	40	209	2.4
826	20356-92-7	7-Oxononanoic acid	BMDUEIZQNLDNCI-UHFFFAOYSA-N	C6H15O2PS3	1705	14	248	2.4
827	74779-73-0	.beta.-D-Ribofuranose, cyclic 1,5:2,3-bis(ethylboronate)	CZTQLXKJAIZJNA-RYPBNFRJSA-N	C10H6Cl2	1710	50	201	2.3
828	82360-11-0	Carbamothioic acid, (2-methylpropyl)-, O-ethyl ester	ULAMWDDQCMTBEH-UHFFFAOYSA-N	C14H19NO	1711	15	216	2.3
829	13989-82-7	4-(Dimethylamino)butyronitrile	HCLFLZTVKYHLCF-UHFFFAOYSA-N	C15H22O	1712	41	218	2.3
830	6066-93-9	N-(2H-1,3-Benzodioxol-5-yl)-3-chloro-5-(thiophen-2-yl)-7-(trifluoromethyl)-1,5,6,7-tetrahydropyrazolo[1,5-a]pyrimidine-2-carboxamide	VSBRIJLJQCOUSD-UHFFFAOYSA-N	C10H11NO4	1718	14	179	2.3
831	56554-48-4	14-Octadecenoic acid, methyl ester	CHTILSIJWVAJPB-AATRIKPKSA-N	C9H10Cl2N2O	1720	15	237	2.4
832	300669-82-3	(1-Benzenesulfonylamino-2,2-dichloro-vinyl)-phosphonic acid dimethyl ester	KUWAUPBSXVJKPQ-UHFFFAOYSA-N	C10H8O3	1721	14	179	2.2
833	55429-11-3	2-Heneicosenoic acid, 2,4-dimethyl-, ethyl ester, [R-(E)]-	GTTXIRVNLJEFLO-ZHHPLPSFSA-N	C6H4Cl2N2O2	1723	15	211	2.3
834	63843-03-8	2,6-Octadiene, 2,4-dimethyl-	TXULYAYLIDLYMO-UHFFFAOYSA-N	C13H17ClO2	1726	26	172	2.4
835	5532-86-5	Benzyl cyanoformate	GDZIODIYBLTRRJ-UHFFFAOYSA-N	C14H22O8	1730	14	274	2.5
836	304902-55-4	Thiazolidine-2-thione, 3-benzyl-4-(4-chlorobenzylidenamino-N-oxido)-5,5-dimethyl-	FHLFGOVDOSXRQJ-XKZIYDEJSA-N	C10H9N3	1731	26	172	2.2
837	6311-84-8	2-(2-Pyrrol-1-yl-ethyl)pyridine	FIVQLUUKBVMTHL-UHFFFAOYSA-N	C11H15NS	1732	27	195	2.3
838	3279-46-7	o-(2-Propynyloxy)phenyl methylcarbamate	LQLIPNNDDMXSGM-UHFFFAOYSA-N	C16H22OSi2	1733	27	288	2.5
839	33753-12-7	1,4-Naphthalenedione, 2,3-diphenyl-	RQKNUWMTUVJWOA-UHFFFAOYSA-N	C12H14ClNO2	1738	14	242	2.4
840	123-01-3	Dodecylbenzene	KWKXNDCHNDYVRT-UHFFFAOYSA-N	C10H6O3	1744	25	177	2.2
841	53572-74-0	N,N-diethyl-5-nitro-2-phenylmethoxybenzamide	AWYYGWUQZWMMLW-UHFFFAOYSA-N	C9H8N2O	1744	15	162	2.2
842	55283-31-3	2,7-Nonadienoic acid, 3,8-dimethyl-, methyl ester, (E)-	VVGWWFJEMFLDKC-PKNBQFBNSA-N	C15H24O	1750	39	221	2.3
843	56362-38-0	Ergost-9(11)-ene-3,6,20-triol, 3,6-diacetate, (3.beta.,5.alpha.,6.alpha.,20R)-	UENLWBWZLWNOQN-LEUUUXILSA-N	C10H16N2O2	1751	14	196	2.3
844	27653-10-7	2,4,5-Triphenyl-1,2,3-triazol	IGCQUFIXBNFPGT-UHFFFAOYSA-N	C10H9NO	1752	16	161	2.2
845	63922-42-9	5-Hepten-3-yn-2-one, 6-methyl-5-(1-methylethyl)-	KFHXQOMNSJKGAF-UHFFFAOYSA-N	C14H29Br	1753	14	278	2.4
846	53119-25-8	1-thien-2-ylpentan-1-one	KJMPRCVRMAHTBR-UHFFFAOYSA-N	C7H3IN2O3	1754	15	292	2.5
847	20777-36-0	Cyclohexanol, 5-methyl-2-(1-methylethyl)-, 1-acetate, (1R,2R,5R)-rel-	XHXUANMFYXWVNG-YUSALJHKSA-N	C6H6Cl6	1754	17	296	2.5
848	85089-31-2	2-Chloro-3-fluorotoluene	LHPJOUKIBAEPMW-UHFFFAOYSA-N	C17H38OSi	1756	27	286	2.6
849	344748-20-5	Phosphirane, 1-cyclohexyl-2-vinyl-	SDNHZNBRXDDBBJ-UHFFFAOYSA-N	C14H18O4	1756	15	250	2.4
850	58046-92-7	Anthiaergosatn-5,7,9,22-tetraen, 3-acetoxy-	FDLIJMRETUHXNE-CMDGGOBGSA-N	C9H16ClN5	1756	15	232	2.4
851	349445-18-7	Acetic acid, 2-(2-benzothiazolyl)thio-, benzyl ester	NNDNAFSJCMFDOF-UHFFFAOYSA-N	C15H14O2	1758	15	228	2.4
852	53837-34-6	5,9-Undecadien-2-ol, 6,10-dimethyl-	LYFDNQZGOHRKNK-UHFFFAOYSA-N	C8H5Cl5O	1758	47	300	2.5
853	17312-63-9	5-Butylnonane	YXSQPZMAIVSYDV-UHFFFAOYSA-N	C6H6Cl6	1759	36	294	2.5
854	329713-81-7	2-Oxo-2-(piperonylidenehydrazino)-N-propylacetamide	PIAAWDOELNOVDI-VIZOYTHASA-N	C8H6Cl3NO	1760	11	243	2.4
855	21745-04-0	5-(p-Chlorophenylthio)-3-methylthio-1,2,4-thiadiazole	ICHLTQGTNQEICN-UHFFFAOYSA-N	C6Cl5NO2	1763	12	301	2.5
856	16491-36-4	(Z)-Hex-3-enyl butyrate	ZCHOPXVYTWUHDS-WAYWQWQTSA-N	C12H21N2O4P	1766	40	289	2.5
857	69668-82-2	3,5-Octadien-2-ol	RQQKJGCMOJSSOV-UHFFFAOYSA-N	C14H28O2	1768	15	230	2.4
858	40061-55-0	Ethyl m-tolylacetate	RVIWPVAVHHVQIR-UHFFFAOYSA-N	C9H7Cl3O3	1768	12	274	2.4
859	55514-48-2	Ethyl 2-methylbut-2-enoate	OAPHLAAOJMTMLY-UHFFFAOYSA-N	C14H30O2	1769	26	229	2.4
860	28244-99-7	4-Methylphenyl 2,3,4,6-tetra-O-acetyl-1-thio-beta-D-galactopyranoside	XRFOIRMXQHXTRL-IFLJBQAJSA-N	C18H38	1770	27	254	2.4
861	80418-96-8	Chloromethyl 10-chloroundecanoate	PBAUXMNCDJRVRG-UHFFFAOYSA-N	C6H11NOS2	1770	26	177	2.2
862	119450-12-3	Butanedioic acid, phenylmethyl propyl ester	LQITZYVBKYLNJM-UHFFFAOYSA-N	C9H6O3	1770	41	165	2.2
863	61402-36-6	1,3-Dimethyl[1,2,4]triazolo[4,3-b][1,2,4]triazin-7(1H)-one	LSRQUUAMNGPFFY-UHFFFAOYSA-N	C9H10NO3PS	1772	14	246	2.4
864	56246-45-8	Pregn-4-ene-3,20-dione, 6,16-dimethyl-	KMGUZSMFRZSYPE-LHADKUQASA-N	C14H22ClNO	1774	40	240	2.4
865	2851-83-4	Dodecane, 1-(ethylthio)-	QECBTJWQRXCSCU-UHFFFAOYSA-N	C3H4O4	1774	12	105	2
866	37526-34-4	2-Methyl-3-methylthio-6-phenyl-5-oxo-2,5-dihydro-1,2,4-triazine	RUJNAAFXBBNNAX-UHFFFAOYSA-N	C10H13ClN2	1777	15	200	2.3
867	96-81-1	N-(1-Hydroxyethylidene)valine	IHYJTAOFMMMOPX-LURJTMIESA-N	C12H22Cl2O2	1779	36	167	2.4
868	18142-14-8	2-Furanhexanoic acid, tetrahydro-.beta.,.delta.-dihydroxy-5-methoxy-, methyl ester, diacetate	BLBPKMGJBKSCTL-UHFFFAOYSA-N	C7H12O2	1780	25	128	2.1
869	628-56-8	Dimethallyl ether	XMHDLKFMJMNOAX-UHFFFAOYSA-N	C11H14Cl2O3Si	1783	14	297	2.5
870	672-67-3	2-Pyrone-6-carboxylic acid	AUZCNXBFVCKKHV-UHFFFAOYSA-N	C12H8O2	1783	18	186	2.3
871	57147-25-8	2(1H)-Pyridinone, 3,4-dihydro-	ZPOODPZCZLCUAN-UHFFFAOYSA-N	C14D10	1784	28	190	2.3
872	19719-70-1	4-Norcaren-2-one, 1,3,5-tri-tert-butyl-3-[(1,3,5-tri-tert-butyl-4-oxo-2,5-cyclohexadien-1-yl)methyl]-	BAIDKDXBWGVUKI-UHFFFAOYSA-N	C16H32O2	1784	26	257	2.4
873	92851-24-6	Sorbic acid, 2-(N-benzylacetimidoyl)-3,5-dihydroxy-, .delta.-lactone	VGEVLXQZTYQKIP-LFIBNONCSA-N	C10H12BrNO	1785	26	244	2.4
874	22118-01-0	1,2,3,5,6,7-Hexahydro-inden-4-one	UXSWKQVGKDBMOX-UHFFFAOYSA-N	C12H7Cl3	1788	41	263	2.4
875	492-70-6	1,2-Ethanediol, 1,2-diphenyl-	IHPDTPWNFBQHEB-UHFFFAOYSA-N	C9H3Cl3N2O	1789	36	268	2.4
876	94-01-9	1,3-Benzenediol, 1,3-dibenzoate	SUQGLJRNDJRARS-UHFFFAOYSA-N	C16H13N	1790	51	221	2.3
877	65235-15-6	3,3'-Oxy-di(1,2-propanediol) tetrabutyrate	UPAKPZTWJDXWSM-UHFFFAOYSA-N	C15H21NO	1790	41	231	2.4
878	53790-84-4	1H-Imidazole, 5-carboxymethylamino-1-methyl-4-nitro-	IRCMCCGSNGDMPR-UHFFFAOYSA-N	C16H30O2	1792	14	211	2.4
879	28004-64-0	5-(3,4-dichlorophenyl)-1,3,4-thiadiazol-2-amine	QNVGTVGYFLNBOG-UHFFFAOYSA-N	C15H22O2	1792	27	235	2.4
880	61065-63-2	Adamantane, 1-acetoxy-3-(1-acetoxy-1-methylethyl)-	RLXDPLARQIAXJE-UHFFFAOYSA-N	C20H42	1792	18	282	2.5
881	132786-13-1	4-{4-[(2-Imino-1,3-oxazolidin-5-yl)methyl]piperazin-1-yl}phenol	SVCKXMSSGFPRCL-UHFFFAOYNA-N	C10H11NO3	1793	13	195	2.3
882	2243-80-3	3-Nitrobenzophenone	MFYLRNKOXORIPK-UHFFFAOYSA-N	C12H17NO3	1793	41	225	2.3
883	138356-66-8	3-Azahexane, N-[3,4-dichlorophenylacetyl]-1-[pyrrolidin-1-yl]-	LYBGSNINJDZOQM-UHFFFAOYSA-N	C18H36	1793	14	254	2.4
884	19739-62-9	(N-(Benzyloxycarbonyl)-d-valyl)-l-threonine hydrazide	JWXNXCRJNPOKAW-LMWSTFAQSA-N	C11H11NO	1797	15	175	2.2
885	120928-64-5	Dihydro-tigogenin dibenzoate	USRFJBZYJNIJRP-UHFFFAOYSA-N	C12H12O6	1800	14	254	2.4
886	55064-56-7	3,5-Cyclo-28,33-dinorgorgostan-24-one, 6-methoxy-, (3.beta.,5.alpha.,6.beta.)-	IVLSDATXNOMANO-UHFFFAOYSA-N	C9H16N2O2	1802	15	186	2.3
887	62012-15-1	1-(3-Hydroxypropyl)pyrrolidin-2-one	CVDGNRZPDAXOQO-UHFFFAOYSA-N	C13H18O4	1803	27	239	2.4
888	115083-04-0	Imidazolidine-2,4,5-trione, 1,3-diacetyl-	DWTPSNLJCUREIA-UHFFFAOYSA-N	C16H30O2	1805	41	255	2.4
889	4099-07-4	Cyclopentanol, 1,2-dimethyl-3-(1-methylethenyl)-, [1R-(1.alpha.,2.beta.,3.alpha.)]-	ZRVPDCMGGOSDKG-UHFFFAOYSA-N	C10H20O	1806	4	156	2.2
890	59785-64-7	1-propionylpyrrolidine-2-carboxylic acid	DAOGFHQPAHSMQS-UHFFFAOYSA-N	C9H9NOS	1806	27	181	2.3
891	40333-06-0	O,O,O'-Tris-trimethylsilylmalonate	WGSJCFWDDBQNBV-UHFFFAOYSA-N	C8H11N	1811	14	123	2.1
892	109570-67-4	1,4-Thiazepan-5-one-3-carboxylic acid, 6-benzyloxycarbonylamino-2,2-dimethyl-	VQNUYFZGTRCWGK-UHFFFAOYSA-N	C9H7NO2	1811	26	163	2.2
893	95469-40-2	Hordenin acetate	GSBRZRXENDJDPU-UHFFFAOYSA-N	C8H11NO2S	1817	15	188	2.3
894	21698-32-8	3-Butenyl butyrate	VDMZXZOJKWISSE-UHFFFAOYSA-N	C15H21NO2	1818	39	247	2.4
895	2009-83-8	6-Chlorohexan-1-ol	JNTPTNNCGDAGEJ-UHFFFAOYSA-N	C10H13ClN2O2	1819	12	231	2.4
896	135-98-8	sec-Butylbenzene	ZJMWRROPUADPEA-UHFFFAOYSA-N	C10H5Cl3	1819	26	237	2.4
897	1032-02-6	Propanedioic acid, [methyl(phenylmethyl)amino]-, diethyl ester	LWBMGARUGFGZOR-UHFFFAOYSA-N	C7H4ClNO2	1821	26	173	2.2
898	126118-94-3	Methyl(N-methyl-N',N'-dioxohydrazinesulfonyl)nitroamine	OBMNTPKFJIVIJR-UHFFFAOYSA-N	C15H19NO2	1825	45	245	2.4
899	47459-89-2	Guanidine, 1,2,3-tri(4-methylphenyl)-	VHULDBQGXDJTFU-UHFFFAOYSA-N	C16H18O2Si	1827	15	272	2.4
900	2346-07-8	Neopentyl tosylate	ZIUSUDLSXJPGTD-UHFFFAOYSA-N	C16H24O2	1830	27	248	2.4
901	27065-65-2	Methyl 4-benzyloxy-3,5-dimethoxybenzoate	FHMBWZLKMRUKQO-UHFFFAOYSA-N	C12H13NO	1832	41	189	2.3
902	51468-86-1	Megastigma-4,6E,8E-triene	BYDQKMZEOZVIJM-FPONQXLSSA-N	C8H9BrO3	1834	12	235	2.4
903	17429-32-2	4-Ethyl-4-methylcyclohex-2-enone	XKISVAJSNYSWGA-UHFFFAOYSA-N	C5H5N5	1836	27	137	2.1
904	90771-25-8	5-Amino-2-benzoyl-1,2-oxazol-3-one	IYCADRXMAMKYPN-UHFFFAOYSA-N	C13H16O2Si	1836	15	234	2.4
905	55670-18-3	bromo-dibutyl-propan-2-ylstannane	AVXQDIPJYSQPJL-UHFFFAOYSA-M	C15H22O	1838	39	219	2.3
906	500297-95-0	p-Coumaroyl alcohol, diacetate	JAFORXKRQBIDEE-ONEGZZNKSA-N	C11H19NO3	1839	15	214	2.3
907	37529-29-6	p-Nonylaniline	FDECURPHVMNAKO-UHFFFAOYSA-N	C18H26O	1843	39	259	2.4
908	16777-87-0	3,3-Diethoxy-1-propanol	ASERXEZXVIJBRO-UHFFFAOYSA-N	C9H12N4O2	1844	41	210	2.3
909	586-39-0	3-Nitrostyrene	SYZVQXIUVGKCBJ-UHFFFAOYSA-N	C10H19ClNO5P	1847	51	300	2.5
910	61834-65-9	Allopregnane-3,7,11,20-tetra-one	NNKBGWUDXNMXEC-YERAMUOESA-N	C12H16N2	1848	18	189	2.3
911	130385-21-6	Z-22-Hentriaconten-2-one	SLJXCAIVKKDTRJ-ZHACJKMWSA-N	C17H36O2Si	1850	24	301	2.5
912	125037-98-1	Tetrazole-5-carboxaldehyde, 1-(4-ethylphenyl)-, thiosemicarbazone	MXBMTIUMDZYJMB-ZSOIEALJSA-N	C12H15NO3	1850	14	223	2.3
913	57397-26-9	L-Ascorbic acid, 2,3-di-O-methyl-5,6-bis-O-(trimethylsilyl)-	IYHZFTLWGVAVCT-UHFFFAOYSA-N	C14H12O3	1850	18	230	2.4
914	32258-50-7	Methyl methyl[(4-methylphenyl)sulfonyl]carbamate	HNFZTGPTWQRQQX-UHFFFAOYSA-N	C14H12Cl2	1854	26	252	2.4
915	15963-69-6	2-chloroethenylcyclohexane	YVVZMSBDWZBPCS-UHFFFAOYSA-N	C15H14O2	1856	27	210	2.4
916	14025-74-2	2-cyanopropan-2-yl 2-methyl-3-phenylpropanoate	XEDVWNPHTBYLAR-UHFFFAOYSA-N	C13H14O6	1856	15	267	2.4
917	61154-45-8	Cycloheptanone, 2-(2-oxopropyl)-	UJSZNPKZSFYPBL-UHFFFAOYSA-N	C13H19NO3	1861	41	238	2.4
918	56630-72-9	2-Phenyl-1,3-dioxan-5-yl decanoate	HUWPKIADWBKLFA-UHFFFAOYSA-N	C14H16N2O3	1862	15	262	2.4
919	65548-56-3	3-(2,4,6-Cycloheptatrien-1-yl)-2,4-pentanedione	YWNYRHVJXKBAJO-UHFFFAOYSA-N	C8H10N2O2	1862	14	168	2.2
920	16821-22-0	3,4-Flavandiol, 7-(benzyloxy)-3',4'-dimethoxy-, trans-2,3,cis-3,4-	VXQUSNZZNFKJSL-UHFFFAOYSA-N	C12H10N2O	1865	26	170	2.3
921	91232-58-5	Pent-2-ene-1,5-dione, 1-(4-chlorophenyl)-3,5-diphenyl-	CUENDXNDKAMCNN-CAPFRKAQSA-N	C13H9ClO2	1869	26	236	2.4
922	534-00-9	Butane, 1-bromo-2-methyl-, (S)-	XKVLZBNEPALHIO-YFKPBYRVSA-N	C9H12NO6P	1871	45	263	2.4
923	55283-30-2	2,7-Nonadienoic acid, 3,8-dimethyl-, methyl ester, (Z)-	VVGWWFJEMFLDKC-LUAWRHEFSA-N	C3H2I2N2	1871	24	321	2.5
924	33067-46-8	N-Acetylnorvaline methylamide	SKSIAIMVWBILBT-UHFFFAOYSA-N	C17H26ClN	1872	27	224	2.4
925	174468-59-8	1,2-Benzenediamine, N1-benzylidene-5-fluoro-4-(4-methylpiperazin-1-yl)-	AFDBQYXYGINCDZ-FYJGNVAPSA-N	C17H21NO	1872	14	256	2.4
926	116027-95-3	1-Coprosten-3-one semicarbazone	LEZQYHJHAPSJQK-BPNQUYAZSA-N	C5H12N2S	1872	13	135	2.1
927	925179-02-8	1-Difluoromethyl-1H-pyrazole-3-carboxylic acid	IUAGBSGAPCSVAE-UHFFFAOYSA-N	C17H34O2	1876	15	271	2.4
928	55520-86-0	D-Ribose, 2,3,4-tris-O-(trimethylsilyl)-, 5-[bis(trimethylsilyl) phosphate]	HEJKNBZVHBCCGA-UHFFFAOYSA-N	C12H16O3	1877	15	210	2.3
929	28662-41-1	N-[3-Isoquinolyl]-3-diethylaminopropylamine	NEBSVAHHFQOFLP-UHFFFAOYSA-N	C8H7NO2	1880	14	152	2.2
930	55162-80-6	2H-Pyran, 2-[[(3.beta.,5.alpha.)-androstan-3-yl]oxy]tetrahydro-	SDBIHMSNTACKFP-QDWRAYMQSA-N	C15H26O2	1883	27	224	2.4
931	2986-20-1	Etiron	VFIZBHJTOHUOEK-UHFFFAOYSA-N	C14H27BrO2	1884	27	227	2.5
932	3676-09-3	Androstan-?12-?one, (5alpha)?-	LWXOJHQGSSXCSH-JAOLZEGWSA-N	C19H38	1884	15	267	2.4
933	55282-68-3	2'-Dodecyl- 1,1':3',1''-tercyclopentane	VBBIGDCMQXMIAS-UHFFFAOYSA-N	C18H36O2	1885	26	198	2.5
934	83467-44-1	1H-Pyrazole-1-carboxamide, 4-(2-chloroethyl)-3,5-dimethyl-	IIMBWUFPUVRRHH-UHFFFAOYSA-N	C7H6Br2O2	1885	12	285	2.5
935	495-46-5	N~2~,N~5~-Bis[hydroxy(phenyl)methylidene]ornithine	NTRBNFOLBJWRAO-INIZCTEOSA-N	C13H11ClO	1889	15	222	2.3
936	5472-37-7	N-(2-Amino-4-methoxyphenyl)acetamide	VUJSQJDPBROTSY-UHFFFAOYSA-N	C13H17N3O	1890	15	233	2.4
937	4264-29-3	BENZENE, 1-NITRO-2-(2-PHENYLETHENYL)-, (E)-	RYJATPLJVSILLB-ZHACJKMWSA-N	C11H11NO3	1891	26	206	2.3
938	2280-26-4	3-(Propyldisulfanyl)alanine	JVVXIPKJTDVPQZ-YFKPBYRVSA-N	C12H12ClNO	1891	42	224	2.3
939	1999-43-5	dl-Alanyl-dl-methionine	FSHURBQASBLAPO-UHFFFAOYSA-N	C6H10O2	1893	14	116	2.1
940	2421-07-0	2-Ethenyl-4-methyl-1,3-dioxolane	BGIDUFCVXOXJNO-UHFFFAOYNA-N	C9H10O3	1893	15	168	2.2
941	85586-67-0	Propanoic acid, 2-methyl-, (1R,2R,4R)-1,7,7-trimethylbicyclo[2.2.1]hept-2-yl ester, rel-	KRKIAJBQOUBNSE-GYSYKLTISA-N	C19H38	1893	14	267	2.4
942	5009-32-5	8-Nonen-2-one	OIFXLYCBBBXCIB-UHFFFAOYSA-N	C14H20ClNO2	1894	14	271	2.4
943	2876-90-6	.alpha.-d-Lyxopyranoside, methyl 2,3,4-tri-O-methyl-	OQFUMNZJTHPYPI-MAUMQABQSA-N	C21H52O6Si5	1894	45	437	2.7
944	54498-82-7	Androst-8-en-11-one, (5.alpha.)-	OWJVWDKMWNHQGQ-UVDFWXMISA-N	C20H42	1897	35	283	2.5
945	5281-01-6	Sabinyl isobutanoate	CPSOCOUVTGYNEQ-UHFFFAOYSA-N	C12H16N2O	1899	15	206	2.3
946	57658-79-4	1,4-Dimethyl-5-nitro-1H-imidazole (9CI)	FEGUTYIXCZDKJV-UHFFFAOYSA-N	C19H40	1900	26	269	2.4
947	2179-89-7	Imidazolidine, 2-(1,3-diphenyl-2-imidazolidinylidene)-1,3-diphenyl-	PIKIZMYRKVCCBT-UHFFFAOYSA-N	C6H6Cl8O	1902	17	307	2.6
948	56211-13-3	.beta.-D-Galactopyranoside, methyl 2,6-bis-O-(trimethylsilyl)-, cyclic butylboronate	SJEPBUGZJRDABB-DRRXZNNHSA-N	C17H20N2O	1904	15	270	2.4
949	30804-75-2	Cis-3-methylpent-3-ene-5-ol	QFXSWGXWZXSGLC-XQRVVYSFSA-N	C12H11NO2	1905	15	203	2.3
950	536-75-4	4-Ethylpyridine	VJXRKZJMGVSXPX-UHFFFAOYSA-N	C13H18N2O4	1905	15	268	2.4
951	74744-46-0	6-Tridecen-4-yne, (E)-	PHDAPKODRWQOBO-OUKQBFOZSA-N	C11H10N2O	1906	14	188	2.3
952	283170-85-4	Carbamic acid, N,N-dimethyl-, (2-methylthio-6-phenyl-4-pyrimidyl) ester	SYONBLWOTQHISY-UHFFFAOYSA-N	C10H14N4O2	1906	41	223	2.3
953	53366-54-4	(2-Methylbutylidene)cyclopentane	WEDHOVYBLBZKQA-UHFFFAOYNA-N	C10H4Cl4	1911	27	272	2.4
954	631868-96-7	3,5,8a-Trimethyl-4,6,8a,9-tetrahydronaphtho[2,3-b]furan	NXFJHCXGPPVGQH-UHFFFAOYSA-N	C12H7Cl3	1912	41	263	2.4
955	5804-89-7	1-Piperidynyl-2-triethylsilylethane	SHHXODWCRQJHAO-UHFFFAOYSA-N	C15H12	1915	26	194	2.3
956	2167-85-3	Pipazethate	DTVJXCOMJLLMAK-UHFFFAOYSA-N	C14H11N	1917	33	195	2.3
957	1855-09-0	1,2-Propanediol, 1-phenyl-	MZQZXSHFWDHNOW-UHFFFAOYSA-N	C12H7Cl3	1919	41	263	2.4
958	329922-46-5	Furazan-3-amine, 4-(1-piperidinoyl)-	XYHTWIYVANKCPM-UHFFFAOYSA-N	C18H30O	1919	27	264	2.4
959	405922-73-8	Hexyl 8-methylnonanoate	IXWTXOXYKLYMJO-UHFFFAOYSA-N	C10H5NO2	1921	25	174	2.2
960	53447-47-5	Lilac aldehyde, (2R,2'R,5'S)-	YPZQHCLBLRWNMJ-IVZWLZJFSA-N	C12H12N2O3	1921	14	231	2.4
961	626-98-2	Pent-2-enoic acid	YIYBQIKDCADOSF-UHFFFAOYSA-N	C7H14O2	1927	66	116	2.1
962	20551-34-2	4(3H)-Pyrimidinone, 5-chloro-2,6-dimethyl-	LXFHKZZKOARREG-UHFFFAOYSA-N	C12H26S2	1927	26	237	2.4
963	3857-25-8	5-Methylfurfuryl alcohol	VOZFDEJGHQWZHU-UHFFFAOYSA-N	C12H18N2O2S	1928	15	256	2.4
964	28992-32-7	1-[5-(3-Acetyl-4-hydroxyphenylthio)-2-hydroxyphenyl]ethanone	NGJSAAVWXRGMHA-UHFFFAOYSA-N	C17H22N2O	1930	15	212	2.4
965	7549-41-9	Pentanoic acid, 1,7,7-trimethylbicyclo[2.2.1]hept-2-yl ester, endo-	ILUAVCBOWYHFAI-UHFFFAOYSA-N	C16H20N2O3	1932	41	289	2.5
966	303-69-5	Prothipendyl	JTTAUPUMOLRVRA-UHFFFAOYSA-N	C13H12N2	1933	26	198	2.3
967	63633-79-4	1,2-Benzisothiazol-3(2H)-one, 2-(2-furanylcarbonyl)-, 1,1-dioxide	CDEUGGREIZGBIX-UHFFFAOYSA-N	C10H12O5	1933	15	214	2.3
968	84802-67-5	1,3-Diphenyl-2-hydroxy-4-benzoyl-4H-pyridazino(3,2-a)isoquinoline	QYKSRNWUGNRQIJ-UHFFFAOYSA-N	C12H6Cl2O	1935	47	241	2.4
969	10576-12-2	Ethanimidic acid, N-hydroxy-, ethyl ester	QWKAVVNRCKPKNM-UHFFFAOYSA-N	C14H18N2O5	1938	15	296	2.5
970	16695-88-8	4,6-Dimethylcyclohex-3-ene-1-carboxylic acid	DNMIFTCCOZVSBU-UHFFFAOYSA-N	C11H10ClNO2	1938	15	227	2.3
971	37827-63-7	2-(Benzylamino)-4-(phenylimino)naphthalen-1-one	DQYRIPUSLQRVCH-NJNXFGOHSA-N	C11H11NO	1940	37	175	2.2
972	19781-31-8	3-Ethyl-3-octene	KNIRLWRQSSLZCZ-UHFFFAOYSA-N	C24H62O6Si6	1944	40	526	2.8
973	26782-71-8	D-tert-Leucine	NPDBDJFLKKQMCM-BYPYZUCNSA-N	C9H11Cl2FN2O2S2	1945	26	337	2.5
974	3054-77-1	3-Bromo-2-methoxytropone	NEJKTXSCJWBCJQ-UHFFFAOYSA-N	C14H12Cl2	1950	50	254	2.4
975	54773-10-3	N-Tert.-butyl-2-isopropoxycarbonylazetidine	OXDQUKVGNIZCDE-UHFFFAOYSA-N	C10H6Cl6O	1953	15	325	2.6
976	317326-66-2	Furan-2(5H)-one, 4-benzylamino-3-bromo-5-(2-oxopropyl)-	JPWFSZHWSJZTPM-UHFFFAOYSA-N	C15H20O2	1954	26	233	2.4
977	10045-65-5	1H-Imidazole-2-carboxaldehyde, 1-(phenylmethyl)-	AKFHFMMKMUJLBU-UHFFFAOYSA-N	C14H13NO	1954	15	213	2.3
978	56052-65-4	Lanosta-9(11),25-dien-18-oic acid, 3-(acetyloxy)-20-hydroxy-16-oxo-, .gamma.-lactone, (3.beta.)-	QRSBJVOULFMDFG-UHFFFAOYSA-N	C11H11Cl3O3	1955	12	300	2.5
979	516-79-0	Ergosta-5,7-dien-3-ol	ZKQRGSXITBHHPC-UHFFFAOYNA-N	C17H29BrOSi	1957	15	361	2.6
980	45280-17-9	N,N-Dimethylicosa-5,8,11,14-tetraenamide	FCHAVFLICKAOOF-UHFFFAOYSA-N	C14H21NO4	1964	15	270	2.4
981	56621-35-3	1-Cyclohexene-1-carboxaldehyde, 5,5-dimethyl-3-oxo-	PIGJMFZYQUTSNI-UHFFFAOYSA-N	C15H16O3	1965	59	245	2.4
982	6284-81-7	Butane, 1,1',1'',1'''-(1,2-ethanediylidenetetrakis(oxy))tetrakis- (9CI)	LNDOAJBBKMXYGW-UHFFFAOYSA-N	C14H20N2O	1968	15	233	2.4
983	53004-56-1	4,4,6-Trimethyl-2-(N-methyl-m-chlorophenylamino)-5,6-dihydro-4H-1,3-thiazine	HZKZRJKRWZDOMT-UHFFFAOYSA-N	C14H12O3	1969	39	230	2.4
984	139656-42-1	Heptan-4-ol, O-tert-butyldimethylsilyl ether	NQWOXHVTHCKSFA-UHFFFAOYSA-N	C8H12O2	1977	14	142	2.1
985	4619-49-2	2-{[(2-Methylphenyl)methoxy]carbonyl}benzoate	KVSMKDGBGJGRRY-UHFFFAOYSA-M	C15H14O	1978	17	212	2.3
986	693-23-2	Dodecanedioic acid	TVIDDXQYHWJXFK-UHFFFAOYSA-N	C15H12	1980	27	194	2.3
987	49653-17-0	Acetic acid, ethoxyhydroxy-, ethyl ester	PGALUWKYZXVZMU-UHFFFAOYSA-N	C8H19O5PS2	1983	12	293	2.5
988	86761-76-4	Benzene, (5-methyl-1-hexenyl)-	HTGFAAXYUUHEAX-YRNVUSSQSA-N	C14H12S	1985	40	214	2.3
989	25684-04-2	2-Hydroxy-3-propyl-2-cyclopenten-1-one	XAXYCXCTGDUBNW-UHFFFAOYSA-N	C12H9ClO3S	1988	14	270	2.4
990	1639-01-6	2-Butanethiol, 2,3-dimethyl-	CRJLQECEGNIMNG-UHFFFAOYSA-N	C15H26O4	1989	14	271	2.4
991	296879-03-3	Pyrimidine-2,4(1H,3H)-dione, 5-bromo-1-(1-methoxyethyl)-	FNUOGHWMONWYCK-UHFFFAOYSA-N	C20H32	1989	51	274	2.4
992	98419-18-2	7-Isopropenyl-4,4,8,8-tetramethylbicyclo[4.2.0]octane-1,5-diol	PHDZQWDHUKCBPJ-UHFFFAOYSA-N	C16H14O4	1992	14	271	2.4
993	51520-95-7	1,5-Dithiaspiro[5.7]tridecane	OVXDXSHDIOMRQZ-UHFFFAOYSA-N	C19H32	1995	41	262	2.4
994	73913-74-3	Cyclopentane, 1-methylene-3-(1-methylethylidene)-	VIAXNIZDRUUMKF-UHFFFAOYSA-N	C16H19N	1999	15	226	2.4
995	6434-78-2	(2E)-2-Nonene	IICQZTQZQSBHBY-HWKANZROSA-N	C17H36O4Si2	2001	40	347	2.6
996	91455-15-1	(2,2-Dichlorovinyl)dimethylchlorosilane	UBXKSRDDONSWBO-UHFFFAOYSA-N	C16H10F6O2	2003	15	348	2.5
997	23964-58-1	Articaine	QTGIAADRBBLJGA-UHFFFAOYSA-N	C10H8O3	2003	26	177	2.2
998	6186-89-6	1-Ethyl 3-methyl malonate	LIRDIZPKBSSVBK-UHFFFAOYSA-N	C16H19ClN2	2004	15	276	2.4
999	3085-76-5	Diisopropylcyanamide	DGCUISYKMONQDH-UHFFFAOYSA-N	C14H16N2O2	2008	43	246	2.4
1000	13292-87-0	Dimethyl sulfide borane	RMHDLBZYPISZOI-UHFFFAOYSA-N	C17H26N2O	2014	29	198	2.5
1001	15301-69-6	Flavoxate	SPIUTQOUKAMGCX-UHFFFAOYSA-N	C14H11N	2017	14	195	2.3
1002	6837-24-7	1-Cyclohexylpyrrolidin-2-one	PZYDAVFRVJXFHS-UHFFFAOYSA-N	C15H18O2	2018	26	232	2.4
1003	111873-32-6	4-[(Dimethylamino)(dimethyl)silyl]butanenitrile	NSKWHBNUWYCLGX-UHFFFAOYSA-N	C11H10O4	2018	15	209	2.3
1004	33046-84-3	2-Pentenal, 5-phenyl-	DCEMFJJXTBOOAO-UHFFFAOYSA-N	C17H25NO2	2021	14	277	2.4
1005	64576-90-5	trans,trans-nona-2,4-dienol	NCPWFIVLKCFWSP-BSWSSELBSA-N	C8H8N2O3S	2023	15	215	2.3
1006	100049-35-2	1-Acetamido-1-propylcyclohexane	CODZLFPNPMUXQD-UHFFFAOYSA-N	C14H20O4Si	2034	15	284	2.4
1007	5703-04-8	Butanedioic acid, 2-methyl-2-(1-methylethyl)-	ZTPFWDMGYSWDAI-UHFFFAOYSA-N	C12H5Cl5	2034	43	333	2.5
1008	60504-06-5	N-(4-Methylcyclohexyl)acetamide	SZDASIWYASCDLC-UHFFFAOYSA-N	C7H10O5	2037	12	174	2.2
1009	82929-43-9	Butanedinitrile, 2,3-diamino-2,3-dimethyl-	RKDOSJJSRLQWAT-UHFFFAOYSA-N	C16H18O2Si	2037	27	273	2.4
1010	128231-64-1	2-(6-Methylpyridin-2-ylmethyl)cyclohexanol	HVPCGBHEMZZWMY-UHFFFAOYSA-N	C13H19N3O4	2038	14	283	2.4
1011	73105-76-7	Methyl 2,6-dimethyltridecanoate	PYTPTMNXDVWAGJ-UHFFFAOYSA-N	C18H35NO	2038	15	283	2.4
1012	55066-56-3	p-Tolyl isovalerate	MVDPTWHTUYDLTL-UHFFFAOYSA-N	C20H32	2041	18	274	2.4
1013	30434-65-2	3,4,4-Trimethyl-2-cyclopenten-1-one	BDINBSUUIUWFNH-UHFFFAOYSA-N	C15H10F6O2	2042	20	338	2.5
1014	28570-76-5	Acetophenone benzyloxime	MIDMIXGYBIKXMO-DTQAZKPQSA-N	C12H12O2	2044	14	190	2.3
1015	57983-18-3	L-Threonine, N-(trifluoroacetyl)-, 1-methylpropyl ester, trifluoroacetate (ester)	KXSDXODAASYPAD-FWPZAIACSA-N	C16H22O4	2045	39	278	2.4
1016	297763-33-8	3-(2,4-Dichlorophenyl)-2-(4-nitrostyryl)-4(3H)-quinazolinone	RIYIQUGZCDBZTJ-KPKJPENVSA-N	C18H30O	2045	26	262	2.4
1017	97371-50-1	4,6,10,10-Tetramethyl-5-oxatricyclo[4.4.0.0(1,4)]dec-2-en-7-ol	PNIQVCYAORGJMD-UHFFFAOYSA-N	C11H13N3O	2047	14	205	2.3
1018	513-85-9	2,3-Butanediol	OWBTYPJTUOEWEK-UHFFFAOYSA-N	C18H34O	2050	14	268	2.4
1019	6869-28-9	5.alpha.-Pregnan-18-ol, 3.beta.,20.alpha.-diamino-	VBLCWDAVCHSHDP-XLVUHOLYSA-N	C18H32O2	2051	38	280	2.4
1020	102-69-2	Tripropylamine	YFTHZRPMJXBUME-UHFFFAOYSA-N	C12H5Cl5	2054	41	333	2.5
1021	97778-15-9	Trimethyl[2-methylene-1-(4-pentenyl)cyclopropyl]silane	ULSFBBISWKOZGE-UHFFFAOYSA-N	C9H6BrNO	2057	26	227	2.4
1022	19549-76-9	4,5-Dimethyl-3-heptanol	UETCWEUMZPDOSH-UHFFFAOYSA-N	C6H7NO2	2058	37	127	2.1
1023	38079-85-5	Phosphine, bis(1-methylethyl)[3,3,3-trifluoro-1-oxo-2-(trifluoromethyl)propyl]-	YWAULNIPINYMGX-UHFFFAOYSA-N	C21H42	2060	14	294	2.5
1024	97-56-3	o-Aminoazotoluene	PFRYFZZSECNQOL-UHFFFAOYSA-N	C19H32	2061	16	262	2.4
1025	299-88-7	O,S-Dibenzoyl thiamine	AZJUFRDUYTYIHV-NKFKGCMQSA-N	C13H10O4	2062	26	233	2.4
1026	18770-62-2	2,2,3,3,4,4,5,5,6,6,7,7-Dodecafluoroheptyl octanoate	ZBQGYLOCTOSSHS-UHFFFAOYSA-N	C15H24NO4PS	2064	26	347	2.5
1027	114950-93-5	2-Aziridinecarbothioic acid, 1-(1-phenylethyl)-2-(phenylmethyl)-, S-phenyl ester, [S-(R*,R*)]-	CXNRIRAHDUVJKB-UHFFFAOYSA-N	C10H13ClN6	2067	12	256	2.4
1028	207601-71-6	3,4-Dihydro-4-hydroxy-3-methyl-6-phenyl-1,2,4-triazine	UPYCNSTTXYZIAO-UHFFFAOYSA-N	C15H10O	2070	40	208	2.3
1029	58884-56-3	1-(p-Bromobenzyl)-s-tetrazine	HVXIBYADJPBYMJ-UHFFFAOYSA-N	C12H4Cl6	2072	33	368	2.6
1030	7227-91-0	1-Phenyl-3,3-dimethyltriazene	LLROQAGEAVDYFP-UHFFFAOYSA-N	C14H19O6P	2073	14	314	2.5
1031	71186-25-9	Megastigma-4,6(Z),8(Z)-triene	BYDQKMZEOZVIJM-ZCRLHDOISA-N	C12H15Cl3	2073	26	268	2.4
1032	33959-26-1	2-Butanol, 4-mercapto-2-methyl-	CUGJLGLVJWHPDU-UHFFFAOYSA-N	C17H19NO4	2074	15	303	2.5
1033	82010-31-9	Boc-L-leucinol	LQTMEOSBXTVYRM-VIFPVBQESA-N	C13H18N2O3	2074	15	252	2.4
1034	14011-21-3	2-Nitroacetamide	QXDAKFBVTWGQHQ-UHFFFAOYSA-N	C17H18O2	2078	39	256	2.4
1035	5197-87-5	Benzyltripropylammonium chloride	YTRIOKYQEVFKGU-UHFFFAOYSA-M	C12H5Cl5	2080	42	334	2.5
1036	36597-11-2	1,5-Pentanedione, 3-(1-methylethyl)-2-(2-methyl-1-propenyl)-1,5-diphenyl-, (R*,S*)-	XVTZCXVAUIOBQU-UHFFFAOYSA-N	C13H10ClNO	2081	26	235	2.4
1037	36069-45-1	Muldamine	ZVYUDNWAHWVPPN-WGMPUXNISA-N	C14H22N2O	2085	26	235	2.4
1038	50611-15-9	.beta.-L-Idopyranoside, phenylmethyl 2,4-bis(acetylamino)-2,4,6-trideoxy-, 3-acetate	PMFBAYZWSDMPQZ-MUQPIXPQSA-N	C16H23NO3Si2	2086	15	336	2.5
1039	4160-54-7	1-tert-butyl-2,4-dinitrobenzene	KPARRRRVEGBOPI-UHFFFAOYSA-N	C17H32O3	2091	27	255	2.5
1040	37587-78-3	1-(Methoxymethoxy)-3-methyl-3-hydroxybutane	NAOSNDADTGYMRQ-UHFFFAOYSA-N	C19H34O2	2092	15	296	2.5
1041	26690-80-2	tert-Butyl N-(2-hydroxyethyl)carbamate	GPTXCAZYUMDUMN-UHFFFAOYSA-N	C14H26O8	2094	14	205	2.5
1042	37747-07-2	Cymemoxine	LSNJYLSTQVUKAO-UHFFFAOYSA-N	C10H12BrCl2O3PS	2099	39	363	2.6
1043	93250-08-9	Methyl 3,5-di-O-acetyl-2-acetamido-2,6-dideoxy-D-galactofuranoside	AWKZREQPWWLXSD-UHFFFAOYSA-N	C12H5Cl5	2100	51	334	2.5
1044	40123-56-6	2,6-Dibromo-4-nitrophenyl-.beta.-phenylpropionate	XVMQHWPLVGDJJX-UHFFFAOYSA-N	C17H18O2	2103	38	256	2.4
1045	538-32-9	Benzylurea	RJNJWHFSKNJCTB-UHFFFAOYSA-N	C13H12N2O3	2108	12	246	2.4
1046	1703-23-7	1,4-Bis(chloroacetyl)piperazine	QYHXZQGNMLVJPX-UHFFFAOYSA-N	C20H38O2	2114	17	250	2.5
1047	106942-29-4	Butanediamide, 2,3-dihydroxy-N,N'-bis(4-methylphenyl)-, (R,R)-(+)-	KNHRUQNJVNHSIR-HZPDHXFCSA-N	C16H13NS	2120	15	254	2.4
1048	96854-24-9	L-Serine, N-(methoxycarbonyl)-, methyl ester	ZJGPAXKSMSICGP-UHFFFAOYSA-N	C14H23NO	2124	27	223	2.3
1049	51953-18-5	Pyrimidine, 4-hydroxy-	DNCYBUMDUBHIJZ-UHFFFAOYSA-N	C14H14O3	2124	15	232	2.4
1050	309741-21-7	Acetamide, 2-[3-cyano-4-trifluoromethyl-6-(2-thienyl)-2-pyridylthio]-N,N-diethyl-	NZKOOBXCIIKYDJ-UHFFFAOYSA-N	C14H14O2	2126	27	216	2.3
1051	194720-35-9	1-Methoxy-3-dimethylaminocyclohexane (trans)	DANAVRAIEQLWDF-IUCAKERBSA-N	C12H5Cl5	2127	44	332	2.5
1052	116046-53-8	Ethyl 3-oxo-2-(trifluoromethyl)butanoate	AQRYRSMBPVPPMZ-UHFFFAOYSA-N	C13H18O3	2132	26	224	2.3
1053	29148-27-4	Diethyl 2-(p-tolyl)malonate	WGBSHZUHSDGHLV-UHFFFAOYSA-N	C11H8N2O4	2132	29	234	2.4
1054	282730-78-3	2-Oxo-2-phenylethyl 3-methyl-4-nitrobenzoate	HLJUZHBJHDGFSJ-UHFFFAOYSA-N	C16H13N	2135	15	221	2.3
1055	94833-77-9	1,5-Dithiaspiro[5,5]undec-2-ene, 2-amino-3-cyano-4-(3-fluorophenyl)-	QKMPJOQFAYOJHQ-UHFFFAOYSA-N	C12H5Cl5	2140	51	333	2.5
1056	254118-35-9	2-(3-Nitroanilino)-4,6-bis[2,2,2-trifluoro-1,1-bis(trifluoromethyl)ethyl]-1,3,5-triazine	DZQDXYUZMZFWSQ-UHFFFAOYSA-N	C8H8Cl2IO3PS	2146	26	416	2.6
1057	3849-21-6	Ethyl cyano(hydroxyimino)acetate	LCFXLZAXGXOXAP-UHFFFAOYSA-N	C8H9NO	2156	15	137	2.1
1058	1118-77-0	Hexadecanoic acid, 3,7,11,15-tetramethyl-, methyl ester	LAWJUFPULQZGLF-UHFFFAOYSA-N	C10H6ClN3	2162	12	206	2.3
1059	15874-26-7	1,4-Dioxane-2,3-diol, diacetate	BEQILXUZIKLZMS-UHFFFAOYSA-N	C18H34O2	2164	15	284	2.5
1060	349397-06-4	Benzenesulfonamide, 4-chloro-N,N-di(cyanomethyl)-	FETPZLCBQCVISN-UHFFFAOYSA-N	C12H6Cl4	2165	41	298	2.5
1061	16191-84-7	Sulfone, 2-chloroethyl p-chlorophenyl	KXQHTLXSDBXWNB-UHFFFAOYSA-N	C12H6Cl4	2182	44	298	2.5
1062	367-11-3	Benzene, 1,2-difluoro-	GOYDNIKZWGIXJT-UHFFFAOYSA-N	C12H5Cl5	2182	41	334	2.5
1063	60016-62-8	5-Propyl-1H-1,2,4-triazol-3-amine	GCPOFDRZTYMDKK-UHFFFAOYSA-N	C18H20N2	2191	15	267	2.4
1064	69744-65-6	D-Mannopyranose, 1,2,3,4-tetrakis-O-(trimethylsilyl)-, bis(trimethylsilyl) phosphate	CUWCCCIOWKKBTD-SFGZKKEESA-N	C17H24O2	2193	26	261	2.4
1065	69697-65-0	5-Phenyl-6,8-dioxa-3-thiabicyclo(3,2,1)octane 3,3-dioxide	DDIKQMBPRHNWSE-UHFFFAOYSA-N	C18H18	2198	14	236	2.4
1066	63839-85-0	1H-Indene-1-methanol, .alpha.-methyl-, acetate	FUUSVUZJPJTOGY-UHFFFAOYSA-N	C22H46	2200	26	312	2.5
1067	7144-08-3	3-Cholesteryl chloroformate	QNEPTKZEXBPDLF-JDTILAPWSA-N	C16H17BrN2	2206	15	320	2.5
1068	13681-87-3	Bis(diethyldithiocarbamato)copper	OBBCYCYCTJQCCK-UHFFFAOYSA-L	C12H4Cl6	2210	44	368	2.6
1069	67832-11-5	4-Bromo-2-methylbenzonitrile	LPEBMDFRIKYFCF-UHFFFAOYSA-N	C12H4Cl6	2220	43	368	2.6
1070	2714-60-5	Diphosphine, tetrakis(trifluoromethyl)-	GFWZGKUMKFSQHH-UHFFFAOYSA-N	C14H15NO2S	2222	15	264	2.4
1071	51052-72-3	4-Isopropylbicyclophosphate	CIEZMYRJRCLYNF-UHFFFAOYSA-N	C17H26O3	2225	39	280	2.4
1072	26891-64-5	Pyridine, 4-(butylthio)-	BJANPDOQTUMTHR-UHFFFAOYSA-N	C12H6Cl4	2226	32	298	2.5
1073	7145-20-2	2,3-Dimethylhex-2-ene	RGYAVZGBAJFMIZ-UHFFFAOYSA-N	C18H27ClO2	2234	26	160	2.5
1074	7223-54-3	3,9-Dimethyl-4,8-diaza-3,8-undecadiene-2,10-dione dioxime	DOWYCAWJRIEQOT-RHIRHAFFSA-N	C19H38O2	2236	26	299	2.5
1075	693-90-3	Isothiazole, 4-methyl-	YUTQRQJTFPEEPB-UHFFFAOYSA-N	C9H6Cl6O3S	2236	13	410	2.6
1076	717-21-5	2-Propen-1-one, 3-(2-furanyl)-1-phenyl-	BVAGSGSYUAOFPJ-CMDGGOBGSA-N	C15H11ClN2O	2244	50	273	2.4
1077	32566-61-3	Octahydroazocine, 3-bromo-2-oxo-	XWFHRFPXRGEOGA-UHFFFAOYSA-N	C13H9NO	2245	26	197	2.3
1078	22014-28-4	Benzaldehyde, 2,4-dinitro-, azine	UELVJGQZRPTQQG-BGPOSVGRSA-N	C12H9BrN2O	2247	41	279	2.4
1079	6943-68-6	(2-Amino-6-oxo-3,6-dihydropyrimidin-4-yl)acetic acid	NFUONTBACKPJDT-UHFFFAOYSA-N	C15H12ClNO2	2252	42	276	2.4
1080	332144-70-4	2-Cyclohexenone, 5,5-dimethyl-3-(4-piperidyl)methylamino-	GZAMZXZKUKFMAI-UHFFFAOYSA-N	C12H11ClN2O3	2254	12	269	2.4
1081	121518-11-4	1,6-Dihydro-1-methyl-2-methylthio-5-((E)-2-ethoxycarbonylvinyl)-4-(2,3,4-tri-O-acetyl-.beta.-D-xylopyranosylamino)-1H-pyrimidin-6-one	BVBZVTWCLPUGOQ-YZLFROAZSA-N	C12H14N2O2	2254	15	220	2.3
1082	56613-80-0	(R)-beta-Aminophenethyl alcohol	IJXJGQCXFSSHNL-QMMMGPOBSA-N	C16H15ClN2	2260	15	274	2.4
1083	35208-00-5	3-(3,4-Dibromo-1,1,2,2-tetrafluorobutyl)-1,1,2,2-tetrafluorocyclobutane	GOUHRDBEHCFRFL-UHFFFAOYSA-N	C15H21NO2S	2267	26	165	2.4
1084	107954-67-6	1,4-Oxathiin, 5,6-dihydro-3-(hydroxymethyl)-2-methyl-	XSILAWIZXNAWOO-UHFFFAOYSA-N	C19H27NO	2269	15	287	2.5
1085	3155-99-5	4-Benzoyl-3-methoxyisocoumarin	MDAYITJBLXWAHK-UHFFFAOYSA-N	C9H10N4O4	2272	15	241	2.4
1086	509-67-1	Pholcodine	GPFAJKDEDBRFOS-FKQDBXSBSA-N	C12H5Cl5	2286	33	333	2.5
1087	61402-37-7	1,3,6-Trimethyl-7-oxo-1,7-dihydro-[1,2,4]triazolo(4,3-b)[1,2,4]=triazine	GGQZMPGVQJOSAH-UHFFFAOYSA-N	C9H10ClN2O5PS	2287	15	328	2.5
1088	311-86-4	2-bromo-3,3,3-trifluoropropan-1-ol	FJNZCBUVTKMTNI-UHFFFAOYSA-N	C21H32O2	2291	26	318	2.4
1089	41268-75-1	Azetidine, 1-(trimethylsilyl)-	ZJXXRSTXPXHFCO-UHFFFAOYSA-N	C10H12O2	2295	25	167	2.2
1090	3112-90-1	alpha-(Methylsulphonyl)toluene	BEARMXYKACECDH-UHFFFAOYSA-N	C11H12NO5PS	2296	12	303	2.5
1091	1608-26-0	Phosphorous triamide, hexamethyl-	XVDBWWRIXBMVJV-UHFFFAOYSA-N	C10H11Cl7	2297	99	349	2.6
1092	17429-46-8	1(2H)-Naphthalenone, octahydro-8a.beta.-methyl-2-(p-methylbenzylidene)-	ZKXGXMOHXHAUKT-DTQAZKPQSA-N	C20H30O	2302	18	288	2.5
1093	63006-68-8	Acetic acid, (phenylthio)-, 1,1-dimethylethyl ester	DCBFWYUEVNDENZ-UHFFFAOYSA-N	C20H30O	2303	26	288	2.5
1094	42282-85-9	2,4-Azetidinedione, 3,3-diethyl-	OQYOLDLENQHHFM-UHFFFAOYSA-N	C21H25NO	2303	14	309	2.5
1095	6072-63-5	2-(2-nitrobenzylidene)hydrazinecarbothioamide	JPGHPSUGYJSANW-UHFFFAOYSA-N	C19H37ClO2	2306	27	298	2.5
1096	318466-56-7	Imidazo[4,5-d]imidazole-2,5-dione, perhydro-1-ethyl-4,6-dimethyl-3-(2-oxiranylmethyl)-	KSCIZIUSEJNNPB-UHFFFAOYSA-N	C21H42O2	2308	15	311	2.5
1097	100849-47-6	5,5-Diallyl-1,3-bis(methylthiomethyl)-2,4,6-pyrimidinetrione	WZYPGBAEWCBUQW-UHFFFAOYSA-N	C20H35NO2	2315	54	240	2.5
1098	92623-83-1	Pravadoline	MEUQWHZOUDZXHH-UHFFFAOYSA-N	C15H21N3O	2315	16	261	2.4
1099	102806-87-1	Myristoyl-glycinamide	MIESNBKWDLNVOP-UHFFFAOYSA-N	C12H4Cl6	2319	41	368	2.6
1100	298193-76-7	2-piperidinoethyl o-chlorobenzoate	NUTMUOIVECVZDX-UHFFFAOYSA-N	C15H12N2O	2323	18	238	2.4
1101	107553-24-2	Imidazole, 2-[2-bromo-1,1,2,2-tetrafluoroethyl]-	SODJDKRZGCDVSF-UHFFFAOYSA-N	C9H6Cl6O4S	2328	15	430	2.6
1102	29777-11-5	5-Hexyn-1-amine, N,N-diethyl-	XNYOXGCZHDGEAD-UHFFFAOYSA-N	C19H20O4	2336	26	313	2.5
1103	6622-69-1	N-(1,3,3-Trimethylbicyclo[2.2.1]hept-2-yl)formamide	HEAPZMBCQFVXPU-UHFFFAOYSA-N	C15H12O3	2340	27	242	2.4
1104	513-53-1	2-Butanethiol	LOCHFZBWPCLPAN-UHFFFAOYSA-N	C17H36O3S	2345	15	226	2.5
1105	2568-61-8	N-Methyl-di(2-propynyl)-amine	SQRXWXCCRCQPKC-UHFFFAOYSA-N	C16H14OS	2349	27	257	2.4
1106	1722-10-7	3-Chloro-6-methoxypyridazine	XBJLKXOOHLLTPG-UHFFFAOYSA-N	C21H12F14N2O2	2358	27	593	2.8
1107	1939-27-1	3-Trifluoromethylisobutyranilide	GETMKVRSDFVVHL-UHFFFAOYSA-N	C18H39O7P	2363	15	399	2.6
1108	14469-83-1	(5-Bromopentyl)benzene	QICUPOFVENZWSC-UHFFFAOYSA-N	C14H17NO2	2364	27	233	2.4
1109	312311-98-1	4-Penten-3-one, 2-methyl-5-(1,3,5-trimethylpyrazol-4-yl)-4-(1,2,4-triazol-1-yl)-	YSJWNKFKLCACKC-MLPAPPSSSA-N	C22H44O2	2368	27	342	2.5
1110	4532-06-3	Phosphoric acid, diethyl 3-nitrophenyl ester	VXPBWHFHOQMMHT-UHFFFAOYSA-N	C15H17Cl2N3O	2370	15	328	2.5
1111	96-49-1	1,3-Dioxolan-2-one	KMTRUDSVKNLOMY-UHFFFAOYSA-N	C3H8N2OS	2370	26	123	2.1
1112	112904-68-4	Dimethyl 3-([tert-butyl(dimethyl)silyl]oxy)pentanedioate	FWFWHMYZKRZNTL-UHFFFAOYSA-N	C6H12N5O2PS2	2373	26	283	2.4
1113	53829-59-7	1-O-Benzoyl-.beta.-D-fructopyranose 2,3:4,5-bis(benzeneboronate)	DQSCAKHZOQXAEM-UHFFFAOYSA-N	C17H12O4	2373	15	281	2.4
1114	576-15-8	1H-Indole, 1-acetyl-	UUCUQJHYUPXDHN-UHFFFAOYSA-N	C22H46O4Si2	2375	27	429	2.6
1115	109-19-3	Butyl 3-methylbutanoate	AYWJSCLAAPJZEF-UHFFFAOYSA-N	C11H11NO2	2375	14	192	2.3
1116	13556-84-8	2,2'-Dichloroazoxybenzene	NKUNBLUACJUHOA-NXVVXOECSA-N	C17H21NO3	2380	27	290	2.5
1117	292841-51-1	Quinoline-4-carboxylic acid, 2-(1-piperazino)-, methyl ester	RYPDJGVKFIXLDP-UHFFFAOYSA-N	C10H9Cl4NO2S	2381	15	353	2.5
1118	85544-38-3	Disulfide, bis((methylthio)methyl)	QLDCJQYUNZUCHD-UHFFFAOYSA-N	C21H27NO	2384	41	310	2.5
1119	13291-74-2	Gentamicin a	LKKVGKXCMYHKSL-KDDNQOJDSA-N	C18H35NO	2386	17	283	2.4
1120	104-85-8	4-Methylbenzonitrile	VCZNNAKNUVJVGX-UHFFFAOYSA-N	C12H3Cl7	2392	44	404	2.6
1121	159395-77-4	2-Methyl-2-butyl methylphosphonofluoridate	UIZHEISFFIBIRH-UHFFFAOYSA-N	C13H9NO	2414	40	197	2.3
1122	16221-26-4	NSC 106691	DKSIIBGSINRRNO-UHFFFAOYSA-N	C17H10O	2418	27	233	2.4
1123	2517-52-4	Methyl 1-formyl-17-methoxyaspidofractinine-21-carboxylate	NJLKGEGVAFDBDJ-NNNCCGCYSA-N	C13H19N3O6S	2418	41	347	2.5
1124	121-93-7	Ethanol, 2,2'-[(1-methylethyl)imino]bis-	HHRGNKUNRVABBN-UHFFFAOYSA-N	C9H9Cl2NO2	2420	25	238	2.4
1125	88303-21-3	exo-2-Aminonorbornane, N-tosyl-	LLFRVFUBIFHUHF-UHFFFAOYSA-N	C14H14O6	2429	14	281	2.4
1126	106-74-1	2-Ethoxyethyl acrylate	FWWXYLGCHHIKNY-UHFFFAOYSA-N	C22H44O2	2429	15	343	2.5
1127	19618-30-5	1-[3,3-Bis(4-chlorophenyl)acryloyl]-4-methylpiperazine	SROAMJVVHOYPKJ-UHFFFAOYSA-N	C6H7NO	2430	14	111	2
1128	40123-51-1	2-Nitrophenyl-.beta.-phenylpropionate	QIRSBSAUGCCRRK-UHFFFAOYSA-N	C15H18N2	2430	27	228	2.4
1129	24399-15-3	(1S,3R)-1-Methyl-3-(prop-1-en-2-yl)cyclohexane	WOUXRHNTGOLKPF-VHSXEESVSA-N	C20H23NO3	2431	12	327	2.5
1130	39101-54-7	(3,5-Dimethylphenyl)acetonitrile	LMUKNQSVBFEUKR-UHFFFAOYSA-N	C17H10O	2432	16	232	2.4
1131	54097-95-9	1-(7,7,9,9-Tetramethyl-1,4-dioxa-8-aza-spiro[4.5]dec-8-yl)-ethanone	MFFPIWJEARZYNE-UHFFFAOYSA-N	C19H26O3Si2	2432	29	362	2.6
1132	55724-21-5	Ergost-5-en-3-ol, 22,23-dimethyl-, acetate, (3.beta.)-	MRVXGZNZQXAZQK-JKNXBOPSSA-N	C18H12	2437	18	230	2.4
1133	30926-02-4	Diazene, bis(4-methylphenyl)-, (Z)-	WNVWWDKUMKBZQV-FOCLMDBBSA-N	C16H14N2O2	2440	65	267	2.4
1134	106542-12-5	(Z)-8-Hydroxy-4,7-dimethyl-oct-6-enoic acid lactone	MDFXCJLVZBNXBA-WTKPLQERSA-N	C23H28O4	2444	14	370	2.6
1135	329712-58-5	Butanedioic acid, monohydrazide, N"-(2-pyridylcarbonyl)-	ZSJJJMPFVONRLE-UHFFFAOYSA-N	C20H26O2	2446	27	300	2.5
1136	185815-42-3	2,6,8-Decatrienamide, N-(2-phenylethyl)-, (2E,6Z,8E)-	ZVLFTTDBSQNTOB-UHFFFAOYSA-N	C16H18N2	2450	27	241	2.4
1137	60114-04-7	4-(2-isothiocyanatoethyl)phenol	DDWUOCNNMSTNMY-UHFFFAOYSA-N	C20H14	2453	27	257	2.4
1138	87920-05-6	2-Hydroxy-N,2,3,3-tetramethylbutanamide	BEJFIPVINMMCAV-UHFFFAOYSA-N	C16H14O5	2459	27	288	2.5
1139	56718-71-9	Phenol, 4-(2-methoxyethyl)-	FAYGEALAEQKPDI-UHFFFAOYSA-N	C16H17ClN2O	2463	40	291	2.5
1140	77573-53-6	1(2H)-Naphthalenone, 6-acetyloctahydro-8a-methyl-, (4a.alpha.,7.beta.,8a.beta.)-	SNFWDSAVPLXDPZ-UHFFFAOYSA-N	C17H19NO3	2464	14	288	2.5
1141	7766-36-1	N-(4-Methylphenyl)prop-2-enamide	CNXASKVINSMOTB-UHFFFAOYSA-N	C11H8Cl2N2O	2469	15	260	2.4
1142	18675-34-8	Neodihydrocarveol	KRCZYMFUWVJCLI-UHFFFAOYSA-N	C16H12O3	2472	15	255	2.4
1143	16703-52-9	Acetic acid, (dimethylamino)oxo-, ethyl ester	HMALWDVRMHVUAW-UHFFFAOYSA-N	C24H31NO	2473	29	349	2.5
1144	51865-32-8	2-Cyclopenten-1-one, 3-bromo-	SLILNCISGMCZCQ-UHFFFAOYSA-N	C20H32O	2480	29	290	2.5
1145	2309-38-8	Furosta-5,20(22)-dien-3,27-diyl diacetate	SYAZYBRDBNTORM-UHFFFAOYNA-N	C19H32O2	2484	19	295	2.5
1146	1560-75-4	Nonacosane, 2-methyl-	NLAGNNORBYGNAV-UHFFFAOYSA-N	C23H46O2	2492	27	356	2.5
1147	17048-35-0	Triethylamine, 2-(trimethylsiloxy)-	WPKGWCLLPDCEQS-UHFFFAOYSA-N	C20H30O6	2496	15	368	2.6
1148	18710-02-6	a-2-Pyridyl-2-trifluoromethyl-4-quinolinemethanol	DVWLNCRMWHINCV-UHFFFAOYSA-N	C18H10O2	2500	17	261	2.4
1149	18766-90-0	5,9(1H,6H)-Benzocyclooctenedione, octahydro-7,7-dimethyl-	IMESUUGSKHAWPT-UHFFFAOYSA-N	C6H6O2S	2501	25	145	2.2
1150	3459-80-1	Benzene, [(1,1-dimethylethoxy)methyl]-	TZGIRWVSWPFWBP-UHFFFAOYSA-N	C12H6Cl4O2S	2503	27	360	2.6
1151	33909-98-7	.beta.-D-Glucopyranoside, 2,3-bis(acetyloxy)-3-(1-phenyl-1H-pyrazolo[3,4-b]quinoxalin-3-yl)propyl, 2,3,4,6-tetraacetate, [S-(R*,S*)]-	ZJAIYLCEZUAVPF-SPEAXMNTSA-N	C16H21Cl3O3	2511	15	373	2.6
1152	309286-57-5	Thiophene-2-carboxamide, N-[2-oxo-2-(1-pyrrolidinyl)-1-(2-thienylmethylene)ethyl]-	FKCAQFANNYFTOT-ACCUITESSA-N	C18H14O4	2525	33	297	2.5
1153	119-94-8	N-Benzyl-N-ethyl-m-toluidine	VIACAIAQHPLINF-UHFFFAOYSA-N	C10H12N3O3PS2	2525	12	270	2.5
1154	25413-64-3	1-Butanamine, N-nitroso-N-propyl-	SVTBQUKRCVPUHS-UHFFFAOYSA-N	C12H16N4O4	2527	15	283	2.4
1155	6320-01-0	m-Bromobenzenethiol	HNGQQUDFJDROPY-UHFFFAOYSA-N	C10Cl12	2530	60	443	2.7
1156	69739-43-1	2-Cyclohexyl-4-hydroxymethyl-8a-methyloctahydrobenzo[e][1,2]oxazine-3-carbonitrile, TBDMS derivative	DXZLARWXNRKRBW-UHFFFAOYSA-N	C7H8O3	2531	43	140	2.1
1157	2490-48-4	2-Methylhexadecan-1-ol	FCSBKDJGLIURSH-UHFFFAOYNA-N	C18H20N2S	2536	15	299	2.5
1158	55103-85-0	Gorgost-5-en-3-ol, (3.beta.)-, TMS derivative	XQQJUXMQEBAABW-UHFFFAOYSA-N	C21H35NO	2542	15	318	2.5
1159	63517-77-1	Di(1,2,3-triazolo[4,5-a:4,5-c])benzene, 5-methyl-2,7-diphenyl-	UWPKNHXUQUUVAO-UHFFFAOYSA-N	C15H22O6	2547	39	298	2.5
1160	20287-22-3	2-Hydroxy-1,4-naphthoquinone 4-monoisobutyroylhydrazone	MPSHDRQKKSCRBL-RVDMUPIBSA-N	C21H41BrO2	2549	26	325	2.6
1161	1502-24-5	2,3-Dimethylcyclohexan-1-ol	KMVFQKNNDPKWOX-UHFFFAOYNA-N	C16H20N2O	2553	26	258	2.4
1162	186956-50-3	Propan-1-one, 3-(5-methyl-3-isoxazolylamino)-1-phenyl-	KOLVRZSUBIQCLC-UHFFFAOYSA-N	C20H31NO7	2553	35	397	2.6
1163	133346-51-7	5-Hydroxy-1-phenyl-1H-1,2,3-triazole-4-carboxanilide	SRYMRYNHMKFTPQ-UHFFFAOYSA-N	C21H40O5	2561	19	355	2.6
1164	143413-73-4	Merodantoin	XUHLNLNNPFTDLA-UHFFFAOYSA-N	C24H48O2	2564	26	371	2.6
1165	69626-04-6	1,4-Dithiin, 5-(1,1-dimethylethyl)-2,3-dihydro-, 1,1-dioxide	QXHSVMSKHMMQTM-UHFFFAOYSA-N	C12H16N4O4	2568	14	283	2.4
1166	32064-85-0	Quinoline, decahydro-1,7-dimethyl-	WKFDCIIUHBUBBF-UHFFFAOYSA-N	C17H14O4	2571	15	285	2.5
1167	287918-56-3	N-Benzyl-N'-isopropyl-N-(pyridin-3-ylmethyl)urea	LVBCYNMZWYKZCV-UHFFFAOYSA-N	C19H14	2577	14	245	2.4
1168	15356-74-8	2(4H)-Benzofuranone, 5,6,7,7a-tetrahydro-4,4,7a-trimethyl-	IMKHDCBNRDRUEB-UHFFFAOYSA-N	C19H21NO4	2587	14	330	2.5
1169	20129-49-1	3-Methyldotriacontane	YXJZLSDRPAJSLL-UHFFFAOYNA-N	C24H48O2	2594	26	371	2.6
1170	1082-68-4	[2-(5-Bromo-2-methyl-1H-indol-3-yl)ethyl]dimethylamine	XKUNEJOXNJJRCB-UHFFFAOYSA-N	C10H13NO	2600	26	165	2.2
1171	74630-27-6	Phenyl(1,7,7-trimethylbicyclo[2.2.1]hept-2-yl)phosphinous chloride	ZZXUWGKZBSNIPA-UHFFFAOYSA-N	C19H22N2O	2601	15	298	2.5
1172	14007-64-8	Butetamate	CKWHSYRZDLWQFV-UHFFFAOYSA-N	C26H42O4	2602	27	295	2.6
1173	591-34-4	Propanoic acid, 1-methylpropyl ester	VPSLGSSVPWVZFG-UHFFFAOYSA-N	C25H50	2604	26	352	2.5
1174	104439-12-5	Vanadium, (.eta.5-2,4-cyclopentadien-1-yl)[(1,2,3,4,4a,8a-.eta.)-naphthalene]-	HGKIVITZESPZST-UHFFFAOYSA-N	C25H54O4Si2	2607	27	461	2.7
1175	19550-54-0	5,9-Dimethyl-8-decen-3-ol	YBQNRPVINYKRGQ-UHFFFAOYSA-N	C20H32O2	2609	39	305	2.5
1176	51973-26-3	1,2,4,5-Tetrazine, 3,6-bis(4-methylphenyl)-	XFRAZGWQOHTYEX-UHFFFAOYSA-N	C12H3Cl7	2609	60	402	2.6
1177	148988-04-9	1-(4-Aminophenyl)-3,6-diazahomoadamantan-9-one hydrazone	AVIFPKNWNZEJEE-UHFFFAOYSA-N	C18H16O3	2613	37	283	2.4
1178	296243-04-4	Phenol, 4-(5-bromo-2,4-dimethoxybenzylidenamino)-	HOHLEYNZZZDPNP-RQZCQDPDSA-N	C20H30O2	2615	31	304	2.5
1179	102353-73-1	4-[p-Fluorobenzylamino]-1-.beta.-d-ribofuranosylpyrazolo[3,4-d]pyrimidine	DESDRKNRAGQDJP-VMUDFCTBSA-N	C15H12O6	2626	26	291	2.5
1180	116943-03-4	Pyrrolidine, 1-(1-oxo-7-methyl-8-hexadecenyl)-	CLCOLUCTLDSCJE-XNTDXEJSSA-N	C19H19NOS	2633	41	312	2.5
1181	57291-09-5	5-methyl-2-(1-methylethylidene)cyclohexanone oxime	FXBOSCKBLTVABQ-UHFFFAOYSA-N	C19H24O2	2635	15	287	2.5
1182	872-85-5	4-Pyridinecarboxaldehyde	BGUWFUQJCDRPTL-UHFFFAOYSA-N	C21H31NO4	2637	39	288	2.6
1183	61828-09-9	Tetracosylcyclohexane	WMFMOFURZNHHDD-UHFFFAOYSA-N	C20H30O2	2649	15	304	2.5
1184	36258-07-8	5-Ethylcyclopent-1-ene-1-carboxylic acid	QRYJADCYIVMGRH-UHFFFAOYSA-N	C19H28O2	2651	14	291	2.5
1185	56666-39-8	1-(11-Octadecynoyl)pyrrolidine	YLDORURSHUICHA-UHFFFAOYSA-N	C14H6Cl2O4	2657	20	314	2.5
1186	459844-31-6	Nopyl propanoate	UHQXDKLOMGZPJS-UHFFFAOYSA-N	C22H27NO	2670	41	320	2.5
1187	620-79-1	Ethyl 2-benzyl-3-oxobutanoate	XDWQYMXQMNUWID-UHFFFAOYSA-N	C27H54	2693	27	379	2.6
1188	14090-88-1	4,6-Nonanedione	ZDYWPVCQPUPOJV-UHFFFAOYSA-N	C19H20O4	2704	27	315	2.5
1189	833-18-1	p-Fluorophenyl succinic acid	XNRHEYDUHJREKB-UHFFFAOYSA-N	C18H24O2	2707	16	274	2.4
1190	75268-06-3	2-Butanone, (2-ethoxyethyl)methylhydrazone	XKAMZPQHAMBEET-MDZDMXLPSA-N	C16H12Cl2N2O2	2710	39	339	2.5
1191	3352-87-2	N,N-Diethyldodecanamide	CWNSVVHTTQBGQB-UHFFFAOYSA-N	C16H8Cl2FN5O	2729	108	375	2.6
1192	20207-67-4	Methyl 9,10,12,13,15,16-hexamethoxyoctadecanoate	XGIZGKFQEJQIOL-UHFFFAOYSA-N	C19H28O2	2729	27	291	2.5
1193	89853-89-4	2(1H)-Pyrimidinone, 4-[(2-carboxyethyl)amino]-	LVQXVSYFJMWEEF-UHFFFAOYSA-N	C15H11ClN2O2	2731	40	290	2.5
1194	4071-95-8	[(1,1,1,3,3,3-Hexafluoropropan-2-yl)oxy](trimethyl)silane	MXRHDODIQIPPQL-UHFFFAOYSA-N	C15H17I2NO2	2737	15	498	2.7
1195	51719-73-4	Methanone, bis(5-methyl-1H-1,2,3-triazol-4-yl)-	PKSSFECRGQEAEI-UHFFFAOYSA-N	C17H14O4	2747	15	285	2.5
1196	6753-24-8	2,4-DB-butyl	IXXKVXJYFVAQBI-UHFFFAOYSA-N	C17H14O4	2747	15	285	2.5
1197	40941-46-6	Benzenepropanoic acid, .alpha.-[(2,4-dinitrophenyl)hydrazono]-4-hydroxy-	OXQYJJNXWQYWCT-LGMDPLHJSA-N	C20H12	2748	74	254	2.4
1198	18673-13-7	Methyl 3-(ethylsulfanyl)propanoate	HKZAEFYOTHDMNN-UHFFFAOYSA-N	C23H44O5	2753	27	383	2.6
1199	114431-25-3	6H-6,12-Methanodibenzo[b,f]thiocin-12-carbonitrile, 11,12-dihydro-,5,5-dioxide	XGAGDIVRJDTINY-UHFFFAOYSA-N	C21H26N2O3	2762	15	357	2.5
1200	53074-96-7	Ethyl 1-piperidineoxoacetate	ASBDXHCMVYVJQQ-UHFFFAOYSA-N	C17H14O5	2771	14	301	2.5
1201	306743-42-0	Benzamide, 2,4-dichloro-N-(3-acetylaminophenyl)-	UQMSSODGOZFIFG-UHFFFAOYSA-N	C28H58	2773	27	394	2.6
1202	7133-23-5	Sulfide, tert-butyl cyclohexyl	ZNPQTUSPUQIGNA-UHFFFAOYSA-N	C26H52O2	2781	16	398	2.6
1203	55176-83-5	5,12:6,11-Dimethanodibenzo[b,h]biphenylene, 5,5a,5b,6,11,11a,11b,12-octahydro-	PXFPIEXUJYCYAK-UHFFFAOYSA-N	C20H24N2O6	2791	41	390	2.6
1204	2130-57-6	6,6'-Bis(2-methylbenz[d][1,3]oxazin-4-one)	QOAAZOVWOPMNGS-UHFFFAOYSA-N	C20H24N2OS	2802	15	343	2.5
1205	142947-21-5	Pyrocatechol dipentyl ether	XYJBIADAEAEWNG-UHFFFAOYSA-N	C17H14O4	2803	15	285	2.5
1206	93-53-8	Hydratropaldehyde	IQVAERDLDAZARL-UHFFFAOYSA-N	C27H48	2814	41	374	2.6
1207	594-70-7	Propane, 2-methyl-2-nitro-	AIMREYQYBFBEGQ-UHFFFAOYSA-N	C22H27ClN2O	2815	41	372	2.6
1208	85107-48-8	Propane-1,3-diol 2-nitro-4-carboxy-benzeneboronate	ZLLRVBAUHGMGKP-UHFFFAOYSA-N	C22H26FNO2	2828	27	356	2.7
1209	532-27-4	2-Chloroacetophenone	IMACFCSSMIZSPP-UHFFFAOYSA-N	C18H14F4N2O4S	2832	15	432	2.6
1210	136911-61-0	Silane, tert-butyl[1-methoxy-3,3-dimethyl-1-(2,2,2-trifluoroethoxy)butoxy]dimethyl-	ZEGMOFNHVNTQFW-UHFFFAOYSA-N	C6H12N2NiS4	2833	14	306	2.5
1211	113777-22-3	2-Pyridin-2-ylmethyl-cyclohexanone	ZSYZYWBQPGUCEW-UHFFFAOYSA-N	C17H19NO3	2841	27	285	2.5
1212	530-08-5	Isoetharine	HUYWAWARQUIQLE-UHFFFAOYSA-N	C26H23F2NO4	2844	26	454	2.7
1213	13676-58-9	1-Butene, 1,4-dichloro-	SWSOIFQIPTXLOI-HNQUOIGGSA-N	C24H41NO2	2846	26	376	2.6
1214	53966-45-3	1H-Imidazole-4-ethanamine, 1,5-dimethyl-	MUIPUXOFODSCNT-UHFFFAOYSA-N	C16H9NO2S	2852	26	283	2.4
1215	52479-54-6	2-Formylphenyl(methyl)formamide	JESCJTJYQXWRFA-UHFFFAOYSA-N	C18H19ClN4	2866	37	329	2.5
1216	67138-68-5	Benzamide, N-(3-benzofuryl)-	ZAHOCPVVQPLAQN-UHFFFAOYSA-N	C16H11NO3	2870	15	268	2.4
1217	694-62-2	1-Chloro-2,3,3-trifluorocyclobutene	NTBUBNMKBVNZBB-UHFFFAOYSA-N	C23H29NO3	2872	42	369	2.6
1218	1192-18-3	(Z)-1,2-Dimethylcyclopentane	RIRARCHMRDHZAR-KNVOCYPGSA-N	C12H12N2O2S	2880	27	252	2.4
1219	13284-51-0	Acetophenone 4-[1-Methyl-4-diethylaminobutyl]thiosemicarbazone	TWONHVIRGMLHLO-SILNSSARSA-N	C23H39NO	2880	27	348	2.5
1220	74421-06-0	5-Ethyl-2,4-dimethyl-2-heptene	AQIBDARJRJYHHA-UHFFFAOYSA-N	C20H18ClNO4	2883	43	374	2.6
1221	350699-88-6	Propynol, 1-[3-fluoro-4-(4-methyl-1-piperazinyl)phenyl]-1-methyl-3-phenyl-	JYZHXVVQCBMBKU-UHFFFAOYSA-N	C21H32O3	2890	40	332	2.5
1222	329182-33-4	Ethyl 2-acetamido-2-(cyclohexylamino)-3,3,3-trifluoropropionate	LGACQGXFILSXSW-UHFFFAOYSA-N	C24H18	2891	27	309	2.5
1223	125444-55-5	5,8,9,11-Tetrahydro-7H-6,10-diselenabenzocyclononene	DUGFIBIIWFUFAO-UHFFFAOYSA-N	C19H15ClN2O2	2896	39	341	2.5
1224	36701-01-6	Pentanoic acid, 2-furanylmethyl ester	HRYAVTBTUKVHBU-UHFFFAOYSA-N	C20H26N2O	2900	15	313	2.5
1225	6912-07-8	Hexadecane, 5-butyl-	WCYRXBXHFUHSAH-UHFFFAOYSA-N	C19H40O10	2903	15	385	2.6
1226	19550-89-1	2,2-Dimethylhex-5-en-3-ol	PXYGGMCZALUAQW-UHFFFAOYNA-N	C16H12O4	2923	15	271	2.4
1227	68595-79-9	3,4-Dihydroxybenzyl alcohol,tris(trimethylsilyl)-	WVIXXZRTUYPFGU-UHFFFAOYSA-N	C19H18O4	2926	39	311	2.5
1228	5883-33-0	Bicyclo[2.2.1]hept-5-ene-2,3-dicarboxylic acid, diethyl ester	UXRMRBNLTQHPEU-UHFFFAOYSA-N	C25H32N2O2	2930	42	392	2.6
1229	66675-19-2	Propene, 1,2-dibenzoylamino-	SWZRUZRZGJNLEO-SEYXRHQNSA-N	C19H24N2O	2931	26	299	2.5
1230	1539266-13-1	N-[(2-fluorophenyl)methyl]-2-(4-iodo-2,5-dimethoxyphenyl)ethanamine;hydrochloride	GHAILJKILCIMFT-UHFFFAOYSA-N	C17H15NO5	2955	76	314	2.5
1231	67149-04-6	Ethynyltetrafluorphosphorane	GNLUTFLQVFMFLJ-UHFFFAOYSA-N	C22H28O4	2959	27	358	2.6
1232	1599-68-4	Henicos-1-ene	JTOGFHAZQVDOAO-UHFFFAOYSA-N	C28H56O2	3027	37	425	2.6
1233	70095-91-9	Spiro[cyclohexanol-3,6'-piperidin-2'-one], 2-butyl-	RXNILULQSMPSOF-UHFFFAOYSA-N	C20H24O3	3037	15	315	2.5
1234	144243-30-1	Azacyclohexane, 1-[(3,4-dichlorophenyl)acetyl]-3-[1-pyrrolidyl]-	AFMAESCFFUNBMY-UHFFFAOYSA-N	C22H26F3N3OS	3050	41	439	2.6
1235	99709-31-6	3-Thia-9-azabicyclo[3.3.1]nonan-7-one, 9-methyl-	NYRXKNVUTSUPFL-UHFFFAOYSA-N	C22H12	3055	51	278	2.4
1236	309922-32-5	1,3,5-Triazine-2,4-diamine, 6-(4-amino-3-furazanyl)-	PCRKZDKFVIHEPJ-UHFFFAOYSA-N	C23H29ClO4	3055	15	406	2.6
1237	5467-04-9	N,N'-(1,4-Phenylene)dibenzamide	ABRHLWPJYNIPHN-UHFFFAOYSA-N	C28H42O2S2	3061	27	478	2.7
1238	115011-30-8	Butyric acid, 2-((2-butyryloxy-ethyl)-[4-(4-trifluoroacetyl-phenylazo)-phenyl]-amino)-ethyl ester	HPDYRXMPJNRWTB-NVQSTNCTSA-N	C26H18	3066	25	332	2.5
1239	594-90-1	Propane, octachloro-	QQAHAGNPDBPSJP-UHFFFAOYSA-N	C27H45Cl	3080	26	409	2.6
1240	24382-61-4	Propionic acid, 3-(allylthio)-, sec-butyl ester	IMEIRGMHYUDAEN-UHFFFAOYSA-N	C27H46O	3087	26	389	2.6
1241	10404-24-7	Acetic acid, 2-(1-naphthylthio)-	PIQCZHHPDSYZPP-UHFFFAOYSA-N	C21H27N3O2	3089	41	355	2.5
1242	1459-00-3	Benzene, (2-bromo-1-methylethyl)-	XJWVCWQKZQENDS-UHFFFAOYSA-N	C29H58O	3097	100	423	2.6
1243	104188-24-1	(1aR,1bS,2aS,5S,5aS,7aS)-2,2,5,7a-Tetramethyldecahydrocyclopenta[2',3']cyclobuta[1',2':3,4]benzo[1,2-b]oxirene	MSWITNNAHMCECB-UHFFFAOYSA-N	C22H14	3102	39	281	2.4
1244	96722-31-5	5,6-Diacetoxy-11,12,17,18-trinaphthylenetetrone	BXGDTGBEVCYXRM-UHFFFAOYSA-N	C22H27NO4	3113	29	371	2.6
1245	642-67-1	Aphyllinic acid	VFENFLGNSRQELY-UHFFFAOYSA-N	C23H34O5	3115	15	391	2.6
1246	62184-67-2	3-Ethylthiolane	BEEJXKSVPBKHQM-UHFFFAOYSA-N	C19H18O7	3140	27	360	2.6
1247	20594-00-7	3'-O-Methylcytidine	RZJCFLSPBDUNDH-ZOQUXTDFSA-N	C27H38N2O4	3142	39	454	2.7
1248	30948-17-5	5-0xopyrrolidine-3-carboxylic acid	GZVHQYZRBCSHAI-UHFFFAOYSA-N	C19H20O6	3148	15	346	2.5
1249	57674-15-4	3-Isobutyldihydropyrazin-2-one	HDLZGLIOVZJBEE-UHFFFAOYSA-N	C22H12	3150	27	279	2.4
1250	25746-68-3	1H-Tetrazole, 5,5'-[methylenebis(thio)]bis[1-phenyl-	ITYQPHYYWDPLSL-UHFFFAOYSA-N	C30H54OSi	3150	15	461	2.7
1251	23397-64-0	4-O-Methyl-2,3-O-benzal-d-mannosan	WULRNRAKRZQLOF-NXAPOWPLSA-N	C21H22ClNO4	3159	50	391	2.6
1252	132911-15-0	5-Oxatricyclo[7.3.0.0(2,10)]dodeca-3,7-diene-4-carboxylic acid, 6-oxo-7-phenyl-, methyl ester	BKQHCJMDPCBMJC-QDJKKUJYSA-N	C19H18O7	3170	15	361	2.6
1253	881-87-8	N-(2-chloro-4-nitrophenyl)acetamide	OAFVRHMRZVHVDQ-UHFFFAOYSA-N	C32H66	3200	26	452	2.7
1254	14069-87-5	7-Phenoxybicyclo[2.2.1]hepta-2,5-diene	ZJSQDTZQDFAJAB-UHFFFAOYSA-N	C25H38O5	3222	15	418	2.6
1255	92651-70-2	1-Pentalenecarboxanilide, 1,2,3,3a,4,5,6,6a-octahydro-	ZFMHSZITOIZBTB-UHFFFAOYSA-N	C21H31N5O2	3258	39	387	2.6
1256	53690-77-0	Silane, trimethyl[(1-methylnonyl)oxy]-	HKRSOTBYCJMFTJ-UHFFFAOYSA-N	C29H50O	3260	17	415	2.6
1257	100060-89-7	2(1H)-Pyrimidinone, 5-acetyl-4-(2-furanyl)-3,4-dihydro-6-methyl-	YZVTZMKFPYZHSA-UHFFFAOYSA-N	C33H68	3275	29	449	2.7
1258	102521-16-4	(1S,15S)-Bicyclo[13.1.0]hexadecan-2-one 1,4-di-O-methyl-d-threitolketal	PRGBJTBORDQENE-UHFFFAOYSA-N	C27H44O	3292	26	387	2.6
1259	83015-80-9	1,7-Dioxaspiro[5.5]undecan-4-ol	ITVCIGAVUFJFJY-UHFFFAOYSA-N	C30H50O	3293	26	429	2.6
1260	3105-97-3	Hycanthone	MFZWMTSUNYWVBU-UHFFFAOYSA-N	C30H50O4	3299	26	475	2.7
1261	115411-32-0	5-Hexyl-1,3-oxathiolan-2-one	PKPMZZNSHUSHMK-UHFFFAOYSA-N	C29H50O	3321	26	416	2.6
1262	333416-64-1	3-Methylcyclohexyl ethylphosphonofluoridate	HAGAFFDPQNGPKE-UHFFFAOYSA-N	C22H25NO6	3340	14	402	2.6
1263	434-07-1	Oxymetholone	ICMWWNHDUZJFDW-DHODBPELSA-N	C35H72	3345	41	493	2.7
1264	10354-43-5	N-benzylthiophene-2-carboxamide	WCGCLWNPEQTVSG-UHFFFAOYSA-N	C28H27ClF5NO	3346	41	489	2.7
1265	20662-86-6	Oxazole, 4-hexyl-2,5-dimethyl-	HMYAUWMKFPILNN-UHFFFAOYSA-N	C32H64O2	3362	26	483	2.7
1266	274679-78-6	Benzenecarboximidamide, N-hydroxy-4-[[[4-[4-[(hydroxyamino)iminomethyl]phenoxy]phenyl]methylene]hydrazino]-	OHUDURDPSXLZFE-ZMOGYAJESA-N	C32H64O2	3364	26	483	2.7
1267	19343-22-7	1-Naphthalenepropanol, .alpha.-[(isopropylamino)methyl]-	WHZVFNNTTPVXIX-UHFFFAOYSA-N	C27H45NO2	3370	41	417	2.6
1268	1123-86-0	1-Cyclohexylpropan-1-one	AMHOPTNGSNYSBL-UHFFFAOYSA-N	C27H42O3	3383	41	415	2.6
1269	3761-15-7	1-(2,4-Dinitrophenoxy)naphthalene	BCGKQGJTZQCWJZ-UHFFFAOYSA-N	C18H16O7	3422	31	347	2.5
1270	2506-61-8	Bicyclo[3.1.0]hexan-2-one, 4-methyl-1-(1-methylethyl)-, (1.alpha.,4.beta.,5.alpha.)-	HWBBMVBLJACLIN-UHFFFAOYSA-N	C23H26O8	3431	39	432	2.6
1271	65052-75-7	4(axial)-Ethyl-1,2(equatorial)-dimethyl-trans-decahydroquinol-4-ol,N-oxide	IGAJNKKQZMRTSD-UHFFFAOYSA-N	C31H54O2	3460	29	459	2.7
1272	790248-21-4	(4S)-4,6-Dimethyl-2-heptanone	YXFDTUKUWNQPFV-QMMMGPOBSA-N	C22H46O12	3499	15	459	2.7
1273	330556-85-9	1-Piperazineacetamide, N-(5-chloro-2-methoxyphenyl)-4-(phenylmethyl)-	IFUKBNALRSZIOJ-UHFFFAOYSA-N	C23H28ClN3O5S	3531	42	397	2.7
1274	13415-82-2	alpha-PBP	GSESDIFGJCCBHN-UHFFFAOYSA-N	C24H14	3540	56	305	2.5
1275	351-28-0	N-(3-Fluorophenyl)acetamide	AQLLDCFUQXGLHM-UHFFFAOYSA-N	C34H68O2	3546	26	511	2.7
1276	22855-13-6	Methyl-3,4-di-O-methyl-2-O-(methyl-2,3,4-tri-O-methyl.alpha.d-glucopyranosyluronate).alpha.d-xylopyranoside	WZHVRDBCYCYXBB-MOZUWPDASA-N	C31H50O3	3600	41	471	2.7
1277	307325-91-3	N-Methyl-4-(2-thiophenecarboxamido)phthalimide	ANNBYNKNFBMCKV-UHFFFAOYSA-N	C34H66O4	3656	26	540	2.7
1278	76389-60-1	1-Phenanthreneacetonitrile, 2,5,6,7-tetrakis(acetyloxy)tetradecahydro-2,4b,8-trimethyl-	AWSKDGZHBDXJMQ-UHFFFAOYSA-N	C36H70O2	3720	26	537	2.7
1279	7476-80-4	Butyric acid, m-tolyl ester	GYQSJJGXMUTZPU-UHFFFAOYSA-N	C36H72O2	3758	26	539	2.7
1280	5578-42-7	Dichloro(cyclohexyl)methylsilane	YUYHCACQLHNZLS-UHFFFAOYSA-N	C38H76O2	3946	26	568	2.8
1281	527-73-1	1H-Imidazole, 2-nitro-	YZEUHQHUFTYLPH-UHFFFAOYSA-N	C40H80O2	4146	26	596	2.8

## Sheet: Water Solubility
ID	CAS	Name	InChI key	Formula	RI	min(m/z)	max(m/z)	log (Water Solubility) (mM·mM-1)
1	75-45-6	Chlorodifluoromethane	VOPWNXZWBYDODV-UHFFFAOYSA-N	CHClF2	268	12	88	1.5
2	76-15-3	Chloropentafluoroethane	RFCAUADVODFSLZ-UHFFFAOYSA-N	C2ClF5	270	30	137	-0.42
3	115-07-1	1-Propene	QQONPFPTGQHPMA-UHFFFAOYSA-N	C3H6	289	1	44	0.68
4	75-68-3	1-Chloro-1,1-difluoroethane	BHNZEZWIUMJCGF-UHFFFAOYSA-N	C2H3ClF2	374	19	99	1.1
5	624-64-6	(2E)-2-Butene	IAQRGUVFOMOMEM-ONEGZZNKSA-N	C4H8	407	1	58	0.96
6	590-18-1	2-Butene, (2Z)-	IAQRGUVFOMOMEM-ARJAWSKDSA-N	C4H8	417	12	58	1.1
7	563-45-1	3-Methyl-1-butene	YHQXBTXEYZIYOV-UHFFFAOYSA-N	C5H10	450	1	72	0.27
8	109-93-3	Ethene, 1,1'-oxybis-	QYKIQEUNHZKYBP-UHFFFAOYSA-N	C4H6O	480	12	72	2
9	67-63-0	Isopropanol	KFZMGEQAYNKOFK-UHFFFAOYSA-N	C3H8O	486	14	60	4.2
10	75-65-0	tert-Butyl alcohol	DKGAVHZHDRPRBM-UHFFFAOYSA-N	C4H10O	491	12	74	4.1
11	75-08-1	Ethanethiol	DNJIEGIFACGWOD-UHFFFAOYSA-N	C2H6S	517	12	65	2.4
12	107-12-0	Propionitrile	FVSKHRXBFJPNKK-UHFFFAOYSA-N	C3H5N	530	12	57	3.3
13	534-15-6	1,1-Dimethoxyethane	SPEUIVXLLWOEMJ-UHFFFAOYSA-N	C4H10O2	553	12	90	4
14	79-24-3	Nitroethane	MCSAJNNLRCFZED-UHFFFAOYSA-N	C2H5NO2	590	12	60	2.8
15	108-08-7	2,4-Dimethylpentane	BZHMBWZPUJHVEE-UHFFFAOYSA-N	C7H16	630	12	101	-1.3
16	108-18-9	Diisopropylamine	UAOMVDZJSHZZME-UHFFFAOYSA-N	C6H15N	644	14	102	3
17	140-88-5	Ethyl acrylate	JIGUQPWFLRLWPJ-UHFFFAOYSA-N	C5H8O2	648	13	101	2.2
18	17348-59-3	tert-Butyl isopropyl ether	HNFSPSWQNZVCTB-UHFFFAOYSA-N	C7H16O	651	26	102	0.63
19	2396-63-6	1,6-Heptadiyne	RSPZSDWVQWRAEF-UHFFFAOYSA-N	C7H8	664	12	93	1.3
20	3070-53-9	1,6-Heptadiene	GEAWFZNTIFJMHR-UHFFFAOYSA-N	C7H12	665	14	97	-0.34
21	591-76-4	2-Methylhexane	GXDHCNNESPLIKD-UHFFFAOYSA-N	C7H16	667	15	101	-1.6
22	121-44-8	Triethylamine	ZMANZCXQSJIPKH-UHFFFAOYSA-N	C6H15N	679	15	102	2.9
23	592-76-7	1-Heptene	ZGEGCLOFRBLKSE-UHFFFAOYSA-N	C7H14	685	15	99	-0.73
24	142-82-5	Heptane	IMNFDUFMRHMDMM-UHFFFAOYSA-N	C7H16	700	2	101	-1.5
25	6032-29-7	Pentan-2-ol	JYVLIDXNZAXMDK-UHFFFAOYSA-N	C5H12O	703	14	87	2.7
26	142-68-7	Tetrahydropyran	DHXVGJBLRPWPCS-UHFFFAOYSA-N	C5H10O	714	14	88	3
27	137-32-6	2-Methyl-1-butanol	QPRQEDXDYOZYLA-UHFFFAOYSA-N	C5H12O	739	14	88	2.5
28	629-14-1	Ethylene glycol diethyl ether	LZDKZFUFMNSQCJ-UHFFFAOYSA-N	C6H14O2	750	15	119	2.9
29	565-61-7	3-Methyl-2-pentanone	UIHCLUNTQKBZGK-UHFFFAOYSA-N	C6H12O	752	25	102	2.3
30	71-41-0	1-Pentanol	AMQJEAYHLZJPGS-UHFFFAOYSA-N	C5H12O	765	14	87	2.4
31	109-59-1	2-Isopropoxyethanol	HCGFUIQPSOCUHI-UHFFFAOYSA-N	C5H12O2	768	14	103	4
32	68-12-2	N,N-Dimethylformamide	ZMXDDKWLCZADIW-UHFFFAOYSA-N	C3H7NO	783	13	74	4.1
33	107-88-0	1,3-Butanediol	PUPZLCDOIYMWBV-UHFFFAOYSA-N	C4H10O2	788	12	90	4
34	110-45-2	Isoamyl formate	XKYICAQFSCFURC-UHFFFAOYSA-N	C6H12O2	792	19	101	1.5
35	127-18-4	Tetrachloroethylene	CYTYCFOTNPOANT-UHFFFAOYSA-N	C2Cl4	814	12	172	0.099
36	553-90-2	Ethanedioic acid, dimethyl ester	LOMVENUNSWAXEN-UHFFFAOYSA-N	C4H6O4	822	12	119	2.7
37	100-40-3	4-Vinylcyclohexene	BBDKZWKEPDTENS-UHFFFAOYSA-N	C8H12	827	15	111	-0.33
38	106-63-8	Isobutyl acrylate	CFVWNXQPGQOHRJ-UHFFFAOYSA-N	C7H12O2	836	15	113	1.1
39	108-99-6	3-Methylpyridine	ITQTTZVARXURQS-UHFFFAOYSA-N	C6H7N	863	14	95	4
40	111-49-9	Hexamethyleneimine	ZSIQJIWKELUFRJ-UHFFFAOYSA-N	C6H13N	864	14	101	2.5
41	123-19-3	4-Heptanone	HCFAJYNVAYBARA-UHFFFAOYSA-N	C7H14O	872	14	115	1.4
42	115-20-8	2,2,2-Trichloroethanol	KPWDGTGXUYRARH-UHFFFAOYSA-N	C2H3Cl3O	877	12	150	2.8
43	97-99-4	Tetrahydrofurfuryl alcohol	BSYVTEYKTMYBMK-UHFFFAOYSA-N	C5H10O2	885	14	102	4
44	111-84-2	Nonane	BKIMMITUMNQMOS-UHFFFAOYSA-N	C9H20	900	15	129	0.24
45	512-56-1	Trimethyl phosphate	WVLBCYQITXONBZ-UHFFFAOYSA-N	C3H9O4P	931	13	142	3.6
46	622-97-9	4-Methylstyrene	JLBJTVDPSNHSKJ-UHFFFAOYSA-N	C9H10	980	15	120	-0.12
47	345-35-7	2-Fluorobenzyl chloride	MOBRMRJUKNQBMY-UHFFFAOYSA-N	C7H6ClF	984	26	147	0.46
48	124-13-0	Octanal	NUJGJRNETVAIRJ-UHFFFAOYSA-N	C8H16O	1003	14	129	0.64
49	20633-11-8	Nitric acid, hexyl ester	AGDYNDJUZRMYRG-UHFFFAOYSA-N	C6H13NO3	1043	12	85	-0.13
50	103-67-3	N-Methylbenzylamine	RIWRFSMVIUAEBX-UHFFFAOYSA-N	C8H11N	1052	15	123	3.9
51	100-61-8	N-Methylaniline	AFBPFSWMIHJQDM-UHFFFAOYSA-N	C7H9N	1066	15	109	1.7
52	2845-89-8	Benzene, 1-chloro-3-methoxy-	YUKILTJWFRTXGB-UHFFFAOYSA-N	C7H7ClO	1118	13	146	0.22
53	103-69-5	N-Ethylaniline	OJGMBLNIHDZDGS-UHFFFAOYSA-N	C8H11N	1128	15	123	1.3
54	103-72-0	Phenyl isothiocyanate	QKFJKGMPGYROCL-UHFFFAOYSA-N	C7H5NS	1138	14	138	-0.18
55	87-62-7	2,6-Dimethylaniline	UFFBMTHBGFGIHF-UHFFFAOYSA-N	C8H11N	1168	15	123	1.8
56	1984-65-2	2,6-Dichloroanisole	KZLMCDNAVVJKPX-UHFFFAOYSA-N	C7H6Cl2O	1185	14	182	-0.099
57	140-67-0	Estragole	ZFMSMUAANRJZFM-UHFFFAOYSA-N	C10H12O	1196	14	149	0.08
58	527-60-6	2,4,6-Trimethylphenol	BPRYUXCVCCNUFE-UHFFFAOYSA-N	C9H12O	1204	26	138	0.95
59	87-68-3	Hexachloro-1,3-butadiene	RWNKSTSCBHKHTB-UHFFFAOYSA-N	C4Cl6	1231	12	268	-1.9
60	98-96-4	Pyrazinamide	IPEHBUMCGVEMRF-UHFFFAOYSA-N	C5H5N3O	1250	16	125	2.1
61	133-37-9	dl-Tartaric acid	FEWJPZIEWOKRBE-UHFFFAOYSA-N	C4H6O6	1262	12	151	3.2
62	69-72-7	Salicylic acid	YGSDEFSMJLZEOE-UHFFFAOYSA-N	C7H6O3	1303	15	140	1.2
63	91-15-6	1,2-Benzenedicarbonitrile	XQZYPMVTSDWCCE-UHFFFAOYSA-N	C8H4N2	1304	26	130	0.49
64	634-90-2	1,2,3,5-Tetrachlorobenzene	QZYNWJQFTJXIRN-UHFFFAOYSA-N	C6H2Cl4	1329	35	222	-1.6
65	122-98-5	Ethanol, 2-(phenylamino)-	MWGATWIBSKHFMR-UHFFFAOYSA-N	C8H11NO	1347	15	138	2.5
66	2021-28-5	Ethyl 3-phenylpropionate	JAGZUIGGHGTFHO-UHFFFAOYSA-N	C11H14O2	1353	14	180	0.092
67	108-46-3	Resorcinol	GHMLBKRAJCXXBS-UHFFFAOYSA-N	C6H6O2	1372	14	112	3.8
68	634-66-2	1,2,3,4-Tetrachlorobenzene	GBDZXPJXOMHESU-UHFFFAOYSA-N	C6H2Cl4	1380	25	222	-1.6
69	6938-06-3	3-Pyridinecarboxylic acid, butyl ester	DQULIMIQTCDUAN-UHFFFAOYSA-N	C10H13NO2	1384	15	181	1.2
70	80-46-6	4-(2-Methylbutan-2-yl)phenol	NRZWYNLTFLDQQX-UHFFFAOYSA-N	C11H16O	1400	15	166	0.01
71	93-15-2	Methyleugenol	ZYEMGPIYFIJGTP-UHFFFAOYSA-N	C11H14O2	1402	27	180	0.45
72	933-75-5	2,3,6-Trichlorophenol	XGCHAIDDPMFRLJ-UHFFFAOYSA-N	C6H3Cl3O	1408	12	203	0.36
73	571-61-9	1,5-Dimethylnaphthalene	SDDBCEWUYXVGCQ-UHFFFAOYSA-N	C12H12	1440	15	158	-1.8
74	581-40-8	2,3-Dimethylnaphthalene	WWGUMAYGTYQSGA-UHFFFAOYSA-N	C12H12	1440	15	158	-1.9
75	128-39-2	2,6-Di-tert-butylphenol	DKCPKDPYUFEZCP-UHFFFAOYSA-N	C14H22O	1442	14	208	-1.9
76	85-41-6	Phthalimide	XKJCHHZQLQNZHY-UHFFFAOYSA-N	C8H5NO2	1450	25	149	0.39
77	121-32-4	3-Ethoxy-4-hydroxybenzaldehyde	CBOQJANXLMLOSS-UHFFFAOYSA-N	C9H10O3	1453	15	168	1.2
78	1198-37-4	Quinoline, 2,4-dimethyl-	ZTNANFDSJRRZRJ-UHFFFAOYSA-N	C11H11N	1454	15	159	1.1
79	88-65-3	2-Bromobenzoic acid	XRXMNWGCKISMOH-UHFFFAOYSA-N	C7H5BrO2	1459	12	203	0.97
80	485-43-8	Iridomyrmecin	LYEFRAMOOLOUKA-RBXMUDONSA-N	C10H16O2	1463	18	169	1.1
81	588-59-0	Stilbene	PJANXHGTPQOBST-UHFFFAOYSA-N	C14H12	1500	50	182	-2.8
82	120-61-6	Dimethyl terephthalate	WOZVHXUHUFLZGK-UHFFFAOYSA-N	C10H10O4	1515	14	196	-1
83	6936-40-9	1,2,4,5-Tetrachloro-3-methoxybenzene	WMMFIDNWZNCBCT-UHFFFAOYSA-N	C7H4Cl4O	1517	43	250	-2.1
84	135-19-3	2-Naphthalenol	JWAZRIHNYRIHIV-UHFFFAOYSA-N	C10H8O	1521	15	146	0.72
85	494-52-0	L-3-(2'-Piperidyl)pyridine	MTXSIJUGVMTTMU-JTQLQIEISA-N	C10H14N2	1525	14	163	3.8
86	2051-61-8	3-Chlorobiphenyl	NMWSKOLWZZWHPL-UHFFFAOYSA-N	C12H9Cl	1557	34	192	-1.7
87	23597-82-2	Hexyl nicotinate	RVYGVBZGSFLJKH-UHFFFAOYSA-N	C12H17NO2	1593	15	208	0.35
88	544-76-3	Hexadecane	DCAYPVUWAIABOU-UHFFFAOYSA-N	C16H34	1600	18	227	-5.4
89	130-16-5	Cloxyquin	CTQMJYWDVABFRZ-UHFFFAOYSA-N	C9H6ClNO	1619	25	183	-0.97
90	2198-77-8	2,7-Dichloronaphthalene	DWBQZSYTSNYEEJ-UHFFFAOYSA-N	C10H6Cl2	1642	47	201	-2.9
91	118-55-8	Phenyl salicylate	ZQBAKBUEJOMQEX-UHFFFAOYSA-N	C13H10O3	1650	26	216	-0.15
92	1582-09-8	Trifluralin	ZSDSQXJSNMTJDA-UHFFFAOYSA-N	C13H16F3N3O4	1669	15	336	-3.3
93	502-55-6	Diethyl dithiobis(thionoformate)	FVIGODVHAVLZOO-UHFFFAOYSA-N	C6H10O2S4	1693	14	244	-1.9
94	34883-43-7	2,4'-Dichlorobiphenyl	UFNIBRDIUNVOMX-UHFFFAOYSA-N	C12H8Cl2	1704	35	227	-2.3
95	87-86-5	Pentachlorophenol	IZUPBVBPLAPZRR-UHFFFAOYSA-N	C6HCl5O	1751	35	272	-1.3
96	58-89-9	Lindane	JLYXXMFPNIAWKQ-GNIYUCBRSA-N	C6H6Cl6	1754	17	296	-1.6
97	629-76-5	1-Pentadecanol	REIUXOLGHVXAEO-UHFFFAOYSA-N	C15H32O	1778	15	211	-3.3
98	117-80-6	Dichlone	SVPKNMBRVBMTLB-UHFFFAOYSA-N	C10H4Cl2O2	1792	24	232	-3.4
99	7012-37-5	2,4,4'-Trichlorobiphenyl	BZTYNSQSZHARAZ-UHFFFAOYSA-N	C12H7Cl3	1861	27	263	-3
100	87674-68-8	Dimethenamid	JLYFCTQDENRSOL-UHFFFAOYSA-N	C12H18ClNO2S	1864	40	278	0.64
101	55702-46-0	2,3,4-Trichlorobiphenyl	IUYHQGMDSZOPDZ-UHFFFAOYSA-N	C12H7Cl3	1875	43	263	-3.2
102	104-40-5	4-Nonylphenol	IGFHQQFPSIBGKE-UHFFFAOYSA-N	C15H24O	1877	55	221	-1.5
103	36653-82-4	1-Hexadecanol	BXWNKGSJHAJOGX-UHFFFAOYSA-N	C16H34O	1880	14	224	-4.3
104	76-44-8	Heptachlor	FRCCEHPWNOQAEU-UHFFFAOYSA-N	C10H5Cl7	1887	27	376	-3.3
105	2531-84-2	2-Methylphenanthrene	KANLOADZXMMCQA-UHFFFAOYSA-N	C15H12	1890	27	194	-2.8
106	41464-47-5	2,2',3,6'-Tetrachlorobiphenyl	CUGLICQCTXWQNF-UHFFFAOYSA-N	C12H6Cl4	1916	50	296	-3.3
107	39485-83-1	2,2',4,4',6-Pentachlorobiphenyl	RKUAZJIXKHPFRK-UHFFFAOYSA-N	C12H5Cl5	1998	41	333	-4.7
108	74472-34-7	2,3,4',5-Tetrachlorobiphenyl	CITMYAMXIZQCJD-UHFFFAOYSA-N	C12H6Cl4	2018	41	298	-3.8
109	33820-53-0	Isopropalin	NEKOXWSIMFDGMA-UHFFFAOYSA-N	C15H23N3O4	2027	14	311	-3.4
110	57-74-9	Chlordane	BIWJNBZANLAXMG-UHFFFAOYSA-N	C10H6Cl8	2042	27	414	-3.9
111	133-06-2	Captan	LDVVMCZRFWMZSG-UHFFFAOYSA-N	C9H8Cl3NO2S	2060	15	303	-1.8
112	133-07-3	Folpet	HKIOYBQGHSTUDB-UHFFFAOYSA-N	C9H4Cl3NO2S	2071	12	302	-2.6
113	74338-24-2	2,3,3',4-Tetrachlorobiphenyl	ZKGSEEWIVLAUNH-UHFFFAOYSA-N	C12H6Cl4	2109	43	298	-3.8
114	602-60-8	9-Nitroanthracene	LSIKFJXEYJIZNB-UHFFFAOYSA-N	C14H9NO2	2123	26	226	-3.3
115	92-06-8	1,1':3',1''-Terphenyl	YJTKZCDBKVTVBY-UHFFFAOYSA-N	C18H14	2152	27	233	-2.2
116	131341-86-1	Fludioxonil	MUJOIMFVNIBMKC-UHFFFAOYSA-N	C12H6F2N2O2	2169	26	251	-2.1
117	59291-64-4	2,2',3,4,4',6'-Hexachlorobiphenyl	XBBRGUHRZBZMPP-UHFFFAOYSA-N	C12H4Cl6	2227	44	367	-5.2
118	563-12-2	Ethion	RIZMRRKBZQXFOY-UHFFFAOYSA-N	C9H22O4P2S4	2267	15	388	-2.3
119	74472-45-0	2,3,3',4',5',6-Hexachlorobiphenyl	HAZQOLYHFUUJJN-UHFFFAOYSA-N	C12H4Cl6	2317	44	368	-5.3
120	128639-02-1	Carfentrazone-ethyl	MLKCGVHIFJBRCD-UHFFFAOYSA-N	C15H14Cl2F3N3O3	2327	51	417	-1.3
121	1746-01-6	2,3,7,8-Tetrachlorodibenzo-p-dioxin	HGUFODBRKLSHSI-UHFFFAOYSA-N	C12H4Cl4O2	2385	50	326	-6.2
122	7696-12-0	Tetramethrin	CXBMCYHAMVGWJQ-UHFFFAOYSA-N	C19H25NO4	2414	26	331	-2.3
123	217-59-4	Triphenylene	SLGBZMMZGDRARJ-UHFFFAOYSA-N	C18H12	2416	39	232	-3.7
124	36734-19-7	Iprodione	ONUFESLQCSAYKA-UHFFFAOYSA-N	C13H13Cl2N3O3	2439	27	331	-1.4
125	137-30-4	Ziram	DUBNHZYBDBBJHD-UHFFFAOYSA-L	C6H12N2S4Zn	2515	51	314	-0.67
126	2310-17-0	Phosalone	IOUNQDKNJZEDEP-UHFFFAOYSA-N	C12H15ClNO4PS2	2519	50	371	-2.1
127	2381-15-9	10-Methylbenz[a]anthracene	WUMGYHICFXGLAB-UHFFFAOYSA-N	C19H14	2575	35	246	-3.6
128	10311-84-9	Dialifor	MUMQYXACQUZOFP-UHFFFAOYSA-N	C14H17ClNO4PS2	2604	12	396	-3.3
129	94-96-2	2-Ethyl-1,3-hexanediol	RWLALWYNXFYRGW-UHFFFAOYSA-N	C8H18O2	2667	14	145	2.5
130	437-38-7	Fentanyl	PJMPHNIQZUBGLI-UHFFFAOYSA-N	C22H28N2O	2744	15	279	-0.23
131	40186-72-9	2,2',3,3',4,4',5,5',6-Nonachlorobiphenyl	JFIMDKGRGPNPRQ-UHFFFAOYSA-N	C12HCl9	2762	42	472	-7.3
132	56-54-2	Quinidine	LOUPRKONTZGTKE-LHHVKLHASA-N	C20H24N2O2	2781	41	326	-0.36
133	50-32-8	Benzo(a)pyrene	FMMWHPNWAFZXNH-UHFFFAOYSA-N	C20H12	2790	39	255	-5.2
134	1622-61-3	Clonazepam	DGBIGWXXNGSACT-UHFFFAOYSA-N	C15H10ClN3O3	2851	15	319	-0.5
135	224-41-9	Dibenz[a,j]anthracene	KLIHYVJAYWCEDM-UHFFFAOYSA-N	C22H14	3078	125	280	-5.4
136	52-01-7	Spironolactone	LXMSZDCAJNLERA-ZHYRCANASA-N	C24H32O4S	3308	41	417	-1.3
137	64-86-8	Colchicine	IAKHMKGGTNLKSZ-INIZCTEOSA-N	C22H25NO6	3340	14	402	2.1
138	630-06-8	Hexatriacontane	YDLYQMBWCWFRAI-UHFFFAOYSA-N	C36H74	3600	26	507	-5.5

## Sheet: Melting Point
ID	CAS	Name	InChI key	Formula	RI	min(m/z)	max(m/z)	Melting Point (°C)
1	76-16-4	Perfluoroethane	WMIYKQLTONQJES-UHFFFAOYSA-N	C2F6	156	12	138	-100
2	115-07-1	1-Propene	QQONPFPTGQHPMA-UHFFFAOYSA-N	C3H6	289	1	44	-180
3	1511-62-2	Bromodifluoromethane	GRCDJFHYVYUNHM-UHFFFAOYSA-N	CHBrF2	359	12	132	-140
4	107-31-3	Methyl formate	TZIHFWKZFHZASV-UHFFFAOYSA-N	C2H4O2	372	12	62	-99
5	115-11-7	Isobutene	VQTUBCCKSQIDNK-UHFFFAOYSA-N	C4H8	387	2	58	-140
6	64-17-5	Ethanol	LFQSCWFLJHTTHZ-UHFFFAOYSA-N	C2H6O	427	12	47	-110
7	917-92-0	3,3-Dimethylbutyne	PPWNCLVNXGCGAF-UHFFFAOYSA-N	C6H10	467	15	81	-78
8	109-93-3	Ethene, 1,1'-oxybis-	QYKIQEUNHZKYBP-UHFFFAOYSA-N	C4H6O	480	12	72	-100
9	109-67-1	1-Pentene	YWAKXRMUMFPDSH-UHFFFAOYSA-N	C5H10	482	14	71	-160
10	67-63-0	Isopropanol	KFZMGEQAYNKOFK-UHFFFAOYSA-N	C3H8O	486	14	60	-90
11	75-52-5	Nitromethane	LYGJENNIWJXYER-UHFFFAOYSA-N	CH3NO2	506	12	62	-28
12	1191-96-4	Cyclopropane, ethyl-	FOTXAJDDGPYIFU-UHFFFAOYSA-N	C5H10	511	12	72	-150
13	930-18-7	1,2-cis-Dimethylcyclopropane	VKJLDXGFBJBTRQ-SYDPRGILNA-N	C5H10	516	12	72	-140
14	75-08-1	Ethanethiol	DNJIEGIFACGWOD-UHFFFAOYSA-N	C2H6S	517	12	65	-150
15	1574-41-0	(3Z)-1,3-Pentadiene	PMJHHCWVYXUKFD-PLNGDYQASA-N	C5H8	525	1	70	-140
16	75-83-2	2,2-Dimethylbutane	HNRMPXKDFBEGFZ-UHFFFAOYSA-N	C6H14	537	14	86	-99
17	691-37-2	4-Methyl-1-pentene	WSSSPWUEQFSQQG-UHFFFAOYSA-N	C6H12	551	14	85	-150
18	392-56-3	Hexafluorobenzene	ZQBFAOFFOQMSGJ-UHFFFAOYSA-N	C6F6	569	12	188	5.3
19	78-93-3	Methyl ethyl ketone	ZWEHNKRNPOVVGH-UHFFFAOYSA-N	C4H8O	598	13	74	-87
20	616-39-7	Ethanamine, N-ethyl-N-methyl-	GNVRJGIVDSQCOP-UHFFFAOYSA-N	C5H13N	604	14	88	-200
21	594-20-7	2,2-Dichloropropane	ZEOVXNVKXIPWMS-UHFFFAOYSA-N	C3H6Cl2	608	12	114	-34
22	75-78-5	Dimethyldichlorosilane	LIKFHECYJZWXFJ-UHFFFAOYSA-N	C2H6Cl2Si	610	12	132	-16
23	75-03-6	Ethane, iodo-	HVTICUPFWKNHNG-UHFFFAOYSA-N	C2H5I	616	12	157	-110
24	78-83-1	2-Methyl-1-propanol	ZXEKIIBDNHEJCQ-UHFFFAOYSA-N	C4H10O	625	15	74	-110
25	79-03-8	Propanoyl chloride	RZWZRACFZGVKFM-UHFFFAOYSA-N	C3H5ClO	626	24	93	-94
26	625-58-1	Ethyl nitrate	IDNUEBSJWINEMI-UHFFFAOYSA-N	C2H5NO3	632	13	92	-95
27	76-37-9	2,2,3,3-Tetrafluoro-1-propanol	NBUKAOOFKZFCGD-UHFFFAOYSA-N	C3H4F4O	640	13	131	-15
28	1191-95-3	Cyclobutanone	SHQSVMDWKBRBGB-UHFFFAOYSA-N	C4H6O	641	12	71	-51
29	764-35-2	2-Hexyne	MELUCTCJOARQQG-UHFFFAOYSA-N	C6H10	642	15	83	-90
30	372-18-9	1,3-Difluorobenzene	UEMGWPRHOOEKTA-UHFFFAOYSA-N	C6H4F2	643	15	116	-69
31	124-02-7	Diallylamine	DYUWTXWIYMHBQS-UHFFFAOYSA-N	C6H11N	660	14	98	-88
32	4914-91-4	2-PENTENE, 3,4-DIMETHYL-, (Z)-	PPBWEVVDSRKEIK-ALCCZGGFSA-N	C7H14	671	14	100	-110
33	354-38-1	Acetamide, 2,2,2-trifluoro-	NRKYWOKHZRQRJR-UHFFFAOYSA-N	C2H2F3NO	675	12	114	72
34	78-95-5	1-Chloropropan-2-one	BULLHNJGPPOUOX-UHFFFAOYSA-N	C3H5ClO	683	12	95	-44
35	107-87-9	2-Pentanone	XNLICIUVMPYHGG-UHFFFAOYSA-N	C5H10O	685	14	88	-77
36	121-46-0	2,5-Norbornadiene	SJYNFBVQFBRSIB-UHFFFAOYSA-N	C7H8	689	14	94	-19
37	75-94-5	Trichloroethenylsilane	GQIUQDDJKHLHTB-UHFFFAOYSA-N	C2H3Cl3Si	697	12	166	-95
38	110-62-3	Pentanal	HGBOYTHUEUWSSQ-UHFFFAOYSA-N	C5H10O	699	27	87	-92
39	79-01-6	Trichloroethylene	XSTXAVWGXDQKEL-UHFFFAOYSA-N	C2HCl3	700	12	136	-85
40	53566-37-3	2-Hexyne, 5-methyl-	SVGAHRUSRQTQES-UHFFFAOYSA-N	C7H12	701	12	98	-93
41	76-38-0	Methoxyflurane	RFKMCNOHBTXSMU-UHFFFAOYSA-N	C3H4Cl2F2O	722	14	165	-35
42	592-84-7	Formic acid, butyl ester	NMJJFJNHVMGPGM-UHFFFAOYSA-N	C5H10O2	724	12	102	-92
43	1487-18-9	Furan, 2-ethenyl-	QQBUHYQVKJQAOB-UHFFFAOYSA-N	C6H6O	725	14	96	-94
44	4516-69-2	1,1,3-Trimethylcyclopentane	OBKHYUIZSOIEPG-UHFFFAOYSA-N	C8H16	725	12	114	-140
45	123-51-3	Isopentyl alcohol	PHTQWCKDNZKARW-UHFFFAOYSA-N	C5H12O	736	14	87	-120
46	57-55-6	1,2-Propylene glycol	DNIAPMSPPWPWGF-UHFFFAOYSA-N	C3H8O2	740	14	76	-60
47	287-27-4	Thietane	XSROQCDVUIHRSI-UHFFFAOYSA-N	C3H6S	744	12	77	-73
48	108-88-3	Toluene	YXFVVABEGXRONW-UHFFFAOYSA-N	C7H8	763	26	94	-95
49	110-89-4	Piperidine	NQRYJNQNLNOLGT-UHFFFAOYSA-N	C5H11N	764	14	86	-11
50	2146-37-4	Ethylidenecyclopentane	VONKRKBGTZDZNV-UHFFFAOYSA-N	C7H12	771	12	98	-130
51	4850-28-6	(1alpha,2alpha,4beta)-Trimethylcyclopentane	PNUFYSGVPVMNRN-WHUPJOBBNA-N	C8H16	775	13	114	-130
52	76-02-8	Trichloroacetyl chloride	PVFOMCVHYWHZJE-UHFFFAOYSA-N	C2Cl4O	778	29	149	-32
53	110-91-8	Morpholine	YNAVUWVOSKDBBP-UHFFFAOYSA-N	C4H9NO	787	13	89	-4.9
54	111-35-3	3-Ethoxy-1-propanol	XHMWPVBQGARKQM-UHFFFAOYSA-N	C5H12O2	788	13	103	160
55	3132-64-7	Epibromohydrin	GKIPXFAANLTWBM-UHFFFAOYSA-N	C3H5BrO	789	12	138	-40
56	1462-03-9	1-Methylcyclopentanol	CAKWRXVKWGUISE-UHFFFAOYSA-N	C6H12O	797	14	101	36
57	1871-57-4	3-Chloro-2-chloromethyl-1-propene	XJFZOSUFGSANIF-UHFFFAOYSA-N	C4H6Cl2	799	14	128	-14
58	2613-69-6	(1alpha,2alpha,3alpha)-1,2,3-Trimethylcyclopentane	VCWNHOPGKQCXIQ-RNLVFQAGNA-N	C8H16	802	12	114	-120
59	2207-03-6	(+/-)-trans-1,3-Dimethylcyclohexane	SGVUHPSBDNVHKL-YZYOREDDNA-N	C8H16	807	14	114	-90
60	123-39-7	N-Methylformamide	ATHHXGZTWNVVOU-UHFFFAOYSA-N	C2H5NO	809	15	60	-3.8
61	624-29-3	Cis-1,4-dimethylcyclohexane	QRMPKOFEUHIBNM-OCAPTIKFSA-N	C8H16	810	13	114	-87
62	3970-62-5	2,2-Dimethyl-3-pentanol	HMSVXZJWPVIVIV-UHFFFAOYSA-N	C7H16O	814	13	115	-5
63	107-44-8	Sarin	DYAHQFWOVKZOOW-UHFFFAOYSA-N	C4H10FO2P	820	27	126	-57
64	1071-81-4	2,2,5,5-Tetramethylhexane	HXQDUXXBVMMIKL-UHFFFAOYSA-N	C10H22	820	14	128	-13
65	16747-32-3	3-Ethyl-2,2-dimethylpentane	CLZCPQKGOAXOJT-UHFFFAOYSA-N	C9H20	824	14	114	-99
66	3524-75-2	3-Cyclopentylpropene	NHIDGVQVYHCGEK-UHFFFAOYSA-N	C8H14	829	12	111	-110
67	106-63-8	Isobutyl acrylate	CFVWNXQPGQOHRJ-UHFFFAOYSA-N	C7H12O2	836	15	113	-61
68	79-16-3	N-Methylacetamide	OHLUUHNLEMFGTQ-UHFFFAOYSA-N	C3H7NO	841	12	75	28
69	924-50-5	2-Butenoic acid, 3-methyl-, methyl ester	FZIBCCGGICGWBP-UHFFFAOYSA-N	C6H10O2	842	26	117	110
70	542-54-1	Pentanenitrile, 4-methyl-	DUJMVKJJUANUMQ-UHFFFAOYSA-N	C6H11N	847	13	98	-51
71	1795-27-3	1-cis-3-cis-5-Trimethylcyclohexane	ODNRTOSCFYDTKF-AYMMMOKONA-N	C9H18	850	12	128	-50
72	110-85-0	Piperazine	GLUUGHFHXGJENI-UHFFFAOYSA-N	C4H10N2	852	14	87	110
73	108-64-5	Ethyl isovalerate	PPXUHEORWJQRHJ-UHFFFAOYSA-N	C7H14O2	854	14	131	-99
74	16747-38-9	Pentane, 2,3,3,4-tetramethyl-	JLCYYQOQSAMWTA-UHFFFAOYSA-N	C9H20	861	26	128	-100
75	348-51-6	o-Chlorofluorobenzene	ZCJAYDKWZAWMPR-UHFFFAOYSA-N	C6H4ClF	862	26	133	-43
76	637-97-8	Pentane, 2-iodo-	JUPBFIYJUCWJCT-UHFFFAOYSA-N	C5H11I	869	14	200	-50
77	2216-33-3	3-Methyloctane	SEEOMASXHIJCDV-UHFFFAOYSA-N	C9H20	871	15	129	-110
78	591-12-8	alpha-Angelica lactone	QOTQFLOTGBBMEX-UHFFFAOYSA-N	C5H6O2	873	12	100	18
79	108-84-9	1,3-Dimethylbutyl acetate	CPIVYSAVIPTCCX-UHFFFAOYSA-N	C8H16O2	876	14	144	-64
80	2346-00-1	Thiazole, 4,5-dihydro-2-methyl-	JUIQOABNSLTJSW-UHFFFAOYSA-N	C4H7NS	878	12	104	-100
81	594-34-3	Propane, 1,2-dibromo-2-methyl-	SDTXSEXYPROZSZ-UHFFFAOYSA-N	C4H8Br2	879	13	203	10
82	57-06-7	Allyl isothiocyanate	ZOJBYZNEUISWFT-UHFFFAOYSA-N	C4H5NS	886	12	102	-80
83	95-47-6	o-Xylene	CTQNGGLPUBDAKN-UHFFFAOYSA-N	C8H10	887	15	108	-25
84	75-25-2	Bromoform	DIKBFYAXUHHXCS-UHFFFAOYSA-N	CHBr3	892	12	256	8
85	107-41-5	2-Methyl-2,4-pentanediol	SVTBMSDMJJWYQN-UHFFFAOYSA-N	C6H14O2	892	14	104	-50
86	100-42-5	Styrene	PPBRXRYQALVLMV-UHFFFAOYSA-N	C8H8	893	15	106	-31
87	126-30-7	2,2-Dimethylpropane-1,3-diol	SLCVBVWXLSEKPL-UHFFFAOYSA-N	C5H12O2	895	14	89	130
88	1759-53-1	Cyclopropane carboxylic acid	YMGUBTXCNDTFJI-UHFFFAOYSA-N	C4H6O2	900	14	87	18
89	111-71-7	Heptanal	FXHGMKSSBGDXIY-UHFFFAOYSA-N	C7H14O	901	14	115	-43
90	289-80-5	Pyridazine	PBMFSQRYOILNGV-UHFFFAOYSA-N	C4H4N2	915	12	82	-8
91	108-59-8	Dimethyl malonate	BEPAFCGSDWSTEL-UHFFFAOYSA-N	C5H8O4	916	12	132	-62
92	626-99-3	2,4-Pentadienoic acid	SDVVLIIVFBKBMG-UHFFFAOYSA-N	C5H6O2	922	25	100	79
93	3739-30-8	2-Hydroxy-2-methylbutanoic acid	MBIQENSCDNJOIY-UHFFFAOYSA-N	C5H10O3	925	26	103	74
94	111-46-6	Diethylene glycol	MTHSVFCYNBDYFN-UHFFFAOYSA-N	C4H10O3	927	14	88	-10
95	2822-41-5	Phenol, 2,3,4-trifluoro-	IJGSULQFKYOYEU-UHFFFAOYSA-N	C6H3F3O	930	25	150	32
96	108-32-7	Propylene carbonate	RUOJZAUFBMNUDX-UHFFFAOYSA-N	C4H6O3	931	26	103	-49
97	3581-91-7	4,5-Dimethylthiazole	UWSONZCNXUSTKW-UHFFFAOYSA-N	C5H7NS	935	26	115	84
98	108-41-8	m-Chlorotoluene	OSOUNOBYRMOXQQ-UHFFFAOYSA-N	C7H7Cl	944	26	129	-48
99	534-13-4	N,N'-Dimethylthiourea	VLCDUOXHFNUCKK-UHFFFAOYSA-N	C3H8N2S	945	15	107	62
100	3850-30-4	2-Butanamine, 3,3-dimethyl-	DXSUORGKJZADET-UHFFFAOYSA-N	C6H15N	948	15	101	-20
101	5794-03-6	(+)-Camphene	CRPUJAZIXJMDBK-DTWKUNHWSA-N	C10H16	951	26	137	52
102	541-47-9	3,3-Dimethylacrylic acid	YYPNJNDODFVZLE-UHFFFAOYSA-N	C5H8O2	953	12	102	70
103	5454-79-5	cis-3-Methylcyclohexanol	HTSABYAWKQAHBT-NKWVEPMBSA-N	C7H14O	964	14	113	-5.5
104	111-70-6	1-Heptanol	BBMCTIGTTCKYKF-UHFFFAOYSA-N	C7H16O	970	14	99	-34
105	3420-59-5	Isomaltol	HPIGCVXMBGOWTF-UHFFFAOYSA-N	C6H6O3	985	26	128	100
106	95-57-8	2-Chlorophenol	ISPYQTSUDJAMAB-UHFFFAOYSA-N	C6H5ClO	992	14	132	9.8
107	462-94-2	Cadaverine	VHRGRCVQAFMJIZ-UHFFFAOYSA-N	C5H14N2	1005	14	99	9
108	142-92-7	Hexyl acetate	AOGQPLXWSUTHQB-UHFFFAOYSA-N	C8H16O2	1011	14	116	-81
109	1003-29-8	1H-Pyrrole-2-carboxaldehyde	ZSKGQVFRTSEPJT-UHFFFAOYSA-N	C5H5NO	1015	15	97	46
110	624-48-6	Dimethyl maleate	LDCRTTXIJACKKU-ARJAWSKDSA-N	C6H8O4	1019	14	144	-19
111	1515-80-6	2,4-HEXADIENOIC ACID, METHYL ESTER	KWKVAGQCDSHWFK-UHFFFAOYSA-N	C7H10O2	1020	25	128	15
112	502-41-0	Cycloheptanol	QCRFMSUKWRQZEM-UHFFFAOYSA-N	C7H14O	1022	14	115	2
113	100-44-7	Benzyl chloride	KCXMKQUNVWSEMD-UHFFFAOYSA-N	C7H7Cl	1023	26	129	-45
114	111-40-0	Diethylenetriamine	RPNUMPOLZDHAAY-UHFFFAOYSA-N	C4H13N3	1028	15	103	-39
115	1639-09-4	1-Heptanethiol	VPIAKHNXCOTPAY-UHFFFAOYSA-N	C7H16S	1031	1	135	-43
116	873-49-4	Cyclopropylbenzene	VFSFCYAQBIPUSL-UHFFFAOYSA-N	C9H10	1032	26	120	-31
117	2408-37-9	Cyclohexanone, 2,2,6-trimethyl-	ZPVOLGVTNLDBFI-UHFFFAOYSA-N	C9H16O	1036	14	141	-32
118	105-05-5	1,4-Diethylbenzene	DSNHSQKRULAAEI-UHFFFAOYSA-N	C10H14	1041	15	136	-43
119	622-98-0	1-Chloro-4-ethylbenzene	GPOFSFLJOIAMSA-UHFFFAOYSA-N	C8H9Cl	1043	14	143	-63
120	95-50-1	1,2-Dichlorobenzene	RFFLAFLAYFXFSW-UHFFFAOYSA-N	C6H4Cl2	1043	25	151	-17
121	90-02-8	Salicylaldehyde	SMQUZDBALVYZAC-UHFFFAOYSA-N	C7H6O2	1047	13	124	-7
122	934-74-7	5-Ethyl-m-xylene	LMAUULKNZLEMGN-UHFFFAOYSA-N	C10H14	1058	15	136	-84
123	91-17-8	Decalin	NNBZCPXTIHJBJL-UHFFFAOYSA-N	C10H18	1064	14	140	-43
124	105-53-3	Diethyl propanedioate	IYXGSMUGOJNHAZ-UHFFFAOYSA-N	C7H12O4	1069	26	161	-50
125	100-70-9	2-Pyridinecarbonitrile	FFNVQNRYTPFDDP-UHFFFAOYSA-N	C6H4N2	1074	12	106	29
126	615-60-1	4-Chloro-o-xylene	HNQLMBJUMVLFCF-UHFFFAOYSA-N	C8H9Cl	1075	13	144	-6
127	4920-99-4	Benzene, 1-ethyl-3-(1-methylethyl)-	GSLSBTNLESMZTN-UHFFFAOYSA-N	C11H16	1076	36	149	-20
128	764-97-6	(5E)-5-Undecene	NGCRXXLKJAAUQQ-PKNBQFBNSA-N	C11H22	1082	24	155	-61
129	111-69-3	Hexanedinitrile	BTGRAWJCKBQKAO-UHFFFAOYSA-N	C6H8N2	1090	15	107	1
130	617-94-7	2-Phenylpropan-2-ol	BDCFWIDZNLCTMF-UHFFFAOYSA-N	C9H12O	1090	14	137	36
131	10498-35-8	cis-1,2-Dichlorocyclohexane	GZEZIBFVJYNETN-OLQVQODUSA-N	C6H10Cl2	1092	13	156	-1.5
132	142-08-5	2-Pyridone	UBQKCCHYAOITMY-UHFFFAOYSA-N	C5H5NO	1094	12	97	110
133	88-12-0	N-Vinyl-2-pyrrolidone	WHNWPMSKXPGLAX-UHFFFAOYSA-N	C6H9NO	1102	14	113	14
134	587-03-1	3-Methylbenzyl alcohol	JJCKHVUTVOPLBV-UHFFFAOYSA-N	C8H10O	1104	15	124	-20
135	589-18-4	4-Methylbenzyl alcohol	KMTDMTZBNYGUNX-UHFFFAOYSA-N	C8H10O	1106	14	124	62
136	118-71-8	Maltol	XPCTZQVDEJYUGT-UHFFFAOYSA-N	C6H6O3	1110	12	128	160
137	1122-54-9	4-Acetylpyridine	WMQUKDQWMMOHSA-UHFFFAOYSA-N	C7H7NO	1112	12	123	16
138	112-06-1	Heptyl acetate	ZCZSIDMEHXZRLG-UHFFFAOYSA-N	C9H18O2	1113	14	143	-50
139	112-32-3	Formic acid, octyl ester	AVBRYQRTMPHARE-UHFFFAOYSA-N	C9H18O2	1114	36	113	-39
140	108-57-6	1,3-Diethenylbenzene	PRJNEUBECVAVAG-UHFFFAOYSA-N	C10H10	1116	15	132	-52
141	112-48-1	Ethylene glycol dibutyl ether	GDXHBFHOEYVPED-UHFFFAOYSA-N	C10H22O2	1124	15	174	-69
142	111-11-5	Methyl octanoate	JGHZJRVDZXSNKQ-UHFFFAOYSA-N	C9H18O2	1126	15	159	-40
143	3731-53-1	4-Pyridinemethanamine	TXQWFIVRZNOPCK-UHFFFAOYSA-N	C6H8N2	1130	13	109	-7.6
144	2944-49-2	2,3-Dimethylanisole	BLMBNEVGYRXFNA-UHFFFAOYSA-N	C9H12O	1144	15	138	29
145	109-00-2	3-Pyridinol	GRFNBEZIAWKNCO-UHFFFAOYSA-N	C5H5NO	1145	26	96	130
146	89-79-2	(-)-Isopulegol	ZYTMANIQRDEHIO-UTLUCORTSA-N	C10H18O	1146	14	156	78
147	13679-74-8	2-Acetyl-5-methylthiophene	YOSDTJYMDAEEAZ-UHFFFAOYSA-N	C7H8OS	1157	12	143	28
148	112-27-6	Triethylene glycol	ZIBGPFATKBEMQZ-UHFFFAOYSA-N	C6H14O4	1160	15	120	-7
149	95-68-1	2,4-Dimethylaniline	CZZZABOKJQXEBO-UHFFFAOYSA-N	C8H11N	1167	15	123	-14
150	111-91-1	Bis(2-chloroethoxy)methane	NLXGURFLBLRZRO-UHFFFAOYSA-N	C5H10Cl2O2	1168	15	173	-32
151	143-08-8	1-Nonanol	ZWRUINPWMLAQRD-UHFFFAOYSA-N	C9H20O	1173	14	127	-5
152	1119-46-6	5-Chlorovaleric acid	YSXDKDWNIPOSMF-UHFFFAOYSA-N	C5H9ClO2	1174	15	120	18
153	95-15-8	Benzothiophene	FCEHBMOGCRZNNI-UHFFFAOYSA-N	C8H6S	1188	26	137	32
154	112-41-4	1-Dodecene	CRSBERNSMYQZNG-UHFFFAOYSA-N	C12H24	1190	26	169	-35
155	95-65-8	3,4-Dimethylphenol	YCOXTKKNXUZSKD-UHFFFAOYSA-N	C8H10O	1193	15	124	61
156	527-72-0	2-Thiophenecarboxylic acid	QERYCTSHXKAMIS-UHFFFAOYSA-N	C5H4O2S	1199	25	131	130
157	637-87-6	Benzene, 1-chloro-4-iodo-	GWQSENYKCGJTRI-UHFFFAOYSA-N	C6H4ClI	1202	25	241	57
158	6630-33-7	Benzaldehyde, 2-bromo-	NDOPHXWIAZIXPR-UHFFFAOYSA-N	C7H5BrO	1205	16	188	22
159	99-99-0	4-Nitrotoluene	ZPTVNYMJQHSSEA-UHFFFAOYSA-N	C7H7NO2	1212	15	139	52
160	112-35-6	2-[2-(2-Methoxyethoxy)ethoxy]ethanol	JLGLQAWTXXGVEM-UHFFFAOYSA-N	C7H16O4	1222	14	134	-44
161	87-65-0	2,6-Dichlorophenol	HOLHYSJJBXSLMV-UHFFFAOYSA-N	C6H4Cl2O	1223	12	167	68
162	3140-93-0	2,3-Dibromothiophene	ATRJNSFQBYKFSM-UHFFFAOYSA-N	C4H2Br2S	1227	12	247	-18
163	99-12-7	1,3-Dimethyl-5-nitrobenzene	BYFNZOKBMZKTSC-UHFFFAOYSA-N	C8H9NO2	1237	26	153	75
164	877-48-5	2,5-Xylyl acetate	SBOSLJVYJPZJNH-UHFFFAOYSA-N	C10H12O2	1240	14	166	-20
165	150-76-5	4-Methoxyphenol	NWVVVBRKAWDGAB-UHFFFAOYSA-N	C7H8O2	1248	14	126	57
166	373-44-4	1,8-Octanediamine	PWGJDPKCLMLPJW-UHFFFAOYSA-N	C8H20N2	1273	15	145	52
167	1012-72-2	p-Di-tert-butylbenzene	OOWNNCMFKFBNOF-UHFFFAOYSA-N	C14H22	1281	27	192	80
168	445-29-4	Benzoic acid, 2-fluoro-	NSTREUWFTAOOKS-UHFFFAOYSA-N	C7H5FO2	1282	14	142	130
169	2216-87-7	Undecan-3-one	YNMZZHPSYMOGCI-UHFFFAOYSA-N	C11H22O	1283	14	171	12
170	612-22-6	Benzene, 1-ethyl-2-nitro-	PXWYZLWEKCMTEZ-UHFFFAOYSA-N	C8H9NO2	1283	12	152	-12
171	577-19-5	o-Bromonitrobenzene	ORPVVAKYSXQCJI-UHFFFAOYSA-N	C6H4BrNO2	1284	25	205	43
172	2437-56-1	1-Tridecene	VQOXUMQBYILCKR-UHFFFAOYSA-N	C13H26	1292	14	183	-13
173	83-42-1	1-Chloro-2-methyl-3-nitrobenzene	XCSNRORTQRKCHB-UHFFFAOYSA-N	C7H6ClNO2	1297	15	174	38
174	89-59-8	Benzene, 4-chloro-1-methyl-2-nitro-	SQFLFRQWPBEDHM-UHFFFAOYSA-N	C7H6ClNO2	1303	26	174	38
175	1124-07-8	4,6-Dichloro-m-cresol	NDCNJVOXMCCKBP-UHFFFAOYSA-N	C7H6Cl2O	1310	15	181	73
176	629-41-4	1,8-Octanediol	OEIJHBUUFURJLI-UHFFFAOYSA-N	C8H18O2	1314	15	129	63
177	112-13-0	Decanoyl chloride	IPIVAXLHTVNRBS-UHFFFAOYSA-N	C10H19ClO	1316	15	164	-34
178	121-86-8	2-Chloro-1-methyl-4-nitrobenzene	LLYXJBROWQDVMI-UHFFFAOYSA-N	C7H6ClNO2	1316	14	175	66
179	827-52-1	Cyclohexylbenzene	IGARGHRYKHJQSM-UHFFFAOYSA-N	C12H16	1318	14	162	7.3
180	527-17-3	Duroquinone	WAMKWBHYPYBEJY-UHFFFAOYSA-N	C10H12O2	1326	14	167	110
181	589-87-7	Benzene, 1-bromo-4-iodo-	UCCUXODGPMAHRL-UHFFFAOYSA-N	C6H4BrI	1331	26	286	92
182	1984-59-4	2,3-Dichloroanisole	HFEASCCDHUVYKU-UHFFFAOYSA-N	C7H6Cl2O	1337	14	181	32
183	5617-41-4	Heptylcyclohexane	MSTLSCNJAHAQNU-UHFFFAOYSA-N	C13H26	1346	26	184	-30
184	321-60-8	2-Fluorobiphenyl	KLECYOQFQXJYBC-UHFFFAOYSA-N	C12H9F	1346	26	174	74
185	6609-56-9	2-Methoxybenzonitrile	FSTPMFASNVISBU-UHFFFAOYSA-N	C8H7NO	1351	14	136	24
186	615-67-8	Chlorohydroquinone	AJPXTSMULZANCB-UHFFFAOYSA-N	C6H5ClO2	1351	12	148	110
187	2295-31-0	Thiazolidinedione	ZOBPZXTWZATXDG-UHFFFAOYSA-N	C3H3NO2S	1354	12	120	130
188	102-47-6	Benzene, 1,2-dichloro-4-(chloromethyl)-	YZIFVWOCPGPNHB-UHFFFAOYSA-N	C7H5Cl3	1355	25	200	38
189	89-60-1	Benzene, 1-chloro-4-methyl-2-nitro-	NWESJZZPAJGHRZ-UHFFFAOYSA-N	C7H6ClNO2	1357	15	175	7
190	148-24-3	8-Hydroxyquinoline	MCJGNVYPOGVAJF-UHFFFAOYSA-N	C9H7NO	1358	25	147	76
191	299-42-3	Ephedrine	KWGRBVOPPLSCSI-WPRPVWTQSA-N	C10H15NO	1369	15	146	34
192	1558-17-4	Pyrimidine, 4,6-dimethyl-	LSBIUXKNVUBKRI-UHFFFAOYSA-N	C6H8N2	1372	13	110	25
193	141-28-6	Diethyl hexanedioate	VIZORQUEIQEFRT-UHFFFAOYSA-N	C10H18O4	1385	14	203	-20
194	1502-06-3	Cyclodecanone	SXOZDDAFVJANJP-UHFFFAOYSA-N	C10H18O	1385	24	156	28
195	498-71-5	5-Hydroxy-alpha,alpha,4-trimethylcyclohex-3-ene-1-methanol	OMDMTHRBGUBUCO-UHFFFAOYNA-N	C10H18O2	1388	26	170	130
196	613-93-4	N-Methylbenzamide	NCCHARWOCKOHIH-UHFFFAOYSA-N	C8H9NO	1392	27	136	82
197	88-04-0	4-Chloro-3,5-dimethylphenol	OSDLLIBGSJNGJE-UHFFFAOYSA-N	C8H9ClO	1394	14	159	120
198	4549-31-9	Heptane, 1,7-dibromo-	LVWSZGCVEZRFBT-UHFFFAOYSA-N	C7H14Br2	1397	15	260	42
199	80-46-6	4-(2-Methylbutan-2-yl)phenol	NRZWYNLTFLDQQX-UHFFFAOYSA-N	C11H16O	1400	15	166	95
200	480-63-7	2,4,6-Trimethylbenzoic acid	FFFIRKXTFQCCKJ-UHFFFAOYSA-N	C10H12O2	1404	15	166	150
201	51-67-2	Tyramine	DZGWFCGJZKJUFP-UHFFFAOYSA-N	C8H11NO	1406	14	138	160
202	87-25-2	Ethyl anthranilate	TWLLPUMZVVGILS-UHFFFAOYSA-N	C9H11NO2	1413	15	167	13
203	90-27-7	Benzeneacetic acid, .alpha.-ethyl-	OFJWFSNDPCAWDK-UHFFFAOYSA-N	C10H12O2	1415	26	166	48
204	3937-56-2	1,9-Nonanediol	ALVZNPYWJMLXKV-UHFFFAOYSA-N	C9H20O2	1416	14	159	46
205	92-50-2	Ethanol, 2-(ethylphenylamino)-	HYVGFUIWHXLVNV-UHFFFAOYSA-N	C10H15NO	1417	14	166	37
206	571-58-4	1,4-Dimethylnaphthalene	APQSQLNWAIULLK-UHFFFAOYSA-N	C12H12	1436	15	159	7.6
207	2051-00-5	Diisopentyl oxalate	HCUOPEBHVAVNIE-UHFFFAOYSA-N	C12H22O4	1443	41	231	-9
208	615-42-9	Benzene, 1,2-diiodo-	BBOLNFYSRZVALD-UHFFFAOYSA-N	C6H4I2	1445	25	332	27
209	619-44-3	Benzoic acid, 4-iodo-, methyl ester	DYUWQWMXZHDZOR-UHFFFAOYSA-N	C8H7IO2	1445	14	263	110
210	1795-15-9	Cyclohexane, octyl-	FBXWCEKQCVOOLT-UHFFFAOYSA-N	C14H28	1448	26	198	-20
211	621-84-1	Benzyl carbamate	PUJDIJCNWFYVJX-UHFFFAOYSA-N	C8H9NO2	1460	14	153	88
212	14938-35-3	4-Pentylphenol	ZNPSUQQXTRRSBM-UHFFFAOYSA-N	C11H16O	1464	14	166	23
213	1129-41-5	Metolcarb	VOEYXMAFNDNNED-UHFFFAOYSA-N	C9H11NO2	1465	15	166	76
214	112-52-7	1-Chlorododecane	YAYNEUUHHLGGAH-UHFFFAOYSA-N	C12H25Cl	1469	15	206	-9.3
215	638-25-5	Octanoic acid, pentyl ester	GJWGZSBNFSBUPX-UHFFFAOYSA-N	C13H26O2	1470	14	215	-35
216	59-26-7	N,N-Diethylnicotinamide	NCYVXEGFNDZQCU-UHFFFAOYSA-N	C10H14N2O	1470	15	180	25
217	5451-85-4	Octyl valerate	OUYCCOBIJYUMAK-UHFFFAOYSA-N	C13H26O2	1474	27	157	-42
218	673-31-4	Phenprobamate	CAMYKONBWHRPDD-UHFFFAOYSA-N	C10H13NO2	1520	15	179	100
219	698-71-5	3-Ethyl-5-methylphenol	XTCHLXABLZQNNN-UHFFFAOYSA-N	C9H12O	1520	12	138	52
220	77-65-6	Carbromal	OPNPQXLQERQBBV-UHFFFAOYSA-N	C7H13BrN2O2	1521	15	211	120
221	3943-74-6	Benzoic acid, 4-hydroxy-3-methoxy-, methyl ester	BVWTXUYLKBHMOX-UHFFFAOYSA-N	C9H10O4	1522	14	184	64
222	141-03-7	Dibutyl butanedioate	YUXIBTJKHLUKBD-UHFFFAOYSA-N	C12H22O4	1529	15	201	-29
223	612-62-4	Quinoline, 2-chloro-	OFUFXTHGZWIDDB-UHFFFAOYSA-N	C9H6ClN	1530	25	167	38
224	16752-77-5	Methomyl	UHXUZOCRWCRNSJ-UHFFFAOYSA-N	C5H10N2O2S	1532	40	163	78
225	613-45-6	2,4-Dimethoxybenzaldehyde	LWRSYTXEQUUTKW-UHFFFAOYSA-N	C9H10O3	1546	14	169	72
226	139-66-2	Diphenyl sulfide	LTYMSROWYAPPGB-UHFFFAOYSA-N	C12H10S	1552	27	189	-26
227	2051-61-8	3-Chlorobiphenyl	NMWSKOLWZZWHPL-UHFFFAOYSA-N	C12H9Cl	1557	34	192	16
228	99-96-7	4-Hydroxybenzoic acid	FJKROLUGYXJWQN-UHFFFAOYSA-N	C7H6O3	1558	26	140	210
229	3547-33-9	2-Hydroxyethyl octyl sulfide	KXPXKNBDCUOENF-UHFFFAOYSA-N	C10H22OS	1562	14	193	0
230	2051-62-9	4-Chlorobiphenyl	FPWNLURCHDRMHC-UHFFFAOYSA-N	C12H9Cl	1564	15	192	79
231	1081-77-2	1-Phenylnonane	LIXVMPBOGDCSRM-UHFFFAOYSA-N	C15H24	1574	15	206	-24
232	2445-83-2	2H-1-Benzopyran-2-one, 7-methyl-	DLHXRDUXNVEIEY-UHFFFAOYSA-N	C10H8O2	1575	15	168	130
233	1117-55-1	Hexyl octanoate	PBGWNXWNCSSXCO-UHFFFAOYSA-N	C14H28O2	1581	25	229	-31
234	122-66-7	1,2-Diphenylhydrazine	YBQZXXMEJHZYMB-UHFFFAOYSA-N	C12H12N2	1592	14	186	130
235	121-34-6	Vanillic acid	WKOLLVMJNQIZCI-UHFFFAOYSA-N	C8H8O4	1592	12	170	210
236	629-73-2	1-Hexadecene	GQEZCXVZFLOKMC-UHFFFAOYSA-N	C16H32	1592	26	224	4.1
237	607-34-1	5-Nitroquinoline	NDDZXHOCOKCNBM-UHFFFAOYSA-N	C9H6N2O2	1594	26	176	74
238	615-22-5	2-(Methylthio)benzothiazole	UTBVIMLZIRIFFR-UHFFFAOYSA-N	C8H7NS2	1607	14	185	44
239	130-16-5	Cloxyquin	CTQMJYWDVABFRZ-UHFFFAOYSA-N	C9H6ClNO	1619	25	183	130
240	607-99-8	2,4,6-Tribromoanisole	YXTRCOAFNXQTKL-UHFFFAOYSA-N	C7H5Br3O	1620	14	349	88
241	118-79-6	2,4,6-Tribromophenol	BSWWXRFVMJHFBN-UHFFFAOYSA-N	C6H3Br3O	1624	24	336	96
242	573-11-5	2,3,4-Trimethoxybenzoic acid	HZNQSWJZTWOTKM-UHFFFAOYSA-N	C10H12O5	1627	13	215	100
243	2686-99-9	3,4,5-Trimethylphenyl methylcarbamate	AUQAUAIUNJIIEP-UHFFFAOYSA-N	C11H15NO2	1639	15	194	110
244	6164-98-3	Chlordimeform	STUSTWKEFDQFFZ-KPKJPENVSA-N	C10H13ClN2	1650	15	199	35
245	1689-84-5	Bromoxynil	UPMXNNIRAGDFEH-UHFFFAOYSA-N	C7H3Br2NO	1659	25	280	190
246	112-43-6	10-Undecen-1-ol	GIEMHYCMBGELGY-UHFFFAOYSA-N	C11H22O	1664	14	152	-2
247	64-77-7	Tolbutamide	JLRGJRBPOGGCBT-UHFFFAOYSA-N	C12H18N2O3S	1665	15	272	130
248	4437-20-1	Furan, 2,2'-[dithiobis(methylene)]bis-	CBJPZHSWLMJQRI-UHFFFAOYSA-N	C10H10O2S2	1678	26	228	10
249	93-07-2	Benzoic acid, 3,4-dimethoxy-	DAUAQNGYDSHRET-UHFFFAOYSA-N	C9H10O4	1679	14	185	180
250	125-40-6	Butabarbital	ZRIHAIZYIMGOAB-UHFFFAOYSA-N	C10H16N2O3	1680	15	197	170
251	502-55-6	Diethyl dithiobis(thionoformate)	FVIGODVHAVLZOO-UHFFFAOYSA-N	C6H10O2S4	1693	14	244	30
252	629-63-0	Tetradecanenitrile	MLRCLPRHEOPXLL-UHFFFAOYSA-N	C14H27N	1697	14	211	19
253	92-82-0	Phenazine	PCNDJXKNXGMECE-UHFFFAOYSA-N	C12H8N2	1703	26	182	180
254	50782-69-9	VX	JJIUCEJQJXNMHV-UHFFFAOYSA-N	C11H26NO2PS	1710	27	252	-39
255	533-24-4	1,3-Benzenediol, 4-pentyl- (9CI)	PJHYOCWMKYASAB-UHFFFAOYSA-N	C11H16O2	1711	26	182	72
256	2765-11-9	Pentadecanal	XGQJZNCFDLXSIJ-UHFFFAOYSA-N	C15H30O	1715	26	226	24
257	112-73-2	Diethylene glycol dibutyl ether	KZVBBTZJMSWGTK-UHFFFAOYSA-N	C12H26O3	1727	26	145	-60
258	5581-75-9	6-Phenylhexanoic acid	JTXZPQIXIXYMDY-UHFFFAOYSA-N	C12H16O2	1729	15	194	23
259	33693-04-8	Terbumeton	BCQMBFHBDZVHKU-UHFFFAOYSA-N	C10H19N5O	1738	12	227	120
260	92-04-6	2-Chloro-4-phenylphenol	MXORDJXBRHNWBE-UHFFFAOYSA-N	C12H9ClO	1742	26	208	77
261	613-03-6	1,2,4-Triacetoxybenzene	AESFGSJWSUZRGW-UHFFFAOYSA-N	C12H12O6	1742	15	253	99
262	87-86-5	Pentachlorophenol	IZUPBVBPLAPZRR-UHFFFAOYSA-N	C6HCl5O	1751	35	272	170
263	513-92-8	Tetraiodoethene	ZGQURDGVBSSDNF-UHFFFAOYSA-N	C2I4	1753	12	533	190
264	2050-67-1	3,3'-Dichloro-1,1'-biphenyl	KTXUOWUHFLBZPW-UHFFFAOYSA-N	C12H8Cl2	1755	26	228	29
265	607-35-2	8-Nitroquinoline	OQHHSGRZCKGLCY-UHFFFAOYSA-N	C9H6N2O2	1756	14	176	90
266	110-40-7	Diethyl decanedioate	ONKUXPIBXRRIDU-UHFFFAOYSA-N	C14H26O4	1756	15	259	5
267	608-73-1	1,2,3,4,5,6-Hexachlorocyclohexane	JLYXXMFPNIAWKQ-UHFFFAOYSA-N	C6H6Cl6	1759	36	294	110
268	4455-26-9	N-Methyldioctylamine	YJLYANLCNIKXMG-UHFFFAOYSA-N	C17H37N	1770	25	256	-30
269	26399-36-0	Profluralin	ITVQAKZNYJEWKS-UHFFFAOYSA-N	C14H16F3N3O4	1773	14	349	34
270	83-26-1	Pindone	RZKYEQDPDZUERB-UHFFFAOYSA-N	C14H14O3	1778	15	232	110
271	26259-45-0	Secbumeton	ZJMZZNVGNSWOOM-UHFFFAOYSA-N	C10H19N5O	1804	15	226	87
272	519-87-9	Acetamide, N,N-diphenyl-	DKLYDESVXZKCFI-UHFFFAOYSA-N	C14H13NO	1830	15	213	100
273	58-08-2	Caffeine	RYYVLZVUVIJVGH-UHFFFAOYSA-N	C8H10N4O2	1835	14	197	240
274	502-44-3	Caprolactone	PAPBSGBWRJIAAV-UHFFFAOYSA-N	C6H10O2	1860	14	116	-18
275	86-28-2	9-Ethylcarbazole	PLAZXGNBGZYJSA-UHFFFAOYSA-N	C14H13N	1864	14	197	68
276	1002-84-2	Pentadecanoic acid	WQEPLUUGTLDZJY-UHFFFAOYSA-N	C15H30O2	1867	15	244	52
277	5598-13-0	Chlorpyrifos-methyl	HRBKVYFZANMGRE-UHFFFAOYSA-N	C7H7Cl3NO3PS	1874	41	325	43
278	133-32-4	Indole-3-butyric acid	JTEDVYBZBROSJT-UHFFFAOYSA-N	C12H13NO2	1885	18	205	120
279	304-84-7	Ethamivan	BQJODPIMMWWMFC-UHFFFAOYSA-N	C12H17NO3	1886	42	225	95
280	85-29-0	2,4'-Dichlorobenzophenone	YXMYPHLWXBXNFF-UHFFFAOYSA-N	C13H8Cl2O	1890	26	255	67
281	120-32-1	Clorophene	NCKMMSIFQUPKCK-UHFFFAOYSA-N	C13H11ClO	1891	14	222	48
282	629-92-5	Nonadecane	LQERIDTXQFOHKA-UHFFFAOYSA-N	C19H40	1900	26	269	32
283	952-54-5	Morphazinamide	GVTLAVKAVSKBKK-UHFFFAOYSA-N	C10H14N4O2	1906	41	223	120
284	479-92-5	Propyphenazone	PXWLVJLKJGVOKE-UHFFFAOYSA-N	C14H18N2O	1913	15	232	100
285	87-19-4	Isobutyl salicylate	PTXDBYSCVQQBNF-UHFFFAOYSA-N	C11H14O3	1915	15	196	5.9
286	19812-64-7	1,14-Tetradecanediol	XLKZJJVNBQCVIX-UHFFFAOYSA-N	C14H30O2	1924	27	124	86
287	32598-12-2	2,4,4',6-Tetrachlorobiphenyl	RZFZBHKDGHISSH-UHFFFAOYSA-N	C12H6Cl4	1937	42	298	65
288	3547-04-4	Benzene, 1,1'-ethylidenebis(4-chloro-	KTEARTXATWOYDB-UHFFFAOYSA-N	C14H12Cl2	1950	50	254	56
289	86-96-4	2,4(1H,3H)-Quinazolinedione	SDQJTWBNWQABLE-UHFFFAOYSA-N	C8H6N2O2	1955	16	164	300
290	56-57-5	4-Nitroquinoline-1-oxide	YHQDZJICGQWFHK-UHFFFAOYSA-N	C9H6N2O3	1956	16	192	150
291	612-94-2	2-Phenylnaphthalene	TURIHPLQSRVWHU-UHFFFAOYSA-N	C16H12	1968	27	206	100
292	612-76-0	3,3'-Biphenyldiol	VZQSBJKDSWXLKX-UHFFFAOYSA-N	C12H10O2	1976	27	188	120
293	56-38-2	Parathion	LCCNCVORNKJIRZ-UHFFFAOYSA-N	C10H14NO5PS	1979	15	294	6.1
294	151-19-9	3,6-Dimethyl-3-octanol	NPHCXUPGMINOPP-UHFFFAOYSA-N	C10H22O	1990	12	144	-68
295	112-95-8	Eicosane	CBFCDTFDPHXCNY-UHFFFAOYSA-N	C20H42	2000	26	283	37
296	92-13-7	Pilocarpine	QCHFTSOMWOSFHM-WPRPVWTQSA-N	C11H16N2O2	2014	41	209	34
297	59-46-1	Procaine	MFDFERRIHVXMIY-UHFFFAOYSA-N	C13H20N2O2	2021	15	237	61
298	92-88-6	4,4'-Biphenyldiol	VCCBEIPGXKNHFW-UHFFFAOYSA-N	C12H10O2	2046	27	188	280
299	150-50-5	Merphos	KLAPGAOQRZTCBI-UHFFFAOYSA-N	C12H27PS3	2047	41	302	100
300	731-27-1	Tolylfluanid	HYVWIQDYBVKITD-UHFFFAOYSA-N	C10H13Cl2FN2O2S2	2048	12	349	96
301	492-22-8	Thioxanthen-9-one	YRHRIQCWCFGUEQ-UHFFFAOYSA-N	C13H8OS	2049	17	216	210
302	4205-90-7	Clonidine	GJSURZIOUXUGAL-UHFFFAOYSA-N	C9H9Cl2N3	2063	14	234	130
303	32809-16-8	Procymidone	QXJKBPAVAHBARF-UHFFFAOYSA-N	C13H11Cl2NO2	2077	11	288	170
304	635-10-9	Tetramethyl benzene-1,2,4,5-tetracarboxylate	QVEIFJBUBJUUMB-UHFFFAOYSA-N	C14H14O8	2078	12	312	140
305	68694-11-1	Triflumizole	HSMVPDGQOIQYSR-KGENOOAVSA-N	C15H15ClF3N3O	2080	15	348	64
306	112-92-5	1-Octadecanol	GLDOVTGHNKAZLK-UHFFFAOYSA-N	C18H38O	2082	15	254	60
307	129-00-0	Pyrene	BBEAQIROQSPTKN-UHFFFAOYSA-N	C16H10	2093	39	204	150
308	94-49-5	1,2-ETHANEDIOL, DIBENZOATE	XFDQLDNQZFOAFK-UHFFFAOYSA-N	C16H14O4	2108	18	270	74
309	2275-23-2	Vamidothion	LESVOLZBIFDZGS-UHFFFAOYSA-N	C8H18NO4PS2	2109	30	287	43
310	467-36-7	Thialbarbital	PXLVRFQEBVNJOH-UHFFFAOYNA-N	C13H16N2O2S	2116	41	265	150
311	103-41-3	Benzyl cinnamate	NGHOLYJTSCBCGC-UHFFFAOYSA-N	C16H14O2	2135	15	240	39
312	538-74-9	Benzyl sulfide	LUFPJJNWMYZRQE-UHFFFAOYSA-N	C14H14S	2146	26	217	50
313	80-33-1	Chlorfenson	RZXLPPRPEOUENN-UHFFFAOYSA-N	C12H8Cl2O3S	2147	40	307	86
314	101-31-5	Hyoscyamine	RKUNBYITZUJHSG-FXUDXRNXSA-N	C17H23NO3	2148	15	291	110
315	77-94-1	Tributyl citrate	ZFOZVQLOBQUTQQ-UHFFFAOYSA-N	C18H32O7	2150	41	361	-20
316	3902-71-4	Trioxsalen	FMHHVULEAZTJMA-UHFFFAOYSA-N	C14H12O3	2155	15	231	230
317	613-89-8	Phenacylamine	HEQOJEGTZCTHCF-UHFFFAOYSA-N	C8H9NO	2156	15	137	20
318	131341-86-1	Fludioxonil	MUJOIMFVNIBMKC-UHFFFAOYSA-N	C12H6F2N2O2	2169	26	251	200
319	493-49-2	6,7-dimethoxy-3,4-dihydro-2H-isoquinolin-1-one	MQKFSXLBPPCAGR-UHFFFAOYSA-N	C11H13NO3	2170	41	210	180
320	550-24-3	Embelin	IRSFLDGTOHBADP-UHFFFAOYSA-N	C17H26O4	2175	26	297	140
321	69327-76-0	Buprofezin	PRLVTUNWOQKEAI-UHFFFAOYSA-N	C16H23N3OS	2195	15	308	100
322	483-65-8	Retene	NXLOLUFNDSBYTP-UHFFFAOYSA-N	C18H18	2198	14	236	100
323	646-30-0	Nonadecanoic acid	ISYWECDDZWTKFF-UHFFFAOYSA-N	C19H38O2	2236	26	299	69
324	486-12-4	Triprolidine	CBEQULMOCCWAQT-WOJGMQOQSA-N	C19H22N2	2242	15	280	60
325	135-88-6	N-Phenyl-2-naphthylamine	KEQFTVQCIQJIQW-UHFFFAOYSA-N	C16H13N	2251	27	221	110
326	604-68-2	alpha-D-Glucopyranosyl pentaacetate	LPTITAGPBXDDGR-LJIZCISZSA-N	C16H22O11	2257	14	332	110
327	500-64-1	Kavain	XEAQIWGXBXCYFX-GUOLPTJISA-N	C14H14O3	2272	26	232	110
328	117-37-3	Anisindione	XRCFXMGQEVUZFC-UHFFFAOYSA-N	C16H12O3	2273	50	254	160
329	58810-48-3	Ofurace	OWDLFBLNMPCXSD-UHFFFAOYSA-N	C14H16ClNO3	2281	41	284	150
330	6812-38-0	Cyclohexane, hexadecyl-	NRHBFNBZAZZTAU-UHFFFAOYSA-N	C22H44	2283	27	310	34
331	74472-37-0	2,3,4,4',5-Pentachlorobiphenyl	SXZSFWHOSHAKMN-UHFFFAOYSA-N	C12H5Cl5	2286	33	333	98
332	84-96-8	Trimeprazine	ZZHLYYDVIOPZBE-UHFFFAOYSA-N	C18H22N2S	2287	14	300	68
333	638-67-5	Tricosane	FIGVVZUWCLSUEI-UHFFFAOYSA-N	C23H48	2300	26	326	48
334	52-85-7	Famphur	JISACBWYRJHSMG-UHFFFAOYSA-N	C10H16NO5PS2	2315	15	327	53
335	298-46-4	Carbamazepine	FFGPTBGBLSHEPO-UHFFFAOYSA-N	C15H12N2O	2323	18	238	190
336	239-35-0	Benzo[b]naphtho[2,1-d]thiophene	YEUHHUCOSQOCIX-UHFFFAOYSA-N	C16H10S	2359	32	237	190
337	641-96-3	o-Quaterphenyl (8CI)	YAVCXSHORWKJQQ-UHFFFAOYSA-N	C24H18	2365	39	308	120
338	604-53-5	1,1'-Binaphthalene	ZDZHCHYQNPQSGG-UHFFFAOYSA-N	C20H14	2381	18	257	160
339	1746-01-6	2,3,7,8-Tetrachlorodibenzo-p-dioxin	HGUFODBRKLSHSI-UHFFFAOYSA-N	C12H4Cl4O2	2385	50	326	300
340	5259-88-1	Oxycarboxin	AMEKQAFGQBKLKX-UHFFFAOYSA-N	C12H13NO4S	2388	15	269	120
341	195-19-7	Benzo[c]phenanthrene	TUAHORSUHVUKBD-UHFFFAOYSA-N	C18H12	2400	14	231	68
342	133855-98-8	Epoxiconazole	ZMYFCFLJBGAQRS-UHFFFAOYSA-N	C17H13ClFN3O	2425	41	329	140
343	5835-26-7	Isopimaric acid	MXYATHGRPJZBNA-KRFUXDQASA-N	C20H30O2	2438	26	305	160
344	779-51-1	1,2-Diphenyl-1-propene	OVZXISBUYCEVEV-UHFFFAOYSA-N	C15H14	2446	27	196	82
345	73-31-4	Melatonin	DRLFMBDRBRZALE-UHFFFAOYSA-N	C13H16N2O2	2452	15	234	120
346	27541-88-4	Quinonamid	ZIEWAMOXCOLNSJ-UHFFFAOYSA-N	C12H6Cl3NO3	2488	25	323	210
347	153233-91-1	Etoxazole	IXSZQYVWNJNRAL-UHFFFAOYSA-N	C21H23F2NO2	2489	41	361	100
348	7416-34-4	Molindone	KLPWJLBORRMFGK-UHFFFAOYSA-N	C16H24N2O2	2493	14	277	180
349	120928-09-8	Fenazaquin	DMYHGDXADUDKCQ-UHFFFAOYSA-N	C20H22N2O	2506	27	291	78
350	84-62-8	Diphenyl phthalate	DWNAQMUDCDVSLT-UHFFFAOYSA-N	C20H14O4	2508	39	227	73
351	86-50-0	Azinphos-methyl	CJJOSEISRRTUQB-UHFFFAOYSA-N	C10H12N3O3PS2	2525	12	270	73
352	521-18-6	5alpha-Dihydrotestosterone	NVKAWKQGWWIWPM-ABEVXSGRSA-N	C19H30O2	2534	26	293	180
353	112-86-7	(13Z)-Docos-13-enoic acid	DPUOLQHDNGRHBS-KTKRTIGZSA-N	C22H42O2	2547	15	338	34
354	82558-50-7	Isoxaben	PMHURSZHKKJGBM-UHFFFAOYSA-N	C18H24N2O4	2549	15	332	180
355	52463-83-9	Pinazepam	MFZOSKPPVCIFMT-UHFFFAOYSA-N	C18H13ClN2O	2562	63	311	140
356	73250-68-7	Mefenacet	XIGAUIHYSDTJHW-UHFFFAOYSA-N	C16H14N2O2S	2566	15	300	130
357	127-79-7	Sulfamerazine	QPPBRPIAZZHUNT-UHFFFAOYSA-N	C11H12N4O2S	2573	15	264	240
358	630-01-3	Hexacosane	HMSWAIKSFDFLKN-UHFFFAOYSA-N	C26H54	2600	27	368	56
359	90-26-6	(+/-)-2-Phenylbutyramide	UNFGQCCHVMMMRF-UHFFFAOYSA-N	C10H13NO	2600	26	165	86
360	127-35-5	Phenazocine	ZQHYKVKNPWDQSL-UHFFFAOYSA-N	C22H27NO	2670	41	320	180
361	91-33-8	Benzthiazide	NDTSRXAMMQDVSW-UHFFFAOYSA-N	C15H14ClN3O4S3	2680	41	433	230
362	52645-53-1	Permethrin	RLLPVAHGXHCWKJ-UHFFFAOYSA-N	C21H20Cl2O3	2693	18	394	34
363	145-12-0	Oxymesterone	RXXBBHGCAXVBES-XMUHMHRVSA-N	C20H30O3	2735	15	321	170
364	52-78-8	Norethandrolone	ZDHCJEIGTNNEMY-XGXHKTLJSA-N	C20H30O2	2822	15	305	140
365	38194-50-2	Sulindac	MLKXDPUZXIRXEP-MFOYZWKCSA-N	C20H17FO3S	2836	27	359	180
366	486-39-5	Coclaurine	LVVKXRQZSRUVPY-HNNXBMFYSA-N	C17H19NO3	2841	27	285	220
367	481-21-0	cholestane	XIIAYQZJNBULGD-LDHZKLTISA-N	C27H48	2852	27	375	80
368	144-14-9	Anileridine	LKYQLAWMNBFNJT-UHFFFAOYSA-N	C22H28N2O2	2860	41	352	83
369	747-90-0	Cholesta-3,5-diene	RLHIRZFWJBOHHD-HKQCOZBKSA-N	C27H44	2886	26	372	80
370	83-74-9	Ibogaine	HSIBGVUMFOSJPD-CFDPKNGZSA-N	C20H26N2O	2900	15	313	150
371	2642-98-0	6-Chrysenamine	KIVUHCNVDWYUNP-UHFFFAOYSA-N	C18H13N	2921	17	246	210
372	82-66-6	Diphacinone	JYGLAHSAISAEAL-UHFFFAOYSA-N	C23H16O3	2934	14	342	150
373	638-68-6	Triacontane	JXTPJDDICSTXJX-UHFFFAOYSA-N	C30H62	3000	26	424	66
374	520-12-7	Pectolinarigenin	GPQLHGCIAUEJQK-UHFFFAOYSA-N	C17H14O6	3039	27	317	220
375	360-68-9	Coprosterol	QYIXCDOBOSTCEI-NWKZBHTNSA-N	C27H48O	3076	15	389	100
376	64-85-7	21-Hydroxyprogesterone	ZESRJSPZRDMNHY-YFWFAHHUSA-N	C21H30O3	3107	15	332	140
377	215-58-7	Dibenz[a,c]anthracene	RAASUWZPTOJQAY-UHFFFAOYSA-N	C22H14	3109	39	281	210
378	110488-70-5	Dimethomorph	QNBTYORWCCMPQP-UHFFFAOYSA-N	C21H22ClNO4	3159	50	391	150
379	84-04-8	Pipamazine	OSJJYEUEJRVVOD-UHFFFAOYSA-N	C21H24ClN3OS	3260	39	403	140
380	630-05-7	Tritriacontane	SUJUOAZFECLBOA-UHFFFAOYSA-N	C33H68	3300	17	466	72
381	4098-40-2	Mitragynine	LELBFTMXCIIKKX-QVRQZEMUSA-N	C23H30N2O4	3429	41	400	100
382	50-37-3	Lysergide	VAYOSLLFUXYJDT-RDTXWAMCSA-N	C20H25N3O	3445	42	325	82
383	545-47-1	Lupeol	MQYXUWHLBZFQQO-ZAEXXZHRNA-N	C30H50O	3451	15	429	220
384	189-55-9	Dibenzo[a,i]pyrene	TUGYIJVAYAHHHM-UHFFFAOYSA-N	C24H14	3570	51	305	280
