# Supplementary material for: Mining Structural Information from Gas Chromatography-Electron-Impact Ionization-Mass Spectrometry Data for Analytical-Descriptor-Based Quantitative Structure–Activity Relationship
Source: J Xenobiot. 2025 Nov 1;15(6):177. doi: 10.3390/jox15060177 (PMC12641815; doi:10.3390/jox15060177)
Supplement: Supplementary file 1 [file jox-15-00177-s001.zip › jox-3866436-train_data_coverage_mod1.xlsx]

## Sheet: Boiling Point
ID	CAS	Name	InChI key	Formula	RI	min(m/z)	max(m/z)	Boiling Point (°C)
1	75-73-0	Carbon tetrafluoride	TXEYQDLBPFQVAA-UHFFFAOYSA-N	CF4	85	19	88	-130
2	75-46-7	Trifluoromethane	XPDWGBQVDMORPB-UHFFFAOYSA-N	CHF3	154	12	70	-82
3	76-16-4	Perfluoroethane	WMIYKQLTONQJES-UHFFFAOYSA-N	C2F6	156	12	138	-78
4	74-86-2	Ethyne	HSFWRNGVRCDJHI-UHFFFAOYSA-N	C2H2	157	12	28	-85
5	116-14-3	Tetrafluoroethylene	BFKJFAAPBSQJPD-UHFFFAOYSA-N	C2F4	177	12	101	-76
6	74-85-1	Ethylene	VGGSQFUCUMXWEO-UHFFFAOYSA-N	C2H4	178	2	30	-100
7	75-10-5	Methane, difluoro-	RWRIWBAIICGTTQ-UHFFFAOYSA-N	CH2F2	184	12	53	-52
8	75-72-9	Chlorotrifluoromethane	AFYPFACVUDMOHA-UHFFFAOYSA-N	CClF3	190	12	106	-81
9	75-38-7	Vinylidene fluoride	BQCIDUSAKPWEOX-UHFFFAOYSA-N	C2H2F2	194	12	65	-86
10	75-02-5	Vinyl fluoride	XUCNUKMRBVNAPB-UHFFFAOYSA-N	C2H3F	214	2	47	-72
11	75-63-8	Bromotrifluoromethane	RJCQBQGAPKAMLL-UHFFFAOYSA-N	CBrF3	222	26	151	-58
12	420-46-2	1,1,1-Trifluoroethane	UJPMYEOUBPIPHQ-UHFFFAOYSA-N	C2H3F3	232	2	85	-48
13	353-85-5	Acetonitrile, trifluoro-	SFFUEHODRAXXIA-UHFFFAOYSA-N	C2F3N	246	12	96	-69
14	359-11-5	Ethene, trifluoro-	MIZLGWKEZAPEFJ-UHFFFAOYSA-N	C2HF3	254	12	83	-51
15	460-19-5	Cyanogen	JMANVNJQNLATNU-UHFFFAOYSA-N	C2N2	255	26	53	-21
16	50-00-0	Formaldehyde	WSFSSNUMVMOOMR-UHFFFAOYSA-N	CH2O	267	12	31	-19
17	624-91-9	Methyl nitrite	BLLFVUPNHCTMSV-UHFFFAOYSA-N	CH3NO2	268	14	61	-12
18	75-45-6	Chlorodifluoromethane	VOPWNXZWBYDODV-UHFFFAOYSA-N	CHClF2	268	12	88	-41
19	76-15-3	Chloropentafluoroethane	RFCAUADVODFSLZ-UHFFFAOYSA-N	C2ClF5	270	30	137	-38
20	335-57-9	Perfluoroheptane	LGUZHRODIJCVOC-UHFFFAOYSA-N	C7F16	282	31	369	82
21	359-35-3	Ethane, 1,1,2,2-tetrafluoro-	WXGNWUVNYMJENI-UHFFFAOYSA-N	C2H2F4	284	13	102	-20
22	115-07-1	1-Propene	QQONPFPTGQHPMA-UHFFFAOYSA-N	C3H6	289	1	44	-48
23	79-38-9	Chlorotrifluoroethylene	UUAGAQFQZIEFAH-UHFFFAOYSA-N	C2ClF3	294	2	119	-28
24	355-02-2	Perfluoromethylcyclohexane	QIROQPWSJUXOJC-UHFFFAOYSA-N	C7F14	297	31	332	76
25	74-90-8	Hydrogen cyanide	LELOWRISYMNNSU-UHFFFAOYSA-N	CHN	300	12	29	26
26	74-98-6	Propane	ATUOYWHBWRKTHZ-UHFFFAOYSA-N	C3H8	300	12	45	-42
27	1111-74-6	Silane, dimethyl-	UBHZUDXTHNMNLD-UHFFFAOYSA-N	C2H8Si	300	2	62	-20
28	115-25-3	Octafluorocyclobutane	BCCOBQSFUDVTJQ-UHFFFAOYSA-N	C4F8	308	12	200	-5.9
29	355-63-5	Perfluorohept-1-ene	CDAVUOSPHHTNBU-UHFFFAOYSA-N	C7F14	312	43	244	81
30	74-99-7	1-Propyne	MWWATHDPGQKSAR-UHFFFAOYSA-N	C3H4	313	12	42	-23
31	75-71-8	Dichlorodifluoromethane	PXBRQCKWGAHEHS-UHFFFAOYSA-N	CCl2F2	316	19	122	-30
32	463-49-0	1,2-Propadiene	IYABWNGZIDDRAK-UHFFFAOYSA-N	C3H4	318	12	42	-34
33	593-63-5	Ethyne, chloro-	DIWKDXFZXXCDLF-UHFFFAOYSA-N	C2HCl	320	24	63	-30
34	115-10-6	Dimethyl ether	LCGLNKUTAGEVQW-UHFFFAOYSA-N	C2H6O	324	12	47	-25
35	74-87-3	Chloromethane	NEHMKBQYUWJMIP-UHFFFAOYSA-N	CH3Cl	327	12	52	-24
36	74-89-5	Methylamine	BAVYZALUXZFZLV-UHFFFAOYSA-N	CH5N	328	13	32	-6.3
37	359-10-4	Ethene, 2-chloro-1,1-difluoro-	HTHNTJCVPNKCPZ-UHFFFAOYSA-N	C2HClF2	339	20	101	-18
38	307-34-6	Perfluorooctane	YVBBRRALBYAZBM-UHFFFAOYSA-N	C8F18	341	50	331	110
39	76-14-2	1,2-Dichloro-1,1,2,2-tetrafluoroethane	DDMOUSALMHHKOS-UHFFFAOYSA-N	C2Cl2F4	352	12	172	3.8
40	67-56-1	Methanol	OKKJLVBELUTLKV-UHFFFAOYSA-N	CH4O	354	2	34	65
41	1511-62-2	Bromodifluoromethane	GRCDJFHYVYUNHM-UHFFFAOYSA-N	CHBrF2	359	12	132	-16
42	75-01-4	Vinyl chloride	BZHJMEDXRYGGRV-UHFFFAOYSA-N	C2H3Cl	363	12	65	-13
43	75-28-5	Isobutane	NNPPMTNAJDCUHE-UHFFFAOYSA-N	C4H10	366	12	59	-12
44	420-26-8	Propane, 2-fluoro-	PRNZBCYBKGCOFI-UHFFFAOYSA-N	C3H7F	370	13	63	-10
45	420-45-1	2,2-Difluoropropane	YZXSQDNPKVBDOG-UHFFFAOYSA-N	C3H6F2	370	13	77	-0.4
46	75-88-7	2-Chloro-1,1,1-trifluoroethane	CYXIKYKBLDZZNW-UHFFFAOYSA-N	C2H2ClF3	370	13	121	6.1
47	107-31-3	Methyl formate	TZIHFWKZFHZASV-UHFFFAOYSA-N	C2H4O2	372	12	62	32
48	75-68-3	1-Chloro-1,1-difluoroethane	BHNZEZWIUMJCGF-UHFFFAOYSA-N	C2H3ClF2	374	19	99	-9.7
49	109-95-5	Ethyl nitrite	QQZWEECEMNQSTG-UHFFFAOYSA-N	C2H5NO2	377	14	60	18
50	993-07-7	Silane, trimethyl-	PQDJYEQOELDLCP-UHFFFAOYSA-N	C3H10Si	377	2	75	6.7
51	107-00-6	1-Butyne	KDKYADYSIPSCCQ-UHFFFAOYSA-N	C4H6	385	1	56	8
52	106-98-9	1-Butene	VXNZUUAINFGPBY-UHFFFAOYSA-N	C4H8	386	1	58	-6.2
53	115-11-7	Isobutene	VQTUBCCKSQIDNK-UHFFFAOYSA-N	C4H8	387	2	58	-6.9
54	460-13-9	1-Fluoropropane	JRHNUZCXXOTJCA-UHFFFAOYSA-N	C3H7F	389	12	63	2.5
55	106-99-0	1,3-Butadiene	KAKZBPTYRLMSJV-UHFFFAOYSA-N	C4H6	389	1	56	-4.4
56	503-28-6	Dimethyldiazene	JCCAVOLDXDEODY-UHFFFAOYSA-N	C2H6N2	396	13	58	1.5
57	151-56-4	Ethyleneimine	NOWKCMXCCJGMRR-UHFFFAOYSA-N	C2H5N	401	12	44	56
58	74-93-1	Methanethiol	LSDPWZHWYPCBBB-UHFFFAOYSA-N	CH4S	401	12	50	5.9
59	75-07-0	Acetaldehyde	IKHGUXGNUITLKF-UHFFFAOYSA-N	C2H4O	404	12	45	20
60	624-64-6	(2E)-2-Butene	IAQRGUVFOMOMEM-ONEGZZNKSA-N	C4H8	407	1	58	0.8
61	107-01-7	2-Butene	IAQRGUVFOMOMEM-UHFFFAOYSA-N	C4H8	411	14	57	3.7
62	463-82-1	Propane, 2,2-dimethyl-	CRSOQBOWXPBRES-UHFFFAOYSA-N	C5H12	412	1	72	9.4
63	590-18-1	2-Butene, (2Z)-	IAQRGUVFOMOMEM-ARJAWSKDSA-N	C4H8	417	12	58	3.7
64	75-00-3	Chloroethane	HRYZWHHZPQKTII-UHFFFAOYSA-N	C2H5Cl	422	15	67	12
65	79-35-6	Ethene, 1,1-dichloro-2,2-difluoro-	QDGONURINHVBEW-UHFFFAOYSA-N	C2Cl2F2	426	12	137	19
66	64-17-5	Ethanol	LFQSCWFLJHTTHZ-UHFFFAOYSA-N	C2H6O	427	12	47	78
67	75-76-3	Tetramethylsilane	CZDYPVPMEAXLPK-UHFFFAOYSA-N	C4H12Si	428	2	88	27
68	590-19-2	1,2-Butadiene	QNRMTGGDHLBXQZ-UHFFFAOYSA-N	C4H6	429	1	56	11
69	74-83-9	Methyl bromide	GZUXJHMPEANEGY-UHFFFAOYSA-N	CH3Br	429	12	97	3.5
70	124-40-3	Dimethylamine	ROSDSFDQCJNGOL-UHFFFAOYSA-N	C2H7N	430	13	46	6.8
71	460-12-8	1,3-Butadiyne	LLCSWKVOHICRDD-UHFFFAOYSA-N	C4H2	431	12	52	10
72	822-35-5	Cyclobutene	CFBGXYDUODCMNS-UHFFFAOYSA-N	C4H6	433	13	56	2
73	598-23-2	3-Methylbut-1-yne	USCSRAJGJYMJFZ-UHFFFAOYSA-N	C5H8	436	13	68	26
74	75-89-8	2,2,2-Trifluoroethanol	RHQDFWAXVIIEBN-UHFFFAOYSA-N	C2H3F3O	441	12	100	74
75	75-05-8	Acetonitrile	WEVYAHXRMPXWCK-UHFFFAOYSA-N	C2H3N	444	12	42	82
76	75-04-7	Ethanamine	QUSNBJAOOMFDIB-UHFFFAOYSA-N	C2H7N	450	12	46	16
77	563-45-1	3-Methyl-1-butene	YHQXBTXEYZIYOV-UHFFFAOYSA-N	C5H10	450	1	72	20
78	26675-46-7	Isoflurane	PIWKPBJCKXDKJR-UHFFFAOYSA-N	C3H2ClF5O	454	29	150	48
79	78-80-8	1-Buten-3-yne, 2-methyl-	BOFLDKIFLIFLJA-UHFFFAOYSA-N	C5H6	457	12	68	32
80	421-50-1	2-Propanone, 1,1,1-trifluoro-	FHUDAMLDXFJHJE-UHFFFAOYSA-N	C3H3F3O	459	12	97	22
81	1630-94-0	1,1-Dimethylcyclopropane	PBIJFSCPEFQXBB-UHFFFAOYSA-N	C5H10	459	15	71	21
82	123-38-6	Propanal	NBBJYMSMWIIQGU-UHFFFAOYSA-N	C3H6O	461	12	60	48
83	503-17-3	2-Butyne	XNMQEEKYCVKGBD-UHFFFAOYSA-N	C4H6	463	25	55	27
84	591-93-5	1,4-Pentadiene	QYZLKGVUSQXAMU-UHFFFAOYSA-N	C5H8	464	15	69	26
85	287-23-0	Cyclobutane	PMPVIKIVABFJJI-UHFFFAOYSA-N	C4H8	465	1	58	13
86	917-92-0	3,3-Dimethylbutyne	PPWNCLVNXGCGAF-UHFFFAOYSA-N	C6H10	467	15	81	38
87	75-69-4	Trichlorofluoromethane	CYRMSUTZVYGINF-UHFFFAOYSA-N	CCl3F	473	19	121	24
88	109-92-2	Ethene, ethoxy-	FJKIXWOMBXYWOQ-UHFFFAOYSA-N	C4H8O	476	12	74	36
89	75-31-0	Isopropylamine	JJWLVOIRVHMVIS-UHFFFAOYSA-N	C3H9N	477	14	60	32
90	624-78-2	Ethanamine, N-methyl-	LIWAQLJGPBVORC-UHFFFAOYSA-N	C3H9N	482	27	60	36
91	75-64-9	tert-Butylamine	YBRBMKDOPFTVDT-UHFFFAOYSA-N	C4H11N	482	13	73	44
92	306-83-2	2,2-Dichloro-1,1,1-trifluoroethane	OHMHBGPWCHTMQE-UHFFFAOYSA-N	C2HCl2F3	482	31	154	27
93	506-68-3	Cyanogen bromide	ATDGTVJJHBUTRL-UHFFFAOYSA-N	CBrN	482	26	107	62
94	116-11-0	2-Methoxyprop-1-ene	YOWQWFMSQCOSBA-UHFFFAOYSA-N	C4H8O	483	12	74	35
95	627-19-0	1-Pentyne	IBXNCJKFFQIKKY-UHFFFAOYSA-N	C5H8	484	12	69	40
96	60-29-7	Diethyl ether	RTZKZFJDLAIYFH-UHFFFAOYSA-N	C4H10O	485	2	75	34
97	67-64-1	Acetone	CSCPPACGZOOCGX-UHFFFAOYSA-N	C3H6O	486	13	59	56
98	67-63-0	Isopropanol	KFZMGEQAYNKOFK-UHFFFAOYSA-N	C3H8O	486	14	60	82
99	563-46-2	2-Methylbut-1-ene	MHNNAWXXUZQSNM-UHFFFAOYSA-N	C5H10	488	14	72	31
100	75-65-0	tert-Butyl alcohol	DKGAVHZHDRPRBM-UHFFFAOYSA-N	C4H10O	491	12	74	82
101	2366-52-1	Butane, 1-fluoro-	FCBJLBCGHCTPAQ-UHFFFAOYSA-N	C4H9F	495	2	76	32
102	927-80-0	Ether, ethyl ethynyl	WMYNMYVRWWCRPS-UHFFFAOYSA-N	C4H6O	498	25	70	50
103	557-17-5	Propane, 1-methoxy-	VNKYTQGIUYNRMY-UHFFFAOYSA-N	C4H10O	498	14	75	39
104	109-66-0	Pentane	OFBQJSOFQDEBGM-UHFFFAOYSA-N	C5H12	500	2	73	36
105	646-04-8	(2E)-2-Pentene	QMMOXUPEWRXHJS-HWKANZROSA-N	C5H10	501	14	71	36
106	335-27-3	Perfluoro-1,3-dimethylcyclohexane	LOQGSOTUHASIHI-UHFFFAOYSA-N	C8F16	501	31	382	100
107	624-83-9	Methyl isocyanate	HAMGRBXTJNITHG-UHFFFAOYSA-N	C2H3NO	502	12	59	40
108	75-50-3	Trimethylamine	GETQZCLCWQTVFV-UHFFFAOYSA-N	C3H9N	502	13	60	2.8
109	558-37-2	3,3-Dimethyl-1-butene	PKXHXOTZMFCXSH-UHFFFAOYSA-N	C6H12	507	14	85	41
110	558-30-5	Oxirane, 2,2-dimethyl-	GELKGHVAFRCJNA-UHFFFAOYSA-N	C4H8O	510	13	74	52
111	1191-96-4	Cyclopropane, ethyl-	FOTXAJDDGPYIFU-UHFFFAOYSA-N	C5H10	511	12	72	36
112	598-56-1	N,N-Dimethylethylamine	DAZXVJBJRMWXJP-UHFFFAOYSA-N	C4H11N	513	13	74	36
113	513-35-9	2-Methyl-2-butene	BKOOMYPCSUNDGP-UHFFFAOYSA-N	C5H10	514	14	73	38
114	16136-85-9	trans-1-Chloropropene	OWXJKYNZGFSVRC-NSCUHMNNSA-N	C3H5Cl	515	15	78	37
115	2004-70-8	(3E)-1,3-Pentadiene	PMJHHCWVYXUKFD-SNAWJCMRSA-N	C5H8	516	14	70	42
116	75-08-1	Ethanethiol	DNJIEGIFACGWOD-UHFFFAOYSA-N	C2H6S	517	12	65	35
117	21490-63-1	rel-(2R,3R)-2,3-dimethyloxirane	PQXKWPLDPFFDJP-SEFKMRKONA-N	C4H8O	518	2	73	56
118	74-88-4	Methyl iodide	INQOMBQAUSQDDS-UHFFFAOYSA-N	CH3I	518	12	143	42
119	75-18-3	Dimethyl sulfide	QMMFVYPAHWMCMS-UHFFFAOYSA-N	C2H6S	520	12	65	37
120	107-13-1	Acrylonitrile	NLHHRLWOUZZQLW-UHFFFAOYSA-N	C3H3N	521	12	54	77
121	74-96-4	Bromoethane	RDHPKYGYEGBMSE-UHFFFAOYSA-N	C2H5Br	522	12	111	38
122	504-60-9	1,3-Pentadiene	PMJHHCWVYXUKFD-UHFFFAOYSA-N	C5H8	523	14	70	42
123	507-20-0	t-Butylchloride	NBRKLOOSMBRFMH-UHFFFAOYSA-N	C4H9Cl	525	14	80	51
124	1574-41-0	(3Z)-1,3-Pentadiene	PMJHHCWVYXUKFD-PLNGDYQASA-N	C5H8	525	1	70	44
125	64-18-6	Formic acid	BDAGIHXWWSANSR-UHFFFAOYSA-N	CH2O2	526	12	48	100
126	79-20-9	Methyl acetate	KXKVLQRXCPHEJC-UHFFFAOYSA-N	C3H6O2	526	12	76	57
127	591-95-7	Penta-1,2-diene	LVMTVPFRTKXRPH-UHFFFAOYSA-N	C5H8	526	15	69	45
128	540-54-5	1-Chloropropane	SNMVRZFUUCLYTO-UHFFFAOYSA-N	C3H7Cl	527	14	80	46
129	57-14-7	1,1-Dimethylhydrazine	RHUYHJGZWVXEHW-UHFFFAOYSA-N	C2H8N2	527	12	61	64
130	354-58-5	1,1,1-Trichloro-2,2,2-trifluoroethane	BOSAWIQFTJIYIS-UHFFFAOYSA-N	C2Cl3F3	527	12	171	46
131	75-09-2	Dichloromethane	YMWUJEATGCHHMB-UHFFFAOYSA-N	CH2Cl2	528	12	88	40
132	627-40-7	1-Propene, 3-methoxy-	FASUFOTUSHAIHG-UHFFFAOYSA-N	C4H8O	529	14	74	44
133	107-12-0	Propionitrile	FVSKHRXBFJPNKK-UHFFFAOYSA-N	C3H5N	530	12	57	97
134	107-10-8	Propylamine	WGYKZJWCGVVSQN-UHFFFAOYSA-N	C3H9N	530	14	60	47
135	76-13-1	1,1,2-Trichloro-1,2,2-trifluoroethane	AJDIZQLSFPQPEY-UHFFFAOYSA-N	C2Cl3F3	535	12	171	48
136	598-61-8	Cyclobutane, methyl-	BDJAEZRIGNCQBZ-UHFFFAOYSA-N	C5H10	537	15	71	36
137	75-83-2	2,2-Dimethylbutane	HNRMPXKDFBEGFZ-UHFFFAOYSA-N	C6H14	537	14	86	50
138	1120-56-5	Cyclobutane, methylene-	QIRVGKYPAOQVNP-UHFFFAOYSA-N	C5H8	537	14	71	42
139	107-18-6	Allyl alcohol	XXROGKLTLUQVRX-UHFFFAOYSA-N	C3H6O	540	13	59	97
140	115-19-5	2-Methyl-3-butyn-2-ol	CEBKHWWANWSNTI-UHFFFAOYSA-N	C5H8O	541	24	84	100
141	1717-00-6	1,1-Dichloro-1-fluoroethane	FRCHKSNAZZFGCA-UHFFFAOYSA-N	C2H3Cl2F	541	19	105	32
142	503-30-0	1,3-Propylene oxide	AHHWIHXENZJRFG-UHFFFAOYSA-N	C3H6O	542	12	59	48
143	75-36-5	Acetyl chloride	WETWJCDKMRHUPV-UHFFFAOYSA-N	C2H3ClO	542	12	81	51
144	924-43-6	Nitrous acid, 1-methylpropyl ester	NFGNZNFBQAGBJA-UHFFFAOYSA-N	C4H9NO2	542	41	104	68
145	107-30-2	Chloromethyl methyl ether	XJUZRXYOEPSWMB-UHFFFAOYSA-N	C2H5ClO	542	12	82	60
146	624-65-7	1-Propyne, 3-chloro-	LJZPPWWHKPGCHS-UHFFFAOYSA-N	C3H3Cl	544	12	77	58
147	754-05-2	Silane, ethenyltrimethyl-	GCSJLQSCSDMKTP-UHFFFAOYSA-N	C5H12Si	544	15	102	55
148	762-50-5	HCFC-151	VEZJSKSPVQQGIS-UHFFFAOYSA-N	C2H4ClF	545	24	85	53
149	598-58-3	Methyl nitrate	LRMHVVPPGGOAJQ-UHFFFAOYSA-N	CH3NO3	548	2	77	65
150	593-79-3	Methane, selenobis-	RVIXKDRPFPUUOO-UHFFFAOYSA-N	C2H6Se	548	14	112	55
151	4127-45-1	1,1,2-Trimethylcyclopropane	BXIIJPAVISPOGI-UHFFFAOYNA-N	C6H12	550	1	86	54
152	625-54-7	Propane, 2-ethoxy-	XSJVWZAETSBXKU-UHFFFAOYSA-N	C5H12O	550	2	90	54
153	75-77-4	Chlorotrimethylsilane	IJOOHPMOJXWVHK-UHFFFAOYSA-N	C3H9ClSi	550	12	111	60
154	109-89-7	Diethylamine	HPNMFZURTQLUMO-UHFFFAOYSA-N	C4H11N	551	14	74	56
155	78-84-2	2-Methylpropanal	AMIMRNSIRUDHCM-UHFFFAOYSA-N	C4H8O	552	13	74	64
156	760-20-3	3-Methylpent-1-ene	LDTAOIUHUHHCMU-UHFFFAOYSA-N	C6H12	552	15	85	54
157	540-59-0	1,2-Dichloroethylene	KFUSEUYYWQURPO-UHFFFAOYSA-N	C2H2Cl2	552	12	101	55
158	7154-75-8	1-Pentyne, 4-methyl-	OXRWICUICBZVAE-UHFFFAOYSA-N	C6H10	552	13	84	61
159	142-29-0	Cyclopentene	LPIQUOYDBNQMRZ-UHFFFAOYSA-N	C5H8	552	14	70	44
160	534-15-6	1,1-Dimethoxyethane	SPEUIVXLLWOEMJ-UHFFFAOYSA-N	C4H10O2	553	12	90	64
161	1838-59-1	Formic acid, 2-propenyl ester	ZHHZHHSFKCANOC-UHFFFAOYSA-N	C4H6O2	554	12	86	84
162	71-23-8	1-Propanol	BDERNNFJNOPAEC-UHFFFAOYSA-N	C3H8O	555	25	61	97
163	1758-33-4	cis-2,3-Epoxybutane	PQXKWPLDPFFDJP-ZXZARUISSA-N	C4H8O	555	12	72	60
164	124-73-2	1,2-Dibromotetrafluoroethane	KVBKAPANDHPRDG-UHFFFAOYSA-N	C2Br2F4	557	19	263	47
165	691-38-3	2-pentene, 4-methyl-, (z)-	LGAQJENWWYGFSN-PLNGDYQASA-N	C6H12	557	15	85	56
166	10312-83-1	2-Methoxyacetaldehyde	YSEFYOVWKJXNCH-UHFFFAOYSA-N	C3H6O2	557	28	75	92
167	126-99-8	Chloroprene	YACLQRRMGMJLJV-UHFFFAOYSA-N	C4H5Cl	557	12	91	59
168	156-60-5	(E)-1,2-Dichloroethylene	KFUSEUYYWQURPO-OWOJBTEDSA-N	C2H2Cl2	558	12	101	49
169	563-78-0	1-Butene, 2,3-dimethyl-	OWWIWYDDISJUMY-UHFFFAOYSA-N	C6H12	559	15	85	56
170	625-44-5	Ether, isobutyl methyl	ZYVYEJXMYBUCMN-UHFFFAOYSA-N	C5H12O	559	2	90	59
171	107-19-7	Propargyl alcohol	TVDSBUOJIPERQY-UHFFFAOYSA-N	C3H4O	559	12	57	110
172	763-30-4	1,4-Pentadiene, 2-methyl-	DRWYRROCDFQZQF-UHFFFAOYSA-N	C6H10	559	15	83	56
173	356-27-4	Ethyl heptafluorobutyrate	JVHJRIQPDBCRRE-UHFFFAOYSA-N	C6H5F7O2	559	15	242	95
174	1634-04-4	Methyl tert-butyl ether	BZLVMXJERCGZMT-UHFFFAOYSA-N	C5H12O	560	14	75	55
175	677-69-0	Heptafluoro-2-iodopropane	BBZVTTKMXRPMHZ-UHFFFAOYSA-N	C3F7I	562	12	297	40
176	592-42-7	1,5-Hexadiene	PYGSKMBEVAICCR-UHFFFAOYSA-N	C6H10	564	14	84	59
177	75-33-2	Isopropyl mercaptan	KJRCEJOSASVSRA-UHFFFAOYSA-N	C3H8S	566	13	79	53
178	630-19-3	Propanal, 2,2-dimethyl-	FJJYHTVHBVXEEQ-UHFFFAOYSA-N	C5H10O	566	15	87	78
179	78-85-3	Methacrylaldehyde	STNJBCKSHOAVAJ-UHFFFAOYSA-N	C4H6O	567	25	72	68
180	287-92-3	Cyclopentane	RGSFGYAAUTVSQA-UHFFFAOYSA-N	C5H10	568	14	71	49
181	79-29-8	2,3-Dimethylbutane	ZFFMLCVRJBZUDZ-UHFFFAOYSA-N	C6H14	568	14	87	58
182	628-32-0	Propane, 1-ethoxy-	NVJUHMXYKCUMQA-UHFFFAOYSA-N	C5H12O	569	13	90	63
183	557-31-3	1-Propene, 3-ethoxy-	OJPSFJLSZZTSDF-UHFFFAOYSA-N	C5H10O	569	13	88	68
184	392-56-3	Hexafluorobenzene	ZQBFAOFFOQMSGJ-UHFFFAOYSA-N	C6F6	569	12	188	80
185	107-83-5	2-Methylpentane	AFABGHUZZDYHJO-UHFFFAOYSA-N	C6H14	570	2	87	60
186	108-20-3	Isopropyl ether	ZAFNJMIOTHYJRJ-UHFFFAOYSA-N	C6H14O	570	14	102	68
187	151-67-7	Halothane	BCQZXOMGPXTTIC-UHFFFAOYSA-N	C2HBrClF3	570	13	201	50
188	110-74-7	Formic acid, propyl ester	KFNNIILCVOLYIR-UHFFFAOYSA-N	C4H8O2	571	14	88	81
189	930-22-3	1,2-Epoxy-3-butene	GXBYFVGCMPJVJX-UHFFFAOYSA-N	C4H6O	571	13	70	68
190	106-95-6	Allyl bromide	BHELZAPQIKSEDF-UHFFFAOYSA-N	C3H5Br	571	12	123	70
191	106-88-7	1,2-Epoxybutane	RBACIKXCRWGCBB-UHFFFAOYSA-N	C4H8O	571	12	73	63
192	96-33-3	Methyl acrylate	BAPJBEWLBFYGME-UHFFFAOYSA-N	C4H6O2	571	13	87	80
193	3638-35-5	Cyclopropane, (1-methylethyl)-	HPBROFGYTXOJIO-UHFFFAOYSA-N	C6H12	572	1	85	58
194	542-56-3	Isobutyl nitrite	APNSGVMLAYLYCT-UHFFFAOYSA-N	C4H9NO2	576	12	104	67
195	78-94-4	Methyl vinyl ketone	FUSUHKVFWTUUBE-UHFFFAOYSA-N	C4H6O	576	12	72	81
196	79-22-1	Methyl chlorocarbonate	XMJHPCRAQCTCFT-UHFFFAOYSA-N	C2H3ClO2	576	12	96	70
197	74-97-5	Bromochloromethane	JPOXNPPZZKNXOV-UHFFFAOYSA-N	CH2BrCl	577	12	133	68
198	75-26-3	2-Bromopropane	NAMYKGVDVNBCFQ-UHFFFAOYSA-N	C3H7Br	579	13	125	60
199	763-29-1	2-Methyl-1-pentene	WWUVJRULCWHUSA-UHFFFAOYSA-N	C6H12	580	12	85	62
200	78-81-9	Isobutylamine	KDSNLYIMUZNERS-UHFFFAOYSA-N	C4H11N	581	15	74	68
201	358-06-5	Silane, diethyldifluoro-	OJBGGLLCYJYHPG-UHFFFAOYSA-N	C4H10F2Si	582	26	126	61
202	7319-00-8	Hexa-1,4-diene	PRBHEGAFLDMLAL-GQCTYLIASA-N	C6H10	583	14	83	65
203	592-41-6	1-Hexene	LIKMAJRDDDTEIG-UHFFFAOYSA-N	C6H12	584	15	86	63
204	96-14-0	3-Methylpentane	PFEOZHBOMNWTJB-UHFFFAOYSA-N	C6H14	584	15	87	63
205	693-02-7	1-Hexyne	CGHIBGNXEGJPQZ-UHFFFAOYSA-N	C6H10	587	15	82	71
206	646-06-0	1,3-Dioxolane	WNXJIVFYUVYPPR-UHFFFAOYSA-N	C3H6O2	588	12	75	78
207	79-24-3	Nitroethane	MCSAJNNLRCFZED-UHFFFAOYSA-N	C2H5NO2	590	12	60	110
208	78-86-4	2-Chlorobutane	BSPCSKHALVHRSR-UHFFFAOYSA-N	C4H9Cl	590	14	94	68
209	288-14-2	Isoxazole	CTAPFRYPJLPFDF-UHFFFAOYSA-N	C3H3NO	590	12	72	95
210	760-21-4	3-Methylenepentane	RYKZRKKEYSRDNF-UHFFFAOYSA-N	C6H12	592	12	86	65
211	363-72-4	Pentafluorobenzene	WACNXHCZHTVBJM-UHFFFAOYSA-N	C6HF5	592	12	170	86
212	123-72-8	Butyraldehyde	ZTQSAGDEMFDKMZ-UHFFFAOYSA-N	C4H8O	593	12	75	75
213	121-43-7	Trimethyl borate	WRECIMRULFAWHA-UHFFFAOYSA-N	C3H9BO3	593	10	105	68
214	431-03-8	2,3-Butanedione	QSJXEFYPDANLFS-UHFFFAOYSA-N	C4H6O2	595	13	88	88
215	592-45-0	1,4-Hexadiene	PRBHEGAFLDMLAL-UHFFFAOYSA-N	C6H10	595	12	84	65
216	513-36-0	Propane, 1-chloro-2-methyl-	QTBFPMKWQKYFLR-UHFFFAOYSA-N	C4H9Cl	596	14	94	68
217	627-27-0	3-Buten-1-ol	ZSPTYLOMNJNZNG-UHFFFAOYSA-N	C4H8O	597	14	73	110
218	926-63-6	Dimethyl-N-propylamine	ZUHZZVMEUAUWHY-UHFFFAOYSA-N	C5H13N	597	26	88	66
219	625-27-4	2-Methyl-2-pentene	JMMZCWZIJXAGKW-UHFFFAOYSA-N	C6H12	598	15	86	67
220	78-93-3	Methyl ethyl ketone	ZWEHNKRNPOVVGH-UHFFFAOYSA-N	C4H8O	598	13	74	80
221	78-92-2	2-Butanol	BTANRVKWQNVYAZ-UHFFFAOYSA-N	C4H10O	598	18	74	100
222	110-54-3	n-Hexane	VLKZOEOYAKHREP-UHFFFAOYSA-N	C6H14	600	2	87	69
223	513-37-1	2,2-Dimethylvinyl chloride	KWISWUFGPUHDRY-UHFFFAOYSA-N	C4H7Cl	601	12	93	68
224	628-28-4	Butane, 1-methoxy-	CXBDYQVECUFKRK-UHFFFAOYSA-N	C5H12O	602	15	88	70
225	126-98-7	Methacrylonitrile	GYCMBHHDWRMZGG-UHFFFAOYSA-N	C4H5N	603	12	69	90
226	19961-27-4	2-Propanamine, N-ethyl-	RIVIDPPYRINTTH-UHFFFAOYSA-N	C5H13N	603	14	88	70
227	616-39-7	Ethanamine, N-ethyl-N-methyl-	GNVRJGIVDSQCOP-UHFFFAOYSA-N	C5H13N	604	14	88	66
228	327-54-8	1,2,4,5-Tetrafluorobenzene	SDXUIOOHCIQXRP-UHFFFAOYSA-N	C6H2F4	604	13	151	90
229	594-27-4	Tetramethyltin	VXKWYPOMXBVZSJ-UHFFFAOYSA-N	C4H12Sn	604	13	180	78
230	762-62-9	1-Pentene, 4,4-dimethyl-	KLCNJIQZXOQYTE-UHFFFAOYSA-N	C7H14	605	15	99	72
231	107-14-2	Chloroacetonitrile	RENMDAKOXSCIGH-UHFFFAOYSA-N	C2H2ClN	606	12	78	130
232	1868-53-7	Dibromofluoromethane	LTUTVFXOEGMHMP-UHFFFAOYSA-N	CHBr2F	606	12	195	65
233	356-42-3	Pentafluoropropanoic anhydride	XETRHNFRKCNWAJ-UHFFFAOYSA-N	C6F10O3	606	12	263	73
234	1120-62-3	3-Methylcyclopent-1-ene	CXOZQHPXKPDQGT-UHFFFAOYSA-N	C6H10	607	14	83	65
235	544-16-1	N-Butylnitrite	JQJPBYFTQAANLE-UHFFFAOYSA-N	C4H9NO2	608	15	104	78
236	594-20-7	2,2-Dichloropropane	ZEOVXNVKXIPWMS-UHFFFAOYSA-N	C3H6Cl2	608	12	114	69
237	922-62-3	2-Pentene, 3-methyl-, (2Z)-	BEQGRRJLJLVQAQ-XQRVVYSFSA-N	C6H12	609	14	85	68
238	627-08-7	Propane, 1-(1-methylethoxy)-	JIEJJGMNDWIGBJ-UHFFFAOYSA-N	C6H14O	609	26	102	83
239	108-22-5	Isopropenyl acetate	HETCEOQFVDFGSY-UHFFFAOYSA-N	C5H8O2	609	13	101	97
240	2415-72-7	Cyclopropane, propyl-	MWVPQZRIWVPJCA-UHFFFAOYSA-N	C6H12	609	26	84	69
241	922-61-2	2-Pentene, 3-methyl-	BEQGRRJLJLVQAQ-UHFFFAOYSA-N	C6H12	610	14	86	69
242	75-79-6	Methyltrichlorosilane	JLUFWMXJHAVVNN-UHFFFAOYSA-N	CH3Cl3Si	610	12	154	66
243	513-81-5	2,3-Dimethyl-1,3-butadiene	SDJHPPZKZZWAKF-UHFFFAOYSA-N	C6H10	611	14	84	69
244	141-78-6	Ethyl acetate	XEKOWRVHYACXOJ-UHFFFAOYSA-N	C4H8O2	612	14	90	77
245	110-71-4	Ethylene glycol dimethyl ether	XTHFKEDIFFGKHM-UHFFFAOYSA-N	C4H10O2	612	14	91	85
246	563-47-3	3-Chloro-2-methylpropene	OHXAOPZTJOUYKM-UHFFFAOYSA-N	C4H7Cl	612	13	93	72
247	115-18-4	2-Methyl-3-buten-2-ol	HNVRRHSXBLFLIG-UHFFFAOYSA-N	C5H10O	614	13	86	97
248	690-08-4	(E)-4,4-Dimethylpent-2-ene	BIDIHFPLDRSAMB-AATRIKPKSA-N	C7H14	615	1	100	77
249	107-03-9	1-Propanethiol	SUVIGLJNEAMWEG-UHFFFAOYSA-N	C3H8S	616	13	79	68
250	4663-22-3	Cyclopropane, (1-methylethenyl)- (9CI)	MKPHNILWOMCVTH-UHFFFAOYSA-N	C6H10	617	1	84	70
251	75-55-8	Propyleneimine	OZDGMOYKSFPLSE-UHFFFAOYSA-N	C3H7N	618	12	58	67
252	77-76-9	2,2-Dimethoxypropane	HEWZVZIVELJPQZ-UHFFFAOYSA-N	C5H12O2	618	14	104	83
253	507-19-7	Propane, 2-bromo-2-methyl-	RKSOPLXZQNSWAS-UHFFFAOYSA-N	C4H9Br	619	14	123	73
254	624-89-5	Ethyl methyl sulfide	WXEHBUMAEPOYKP-UHFFFAOYSA-N	C3H8S	619	13	79	67
255	616-38-6	Dimethyl carbonate	IEJIGPNLZYLLBP-UHFFFAOYSA-N	C3H6O3	620	12	91	90
256	2679-87-0	Butane, 2-ethoxy-	VSCUCHUDCLERMY-UHFFFAOYSA-N	C6H14O	622	12	103	81
257	79-04-9	Chloroacetyl chloride	VGCXGMAHQTYDJK-UHFFFAOYSA-N	C2H2Cl2O	622	12	114	110
258	107-46-0	Hexamethyldisiloxane	UQEAIHBTYFGYIE-UHFFFAOYSA-N	C6H18OSi2	622	27	150	99
259	109-99-9	Tetrahydrofuran	WYURNTSHIVDZCO-UHFFFAOYSA-N	C4H8O	623	14	73	65
260	4806-61-5	Cyclobutane, ethyl-	NEZRFXZYPAIZAD-UHFFFAOYSA-N	C6H12	623	1	85	71
261	928-49-4	Hex-3-yne	DQQNMIPXXNPGCV-UHFFFAOYSA-N	C6H10	623	15	83	81
262	497-26-7	2-Methyl-1,3-dioxolane	HTWIZMNMTWYQRN-UHFFFAOYSA-N	C4H8O2	623	26	88	82
263	109-86-4	2-Methoxyethanol	XNWFRZJHXBZDAG-UHFFFAOYSA-N	C3H8O2	624	13	77	120
264	78-83-1	2-Methyl-1-propanol	ZXEKIIBDNHEJCQ-UHFFFAOYSA-N	C4H10O	625	15	74	110
265	79-03-8	Propanoyl chloride	RZWZRACFZGVKFM-UHFFFAOYSA-N	C3H5ClO	626	24	93	80
266	78-82-0	2-Methylpropanenitrile	LRDFRRGEGBBSRN-UHFFFAOYSA-N	C4H7N	626	13	70	100
267	590-35-2	Pentane, 2,2-dimethyl-	CXOWYJMDMMMMJO-UHFFFAOYSA-N	C7H16	626	1	100	79
268	554-12-1	Methyl propanoate	RJUFJBKOKNCXHH-UHFFFAOYSA-N	C4H8O2	627	13	90	80
269	503-29-7	Azetidine	HONIICLYMWZJFZ-UHFFFAOYSA-N	C3H7N	629	14	58	63
270	1825-62-3	Ethoxytrimethylsilane	RSIHJDGMBDPTIM-UHFFFAOYSA-N	C5H14OSi	629	14	119	76
271	141-43-5	Ethanolamine	HZAXFHJVJLSVMW-UHFFFAOYSA-N	C2H7NO	630	13	62	170
272	106-96-7	Propargyl bromide	YORCIIVHUBAYBQ-UHFFFAOYSA-N	C3H3Br	630	12	121	89
273	110-68-9	1-Butanamine, N-methyl-	QCOGKXLOEWLIDC-UHFFFAOYSA-N	C5H13N	630	15	88	91
274	96-37-7	Methylcyclopentane	GDOPTJXRTPNYNR-UHFFFAOYSA-N	C6H12	631	14	86	72
275	625-58-1	Ethyl nitrate	IDNUEBSJWINEMI-UHFFFAOYSA-N	C2H5NO3	632	13	92	87
276	627-42-9	Ethane, 1-chloro-2-methoxy-	XTIGGAHUZJWQMD-UHFFFAOYSA-N	C3H7ClO	633	13	96	92
277	3188-13-4	Ethane, (chloromethoxy)-	FCYRSDMGOLYDHL-UHFFFAOYSA-N	C3H7ClO	633	13	96	83
278	109-53-5	Vinyl isobutyl ether	OZCMOJQQLBXBKI-UHFFFAOYSA-N	C6H12O	634	14	101	83
279	107-07-3	2-Chloroethanol	SZIFAVKTNFCBPC-UHFFFAOYSA-N	C2H5ClO	635	13	82	130
280	7778-85-0	1,2-Dimethoxypropane	LEEANUDEDHYDTG-UHFFFAOYSA-N	C5H12O2	635	14	104	96
281	75-84-3	2,2-Dimethylpropanol	KPSSIOMAKSHJJG-UHFFFAOYSA-N	C5H12O	636	14	89	110
282	462-95-3	Diethoxymethane	KLKFAASOGCDTDT-UHFFFAOYSA-N	C5H12O2	636	13	105	88
283	762-63-0	(Z)-4,4-Dimethylpent-2-ene	BIDIHFPLDRSAMB-WAYWQWQTSA-N	C7H14	636	1	100	80
284	541-41-3	Ethyl chloroformate	RIFGWPKJUGCATF-UHFFFAOYSA-N	C3H5ClO2	640	12	109	95
285	76-37-9	2,2,3,3-Tetrafluoro-1-propanol	NBUKAOOFKZFCGD-UHFFFAOYSA-N	C3H4F4O	640	13	131	110
286	109-69-3	1-Chlorobutane	VFWCMGCRMGJXDK-UHFFFAOYSA-N	C4H9Cl	640	14	94	79
287	464-06-2	2,2,3-Trimethylbutane	ZISSAWUMDACLOM-UHFFFAOYSA-N	C7H16	640	2	100	81
288	627-02-1	1-Ethoxy-2-methylpropane	RQUBQBFVDOLUKC-UHFFFAOYSA-N	C6H14O	640	2	104	81
289	1191-95-3	Cyclobutanone	SHQSVMDWKBRBGB-UHFFFAOYSA-N	C4H6O	641	12	71	99
290	625-65-0	2,4-Dimethylpent-2-ene	VVCFYASOGFVJFN-UHFFFAOYSA-N	C7H14	641	15	99	83
291	71-55-6	1,1,1-Trichloroethane	UOCLXMDMGBRAIB-UHFFFAOYSA-N	C2H3Cl3	641	12	123	74
292	542-55-2	Formic acid, 2-methylpropyl ester	AVMSWPWPYJVYKY-UHFFFAOYSA-N	C5H10O2	642	14	102	98
293	107-06-2	1,2-Dichloroethane	WSLDOOZREJYCGB-UHFFFAOYSA-N	C2H4Cl2	642	12	102	84
294	764-35-2	2-Hexyne	MELUCTCJOARQQG-UHFFFAOYSA-N	C6H10	642	15	83	84
295	814-78-8	3-Methylbut-3-en-2-one	ZGHFDIIVVIFNPS-UHFFFAOYSA-N	C5H8O	643	12	86	98
296	372-18-9	1,3-Difluorobenzene	UEMGWPRHOOEKTA-UHFFFAOYSA-N	C6H4F2	643	15	116	83
297	594-36-5	Butane, 2-chloro-2-methyl-	CRNIHJHMEQZAAS-UHFFFAOYSA-N	C5H11Cl	644	14	94	86
298	5500-21-0	Cyclopropanecarbonitrile	AUQDITHEDVOTCU-UHFFFAOYSA-N	C4H5N	645	12	68	140
299	1112-39-6	Dimethoxydimethylsilane	JJQZDUKDJDQPMQ-UHFFFAOYSA-N	C4H12O2Si	645	27	121	82
300	5194-51-4	(2E,4E)-2,4-Hexadiene	APPOKADJQUIAHP-GGWOSOGESA-N	C6H10	646	15	83	82
301	625-31-0	4-Penten-2-ol	ZHZCYWWNFQUZOR-UHFFFAOYSA-N	C5H10O	647	15	86	120
302	693-89-0	1-Methylcyclopent-1-ene	ATQUFXWBVZUTKO-UHFFFAOYSA-N	C6H10	647	15	84	76
303	692-24-0	3-HEXENE, 2-METHYL-, (E)-	IQANHWBWTVLDTP-AATRIKPKSA-N	C7H14	647	14	99	86
304	2235-12-3	1,3,5-Hexatriene	AFVDZBIIBXWASR-UHFFFAOYSA-N	C6H8	647	2	82	78
305	627-51-0	Divinyl sulfide	UIYCHXAGWOYNNA-UHFFFAOYSA-N	C4H6S	647	25	88	84
306	4038-04-4	3-Ethyl-1-pentene	YPVPQMCSLFDIKA-UHFFFAOYSA-N	C7H14	648	12	100	84
307	140-88-5	Ethyl acrylate	JIGUQPWFLRLWPJ-UHFFFAOYSA-N	C5H8O2	648	13	101	99
308	108-21-4	Isopropyl acetate	JMMWKPVZQRWMSS-UHFFFAOYSA-N	C5H10O2	649	14	103	89
309	105-38-4	Vinyl propionate	UIWXSTHGICQLQT-UHFFFAOYSA-N	C5H8O2	649	13	101	91
310	3404-72-6	2,3-Dimethylpent-1-ene	LIMAEKMEXJTSNI-UHFFFAOYSA-N	C7H14	650	15	99	84
311	1528-30-9	Cyclopentane, methylene-	NFJPEKRRHIYYES-UHFFFAOYSA-N	C6H10	650	14	83	76
312	762-72-1	Silane, trimethyl-2-propenyl-	HYWCXWRMUZYRPH-UHFFFAOYSA-N	C6H14Si	650	26	116	86
313	3524-73-0	5-Methylhex-1-ene	JIUFYGIESXPUPL-UHFFFAOYSA-N	C7H14	651	14	99	85
314	17348-59-3	tert-Butyl isopropyl ether	HNFSPSWQNZVCTB-UHFFFAOYSA-N	C7H16O	651	26	102	88
315	20193-20-8	1-Propanamine, N-ethyl-	XCVNDBIXFPGMIW-UHFFFAOYSA-N	C5H13N	652	15	87	81
316	1719-58-0	Chloro(dimethyl)vinylsilane	XSDCTSITJJJDPY-UHFFFAOYSA-N	C4H9ClSi	653	25	124	84
317	753-89-9	1-Chloro-2,2-dimethylpropane	JEKYMVBQWWZVHO-UHFFFAOYSA-N	C5H11Cl	654	12	94	84
318	504-61-0	2-Buten-1-ol, (2E)-	WCASXYBKJHWFMY-NSCUHMNNSA-N	C4H8O	654	13	73	120
319	5194-50-3	(2E,4Z)-2,4-Hexadiene	APPOKADJQUIAHP-CIIODKQPSA-N	C6H10	654	14	84	84
320	71-43-2	Benzene	UHOVQNZJYSORNB-UHFFFAOYSA-N	C6H6	654	15	79	80
321	592-57-4	1,3-Cyclohexadiene	MGNZXYYWBUKAII-UHFFFAOYSA-N	C6H8	655	15	81	80
322	2203-80-7	1-Hexyne, 5-methyl-	HKNANEMUCJGPMS-UHFFFAOYSA-N	C7H12	655	14	97	92
323	563-80-4	3-Methyl-2-butanone	SYBYTAAJFKOIEJ-UHFFFAOYSA-N	C5H10O	657	13	87	94
324	149-73-5	Trimethoxymethane	PYOKUURKVVELLB-UHFFFAOYSA-N	C4H10O3	657	12	105	100
325	110-88-3	1,3,5-Trioxane	BGJSXRVXTHVRSN-UHFFFAOYSA-N	C3H6O3	658	12	91	110
326	109-75-1	Allyl cyanide	SJNALLRHIVGIBI-UHFFFAOYSA-N	C4H5N	658	12	68	120
327	630-18-2	Propanenitrile, 2,2-dimethyl-	JAMNHZBIQDNHMM-UHFFFAOYSA-N	C5H9N	658	12	84	110
328	71-36-3	1-Butanol	LRHPLDYGYMQRHN-UHFFFAOYSA-N	C4H10O	659	25	74	120
329	7357-93-9	2-Ethyl-3-methylbut-1-ene	ADHCYQWFCLQBFG-UHFFFAOYSA-N	C7H14	659	12	100	89
330	562-49-2	3,3-Dimethylpentane	AEXMKKGTQYQZCS-UHFFFAOYSA-N	C7H16	659	1	100	86
331	927-74-2	3-Butyn-1-ol	OTJZCIYGRUNXTP-UHFFFAOYSA-N	C4H6O	660	12	70	130
332	124-02-7	Diallylamine	DYUWTXWIYMHBQS-UHFFFAOYSA-N	C6H11N	660	14	98	110
333	111-43-3	Propyl ether	POLCUAVZOMRGSN-UHFFFAOYSA-N	C6H14O	660	14	103	90
334	7385-82-2	(2E)-5-Methyl-2-hexene	GHBKCPRDHLITSE-SNAWJCMRSA-N	C7H14	660	12	100	88
335	2083-91-2	Pentamethylsilylamine	KAHVZNKZQFSBFW-UHFFFAOYSA-N	C5H15NSi	660	15	119	86
336	107-98-2	1-Methoxy-2-propanol	ARXJGSRGQADJSQ-UHFFFAOYSA-N	C4H10O2	661	14	90	120
337	592-46-1	2,4-Hexadiene	APPOKADJQUIAHP-UHFFFAOYSA-N	C6H10	663	15	84	80
338	290-87-9	1,3,5-Triazine	JIHQDMXYYFUGFV-UHFFFAOYSA-N	C3H3N3	663	12	82	110
339	4049-81-4	2-Methylhexa-1,5-diene	SLQMKNPIYMOEGB-UHFFFAOYSA-N	C7H12	663	14	97	88
340	56-23-5	Carbon tetrachloride	VZGDMQKNWNREIO-UHFFFAOYSA-N	CCl4	663	12	123	77
341	4786-20-3	2-Butenenitrile	NKKMVIVFRUYPLQ-UHFFFAOYSA-N	C4H5N	664	12	68	120
342	2396-63-6	1,6-Heptadiyne	RSPZSDWVQWRAEF-UHFFFAOYSA-N	C7H8	664	12	93	110
343	116-09-6	Hydroxyacetone	XLSMFKSTNGKWQX-UHFFFAOYSA-N	C3H6O2	665	15	75	150
344	78-96-6	1-Amino-2-propanol	HXKKHQJGJAFBHI-UHFFFAOYSA-N	C3H9NO	666	15	76	160
345	462-06-6	Fluorobenzene	PYLWMHQQBFSUBP-UHFFFAOYSA-N	C6H5F	666	26	98	85
346	108-03-2	1-Nitropropane	JSZOAYXJRCEYSX-UHFFFAOYSA-N	C3H7NO2	667	12	73	130
347	591-76-4	2-Methylhexane	GXDHCNNESPLIKD-UHFFFAOYSA-N	C7H16	667	15	101	90
348	110-82-7	Cyclohexane	XDTMQSROBMDMFD-UHFFFAOYSA-N	C6H12	667	15	86	81
349	6044-68-4	1-Propene, 3,3-dimethoxy-	OBWGMYALGNDUNM-UHFFFAOYSA-N	C5H10O2	668	14	103	88
350	994-05-8	tert-Amyl methyl ether	HVZJRWJGKQPSFL-UHFFFAOYSA-N	C6H14O	668	26	88	86
351	681-84-5	Tetramethyl orthosilicate	LFQCEHFDDXELDD-UHFFFAOYSA-N	C4H12O4Si	668	15	154	120
352	628-81-9	1-Ethoxybutane	PZHIWRCQKBBTOW-UHFFFAOYSA-N	C6H14O	669	15	103	92
353	75-30-9	Propane, 2-iodo-	FMKOJHQHASLBPH-UHFFFAOYSA-N	C3H7I	670	14	171	90
354	78-76-2	2-Bromobutane	UPSXAPQYNGXVBF-UHFFFAOYSA-N	C4H9Br	670	14	138	91
355	10420-90-3	1,3-Hexadien-5-yne	OGWJYLKDZYZYBA-UHFFFAOYSA-N	C6H6	670	24	79	84
356	79-30-1	2-Methylpropanoyl chloride	DGMOBVGABMBZSB-UHFFFAOYSA-N	C4H7ClO	672	13	106	92
357	24910-63-2	3,4-Dimethylpent-2-ene	PPBWEVVDSRKEIK-UHFFFAOYSA-N	C7H14	672	14	99	89
358	565-59-3	Pentane, 2,3-dimethyl-	WGECXQBGLLYSFP-UHFFFAOYSA-N	C7H16	672	26	101	90
359	120-94-5	N-Methylpyrrolidine	AVFZOVWCLRSYKC-UHFFFAOYSA-N	C5H11N	673	13	86	81
360	598-75-4	2-Butanol, 3-methyl-	MXLMTQWGSQIYOW-UHFFFAOYSA-N	C5H12O	674	14	88	110
361	96-47-9	2-Methyltetrahydrofuran	JWUJQDFVADABEY-UHFFFAOYSA-N	C5H10O	674	2	88	78
362	1551-21-9	Propane, 2-(methylthio)-	ROSSIHMZZJOVOU-UHFFFAOYSA-N	C4H10S	675	1	93	85
363	79-46-9	2-Nitropropane	FGLBSLMDCBOPQK-UHFFFAOYSA-N	C3H7NO2	675	12	89	120
364	1638-26-2	1,1-Dimethylcyclopentane	QWHNJUXXYKPLQM-UHFFFAOYSA-N	C7H14	675	1	100	88
365	513-53-1	2-Butanethiol	LOCHFZBWPCLPAN-UHFFFAOYSA-N	C4H10S	675	14	93	84
366	367-11-3	Benzene, 1,2-difluoro-	GOYDNIKZWGIXJT-UHFFFAOYSA-N	C6H4F2	675	26	116	94
367	589-34-4	3-Methylhexane	VLJXXKKOSFGPHI-UHFFFAOYSA-N	C7H16	676	15	101	91
368	78-77-3	1-Bromo-2-methylpropane	HLVFKOKELQSXIQ-UHFFFAOYSA-N	C4H9Br	677	14	139	91
369	6094-02-6	2-Methyl-1-hexene	IRUDSQHLKGNCGF-UHFFFAOYSA-N	C7H14	678	15	99	92
370	75-97-8	3,3-Dimethyl-2-butanone	PJGSXYOJTGTZAV-UHFFFAOYSA-N	C6H12O	678	14	101	110
371	110-83-8	Cyclohexene	HGCIXCUEYOPUTN-UHFFFAOYSA-N	C6H10	679	14	83	83
372	4914-92-5	2-PENTENE, 3,4-DIMETHYL-, (E)-	PPBWEVVDSRKEIK-FNORWQNLSA-N	C7H14	679	14	100	92
373	628-16-0	1,5-Hexadiyne	YFIBSNDOVCWPBL-UHFFFAOYSA-N	C6H6	680	12	80	86
374	625-56-9	Chloromethyl acetate	SMJYMSAPPGLBAR-UHFFFAOYSA-N	C3H5ClO2	680	42	73	120
375	110-46-3	3-Methylbutyl nitrite	OWFXIOWLTKNBAP-UHFFFAOYSA-N	C5H11NO2	682	14	87	99
376	78-95-5	1-Chloropropan-2-one	BULLHNJGPPOUOX-UHFFFAOYSA-N	C3H5ClO	683	12	95	120
377	547-63-7	Propanoic acid, 2-methyl-, methyl ester	BHIWKHZACMWKOJ-UHFFFAOYSA-N	C5H10O2	684	14	103	92
378	1712-64-7	Nitric acid, 1-methylethyl ester	GAPFWGOSHOCNBM-UHFFFAOYSA-N	C3H7NO3	684	13	104	100
379	616-25-1	1-Penten-3-ol	VHVMXWZXFBOANQ-UHFFFAOYSA-N	C5H10O	684	14	87	120
380	107-87-9	2-Pentanone	XNLICIUVMPYHGG-UHFFFAOYSA-N	C5H10O	685	14	88	100
381	592-76-7	1-Heptene	ZGEGCLOFRBLKSE-UHFFFAOYSA-N	C7H14	685	15	99	94
382	2532-58-3	Cyclopentane, 1,3-dimethyl-, (1R,3S)-rel-	XAZKFISIRYLAEE-KNVOCYPGSA-N	C7H14	685	14	99	91
383	513-44-0	1-Propanethiol, 2-methyl-	BDFAOUQQXJIZDG-UHFFFAOYSA-N	C4H10S	686	14	93	88
384	78-99-9	1,1-Dichloropropane	WIHMGGWNMISDNJ-UHFFFAOYSA-N	C3H6Cl2	686	27	114	88
385	628-71-7	1-Heptyne	YVXHZKKCZYLQOP-UHFFFAOYSA-N	C7H12	686	15	96	100
386	999-97-3	Hexamethyldisilazane	FFUAGWLWBBFQJT-UHFFFAOYSA-N	C6H19NSi2	686	15	163	120
387	1071-73-4	Acetopropyl alcohol	JSHPTIGHEWEXRW-UHFFFAOYSA-N	C5H10O2	687	13	87	210
388	616-40-0	1,1-Diethylhydrazine	IFZHGQSUNAKKSN-UHFFFAOYSA-N	C4H12N2	687	26	89	99
389	540-36-3	1,4-Difluorobenzene	QUGUFLJIAFISSW-UHFFFAOYSA-N	C6H4F2	687	25	116	89
390	96-22-0	3-Pentanone	FDPIMTJIUBPUKL-UHFFFAOYSA-N	C5H10O	688	14	87	100
391	626-91-5	Butane, 1-methoxy-3-methyl-	ZQAYBCWERYRAMF-UHFFFAOYSA-N	C6H14O	689	26	101	91
392	1759-58-6	trans-1,3-Dimethylcyclopentane	XAZKFISIRYLAEE-RNFRBKRXSA-N	C7H14	689	1	100	92
393	121-46-0	2,5-Norbornadiene	SJYNFBVQFBRSIB-UHFFFAOYSA-N	C7H8	689	14	94	90
394	7642-10-6	(3Z)-3-Heptene	WZHKDGJSXCTSCK-ALCCZGGFSA-N	C7H14	691	14	99	96
395	540-84-1	2,2,4-Trimethylpentane	NHTMVDHEPJAVLT-UHFFFAOYSA-N	C8H18	691	15	100	99
396	822-50-4	(rel)-trans-1,2-Dimethylcyclopentane	RIRARCHMRDHZAR-WZTWBHKBNA-N	C7H14	692	1	100	92
397	1450-14-2	Disilane, hexamethyl-	NEXSMEBSBIABKL-UHFFFAOYSA-N	C6H18Si2	692	28	148	110
398	107-84-6	Butane, 1-chloro-3-methyl-	CZHLPWNZCJEPJB-UHFFFAOYSA-N	C5H11Cl	693	14	108	99
399	690-93-7	(E)-2,2-Dimethyl 3-hexene	JPLZSSHKQZJYTJ-VOTSOKGWSA-N	C8H16	693	12	113	100
400	590-36-3	2-Methyl-2-pentanol	WFRBDWRZVBPBDO-UHFFFAOYSA-N	C6H14O	694	14	103	120
401	628-41-1	1,4-Cyclohexadiene	UVJHQYIOXKWHFD-UHFFFAOYSA-N	C6H8	694	15	81	86
402	21968-17-2	N-Isopropylpropylamine	VLSTXUUYLIALPB-UHFFFAOYSA-N	C6H15N	694	27	102	97
403	463-04-7	Pentyl nitrite	CSDTZUBPSYWZDX-UHFFFAOYSA-N	C5H11NO2	695	12	118	100
404	5162-44-7	1-Butene, 4-bromo-	DMAYBPBPEUFIHJ-UHFFFAOYSA-N	C4H7Br	695	27	136	98
405	558-17-8	Propane, 2-iodo-2-methyl-	ANGGPYSFTXVERY-UHFFFAOYSA-N	C4H9I	695	27	184	100
406	927-62-8	N,N-Dimethylbutylamine	DJEQZVQFEPKLOY-UHFFFAOYSA-N	C6H15N	696	15	102	95
407	115-22-0	2-Butanone, 3-hydroxy-3-methyl-	BNDRWEVUODOUDW-UHFFFAOYSA-N	C5H10O2	696	12	103	140
408	10152-76-8	1-Propene, 3-(methylthio)-	NVLPQIPTCCLBEU-UHFFFAOYSA-N	C4H8S	697	14	91	92
409	75-94-5	Trichloroethenylsilane	GQIUQDDJKHLHTB-UHFFFAOYSA-N	C2H3Cl3Si	697	12	166	92
410	107-85-7	1-Butanamine, 3-methyl-	BMFVGAAISNGQNM-UHFFFAOYSA-N	C5H13N	698	15	88	96
411	816-79-5	2-Pentene, 3-ethyl-	XMYFZAWUNVHVGI-UHFFFAOYSA-N	C7H14	698	12	100	96
412	600-14-6	2,3-Pentanedione	TZMFJUDUGYTVRY-UHFFFAOYSA-N	C5H8O2	698	13	101	110
413	302-17-0	Chloral hydrate	RNFNDJAIBTYOQL-UHFFFAOYSA-N	C2H3Cl3O2	698	12	150	98
414	17773-65-8	2-Chloro-3-methyl-2-butene	WIIKEBDPJPYJHF-UHFFFAOYSA-N	C5H9Cl	699	26	106	96
415	110-62-3	Pentanal	HGBOYTHUEUWSSQ-UHFFFAOYSA-N	C5H10O	699	27	87	100
416	14686-13-6	(2E)-2-Heptene	OTTZHAVKAVGASB-HWKANZROSA-N	C7H14	699	14	100	98
417	352-93-2	Diethyl sulfide	LJSQFQKUNVCTIA-UHFFFAOYSA-N	C4H10S	699	14	92	92
418	542-88-1	bis(Chloromethyl) ether	HRQGCQVOJVTVLU-UHFFFAOYSA-N	C2H4Cl2O	699	12	115	110
419	75-87-6	Chloral	HFFLGKNGCAIQMO-UHFFFAOYSA-N	C2HCl3O	699	25	152	98
420	142-82-5	Heptane	IMNFDUFMRHMDMM-UHFFFAOYSA-N	C7H16	700	2	101	98
421	79-09-4	Propionic acid	XBDQKXXYIPTUBI-UHFFFAOYSA-N	C3H6O2	700	13	76	140
422	79-01-6	Trichloroethylene	XSTXAVWGXDQKEL-UHFFFAOYSA-N	C2HCl3	700	12	136	87
423	74-95-3	Dibromomethane	FJBFPHVGVWTDIP-UHFFFAOYSA-N	CH2Br2	700	12	177	97
424	402-31-3	Benzene, 1,3-bis(trifluoromethyl)-	SJBBXFLOLUTGCW-UHFFFAOYSA-N	C8H4F6	700	20	216	120
425	53566-37-3	2-Hexyne, 5-methyl-	SVGAHRUSRQTQES-UHFFFAOYSA-N	C7H12	701	12	98	100
426	600-22-6	Methylpyruvate	CWKLZLBVOJRSOM-UHFFFAOYSA-N	C4H6O3	701	13	104	140
427	107-21-1	Ethylene glycol	LYCAIKOWRPUZTN-UHFFFAOYSA-N	C2H6O2	702	14	63	200
428	556-64-9	Methyl thiocyanate	VYHVQEYOFIYNJP-UHFFFAOYSA-N	C2H3NS	702	12	76	130
429	6032-29-7	Pentan-2-ol	JYVLIDXNZAXMDK-UHFFFAOYSA-N	C5H12O	703	14	87	120
430	3208-16-0	Furan, 2-ethyl-	HLPIHRDZBHXTFJ-UHFFFAOYSA-N	C6H8O	703	14	97	92
431	6443-92-1	(2Z)-Heptene	OTTZHAVKAVGASB-HYXAFXHYSA-N	C7H14	704	14	99	98
432	4091-39-8	2-Butanone, 3-chloro-	OIMRLHCSLQUXLL-UHFFFAOYSA-N	C4H7ClO	704	13	108	120
433	10574-37-5	2-Pentene, 2,3-dimethyl-	WFHALSLYRWWUGH-UHFFFAOYSA-N	C7H14	704	14	100	98
434	13423-15-9	Furan, tetrahydro-3-methyl-	LJPCNSSTRWGCMZ-UHFFFAOYSA-N	C5H10O	705	14	87	86
435	7116-86-1	1-Hexene, 5,5-dimethyl-	KZJIOVQKSAOPOP-UHFFFAOYSA-N	C8H16	705	29	113	100
436	108-24-7	Acetic anhydride	WFDIJRYMOXRFFG-UHFFFAOYSA-N	C4H6O3	706	13	103	140
437	628-34-2	Ethane, 1-chloro-2-ethoxy- (9CI)	GPTVQTPMFOLLOA-UHFFFAOYSA-N	C4H9ClO	706	14	111	110
438	75-27-4	Bromodichloromethane	FMWLUWPQPKEARP-UHFFFAOYSA-N	CHBrCl2	706	12	166	90
439	513-88-2	1,1-Dichloropropanone	CSVFWMMPUJDVKH-UHFFFAOYSA-N	C3H4Cl2O	707	25	128	120
440	505-22-6	1,3-Dioxane	VDFVNEFVBPFDSB-UHFFFAOYSA-N	C4H8O2	707	13	89	110
441	625-86-5	2,5-Dimethylfuran	GSNUFIFRDBKVIE-UHFFFAOYSA-N	C6H8O	707	14	98	94
442	1558-25-4	Trichloro(chloromethyl)silane	FYTPGBJPTDQJCG-UHFFFAOYSA-N	CH2Cl4Si	707	14	190	120
443	109-60-4	Propyl acetate	YKYONYBAUNKHLG-UHFFFAOYSA-N	C5H10O2	708	14	87	100
444	628-80-8	Ether, methyl pentyl	DBUJFULDVAZULB-UHFFFAOYSA-N	C6H14O	708	14	103	99
445	110-80-5	2-Ethoxyethanol	ZNQVEEAIQZEUHB-UHFFFAOYSA-N	C4H10O2	708	13	91	140
446	96-34-4	Methyl chloroacetate	QABLOFMHHSOFRJ-UHFFFAOYSA-N	C3H5ClO2	708	12	110	130
447	625-29-6	Pentane, 2-chloro-	NFRKUDYZEVQXTE-UHFFFAOYSA-N	C5H11Cl	708	13	106	99
448	557-91-5	Ethylidene bromide	APQIUTYORBAGEZ-UHFFFAOYSA-N	C2H4Br2	709	12	191	110
449	674-82-8	Diketene	WASQWSOJHCZDFK-UHFFFAOYSA-N	C4H4O2	709	14	85	130
450	110-75-8	2-Chloroethyl vinyl ether	DNJRKFKAFWSXSE-UHFFFAOYSA-N	C4H7ClO	709	12	109	110
451	141-75-3	Butyryl chloride	DVECBJCOGJRVPX-UHFFFAOYSA-N	C4H7ClO	709	14	109	100
452	105-37-3	Ethyl propionate	FKRCODPIKNYEAC-UHFFFAOYSA-N	C5H10O2	710	14	103	99
453	1615-80-1	1,2-Diethylhydrazine	YCBOYOYVDOUXLH-UHFFFAOYSA-N	C4H12N2	710	14	90	86
454	79-41-4	Methacrylic acid	CERQOIWHTDAKMF-UHFFFAOYSA-N	C4H6O2	711	12	88	160
455	107-39-1	2,4,4-Trimethyl-1-pentene	FXNDIJDIPNCZQJ-UHFFFAOYSA-N	C8H16	712	27	113	100
456	593-71-5	Chloroiodomethane	PJGJQVRXEUVAFT-UHFFFAOYSA-N	CH2ClI	712	13	179	110
457	513-86-0	Acetoin	ROWKJAVDOGWPAT-UHFFFAOYSA-N	C4H8O2	713	27	89	140
458	926-64-7	Dimethylaminoacetonitrile	PLXBWEPPAAQASG-UHFFFAOYSA-N	C4H8N2	713	13	85	140
459	80-62-6	Methyl methacrylate	VVQNEPGJFQJSBK-UHFFFAOYSA-N	C5H8O2	714	14	102	100
460	694-35-9	3-Ethylcyclopentene	HICUGGYRYZOXJI-UHFFFAOYNA-N	C7H12	715	27	97	98
461	107-40-4	2,4,4-Trimethyl-2-pentene	LAAVYEUJEMRIGF-UHFFFAOYSA-N	C8H16	715	15	114	100
462	498-66-8	Norbornylene	JFNLZVQOOSMTJK-UHFFFAOYSA-N	C7H10	716	15	95	96
463	109-79-5	1-Butanethiol	WQAQPCDUOCURKW-UHFFFAOYSA-N	C4H10S	717	12	93	98
464	20487-40-5	Propanoic acid, 1,1-dimethylethyl ester	JAELLLITIZHOGQ-UHFFFAOYSA-N	C7H14O2	717	12	130	120
465	598-98-1	Methyl pivalate	CNMFHDIDIMZHKY-UHFFFAOYSA-N	C6H12O2	718	14	117	100
466	2586-89-2	Hept-3-yne	KLYHSJRCIZOUHE-UHFFFAOYSA-N	C7H12	718	14	98	110
467	107-08-4	1-Iodopropane	PVWOIHVRPOBWPI-UHFFFAOYSA-N	C3H7I	719	12	171	100
468	15877-57-3	3-Methylvaleraldehyde	YJWJGLQYQJGEEP-UHFFFAOYNA-N	C6H12O	719	27	100	120
469	594-60-5	2,3-Dimethylbutan-2-ol	IKECULIHBUCAKR-UHFFFAOYSA-N	C6H14O	720	14	101	120
470	306-94-5	Perflunafene	UWEYRJFJVCLAGH-UHFFFAOYSA-N	C10F18	720	31	462	140
471	616-20-6	Pentane, 3-chloro-	CXQSCYIVCSCSES-UHFFFAOYSA-N	C5H11Cl	721	13	108	98
472	1719-57-9	Silane, chloro(chloromethyl)dimethyl-	ITKVLPYNJQOCPW-UHFFFAOYSA-N	C3H8Cl2Si	721	14	147	120
473	623-42-7	Methyl butyrate	UUIQMZJEGPQKFD-UHFFFAOYSA-N	C5H10O2	722	12	102	100
474	18936-17-9	2-Methylbutanenitrile	RCEJCSULJQNRQQ-UHFFFAOYSA-N	C5H9N	723	14	83	120
475	60-24-2	2-Mercaptoethanol	DGVVWUTYPXICAM-UHFFFAOYSA-N	C2H6OS	723	14	80	160
476	109-61-5	Propyl chloroformate	QQKDTTWZXHEGAQ-UHFFFAOYSA-N	C4H7ClO2	724	14	121	120
477	592-84-7	Formic acid, butyl ester	NMJJFJNHVMGPGM-UHFFFAOYSA-N	C5H10O2	724	12	102	110
478	39761-61-0	2-HEXENE, 5,5-DIMETHYL-, (Z)-	NWZJLSKAFZXSQH-WAYWQWQTSA-N	C8H16	724	14	112	110
479	1860-27-1	Butane, 1-(1-methylethoxy)-	GPDFVOVLOXMSBT-UHFFFAOYSA-N	C7H16O	725	14	117	110
480	19089-47-5	2-Ethoxy-1-propanol	DEDUBNVYPMOFDR-UHFFFAOYSA-N	C5H12O2	725	14	105	140
481	4516-69-2	1,1,3-Trimethylcyclopentane	OBKHYUIZSOIEPG-UHFFFAOYSA-N	C8H16	725	12	114	100
482	503-60-6	2-Butene, 1-chloro-3-methyl-	JKXQKGNGJVZKFA-UHFFFAOYSA-N	C5H9Cl	725	26	107	110
483	1487-18-9	Furan, 2-ethenyl-	QQBUHYQVKJQAOB-UHFFFAOYSA-N	C6H6O	725	14	96	100
484	105-57-7	Acetal	DHKHKXVYLBGOIT-UHFFFAOYSA-N	C6H14O2	726	12	118	100
485	594-82-1	Butane, 2,2,3,3-tetramethyl-	OMMLUKLXGSRPHK-UHFFFAOYSA-N	C8H18	726	1	114	110
486	79-36-7	Dichloroacetyl chloride	FBCCMZVIWNDFMO-UHFFFAOYSA-N	C2HCl3O	726	12	150	110
487	630-17-1	Propane, 1-bromo-2,2-dimethyl-	CQWYAXCOVZKLHY-UHFFFAOYSA-N	C5H11Br	727	14	152	110
488	1679-09-0	2-Butanethiol, 2-methyl-	IQIBYAHJXQVQGB-UHFFFAOYSA-N	C5H12S	728	14	107	99
489	109-65-9	1-Bromobutane	MPPPKRYCTPRNTB-UHFFFAOYSA-N	C4H9Br	728	13	139	100
490	464-07-3	2-Butanol, 3,3-dimethyl-	DFOXKPDFWGNLJU-UHFFFAOYSA-N	C6H14O	728	14	103	120
491	1467-79-4	Dimethyl cyanamide	OAGOUCJGXNLJNL-UHFFFAOYSA-N	C3H6N2	728	12	71	160
492	108-87-2	Methylcyclohexane	UAEPNZWRGJTJPN-UHFFFAOYSA-N	C7H14	728	15	100	100
493	110-58-7	Pentan-1-amine	DPBLXKKOBLCELK-UHFFFAOYSA-N	C5H13N	729	15	88	100
494	592-13-2	2,5-Dimethylhexane	UWNADWZGEHDQAB-UHFFFAOYSA-N	C8H18	729	15	115	110
495	3710-43-8	Furan, 2,4-dimethyl-	AABTWRKUKUPMJG-UHFFFAOYSA-N	C6H8O	729	28	98	94
496	2937-50-0	Allyl chloroformate	CAEWJEXPFKNBQL-UHFFFAOYSA-N	C4H5ClO2	730	12	120	110
497	763-32-6	3-Methylbut-3-en-1-ol	CPJRRXSHAYUTGL-UHFFFAOYSA-N	C5H10O	730	14	87	130
498	7208-05-1	Oxazole, 2,4-dimethyl-	PSOZJOZKEVZLKZ-UHFFFAOYSA-N	C5H7NO	730	29	98	110
499	4358-59-2	2-BUTENOIC ACID, METHYL ESTER, (Z)-	MCVVUJPXSBQTRZ-ARJAWSKDSA-N	C5H8O2	731	15	101	120
500	589-43-5	2,4-Dimethylhexane	HDGQICNBXPAKLR-UHFFFAOYSA-N	C8H18	732	13	115	110
501	556-61-6	Methyl isothiocyanate	LGDSHSYDSCRFAB-UHFFFAOYSA-N	C2H3NS	733	12	76	120
502	560-23-6	2,3,3-Trimethyl-1-pentene	TUSBCMPNIOJUBX-UHFFFAOYSA-N	C8H16	734	24	113	110
503	62-75-9	N-Nitrosodimethylamine	UMFJAHHVKNCGLG-UHFFFAOYSA-N	C2H6N2O	734	12	76	150
504	108-10-1	4-Methyl-2-pentanone	NTIZESTWPVYFNL-UHFFFAOYSA-N	C6H12O	735	25	101	120
505	19780-66-6	1-Pentene, 3-ethyl-2-methyl-	HPHHYSWOBXEIRG-UHFFFAOYSA-N	C8H16	735	12	113	110
506	372-46-3	Cyclohexane, fluoro-	GOBGVVAHHOUMDK-UHFFFAOYSA-N	C6H11F	735	14	103	100
507	288-47-1	Thiazole	FZWLAAWBMGSTSO-UHFFFAOYSA-N	C3H3NS	735	12	88	120
508	123-51-3	Isopentyl alcohol	PHTQWCKDNZKARW-UHFFFAOYSA-N	C5H12O	736	14	87	130
509	290-37-9	Pyrazine	KYQCOXFCLRTKLS-UHFFFAOYSA-N	C4H4N2	736	12	82	120
510	289-95-2	Pyrimidine	CZPWVGJYEJSRLH-UHFFFAOYSA-N	C4H4N2	736	12	82	120
511	7789-89-1	1,1,1-Trichloropropane	AVGQTJUPLKNPQP-UHFFFAOYSA-N	C3H5Cl3	736	14	121	110
512	10473-14-0	3-Methyl-3-buten-2-ol	JEYLKNVLTAPJAF-UHFFFAOYNA-N	C5H10O	737	14	87	110
513	564-02-3	2,2,3-Trimethylpentane	XTDQDBVBDLYELW-UHFFFAOYSA-N	C8H18	737	15	114	110
514	1640-89-7	Ethylcyclopentane	IFTRQJLVEBNKJK-UHFFFAOYSA-N	C7H14	737	14	99	100
515	25414-22-6	2-Methoxyfuran	OXCGHDNCMSOEBZ-UHFFFAOYSA-N	C5H6O2	737	12	101	110
516	110-59-8	Valeronitrile	RFFFKMOABOFIDF-UHFFFAOYSA-N	C5H9N	738	13	84	140
517	4279-22-5	Butane, 2,2-dichloro-	BSRTYNDWQXVCKR-UHFFFAOYSA-N	C4H8Cl2	738	24	115	100
518	543-29-3	Isobutyl nitrate	LNNXFUZKZLXPOF-UHFFFAOYSA-N	C4H9NO3	739	12	104	120
519	137-32-6	2-Methyl-1-butanol	QPRQEDXDYOZYLA-UHFFFAOYSA-N	C5H12O	739	14	88	130
520	924-52-7	Butan-2-yl nitrate	DYONNFFVDNILGI-UHFFFAOYNA-N	C4H9NO3	739	12	104	120
521	591-48-0	3-Methylcyclohexene	UZPWKTCMUADILM-UHFFFAOYSA-N	C7H12	739	14	98	100
522	57-55-6	1,2-Propylene glycol	DNIAPMSPPWPWGF-UHFFFAOYSA-N	C3H8O2	740	14	76	190
523	16746-86-4	2,3-Dimethylhex-1-ene	LVLXQRZPKUFJJQ-UHFFFAOYNA-N	C8H16	740	15	113	110
524	591-47-9	Cyclohexene, 4-methyl-	FSWCCQWDVGZMRD-UHFFFAOYSA-N	C7H12	740	15	98	100
525	1192-37-6	Methylenecyclohexane	YULMNMJFAZWLLN-UHFFFAOYSA-N	C7H12	740	14	98	100
526	16106-59-5	1-hexene, 4,5-dimethyl-	UFWIBUBEFUNVNI-UHFFFAOYSA-N	C8H16	741	15	97	110
527	2408-20-0	Allyl propionate	XRFWKHVQMACVTA-UHFFFAOYSA-N	C6H10O2	741	25	114	120
528	16745-94-1	3,4-Dimethylhex-1-ene	OWWRMMIWAOBBFK-UHFFFAOYSA-N	C8H16	742	15	97	110
529	60-35-5	Acetamide	DLFVBJFMPXGRIB-UHFFFAOYSA-N	C2H5NO	742	14	61	220
530	821-09-0	Pent-4-en-1-ol	LQAVWYMTUMSFBE-UHFFFAOYSA-N	C5H10O	742	15	86	140
531	126-84-1	Propane, 2,2-diethoxy-	FGQLGYBGTRHODR-UHFFFAOYSA-N	C7H16O2	743	15	118	110
532	16883-48-0	(1alpha,2beta,4alpha)-1,2,4-Trimethylcyclopentane	PNUFYSGVPVMNRN-YZYOREDDNA-N	C8H16	743	13	114	110
533	930-36-9	1H-Pyrazole, 1-methyl-	UQFQONCQIQEYPJ-UHFFFAOYSA-N	C4H6N2	743	13	84	130
534	563-16-6	3,3-Dimethylhexane	KUMXLFIBWFCMOJ-UHFFFAOYSA-N	C8H18	744	15	100	110
535	1569-02-4	1-Ethoxy-2-propanol	JOLQKTGDSGKSKJ-UHFFFAOYSA-N	C5H12O2	744	14	105	130
536	287-27-4	Thietane	XSROQCDVUIHRSI-UHFFFAOYSA-N	C3H6S	744	12	77	95
537	1119-65-9	Hept-2-yne	AMSFEMSYKQQCHL-UHFFFAOYSA-N	C7H12	744	15	97	110
538	565-69-5	2-Methyl-3-pentanone	HYTRYEXINDDXJK-UHFFFAOYSA-N	C6H12O	745	14	102	110
539	142-84-7	Dipropylamine	WEHWNAOGRSTTBQ-UHFFFAOYSA-N	C6H15N	746	15	102	110
540	110-86-1	Pyridine	JUJWROOIHBZHMG-UHFFFAOYSA-N	C5H5N	746	25	81	120
541	5145-99-3	Ethyl isopropyl sulphide	NZUQQADVSXWVNW-UHFFFAOYSA-N	C5H12S	746	14	107	110
542	624-92-0	Methyl disulfide	WQOXQRCZOLPYPM-UHFFFAOYSA-N	C2H6S2	746	12	98	110
543	598-96-9	2-Pentene, 3,4,4-trimethyl-	FZQMZRXKWHQJAG-UHFFFAOYSA-N	C8H16	746	12	114	110
544	4810-09-7	3-Methyl-1-heptene	QDMFTFWKTYXBIW-UHFFFAOYNA-N	C8H16	747	25	113	110
545	3017-95-6	Propane, 2-bromo-1-chloro-	PUJJZGFFAQHYEX-UHFFFAOYSA-N	C3H6BrCl	747	14	160	120
546	355-80-6	1H,1H,5H-Perfluoropentanol	JUGSKHLZINSXPQ-UHFFFAOYSA-N	C5H4F8O	748	29	212	140
547	13151-05-8	4-methyl-1-Heptene	BFGOGLKYJXQPJZ-QMMMGPOBSA-N	C8H16	748	15	112	110
548	5026-76-6	6-Methyl-1-heptene	DFVOXRAAHOJJBN-UHFFFAOYSA-N	C8H16	749	39	112	110
549	2146-38-5	Cyclopentene, 1-ethyl-	QYYQTLLGVAPKPN-UHFFFAOYSA-N	C7H12	749	15	97	110
550	110-67-8	3-Methoxypropionitrile	OOWFYDWAMOKVSF-UHFFFAOYSA-N	C4H7NO	750	12	85	160
551	3404-67-9	hexane, 3-methyl-4-methylene-	YXLCVBVDFKWWRW-UHFFFAOYSA-N	C8H16	750	26	113	110
552	629-14-1	Ethylene glycol diethyl ether	LZDKZFUFMNSQCJ-UHFFFAOYSA-N	C6H14O2	750	15	119	120
553	10061-01-5	(Z)-Dichloropropene	UOORRWUZONOOLO-UPHRSURJSA-N	C3H4Cl2	750	12	114	100
554	2155-30-8	Methyl 2-hydroxypropanoate	LPEKGGXMPWTOCB-UHFFFAOYSA-N	C4H8O3	751	13	104	140
555	637-78-5	Propanoic acid, 1-methylethyl ester	IJMWOMHMDSDKGK-UHFFFAOYSA-N	C6H12O2	751	14	116	110
556	565-61-7	3-Methyl-2-pentanone	UIHCLUNTQKBZGK-UHFFFAOYSA-N	C6H12O	752	25	102	120
557	77-74-7	3-Methyl-3-pentanol	FRDAATYAJDYRNW-UHFFFAOYSA-N	C6H14O	752	14	89	120
558	13360-63-9	N-Ethyl-N-butylamine	QHCCDDQKNUYGNC-UHFFFAOYSA-N	C6H15N	753	15	102	110
559	279-23-2	Bicyclo[2.2.1]heptane	UMRZSTCPUPJPOJ-UHFFFAOYSA-N	C7H12	753	15	97	110
560	542-76-7	3-Chloropropionitrile	GNHMRTZZNHZDDM-UHFFFAOYSA-N	C3H4ClN	754	12	92	180
561	625-60-5	Ethanethioic acid, S-ethyl ester	APTGPWJUOYMUCE-UHFFFAOYSA-N	C4H8OS	755	25	106	120
562	109-97-7	Pyrrole	KAESVJOAVNADME-UHFFFAOYSA-N	C4H5N	755	2	68	130
563	13417-43-1	1-Chloro-2-methylbut-2-ene	ZAJKEDQTROWDDD-UHFFFAOYSA-N	C5H9Cl	755	25	107	110
564	97-62-1	Ethyl isobutyrate	WDAXFOBOLVPGLV-UHFFFAOYSA-N	C6H12O2	756	14	117	110
565	616-27-3	1-Chlorobutan-2-one	AALRHBLMAVGWRR-UHFFFAOYSA-N	C4H7ClO	757	27	109	140
566	110-49-6	2-Methoxyethyl acetate	XLLIQLLCWZCATF-UHFFFAOYSA-N	C5H10O3	757	14	89	140
567	2004-67-3	4-Methylpent-4-en-2-ol	KPHPTSMXBAVNPX-UHFFFAOYNA-N	C6H12O	757	14	100	130
568	13151-04-7	1-heptene, 5-methyl-	WNEYWVBECXCQRT-UHFFFAOYSA-N	C8H16	757	26	113	110
569	75-62-7	Bromotrichloromethane	XNNQFQFUQLJSQT-UHFFFAOYSA-N	CBrCl3	757	12	167	100
570	108-12-3	Butanoyl chloride, 3-methyl-	ISULZYQDGYXDFW-UHFFFAOYSA-N	C5H9ClO	758	12	107	110
571	616-31-9	Pentane-3-thiol	WICKAMSPKJXSGN-UHFFFAOYSA-N	C5H12S	758	2	106	100
572	590-50-1	2-Pentanone, 4,4-dimethyl-	AZASWMGVGQEVCS-UHFFFAOYSA-N	C7H14O	758	12	115	130
573	108-11-2	4-Methyl-2-pentanol	WVYWICLMDOOCFB-UHFFFAOYSA-N	C6H14O	758	16	102	130
574	15045-43-9	2,2,5,5-Tetramethyltetrahydrofuran	BBLDTXFLAHKYFJ-UHFFFAOYSA-N	C8H16O	759	14	114	110
575	123-15-9	2-Methylpentanal	FTZILAQGHINQQR-UHFFFAOYSA-N	C6H12O	759	14	100	120
576	584-94-1	2,3-Dimethylhexane	JXPOLSKBTUYKJB-UHFFFAOYSA-N	C8H18	760	26	114	120
577	560-21-4	Pentane, 2,3,3-trimethyl-	OKVWYBALHQFVFP-UHFFFAOYSA-N	C8H18	760	1	114	110
578	17952-11-3	Ether, ethyl pentyl	VDMXPMYSWFDBJB-UHFFFAOYSA-N	C7H16O	760	29	116	120
579	354-14-3	HCFC-121	LUBCGHUOCJOIJA-UHFFFAOYSA-N	C2HCl4F	760	12	188	120
580	76-06-2	Chloropicrin	LFHISGNCFUNFFM-UHFFFAOYSA-N	CCl3NO2	761	30	130	110
581	609-26-7	3-Ethyl-2-methylpentane	DUPUVYJQZSLSJB-UHFFFAOYSA-N	C8H18	762	13	115	120
582	10061-02-6	trans-1,3-Dichloropropene	UOORRWUZONOOLO-OWOJBTEDSA-N	C3H4Cl2	763	12	115	110
583	108-88-3	Toluene	YXFVVABEGXRONW-UHFFFAOYSA-N	C7H8	763	26	94	110
584	3710-30-3	1,7-Octadiene	XWJBRBSPAODJER-UHFFFAOYSA-N	C8H14	765	13	110	120
585	71-41-0	1-Pentanol	AMQJEAYHLZJPGS-UHFFFAOYSA-N	C5H12O	765	14	87	140
586	592-27-8	2-Methylheptane	JVSWJIKNEAIKJW-UHFFFAOYSA-N	C8H18	765	15	115	120
587	589-53-7	4-Methylheptane	CHBAWFGIXDBEBT-UHFFFAOYSA-N	C8H18	767	15	115	120
588	4259-00-1	1,1,2-Trimethylcyclopentane	WINCSBAYCULVDU-UHFFFAOYSA-N	C8H16	767	12	114	110
589	352-70-5	m-Fluorotoluene	BTQZKHUEUDPRST-UHFFFAOYSA-N	C7H7F	767	26	112	120
590	109-59-1	2-Isopropoxyethanol	HCGFUIQPSOCUHI-UHFFFAOYSA-N	C5H12O2	768	14	103	140
591	513-38-2	Propane, 1-iodo-2-methyl-	BTUGGGLMQBJCBN-UHFFFAOYSA-N	C4H9I	768	14	185	120
592	96-41-3	Cyclopentanol	XCIXKGXIYUWCLL-UHFFFAOYSA-N	C5H10O	768	14	87	140
593	79-00-5	1,1,2-Trichloroethane	UBOXGVDOUJQMTN-UHFFFAOYSA-N	C2H3Cl3	768	12	138	110
594	1617-18-1	3-Butenoic acid, ethyl ester	BFMKFCLXZSUVPI-UHFFFAOYSA-N	C6H10O2	769	25	115	120
595	111-45-5	2-Allyloxyethanol	GCYHRYNSUGLLMA-UHFFFAOYSA-N	C5H10O2	769	14	101	160
596	4798-44-1	1-Hexen-3-ol	BVOSSZSHBZQJOI-UHFFFAOYSA-N	C6H12O	769	14	101	130
597	1576-96-1	2-PENTEN-1-OL, (E)-	BTSIZIIPFNVMHF-ONEGZZNKSA-N	C5H10O	769	25	87	140
598	871-84-1	1,7-Octadiyne	DSOJWVLXZNRKCS-UHFFFAOYSA-N	C8H10	769	15	107	140
599	627-58-7	1,5-Hexadiene, 2,5-dimethyl-	DSAYAFZWRDYBQY-UHFFFAOYSA-N	C8H14	770	1	111	110
600	594-16-1	Propane, 2,2-dibromo-	ARITXYXYCOZKMU-UHFFFAOYSA-N	C3H6Br2	771	12	204	120
601	110-19-0	Isobutyl acetate	GJRQTCIYDGXPES-UHFFFAOYSA-N	C6H12O2	771	14	117	120
602	2146-37-4	Ethylidenecyclopentane	VONKRKBGTZDZNV-UHFFFAOYSA-N	C7H12	771	12	98	120
603	619-99-8	3-Ethylhexane	SFRKSDZMZHIISH-UHFFFAOYSA-N	C8H18	772	1	115	120
604	544-25-2	1,3,5-Cycloheptatriene	CHVJITGCYZJHLR-UHFFFAOYSA-N	C7H8	772	15	94	120
605	2031-67-6	Triethoxymethylsilane	CPUDPFPXCZDNGI-UHFFFAOYSA-N	C7H18O3Si	772	14	180	140
606	156-87-6	3-Aminopropanol	WUGQZFFCHPXWKQ-UHFFFAOYSA-N	C3H9NO	773	14	76	190
607	1878-18-8	1-Butanethiol, 2-methyl-	WGQKBCSACFQGQY-UHFFFAOYSA-N	C5H12S	773	14	106	120
608	1185-33-7	2,2-Dimethylbutanol	XRMVWAKMXZNZIL-UHFFFAOYSA-N	C6H14O	773	12	102	140
609	6982-25-8	rel-(2R,3R)-2,3-Butanediol	OWBTYPJTUOEWEK-SEFKMRKONA-N	C4H10O2	773	26	57	180
610	1070-87-7	Pentane, 2,2,4,4-tetramethyl- (8CI)(9CI)	GUMULFRCHLJNDY-UHFFFAOYSA-N	C9H20	773	15	114	120
611	50876-33-0	1,1,3,3-Tetramethylcyclopentane	YWYCGTZNHWYQBD-UHFFFAOYSA-N	C9H18	773	24	127	120
612	556-24-1	Butanoic acid, 3-methyl-, methyl ester	OQAGVSWESNCJJT-UHFFFAOYSA-N	C6H12O2	773	14	117	120
613	617-35-6	Propanoic acid, 2-oxo-, ethyl ester	XXRCUYVCPSWGCC-UHFFFAOYSA-N	C5H8O3	774	12	117	160
614	79-31-2	2-Methylpropanoic acid	KQNPFQTWMSNSAP-UHFFFAOYSA-N	C4H8O2	774	13	89	150
615	1067-08-9	Pentane, 3-ethyl-3-methyl-	GIEZWIDCIFCQPS-UHFFFAOYSA-N	C8H18	774	15	100	120
616	3938-95-2	Ethylpivalate	HHEIMYAXCOIQCJ-UHFFFAOYSA-N	C7H14O2	774	14	131	120
617	625-74-1	Propane, 2-methyl-1-nitro-	XFXRMDNWSGXSNJ-UHFFFAOYSA-N	C4H9NO2	775	39	103	140
618	565-67-3	2-Methylpentan-3-ol	ISTJMQSHILQAEC-UHFFFAOYSA-N	C6H14O	775	13	102	130
619	4850-28-6	(1alpha,2alpha,4beta)-Trimethylcyclopentane	PNUFYSGVPVMNRN-WHUPJOBBNA-N	C8H16	775	13	114	120
620	556-82-1	3-Methyl-2-buten-1-ol	ASUAYTHWZCLXAN-UHFFFAOYSA-N	C5H10O	775	14	88	140
621	600-24-8	2-Nitrobutane	SUGZATOHBPXTDV-UHFFFAOYSA-N	C4H9NO2	776	25	84	140
622	123-63-7	Paraldehyde	SQYNKIJPMDEDEG-UHFFFAOYSA-N	C6H12O3	776	2	133	120
623	15870-10-7	1-Heptene, 2-methyl-	RCBGGJURENJHKV-UHFFFAOYSA-N	C8H16	776	15	113	120
624	625-06-9	2,4-Dimethylpentan-2-ol	FMLSQAUAAGVTJO-UHFFFAOYSA-N	C7H16O	776	13	102	130
625	513-48-4	2-Iodobutane	IQRUSQUYPCHEKN-UHFFFAOYSA-N	C4H9I	777	14	185	120
626	3522-94-9	Hexane, 2,2,5-trimethyl-	HHOSMYBYIHNXNO-UHFFFAOYSA-N	C9H20	777	15	114	120
627	107-81-3	Pentane, 2-bromo-	LGAJYTCRJPCZRJ-UHFFFAOYSA-N	C5H11Br	778	18	152	120
628	565-60-6	3-Methylpentan-2-ol	ZXNBBWHRUSXUFZ-UHFFFAOYSA-N	C6H14O	778	14	101	130
629	4485-16-9	4-Methylhept-3-ene	KKVVJQGDNYIIMN-UHFFFAOYSA-N	C8H16	778	15	113	120
630	1632-16-2	3-Methyleneheptane	XTVRLCUJHGUXCP-UHFFFAOYSA-N	C8H16	779	15	113	120
631	626-67-5	Piperidine, 1-methyl-	PAMIQIKDUOTOBW-UHFFFAOYSA-N	C6H13N	779	14	100	110
632	3073-92-5	Butane, 1-propoxy-	YGZQJYIITOMTMD-UHFFFAOYSA-N	C7H16O	780	12	117	120
633	142-28-9	1,3-Dichloropropane	YHRUOJUYPBUZOS-UHFFFAOYSA-N	C3H6Cl2	780	12	116	120
634	504-63-2	1,3-Propanediol	YPFDHNVEDLHUCE-UHFFFAOYSA-N	C3H8O2	781	13	77	210
635	3175-23-3	Propane, 1,2,2-trichloro-	DAIIXVPKQATIMF-UHFFFAOYSA-N	C3H5Cl3	781	12	150	120
636	422-64-0	Perfluoropropanoic acid	LRMSQVBRUNSOJL-UHFFFAOYSA-N	C3HF5O2	781	24	148	96
637	2084-19-7	Pentane-2-thiol	QUSTYFNPKBDELJ-UHFFFAOYSA-N	C5H12S	782	24	107	110
638	25346-32-1	Pentane, 2-chloro-4-methyl-	WIMBRKMSNRCNMP-UHFFFAOYSA-N	C6H13Cl	782	15	85	110
639	68-12-2	N,N-Dimethylformamide	ZMXDDKWLCZADIW-UHFFFAOYSA-N	C3H7NO	783	13	74	150
640	589-38-8	3-Hexanone	PFCHFHIRKBAQGU-UHFFFAOYSA-N	C6H12O	784	23	102	120
641	7379-12-6	2-Methyl-3-hexanone	HIGGFWFRAWSMBR-UHFFFAOYSA-N	C7H14O	784	14	116	140
642	617-50-5	Isopropyl isobutyrate	WVRPFQGZHKZCEB-UHFFFAOYSA-N	C7H14O2	784	15	130	120
643	14850-23-8	(4E)-4-Octene	IRUCBBFNLDIMIK-BQYQJAHWSA-N	C8H16	784	15	114	120
644	79-10-7	Acrylic acid	NIXOWILDQLNWCW-UHFFFAOYSA-N	C3H4O2	784	13	74	140
645	629-05-0	1-Octyne	UMIPWJGWASORKV-UHFFFAOYSA-N	C8H14	784	14	110	130
646	628-92-2	Cycloheptene	ZXIJMRYMVAMXQP-UHFFFAOYSA-N	C7H12	785	15	99	120
647	638-04-0	(Z)-1,3-Dimethylcyclohexane	SGVUHPSBDNVHKL-OCAPTIKFSA-N	C8H16	785	15	114	120
648	766-20-1	2,4-Dimethyl-1,3-dioxane	VREPYGYMOSZTKJ-UHFFFAOYNA-N	C6H12O2	786	13	117	120
649	2207-04-7	trans-1,4-Dimethylcyclohexane	QRMPKOFEUHIBNM-ZKCHVHJHSA-N	C8H16	786	14	114	120
650	110-73-6	2-(Ethylamino)ethanol	MIJDSYMOBYNHOT-UHFFFAOYSA-N	C4H11NO	786	14	90	170
651	2517-43-3	3-Methoxybutan-1-ol	JSGVZVOGOQILFM-UHFFFAOYSA-N	C5H12O2	786	14	105	160
652	625-23-0	2-Methylhexan-2-ol	KRIMXCDMVRMCTC-UHFFFAOYSA-N	C7H16O	786	15	103	140
653	1558-33-4	Dichloro(chloromethyl)methylsilane	JAYBZWYBCUJLNQ-UHFFFAOYSA-N	C2H5Cl3Si	786	14	166	120
654	110-91-8	Morpholine	YNAVUWVOSKDBBP-UHFFFAOYSA-N	C4H9NO	787	13	89	130
655	625-80-9	Propane, 2,2'-thiobis-	XYWDPYKBIRQXQS-UHFFFAOYSA-N	C6H14S	788	14	121	120
656	542-10-9	1,1-Ethanediol diacetate	ACKALUBLCWJVNB-UHFFFAOYSA-N	C6H10O4	788	13	103	170
657	513-85-9	2,3-Butanediol	OWBTYPJTUOEWEK-UHFFFAOYSA-N	C4H10O2	788	13	91	180
658	7642-15-1	(4Z)-4-Octene	IRUCBBFNLDIMIK-FPLPWBNLSA-N	C8H16	788	14	114	120
659	584-03-2	1,2-Butanediol	BMRWNKZVCUKKSR-UHFFFAOYSA-N	C4H10O2	788	14	89	190
660	151-18-8	Aminopropionitrile	AGSPXMVUFBBBMO-UHFFFAOYSA-N	C3H6N2	789	12	70	180
661	14919-01-8	(3E)-3-Octene	YCTDZYMMFQCTEO-FNORWQNLSA-N	C8H16	789	14	113	120
662	111-66-0	1-Octene	KWKAKUADMBZCLK-UHFFFAOYSA-N	C8H16	789	14	114	120
663	3132-64-7	Epibromohydrin	GKIPXFAANLTWBM-UHFFFAOYSA-N	C3H5BrO	789	12	138	140
664	16747-26-5	2,2,4-Trimethylhexane	AFTPEBDOGXRMNQ-UHFFFAOYSA-N	C9H20	789	14	114	130
665	7145-20-2	2,3-Dimethylhex-2-ene	RGYAVZGBAJFMIZ-UHFFFAOYSA-N	C8H16	789	12	114	120
666	344-07-0	Benzene, chloropentafluoro-	KGCDGLXSBHJAHZ-UHFFFAOYSA-N	C6ClF5	789	31	205	120
667	627-05-4	1-Nitrobutane	NALZTFARIYUCBY-UHFFFAOYSA-N	C4H9NO2	790	12	88	150
668	14850-22-7	(Z)-3-Octene	YCTDZYMMFQCTEO-ALCCZGGFSA-N	C8H16	790	14	114	120
669	591-78-6	2-Hexanone	QQZOPKMRPOGIEB-UHFFFAOYSA-N	C6H12O	790	14	101	130
670	2365-48-2	Methyl thioglycolate	MKIJJIMOAABWGF-UHFFFAOYSA-N	C3H6O2S	791	12	109	150
671	120-92-3	Cyclopentanone	BGTOWKSIORTVQH-UHFFFAOYSA-N	C5H8O	791	24	86	130
672	2613-66-3	CYCLOPENTANE, 1-ETHYL-3-METHYL-, CIS-	PQXAPVOKLYINEI-SFYZADRCSA-N	C8H16	792	2	113	120
673	96-29-7	2-Butanone oxime	WHIVNJATOVLWBW-UHFFFAOYSA-N	C4H9NO	793	12	88	150
674	598-31-2	Bromoacetone	VQFAIAKCILWQPZ-UHFFFAOYSA-N	C3H5BrO	793	12	139	140
675	565-80-0	2,4-Dimethylpentan-3-one	HXVNBWAKAOHACI-UHFFFAOYSA-N	C7H14O	793	14	115	130
676	620-11-1	3-Pentanol, acetate (8CI)(9CI)	PBKYSIMDORTIEU-UHFFFAOYSA-N	C7H14O2	793	14	130	130
677	2613-65-2	CYCLOPENTANE, 1-ETHYL-3-METHYL-, TRANS-	PQXAPVOKLYINEI-YUMQZZPRSA-N	C8H16	793	26	113	120
678	109-05-7	Piperidine, 2-methyl-	NNWUEBIEOFQMSS-UHFFFAOYSA-N	C6H13N	793	15	100	120
679	541-31-1	1-Butanethiol, 3-methyl-	GIJGXNFNUUFEGH-UHFFFAOYSA-N	C5H12S	794	2	107	120
680	592-55-2	Ethane, 1-bromo-2-ethoxy-	MMYKTRPLXXWLBC-UHFFFAOYSA-N	C4H9BrO	794	13	155	130
681	4110-50-3	Ethyl propyl sulfide	ZDDDFDQTSXYYSE-UHFFFAOYSA-N	C5H12S	794	14	107	120
682	638-49-3	Pentyl formate	DIQMPQMYFZXDAX-UHFFFAOYSA-N	C6H12O2	796	14	88	130
683	110-69-0	Butyraldehyde oxime	KGGVGTQEGGOZRN-UHFFFAOYSA-N	C4H9NO	796	12	88	150
684	507-45-9	2,3-Dichloro-2-methylbutane	TXTORVZCRUFBBO-UHFFFAOYSA-N	C5H10Cl2	796	25	129	130
685	542-85-8	Ethane, isothiocyanato-	HBNYJWAFDZLWRS-UHFFFAOYSA-N	C3H5NS	796	12	90	130
686	623-37-0	3-Hexanol	ZOCHHNOQQHDWHG-UHFFFAOYSA-N	C6H14O	797	14	102	130
687	1462-03-9	1-Methylcyclopentanol	CAKWRXVKWGUISE-UHFFFAOYSA-N	C6H12O	797	14	101	140
688	16747-50-5	Cyclopentane, 1-ethyl-1- methyl-	LETYIFNDQBJGPJ-UHFFFAOYSA-N	C8H16	797	12	113	120
689	13389-42-9	(2E)-2-Octene	ILPBINAXDRFYPL-HWKANZROSA-N	C8H16	798	15	114	120
690	141-79-7	4-Methylpent-3-en-2-one	SHOJXDKTYKFBRD-UHFFFAOYSA-N	C6H10O	798	14	100	130
691	1871-57-4	3-Chloro-2-chloromethyl-1-propene	XJFZOSUFGSANIF-UHFFFAOYSA-N	C4H6Cl2	799	14	128	140
692	111-65-9	Octane	TVMXDCGIABBOFY-UHFFFAOYSA-N	C8H18	800	15	115	130
693	4437-51-8	3,4-Hexanedione	KVFQMAZOBTXCAZ-UHFFFAOYSA-N	C6H10O2	800	12	116	130
694	96-32-2	Methyl bromoacetate	YDCHPLOFQATIDS-UHFFFAOYSA-N	C3H5BrO2	800	12	155	130
695	124-48-1	Chlorodibromomethane	GATVIKZLVQHOMN-UHFFFAOYSA-N	CHBr2Cl	800	12	212	120
696	928-45-0	Butyl nitrate	QQHZPQUHCAKSOL-UHFFFAOYSA-N	C4H9NO3	801	12	104	130
697	1569-01-3	1-Propoxy-2-propanol	FENFUOGYJVOCRY-UHFFFAOYSA-N	C6H14O2	801	14	118	150
698	626-93-7	2-?Hexanol	QNVRIHYSUZMSGM-UHFFFAOYSA-N	C6H14O	801	15	101	140
699	616-21-7	1,2-Dichlorobutane	PQBOTZNYFQWRHU-UHFFFAOYSA-N	C4H8Cl2	801	13	130	120
700	300-87-8	Isoxazole, 3,5-dimethyl-	FICAQKBMCKEFDI-UHFFFAOYSA-N	C5H7NO	801	27	99	140
701	10595-95-6	N-Nitroso-N-methylethylamine	RTDCJKARQCRONF-UHFFFAOYSA-N	C3H8N2O	802	25	91	170
702	2613-69-6	(1alpha,2alpha,3alpha)-1,2,3-Trimethylcyclopentane	VCWNHOPGKQCXIQ-RNLVFQAGNA-N	C8H16	802	12	114	120
703	105-54-4	Ethyl butyrate	OBNCKNCVKJNDBV-UHFFFAOYSA-N	C6H12O2	802	13	117	120
704	1703-52-2	2-Ethyl-5-methylfuran	NBXLPPVOZWYADY-UHFFFAOYSA-N	C7H10O	802	24	111	120
705	3711-34-0	1,2-Diisopropylhydrazine	QWLQTDXXEZQUBB-UHFFFAOYSA-N	C6H16N2	803	27	117	120
706	3240-09-3	5-Hexen-2-one, 5-methyl-	VBCIOOKAKHGVMI-UHFFFAOYSA-N	C7H12O	803	26	113	150
707	592-90-5	Oxepane	UHHKSVZZTYJVEG-UHFFFAOYSA-N	C6H12O	804	14	102	120
708	7642-04-8	(Z)-Oct-2-ene	ILPBINAXDRFYPL-HYXAFXHYSA-N	C8H16	804	14	114	130
709	78-89-7	2-Chloro-1-propanol	VZIQXGLTRZLBEX-UHFFFAOYSA-N	C3H7ClO	805	14	96	130
710	589-90-2	1,4-Dimethylcyclohexane	QRMPKOFEUHIBNM-UHFFFAOYSA-N	C8H16	805	14	114	120
711	107-92-6	Butanoic acid	FERIUCNNQQJTOY-UHFFFAOYSA-N	C4H8O2	805	14	89	160
712	4054-38-0	Cyclohepta-1,3-diene	GWYPDXLJACEENP-UHFFFAOYSA-N	C7H10	806	26	95	120
713	106-93-4	1,2-Dibromoethane	PAAZPARNPHGIKF-UHFFFAOYSA-N	C2H4Br2	806	12	190	130
714	2207-03-6	(+/-)-trans-1,3-Dimethylcyclohexane	SGVUHPSBDNVHKL-YZYOREDDNA-N	C8H16	807	14	114	120
715	6876-23-9	1,trans-2-Dimethylcyclohexane	KVZJLSYJROEPSQ-HTQZYQBOSA-N	C8H16	807	15	114	120
716	106-36-5	Propyl propionate	MCSINKKTEDDPNK-UHFFFAOYSA-N	C6H12O2	807	14	88	120
717	97-95-0	2-Ethyl-1-butanol	TZYRSLHNPKPEFV-UHFFFAOYSA-N	C6H14O	808	14	102	150
718	628-55-7	Propane, 1,1'-oxybis[2-methyl-	SZNYYWIUQFZLLT-UHFFFAOYSA-N	C8H18O	808	15	131	120
719	638-28-8	Hexane, 2-chloro-	GLCIPJOIEVLTPR-UHFFFAOYSA-N	C6H13Cl	809	14	93	120
720	16747-30-1	2,4,4-Trimethylhexane	SVEMKBCPZYWEPH-UHFFFAOYSA-N	C9H20	809	26	128	130
721	123-39-7	N-Methylformamide	ATHHXGZTWNVVOU-UHFFFAOYSA-N	C2H5NO	809	15	60	200
722	116-54-1	Acetic acid, 2,2-dichloro-, methyl ester	HKMLRUAPIDAGIE-UHFFFAOYSA-N	C3H4Cl2O2	809	12	115	140
723	638-29-9	Valeryl chloride	XGISHOFUAFNYQF-UHFFFAOYSA-N	C5H9ClO	809	12	122	110
724	111-67-1	2-Octene	ILPBINAXDRFYPL-UHFFFAOYSA-N	C8H16	810	15	113	120
725	616-19-3	Propane, 1,3-dichloro-2-methyl-	VENSUTAUIFXSRD-UHFFFAOYSA-N	C4H8Cl2	810	12	130	140
726	624-29-3	Cis-1,4-dimethylcyclohexane	QRMPKOFEUHIBNM-OCAPTIKFSA-N	C8H16	810	13	114	120
727	123-86-4	Butyl acetate	DKPFZGUDAPQIHT-UHFFFAOYSA-N	C6H12O2	812	14	115	130
728	2346-81-8	Hexane, 3-chloro-	BXSMMAVTEURRGG-UHFFFAOYSA-N	C6H13Cl	812	14	93	120
729	926-57-8	1,3-Dichloro-2-butene	WLIADPFXSACYLS-UHFFFAOYSA-N	C4H6Cl2	812	14	129	130
730	110-01-0	Tetrahydrothiophene	RAOIDOHSFRTOEL-UHFFFAOYSA-N	C4H8S	813	1	91	120
731	628-29-5	Butane, 1-(methylthio)-	WCXXISMIJBRDQK-UHFFFAOYSA-N	C5H12S	813	12	107	120
732	3944-36-3	1-Isopropoxy-2-propanol	AFHJYKBGDDJSRR-UHFFFAOYSA-N	C6H14O2	814	12	118	140
733	3970-62-5	2,2-Dimethyl-3-pentanol	HMSVXZJWPVIVIV-UHFFFAOYSA-N	C7H16O	814	13	115	140
734	127-18-4	Tetrachloroethylene	CYTYCFOTNPOANT-UHFFFAOYSA-N	C2Cl4	814	12	172	120
735	97-64-3	Ethyl lactate	LZCLXQDLBQLTDK-UHFFFAOYSA-N	C5H10O3	815	18	118	150
736	3581-87-1	2-Methylthiazole	VZWOXDYRBDIHMA-UHFFFAOYSA-N	C4H5NS	815	24	101	130
737	111-26-2	Hexylamine	BMVXCPBXGZKUPN-UHFFFAOYSA-N	C6H15N	816	15	102	130
738	2807-30-9	2-Propoxyethanol	YEYKMVJDLWJFOA-UHFFFAOYSA-N	C5H12O2	816	14	105	150
739	15232-76-5	3-Octyne	UDEISTCPVNLKRJ-UHFFFAOYSA-N	C8H14	818	14	111	130
740	109-06-8	2-Methylpyridine	BSKHPKMHTQYZBB-UHFFFAOYSA-N	C6H7N	818	14	95	130
741	25201-40-5	1,6-Heptadien-4-ol, 4-methyl-	WAXJJHZQRWWQIR-UHFFFAOYSA-N	C8H14O	819	15	111	160
742	2100-17-6	4-Pentenal	QUMSUJWRUHPEEJ-UHFFFAOYSA-N	C5H8O	820	13	86	99
743	1071-81-4	2,2,5,5-Tetramethylhexane	HXQDUXXBVMMIKL-UHFFFAOYSA-N	C10H22	820	14	128	140
744	107-44-8	Sarin	DYAHQFWOVKZOOW-UHFFFAOYSA-N	C4H10FO2P	820	27	126	150
745	617-92-5	1-Ethyl-1H-pyrrole	VPUAYOJTHRDUTK-UHFFFAOYSA-N	C6H9N	821	12	97	130
746	110-66-7	Pentyl mercaptan	ZRKMQKLGEQPLNS-UHFFFAOYSA-N	C5H12S	822	15	107	130
747	4161-60-8	4-Hydroxypentan-2-one	PCYZZYAEGNVNMH-UHFFFAOYNA-N	C5H10O2	822	26	103	180
748	16747-25-4	2,2,3-Trimethylhexane	CBVFSZDQEHBJEQ-UHFFFAOYNA-N	C9H20	822	26	128	130
749	553-90-2	Ethanedioic acid, dimethyl ester	LOMVENUNSWAXEN-UHFFFAOYSA-N	C4H6O4	822	12	119	160
750	617-90-3	2-Furonitrile	YXDXXGXWFJCXEB-UHFFFAOYSA-N	C5H3NO	822	13	95	150
751	693-95-8	4-Methylthiazole	QMHIMXFNBOYPND-UHFFFAOYSA-N	C4H5NS	823	12	102	130
752	595-41-5	2,3-Dimethylpentan-3-ol	RFZHJHSNHYIRNE-UHFFFAOYSA-N	C7H16O	824	13	115	140
753	1190-22-3	Butane, 1,3-dichloro-	QBGVARBIQGHVKR-UHFFFAOYSA-N	C4H8Cl2	826	14	126	130
754	1072-05-5	2,6-Dimethylheptane	KBPCCVWUMVGXGF-UHFFFAOYSA-N	C9H20	827	24	129	140
755	100-40-3	4-Vinylcyclohexene	BBDKZWKEPDTENS-UHFFFAOYSA-N	C8H12	827	15	111	130
756	597-96-6	3-Hexanol, 3-methyl-	KYWJZCSJMOILIZ-UHFFFAOYSA-N	C7H16O	827	13	102	140
757	1068-19-5	Heptane, 4,4-dimethyl-	WSOKFYJGNBQDPW-UHFFFAOYSA-N	C9H20	827	15	114	140
758	627-70-3	Acetazine	PFLUPZGCTVGDLV-UHFFFAOYSA-N	C6H12N2	828	12	114	130
759	124-63-0	Methanesulfonyl chloride	QARBMVPHQWIHKH-UHFFFAOYSA-N	CH3ClO2S	828	12	116	160
760	3524-75-2	3-Cyclopentylpropene	NHIDGVQVYHCGEK-UHFFFAOYSA-N	C8H14	829	12	111	120
761	1679-07-8	Cyclopentanethiol	WVDYBOADDMMFIY-UHFFFAOYSA-N	C5H10S	829	15	105	130
762	600-36-2	2,4-Dimethyl-3-pentanol	BAYAKMPRFGNNFW-UHFFFAOYSA-N	C7H16O	829	15	101	140
763	505-84-0	Propane, 1,1'-[methylenebis(oxy)]bis-	HOMDJHGZAAKUQV-UHFFFAOYSA-N	C7H16O2	830	12	132	140
764	108-31-6	2,5-Furandione	FPYJFEHAWHCUMM-UHFFFAOYSA-N	C4H2O3	830	12	100	200
765	1850-14-2	Tetramethyl orthocarbonate	AHJWSRRHTXRLAQ-UHFFFAOYSA-N	C5H12O4	830	12	107	110
766	105-30-6	2-Methyl-1-pentanol	PFNHSEQQEPMLNI-UHFFFAOYSA-N	C6H14O	831	15	85	150
767	930-30-3	Cyclopent-2-en-1-one	BZKFMUIJRXWWQK-UHFFFAOYSA-N	C5H6O	831	12	84	140
768	109-08-0	2-Methylpyrazine	CAWHJQAVHZEVTJ-UHFFFAOYSA-N	C5H6N2	831	14	96	140
769	592-34-7	n-Butyl chloroformate	NRDQFWXVTPZZAZ-UHFFFAOYSA-N	C5H9ClO2	832	14	119	140
770	2855-08-5	1-Chloro-3,3-dimethylbutane	XGCKOSFYXBAPQM-UHFFFAOYSA-N	C6H13Cl	832	14	107	120
771	23010-04-0	1,2-Dichloro-2-methylbutane	KVPMOKIQASUYOV-UHFFFAOYSA-N	C5H10Cl2	832	25	127	130
772	498-60-2	3-Furaldehyde	AZVSIHIBYRHSLB-UHFFFAOYSA-N	C5H4O2	832	14	98	140
773	2207-01-4	(Z)-1,2-Dimethylcyclohexane	KVZJLSYJROEPSQ-OCAPTIKFNA-N	C8H16	833	14	114	130
774	2216-30-0	2,5-Dimethylheptane	HQZHQNKZOYIKQC-UHFFFAOYSA-N	C9H20	833	15	129	140
775	98-01-1	Furfural	HYBBIBNJHNGZAN-UHFFFAOYSA-N	C5H4O2	833	12	98	160
776	926-82-9	Heptane, 3,5-dimethyl-	DZJTZGHZAWTWGA-UHFFFAOYSA-N	C9H20	834	14	129	140
777	504-03-0	2,6-Lupetidine	SDGKUVSVPIIUCF-UHFFFAOYSA-N	C7H15N	834	14	114	130
778	536-74-3	Phenylacetylene	UEXCJVNBTNXOEH-UHFFFAOYSA-N	C8H6	834	25	104	140
779	623-70-1	Ethyl crotonate	ZFDIRQKJPRINOQ-HWKANZROSA-N	C6H10O2	835	15	115	140
780	625-98-9	Benzene, 1-chloro-3-fluoro-	VZHJIJZEOCBKRA-UHFFFAOYSA-N	C6H4ClF	835	20	134	130
781	98-15-7	3-Chlorobenzotrifluoride	YTCGOUNVIAWCMG-UHFFFAOYSA-N	C7H4ClF3	835	25	184	140
782	110-53-2	1-Bromopentane	YZWKKMVJZFACSU-UHFFFAOYSA-N	C5H11Br	836	14	153	130
783	106-63-8	Isobutyl acrylate	CFVWNXQPGQOHRJ-UHFFFAOYSA-N	C7H12O2	836	15	113	130
784	1678-91-7	Ethylcyclohexane	IIEWJVIFRVWJOD-UHFFFAOYSA-N	C8H16	836	15	113	130
785	998-30-1	Triethoxysilane	QQQSFSZALRVCSZ-UHFFFAOYSA-N	C6H16O3Si	836	14	166	130
786	626-23-3	2-Butanamine, N-(1-methylpropyl)-	OBYVIBDTOCAXSN-UHFFFAOYSA-N	C8H19N	837	15	129	140
787	123-42-2	Diacetone alcohol	SWXVUIWOUIDPGS-UHFFFAOYSA-N	C6H12O2	838	25	103	170
788	1068-87-7	3-Ethyl-2,4-dimethylpentane	VLHAGZNBWKUMRW-UHFFFAOYSA-N	C9H20	838	15	128	140
789	51-79-6	Urethane	JOYRKODLDBILNP-UHFFFAOYSA-N	C3H7NO2	838	12	90	180
790	4975-21-7	Furazan, dimethyl-	JKJSZGJVBAWEFB-UHFFFAOYSA-N	C4H6N2O	839	12	100	160
791	105-39-5	Ethyl chloroacetate	VEUUMBGHMNQHGO-UHFFFAOYSA-N	C4H7ClO2	839	12	124	140
792	5008-73-1	1-((1-Methylethyl)thio)propane	BDFDQOJJDDORSR-UHFFFAOYSA-N	C6H14S	839	14	121	130
793	16747-28-7	2,3,3-Trimethylhexane	DJYSEQMMCZAKGT-UHFFFAOYSA-N	C9H20	840	25	128	140
794	918-84-3	Pentane, 3-chloro-3-methyl-	SGWJUIFOPCZXMR-UHFFFAOYSA-N	C6H13Cl	840	15	120	120
795	18729-48-1	3-Methylcyclopentan-1-ol	VEALHWXMCIRWGC-UHFFFAOYNA-N	C6H12O	840	15	101	150
796	2567-14-8	1,1,3-Trichloro-1-propene	JFEVIPGMXQNRRF-UHFFFAOYSA-N	C3H3Cl3	840	26	148	130
797	535-13-7	Propanoic acid, 2-chloro-, ethyl ester	JEAVBVKAYUCPAQ-UHFFFAOYSA-N	C5H9ClO2	841	13	139	150
798	79-16-3	N-Methylacetamide	OHLUUHNLEMFGTQ-UHFFFAOYSA-N	C3H7NO	841	12	75	200
799	352-33-0	Benzene, 1-chloro-4-fluoro-	RJCGZNCCVKIBHO-UHFFFAOYSA-N	C6H4ClF	841	25	133	130
800	644-49-5	Propyl isobutyrate	AZFUASHXSOTBNU-UHFFFAOYSA-N	C7H14O2	842	27	130	140
801	638-11-9	Butanoic acid, 1-methylethyl ester	FFOPEPMHKILNIT-UHFFFAOYSA-N	C7H14O2	842	14	131	130
802	2809-67-8	Oct-2-yne	QCQALVMFTWRCFI-UHFFFAOYSA-N	C8H14	842	14	111	140
803	924-50-5	2-Butenoic acid, 3-methyl-, methyl ester	FZIBCCGGICGWBP-UHFFFAOYSA-N	C6H10O2	842	26	117	140
804	625-36-5	Propanoyl chloride, 3-chloro-	INUNLMUAPJVRME-UHFFFAOYSA-N	C3H4Cl2O	842	12	128	140
805	16532-02-8	Silane, (bromomethyl)chlorodimethyl-	CAURZYXCQQWBJO-UHFFFAOYSA-N	C3H8BrClSi	842	14	190	130
806	625-82-1	2,4-Dimethyl-1H-pyrrole	MFFMQGGZCLEMCI-UHFFFAOYSA-N	C6H9N	842	42	96	170
807	564-04-5	3-Pentanone, 2,2-dimethyl-	VLNUTKMHYLQCQB-UHFFFAOYSA-N	C7H14O	843	26	115	130
808	17042-16-9	4-Methylhexan-3-one	ULPMRIXXHGUZFA-UHFFFAOYSA-N	C7H14O	843	26	115	130
809	109-01-3	1-Methylpiperazine	PVOAHINGSUIXLS-UHFFFAOYSA-N	C5H12N2	843	12	101	140
810	540-63-6	Ethane-1,2-dithiol	VYMPLPIFKRHAAC-UHFFFAOYSA-N	C2H6S2	844	12	98	150
811	3073-66-3	1,1,3-Trimethylcyclohexane	PYOLJOJPIPCRDP-UHFFFAOYSA-N	C9H18	844	14	127	140
812	594-18-3	Dibromodichloromethane	IHUREIPXVFKEDT-UHFFFAOYSA-N	CBr2Cl2	844	12	211	150
813	816-11-5	Methyl 2-ethylbutyrate	UNEAEGWIVFZPFI-UHFFFAOYSA-N	C7H14O2	845	15	131	140
814	918-00-3	1,1,1-Trichloropropanone	SMZHKGXSEAGRTI-UHFFFAOYSA-N	C3H3Cl3O	845	12	129	150
815	3938-96-3	2-Methoxy ethyl acetate	JLEKJZUYWFJPMB-UHFFFAOYSA-N	C5H10O3	845	14	118	140
816	763-93-9	3-Hexen-2-one	LPCWMYHBLXLJJQ-SNAWJCMRSA-N	C6H10O	845	25	99	140
817	544-10-5	1-Chlorohexane	MLRVZFYXUZQSRU-UHFFFAOYSA-N	C6H13Cl	845	14	94	140
818	1120-72-5	Cyclopentanone, 2-methyl-	ZIXLDMFVRPABBX-UHFFFAOYSA-N	C6H10O	846	14	99	140
819	626-89-1	4-Methylpentan-1-ol	PCWGTDULNUVNBN-UHFFFAOYSA-N	C6H14O	846	14	101	150
820	21981-48-6	1-Methylbutyl nitrate	RWRBSYOTDDOXKC-UHFFFAOYSA-N	C5H11NO3	847	26	120	140
821	542-54-1	Pentanenitrile, 4-methyl-	DUJMVKJJUANUMQ-UHFFFAOYSA-N	C6H11N	847	13	98	160
822	4740-00-5	3-Methylthiolane	DLABLFPCTXRQMY-UHFFFAOYNA-N	C5H10S	847	17	104	140
823	105-42-0	4-Methylhexan-2-one	XUPXMIAWKPTZLZ-UHFFFAOYSA-N	C7H14O	848	13	115	140
824	375-22-4	Perfluorobutanoic acid	YPJUNDFVDDCYIH-UHFFFAOYSA-N	C4HF7O2	848	31	197	120
825	626-38-0	2-Pentanyl acetate	GQKZRWSUJHVIPE-UHFFFAOYSA-N	C7H14O2	849	14	130	130
826	2808-71-1	3-Ethylcyclohex-1-ene	BAGSBIKCNLYDJO-UHFFFAOYSA-N	C8H14	849	26	112	130
827	108-90-7	Chlorobenzene	MVPPADPHJFYWMZ-UHFFFAOYSA-N	C6H5Cl	849	25	116	130
828	78-75-1	Propane, 1,2-dibromo-	XFNJYAKDBJUJAJ-UHFFFAOYSA-N	C3H6Br2	849	13	204	140
829	76-09-5	2,3-Butanediol, 2,3-dimethyl-	IVDFJHOHABJVEH-UHFFFAOYSA-N	C6H14O2	850	14	104	170
830	636-41-9	2-Methylpyrrole	TVCXVUHHCUYLGX-UHFFFAOYSA-N	C5H7N	850	25	84	150
831	110-96-3	Diisobutylamine	NJBCRXCAPCODGX-UHFFFAOYSA-N	C8H19N	850	15	131	140
832	1795-27-3	1-cis-3-cis-5-Trimethylcyclohexane	ODNRTOSCFYDTKF-AYMMMOKONA-N	C9H18	850	12	128	140
833	78-10-4	Tetraethyl orthosilicate	BOTDANWDWHJENH-UHFFFAOYSA-N	C8H20O4Si	850	12	210	170
834	2736-40-5	Butanoyl chloride, 2-ethyl-	SMUKODJVMQOSAB-UHFFFAOYSA-N	C6H11ClO	851	14	121	140
835	541-05-9	Hexamethylcyclotrisiloxane	HTDJPCNNEPUOOQ-UHFFFAOYSA-N	C6H18O3Si3	851	14	211	130
836	1809-10-5	Pentane, 3-bromo-	VTOQFOCYBTVOJZ-UHFFFAOYSA-N	C5H11Br	852	13	152	120
837	110-85-0	Piperazine	GLUUGHFHXGJENI-UHFFFAOYSA-N	C4H10N2	852	14	87	150
838	107-82-4	Butane, 1-bromo-3-methyl-	YXZFFTJAHVMMLF-UHFFFAOYSA-N	C5H11Br	853	14	153	120
839	623-73-4	Diazoacetic Ester	YVPJCJLMRRTDMQ-UHFFFAOYSA-N	C4H6N2O2	854	15	115	140
840	6728-26-3	(2E)-2-Hexenal	MBDOYVRWFFCFHM-SNAWJCMRSA-N	C6H10O	854	13	100	150
841	108-64-5	Ethyl isovalerate	PPXUHEORWJQRHJ-UHFFFAOYSA-N	C7H14O2	854	14	131	140
842	4041-09-2	2,5-Dimethylcyclopentanone	MKLARKDYEBNZFK-UHFFFAOYSA-N	C7H12O	855	37	113	150
843	623-56-3	5-Methylhexan-3-one	DXVYLFHTJZWTRF-UHFFFAOYSA-N	C7H14O	855	12	116	140
844	100-41-4	Ethylbenzene	YNQLUTRBYVCPMQ-UHFFFAOYSA-N	C8H10	855	15	107	140
845	544-12-7	3-Hexen-1-ol	UFLHIIWVXFIJGU-UHFFFAOYSA-N	C6H12O	856	15	100	160
846	54630-50-1	5-Methylheptan-2-ol	FYMBAYNKBWGEIK-UHFFFAOYSA-N	C8H18O	856	13	129	170
847	3074-77-9	3-Ethyl-4-methylhexane	OKCRKWVABWILDR-UHFFFAOYNA-N	C9H20	856	14	129	140
848	2210-28-8	Propyl methacrylate	NHARPDSAXCBDDR-UHFFFAOYSA-N	C7H12O2	856	14	129	140
849	3730-60-7	2,5-Dimethylhexan-2-ol	JPUIYNHIEXIFMV-UHFFFAOYSA-N	C8H18O	857	15	116	150
850	928-96-1	(Z)-3-Hexen-1-ol	UFLHIIWVXFIJGU-ARJAWSKDSA-N	C6H12O	857	15	100	160
851	597-49-9	3-Pentanol, 3-ethyl-	XKIRHOWVQWCYBT-UHFFFAOYSA-N	C7H16O	857	14	99	140
852	6001-87-2	Methyl 3-chloropropionate	GZGJIACHBCQSPC-UHFFFAOYSA-N	C4H7ClO2	857	14	125	160
853	463-11-6	Octane, 1-fluoro-	DHIVLKMGKIZOHF-UHFFFAOYSA-N	C8H17F	858	26	132	140
854	922-28-1	3,4-Dimethylheptane	MAKRYGRRIKSDES-UHFFFAOYSA-N	C9H20	858	15	129	140
855	2216-32-2	Heptane, 4-ethyl-	XMROPFQWHHUFFS-UHFFFAOYSA-N	C9H20	858	15	129	140
856	617-29-8	2-Methylhexan-3-ol	RGRUUTLDBCWYBL-UHFFFAOYSA-N	C7H16O	858	15	115	140
857	142-96-1	Butyl ether	DURPTKYDGMDSBL-UHFFFAOYSA-N	C8H18O	858	15	131	140
858	766-09-6	Piperidine, 1-ethyl-	HTLZVHNRZJPSMI-UHFFFAOYSA-N	C7H15N	858	14	114	130
859	19354-27-9	2-(Methoxymethyl)oxolane	IEOPZUMPHCZMCS-UHFFFAOYNA-N	C6H12O2	859	14	116	140
860	2213-43-6	N-Aminopiperidine	LWMPFIOTEAXAGV-UHFFFAOYSA-N	C5H12N2	859	14	102	150
861	78-07-9	Ethyltriethoxysilane	DENFJSAFJTVPJR-UHFFFAOYSA-N	C8H20O3Si	859	14	193	160
862	16747-38-9	Pentane, 2,3,3,4-tetramethyl-	JLCYYQOQSAMWTA-UHFFFAOYSA-N	C9H20	861	26	128	140
863	592-88-1	1-Propene, 3,3'-thiobis-	UBJVUCKUDDKUJF-UHFFFAOYSA-N	C6H10S	861	14	117	140
864	141-32-2	Butyl acrylate	CQEYYJKEWSMYFG-UHFFFAOYSA-N	C7H12O2	861	18	129	140
865	2809-69-0	2,4-Hexadiyne	PCTCNWZFDASPLA-UHFFFAOYSA-N	C6H6	861	2	80	130
866	764-13-6	2,5-Dimethyl-2,4-hexadiene	DZPCYXCBXGQBRN-UHFFFAOYSA-N	C8H14	861	15	112	130
867	543-87-3	Isoamyl nitrate	NTHGIYFSMNNHSC-UHFFFAOYSA-N	C5H11NO3	862	12	115	150
868	994-30-9	Silane, chlorotriethyl-	DCFKHNIGBAHNSS-UHFFFAOYSA-N	C6H15ClSi	862	15	154	140
869	348-51-6	o-Chlorofluorobenzene	ZCJAYDKWZAWMPR-UHFFFAOYSA-N	C6H4ClF	862	26	133	140
870	542-59-6	1,2-Ethanediol, 1-acetate	HXDLWJWIAHWIKI-UHFFFAOYSA-N	C4H8O3	863	13	87	190
871	2216-34-4	4-Methyloctane	DOGIHOCMZJUJNR-UHFFFAOYSA-N	C9H20	863	26	129	140
872	108-91-8	Cyclohexylamine	PAFZNILMFXTMIY-UHFFFAOYSA-N	C6H13N	863	14	100	130
873	503-74-2	Isovaleric acid	GWYFCOCPABKNJV-UHFFFAOYSA-N	C5H10O2	863	14	103	180
874	108-89-4	4-Methylpyridine	FKNQCJSGGFJEIZ-UHFFFAOYSA-N	C6H7N	863	15	95	150
875	3917-15-5	Ether, allyl vinyl	ZXABMDQSAABDMG-UHFFFAOYSA-N	C5H8O	864	13	85	66
876	75-98-9	2,2-Dimethylpropanoic acid	IUGYQRQAERSCNH-UHFFFAOYSA-N	C5H10O2	864	14	103	160
877	626-90-4	3-Methyl-butyraldehyde oxime	JAUPRNSQRRCCRR-UHFFFAOYSA-N	C5H11NO	864	14	102	160
878	111-49-9	Hexamethyleneimine	ZSIQJIWKELUFRJ-UHFFFAOYSA-N	C6H13N	864	14	101	140
879	2036-41-1	Pyrimidine, 5-methyl-	TWGNOYAGHYUFFR-UHFFFAOYSA-N	C5H6N2	864	41	95	150
880	623-46-1	Ethane, 1,2-dichloro-1-ethoxy-	NNBUKAPOVBEMNI-UHFFFAOYSA-N	C4H8Cl2O	865	12	141	140
881	3221-61-2	2-Methyloctane	ZUBZATZOEPUUQF-UHFFFAOYSA-N	C9H20	865	26	128	140
882	106-42-3	p-Xylene	URLKBWYHVLBVBO-UHFFFAOYSA-N	C8H10	865	15	108	140
883	6622-76-0	Methyl 2-methylcrotonate	YYJWBYNQJLBIGS-SNAWJCMRSA-N	C6H10O2	866	14	116	140
884	540-42-1	Propanoic acid, 2-methylpropyl ester	FZXRXKLUIMKDEL-UHFFFAOYSA-N	C7H14O2	866	2	130	140
885	108-38-3	m-Xylene	IVSZLXZYQVIEFR-UHFFFAOYSA-N	C8H10	866	15	108	140
886	758-96-3	Propanamide, N,N-dimethyl-	MBHINSULENHCMF-UHFFFAOYSA-N	C5H11NO	866	13	102	170
887	434-45-7	Ethanone, 2,2,2-trifluoro-1-phenyl-	KZJRKRQSDZGHEC-UHFFFAOYSA-N	C8H5F3O	866	25	175	150
888	15869-80-4	3-Ethylheptane	PSVQKOKKLWHNRP-UHFFFAOYSA-N	C9H20	867	27	128	140
889	1755-05-1	cis-Octahydropentalene	AEBWATHAIVJLTA-OCAPTIKFNA-N	C8H14	867	25	112	140
890	1003-64-1	Cyclohexane, ethylidene-	BPBOWYWUOUJKLO-UHFFFAOYSA-N	C8H14	867	15	111	140
891	111-27-3	1-Hexanol	ZSIAUFGUXNUGDI-UHFFFAOYSA-N	C6H14O	868	14	102	160
892	534-07-6	1,3-Dichloropropanone	SUNMBRGCANLOEG-UHFFFAOYSA-N	C3H4Cl2O	868	12	130	170
893	1795-09-1	2-Methylthiolane	AJPGNQYBSTXCJE-UHFFFAOYNA-N	C5H10S	868	15	105	130
894	1674-10-8	Cyclohexene, 1,2-dimethyl-	TXNWMICHNKMOBR-UHFFFAOYSA-N	C8H14	868	12	112	140
895	98-56-6	1-Chloro-4-(trifluoromethyl)benzene	QULYNCCPRWKEMF-UHFFFAOYSA-N	C7H4ClF3	868	14	184	140
896	106-92-3	Allyl glycidyl ether	LSWYGACWGAICNM-UHFFFAOYSA-N	C6H10O2	869	12	115	150
897	109-70-6	1-Bromo-3-chloropropane	MFESCIUQSIBMSM-UHFFFAOYSA-N	C3H6BrCl	869	14	161	140
898	4126-78-7	Cycloheptane, methyl-	GYNNXHKOJHMOHS-UHFFFAOYSA-N	C8H16	869	26	112	130
899	591-34-4	Butan-2-yl propanoate	VPSLGSSVPWVZFG-UHFFFAOYNA-N	C7H14O2	869	15	131	130
900	1795-01-3	3-Ethylthiophene	SLDBAXYJAIRQMX-UHFFFAOYSA-N	C6H8S	869	15	115	140
901	630-20-6	1,1,1,2-Tetrachloroethane	QVLAWKAXOMEXPM-UHFFFAOYSA-N	C2H2Cl4	869	12	137	130
902	7101-31-7	Dimethyldiselenide	VLXBWPOEOIIREY-UHFFFAOYSA-N	C2H6Se2	869	76	194	160
903	2613-61-8	2,4,6-Trimethylheptane	YNLBBDHDNIXQNL-UHFFFAOYSA-N	C10H22	870	15	142	150
904	592-20-1	2-Propanone, 1-(acetyloxy)-	DBERHVIZRVGDFO-UHFFFAOYSA-N	C5H8O3	870	13	117	170
905	1193-12-0	3,3-Dimethylpiperidine	CDODDZJCEADUQQ-UHFFFAOYSA-N	C7H15N	870	15	114	140
906	109-09-1	2-Chloropyridine	OKDGRDCXVWSXDC-UHFFFAOYSA-N	C5H4ClN	870	12	116	170
907	100-74-3	N-Ethylmorpholine	HVCNXQOWACZAFN-UHFFFAOYSA-N	C6H13NO	871	14	117	140
908	872-55-9	2-Ethylthiophene	JCCCMAAJYSNBPR-UHFFFAOYSA-N	C6H8S	871	14	115	130
909	589-55-9	4-Heptanol	YVBCULSIZWMTFY-UHFFFAOYSA-N	C7H16O	872	14	115	160
910	105-36-2	Ethyl bromoacetate	PQJJJMRNHATNKG-UHFFFAOYSA-N	C4H7BrO2	873	27	169	170
911	7521-80-4	Silane, butyltrichloro-	FQEKAFQSVPLXON-UHFFFAOYSA-N	C4H9Cl3Si	873	12	196	150
912	344-04-7	Bromopentafluorobenzene	XEKTVXADUPBFOA-UHFFFAOYSA-N	C6BrF5	873	12	250	140
913	535-15-9	Ethyl dichloroacetate	IWYBVQLPTCMVFO-UHFFFAOYSA-N	C4H6Cl2O2	874	12	143	160
914	4588-18-5	2-Methyl-1-octene	FBEDQPGLIKZGIN-UHFFFAOYSA-N	C9H18	874	15	128	140
915	16747-33-4	Pentane, 3-ethyl-2,3-dimethyl-	MMASVVOQIKCFJZ-UHFFFAOYSA-N	C9H20	875	25	128	140
916	764-41-0	1,4-Dichloro-2-butene	FQDIANVAWVHZIR-UHFFFAOYSA-N	C4H6Cl2	875	14	128	160
917	40058-87-5	Propanoic acid, 2-chloro-, 1-methylethyl ester	BOKVSRHWZPCJRN-UHFFFAOYSA-N	C6H11ClO2	876	41	152	150
918	123-92-2	3-Methylbutyl acetate	MLFHJEHSLIIPHL-UHFFFAOYSA-N	C7H14O2	876	14	130	140
919	108-84-9	1,3-Dimethylbutyl acetate	CPIVYSAVIPTCCX-UHFFFAOYSA-N	C8H16O2	876	14	144	150
920	14720-74-2	2,2,4-Trimethylheptane	IIYGOARYARWJBO-UHFFFAOYSA-N	C10H22	876	26	128	150
921	2883-45-6	Hepta-1,6-dien-4-ol	UTGFOWQYZKTZTN-UHFFFAOYSA-N	C7H12O	876	26	97	150
922	115-20-8	2,2,2-Trichloroethanol	KPWDGTGXUYRARH-UHFFFAOYSA-N	C2H3Cl3O	877	12	150	150
923	628-73-9	Hexanenitrile	AILKHAQXUAOOFU-UHFFFAOYSA-N	C6H11N	877	13	98	160
924	79-05-0	Propanamide	QLNJFJADRCOGBJ-UHFFFAOYSA-N	C3H7NO	877	12	75	210
925	625-69-4	2,4-Pentanediol	GTCCGKPBSJZVRZ-UHFFFAOYSA-N	C5H12O2	877	14	90	200
926	1678-81-5	(1alpha,2beta,3alpha)-1,2,3-Trimethylcyclohexane	DQTVJLHNWPRPPH-BRPSZJMVNA-N	C9H18	877	15	127	140
927	7667-60-9	(1alpha,2beta,4beta)-1,2,4-Trimethylcyclohexane	VCJPCEVERINRSG-SSEDHECMNA-N	C9H18	877	14	127	140
928	2346-00-1	Thiazole, 4,5-dihydro-2-methyl-	JUIQOABNSLTJSW-UHFFFAOYSA-N	C4H7NS	878	12	104	140
929	756-79-6	Dimethyl methylphosphonate	VONWDASPFIQPDY-UHFFFAOYSA-N	C3H9O3P	878	15	126	180
930	108-48-5	2,6-Dimethylpyridine	OISVCGZHLKNMSJ-UHFFFAOYSA-N	C7H9N	878	14	109	140
931	638-02-8	2,5-Dimethylthiophene	GWQOOADXMVQEFT-UHFFFAOYSA-N	C6H8S	878	13	115	140
932	594-34-3	Propane, 1,2-dibromo-2-methyl-	SDTXSEXYPROZSZ-UHFFFAOYSA-N	C4H8Br2	879	13	203	150
933	55-18-5	N-Nitrosodiethylamine	WBNQDOYYEUMPFS-UHFFFAOYSA-N	C4H10N2O	879	14	104	180
934	624-41-9	2-Methylbutyl acetate	XHIUFYZDQBSEMF-UHFFFAOYSA-N	C7H14O2	880	14	131	140
935	105-48-6	Isopropyl chloroacetate	VODRWDBLLGYRJT-UHFFFAOYSA-N	C5H9ClO2	880	41	140	150
936	1067-20-5	Pentane, 3,3-diethyl-	BGXXXYLRPIRDHJ-UHFFFAOYSA-N	C9H20	880	25	128	150
937	108-93-0	Cyclohexanol	HPXRVTGHNJAIIH-UHFFFAOYSA-N	C6H12O	880	15	101	160
938	541-28-6	Butane, 1-iodo-3-methyl-	BUZZUHJODKQYTF-UHFFFAOYSA-N	C5H11I	881	15	199	150
939	927-68-4	ETHANOL, 2-BROMO-, ACETATE	RGHQKFQZGLKBCF-UHFFFAOYSA-N	C4H7BrO2	882	13	168	160
940	15980-15-1	1,4-Oxathiane	JBYHSSAVUBIJMK-UHFFFAOYSA-N	C4H8OS	882	12	106	150
941	5162-48-1	2,2,4-Trimethylpentan-3-ol	AXINNNJHLJWMTC-UHFFFAOYNA-N	C8H18O	882	26	129	150
942	1679-06-7	2-Hexanethiol	ABNPJVOPTXYSQW-UHFFFAOYSA-N	C6H14S	883	26	120	140
943	928-92-7	4-Hexen-1-ol, (E)-	VTIODUHBZHNXFP-NSCUHMNNSA-N	C6H12O	883	14	101	160
944	2051-78-7	Allyl butyrate	RMZIOVJHUJAAEY-UHFFFAOYSA-N	C7H12O2	883	14	129	140
945	102-52-3	Propane, 1,1,3,3-tetramethoxy-	XHTYQFMRBQUCPX-UHFFFAOYSA-N	C7H16O4	883	14	133	180
946	10138-89-3	1,1,3-Trimethoxybutane	OMAKZNALRADTRX-UHFFFAOYSA-N	C7H16O3	883	14	147	160
947	541-58-2	Thiazole, 2,4-dimethyl-	OBSLLHNATPQFMJ-UHFFFAOYSA-N	C5H7NS	883	37	115	150
948	88-16-4	2-Chlorobenzotrifluoride	DGRVQOKCSKDWIH-UHFFFAOYSA-N	C7H4ClF3	883	12	183	150
949	122-51-0	Ethyl orthoformate	GKASDNZWUGIAMG-UHFFFAOYSA-N	C7H16O3	885	14	147	140
950	625-25-2	2-Methylheptan-2-ol	ACBMYYVZWKYLIP-UHFFFAOYSA-N	C8H18O	885	13	116	160
951	97-99-4	Tetrahydrofurfuryl alcohol	BSYVTEYKTMYBMK-UHFFFAOYSA-N	C5H10O2	885	14	102	180
952	20063-92-7	TRANS-3-NONENE	YCBSHDKATAPNIA-FNORWQNLSA-N	C9H18	886	15	127	150
953	57-06-7	Allyl isothiocyanate	ZOJBYZNEUISWFT-UHFFFAOYSA-N	C4H5NS	886	12	102	150
954	626-60-8	3-Chloropyridine	PWRBCZZQRRPXAB-UHFFFAOYSA-N	C5H4ClN	886	24	116	150
955	106-35-4	3-Heptanone	NGAZZOYFWWSOGK-UHFFFAOYSA-N	C7H14O	887	25	116	150
956	288-13-1	Pyrazole	WTKZEGDFNFYCGP-UHFFFAOYSA-N	C3H4N2	887	12	70	190
957	7094-26-0	1,1,2-Trimethylcyclohexane	MEBONNVPKOBPEA-UHFFFAOYSA-N	C9H18	887	14	127	150
958	95-47-6	o-Xylene	CTQNGGLPUBDAKN-UHFFFAOYSA-N	C8H10	887	15	108	140
959	529-16-8	2,3-Dimethyl-bicyclo(2.2.1)hept-2-ene	LSIXBBPOJBJQHN-UHFFFAOYNA-N	C9H14	887	26	124	140
960	111-47-7	Propyl sulfide	ZERULLAPCVRMCO-UHFFFAOYSA-N	C6H14S	888	25	121	140
961	124-11-8	1-Nonene	JRZJOMJEPLMPRA-UHFFFAOYSA-N	C9H18	889	15	128	150
962	35794-11-7	Piperidine, 3,5-dimethyl-	IDWRJRPUIXRFRX-UHFFFAOYSA-N	C7H15N	889	15	115	140
963	1618-26-4	Methane, bis(methylthio)-	LOCDPORVFVOGCR-UHFFFAOYSA-N	C3H8S2	889	13	112	150
964	367-12-4	2-Fluorophenol	HFHFGHLXUCOHLN-UHFFFAOYSA-N	C6H5FO	889	14	114	150
965	3002-24-2	2,4-Hexanedione	NDOGLIPWGGRQCO-UHFFFAOYSA-N	C6H10O2	890	12	115	160
966	4283-80-1	Pentane, 2-bromo-2-methyl-	JXHHVVMPTVKBGI-UHFFFAOYSA-N	C6H13Br	890	13	138	140
967	1189-99-7	Heptane, 2,5,5-trimethyl-	SOYLPZSOEXZMLE-UHFFFAOYSA-N	C10H22	892	26	127	150
968	107-41-5	2-Methyl-2,4-pentanediol	SVTBMSDMJJWYQN-UHFFFAOYSA-N	C6H14O2	892	14	104	200
969	75-25-2	Bromoform	DIKBFYAXUHHXCS-UHFFFAOYSA-N	CHBr3	892	12	256	150
970	638-46-0	1-(Ethylsulfanyl)butane	XJIRSLHMKBUGMR-UHFFFAOYSA-N	C6H14S	893	14	121	140
971	930-66-5	1-Chlorocyclohexene	BUAKPITZELZWNI-UHFFFAOYSA-N	C6H9Cl	894	12	119	140
972	19489-10-2	(Z)-1-Ethyl-3-methylcyclohexane	XARGIVYWQPXRTC-DTWKUNHWSA-N	C9H18	894	27	127	160
973	931-87-3	Cyclooctene, (1Z)-	URYYVOIYTNXXBN-UPHRSURJSA-N	C8H14	895	15	111	140
974	628-05-7	1-Nitropentane	BVALZCVRLDMXOQ-UHFFFAOYSA-N	C5H11NO2	896	14	100	170
975	598-99-2	Acetic acid, 2,2,2-trichloro-, methyl ester	VHFUHRXYRYWELT-UHFFFAOYSA-N	C3H3Cl3O2	896	12	147	150
976	632-16-6	2,3-Dimethylthiophene	BZYUMXXOAYSFOW-UHFFFAOYSA-N	C6H8S	896	12	115	140
977	880-78-4	Pentafluoronitrobenzene	INUOFQAJCYUOJR-UHFFFAOYSA-N	C6F5NO2	897	12	215	160
978	3788-32-7	Isobutylcyclopentane	DPUYDFJBHDYVQM-UHFFFAOYSA-N	C9H18	897	25	128	150
979	110-56-5	1,4-Dichlorobutane	KJDRSWPQXHESDQ-UHFFFAOYSA-N	C4H8Cl2	897	15	93	160
980	75-11-6	Methylene iodide	NZZFYRREKKOMAT-UHFFFAOYSA-N	CH2I2	899	12	269	180
981	539-82-2	Ethyl valerate	ICMAFTSLXCXHRK-UHFFFAOYSA-N	C7H14O2	900	14	131	150
982	1759-53-1	Cyclopropane carboxylic acid	YMGUBTXCNDTFJI-UHFFFAOYSA-N	C4H6O2	900	14	87	180
983	110-63-4	1,4-Butanediol	WERYXYBDKMZEQL-UHFFFAOYSA-N	C4H10O2	900	14	89	240
984	111-71-7	Heptanal	FXHGMKSSBGDXIY-UHFFFAOYSA-N	C7H14O	901	14	115	150
985	623-71-2	Propanoic acid, 3-chloro-, ethyl ester	ZCLGVXACCAZJOX-UHFFFAOYSA-N	C5H9ClO2	901	13	139	160
986	1002-16-0	Amyl nitrate	HSNWZBCBUUSSQD-UHFFFAOYSA-N	C5H11NO3	902	12	115	160
987	1741-83-9	Pentane, 1-(methylthio)-	FOJGPFUFFHWGFQ-UHFFFAOYSA-N	C6H14S	902	14	121	150
988	625-84-3	2,5-Dimethylpyrrole	PAPNRQCYSFBWDI-UHFFFAOYSA-N	C6H9N	902	14	96	170
989	617-83-4	Cyanamide, diethyl-	ZZTSQZQUWBFTAT-UHFFFAOYSA-N	C5H10N2	903	14	100	190
990	32665-23-9	Isopropyl isovalerate	ZOIRKXLFEHOVER-UHFFFAOYSA-N	C8H16O2	904	26	129	140
991	109-52-4	Pentanoic acid	NQPDZGIKBAWPEJ-UHFFFAOYSA-N	C5H10O2	904	14	102	190
992	5408-86-6	Butane, 2,3-dibromo-	BXXWFOGWXLJPPA-UHFFFAOYSA-N	C4H8Br2	904	15	219	160
993	375-50-8	Perfluoro-1,4-diiodobutane	JILAKKYYZPDQBE-UHFFFAOYSA-N	C4F8I2	904	26	455	150
994	4209-90-9	2,2-Dimethylhexan-3-ol	PFHLGQKVKALLMD-UHFFFAOYNA-N	C8H18O	906	15	115	160
995	111-15-9	Ethylene glycol monoethyl ether acetate	SVONRAPFKPVNKG-UHFFFAOYSA-N	C6H12O3	907	14	103	160
996	7667-55-2	rel-(1S,3S)-1,2,3-trimethylcyclohexane	DQTVJLHNWPRPPH-YZYOREDDNA-N	C9H18	908	15	127	150
997	50876-32-9	CYCLOHEXANE, 1,1,3,5-TETRAMETHYL-, CIS-	WOJSMJIXPQLESQ-DTORHVGOSA-N	C10H20	908	15	140	150
998	590-67-0	1-Methylcyclohexanol	VTBOTOBFGSVRMA-UHFFFAOYSA-N	C7H14O	908	15	115	160
999	7154-80-5	3,3,5-Trimethylheptane	VRVRZZWPKABUOE-UHFFFAOYNA-N	C10H22	908	26	127	160
1000	464-17-5	1,7,7-Trimethylnorbornene	KUKRLSJNTMLPPK-UHFFFAOYSA-N	C10H16	908	15	137	150
1001	1674-33-5	1,2-Dichloropentane	PPLBPDUKNRCHGG-UHFFFAOYNA-N	C5H10Cl2	909	25	107	150
1002	107-70-0	4-Methoxy-4-methyl-2-pentanone	KOKPBCHLPVDQTK-UHFFFAOYSA-N	C7H14O2	910	14	116	160
1003	4926-78-7	cis-1-Ethyl-4-methylcyclohexane	CYISMTMRBPPERU-DTORHVGONA-N	C9H18	910	14	127	150
1004	20184-91-2	4-Nonyne	RAYTXPDVKZFUEI-UHFFFAOYSA-N	C9H16	910	15	125	150
1005	19269-28-4	3-Methylhexanal	ZSJUABCTGCNBPF-UHFFFAOYSA-N	C7H14O	910	14	114	140
1006	97-85-8	Isobutyl isobutyrate	RXGUIWHIADMCFC-UHFFFAOYSA-N	C8H16O2	910	15	129	150
1007	628-63-7	Pentyl acetate	PGMYKACGEOXYJE-UHFFFAOYSA-N	C7H14O2	911	14	115	150
1008	98-02-2	2-Furylmethanethiol	ZFFTZDQKIXPDAF-UHFFFAOYSA-N	C5H6OS	911	13	117	160
1009	1192-62-7	2-Acetylfuran	IEMMBWWQXVXBEU-UHFFFAOYSA-N	C6H6O2	911	12	112	180
1010	4926-90-3	1-Methyl-1-ethylcyclohexane	YPJRYQGOKHKNKZ-UHFFFAOYSA-N	C9H18	911	12	127	150
1011	3010-02-4	(Diethylamino)acetonitrile	LVPZSMIBSMMLPI-UHFFFAOYSA-N	C6H12N2	912	12	113	170
1012	79-06-1	Acrylamide	HRPVXLWXLXDGHG-UHFFFAOYSA-N	C3H5NO	912	12	73	190
1013	20278-85-7	2,3,5-Trimethylheptane	YKPNYFKOKKKGNM-UHFFFAOYNA-N	C10H22	913	26	142	160
1014	1120-73-6	2-Methylcyclopent-2-en-1-one	ZSBWUNDRDHVNJL-UHFFFAOYSA-N	C6H8O	913	14	98	160
1015	4923-78-8	CYCLOHEXANE, 1-ETHYL-2-METHYL-, TRANS-	XARGIVYWQPXRTC-IUCAKERBSA-N	C9H18	913	15	127	150
1016	629-33-4	Formic acid, hexyl ester	OUGPMNMLWKSBRI-UHFFFAOYSA-N	C7H14O2	914	14	101	160
1017	96-48-0	4-Butyrolactone	YEJRWHAVMIAJKC-UHFFFAOYSA-N	C4H6O2	915	13	86	200
1018	20184-89-8	3-Nonyne	SRRDSRCWRHKEKU-UHFFFAOYSA-N	C9H16	915	14	125	160
1019	289-80-5	Pyridazine	PBMFSQRYOILNGV-UHFFFAOYSA-N	C4H4N2	915	12	82	210
1020	628-09-1	1-Propanol, 3-chloro-, acetate	KPOHQIPNNIMWRL-UHFFFAOYSA-N	C5H9ClO2	916	12	139	160
1021	76-00-6	1,1,1-Trichloropropan-2-ol	HCMBPASAOZIEDZ-UHFFFAOYSA-N	C3H5Cl3O	916	12	151	160
1022	1552-12-1	1,5-Cyclooctadiene	VYXHVRARDIDEHS-QGTKBVGQSA-N	C8H12	916	39	109	150
1023	15869-87-1	Octane, 2,2-dimethyl-	GPBUTTSWJNPYJL-UHFFFAOYSA-N	C10H22	916	15	128	160
1024	1187-58-2	Propanamide, N-methyl-	QJQAMHYHNCADNR-UHFFFAOYSA-N	C4H9NO	916	13	89	150
1025	79-34-5	1,1,2,2-Tetrachloroethane	QPFMBZIOSGYJDE-UHFFFAOYSA-N	C2H2Cl4	916	13	172	150
1026	459-60-9	p-Fluoroanisole	VIPWUFMFHBIKQI-UHFFFAOYSA-N	C7H7FO	916	15	128	160
1027	108-59-8	Dimethyl malonate	BEPAFCGSDWSTEL-UHFFFAOYSA-N	C5H8O4	916	12	132	180
1028	402-43-7	Benzene, 1-bromo-4-(trifluoromethyl)-	XLQSXGGDTHANLN-UHFFFAOYSA-N	C7H4BrF3	916	25	228	160
1029	123-32-0	2,5-Dimethylpyrazine	LCZUOKDVTBMCMX-UHFFFAOYSA-N	C6H8N2	917	14	110	160
1030	108-50-9	2,6-Dimethylpyrazine	HJFZAYHYIWGLNL-UHFFFAOYSA-N	C6H8N2	917	13	110	160
1031	102-69-2	Tripropylamine	YFTHZRPMJXBUME-UHFFFAOYSA-N	C9H21N	917	15	144	160
1032	456-49-5	3-Fluoroanisole	MFJNOXOAIFNSBX-UHFFFAOYSA-N	C7H7FO	917	14	128	160
1033	107-47-1	Di-tert-butyl sulphide	LNMBCRKRCIMQLW-UHFFFAOYSA-N	C8H18S	918	15	148	150
1034	626-97-1	Pentanamide	IPWFJLQDVFKJDU-UHFFFAOYSA-N	C5H11NO	918	14	102	220
1035	812-03-3	Propane, 1,1,1,2-tetrachloro-	FEKGWIHDBVDVSM-UHFFFAOYSA-N	C3H4Cl4	918	12	185	150
1036	542-18-7	Chlorocyclohexane	UNFUYWDGSFDHCW-UHFFFAOYSA-N	C6H11Cl	918	14	120	140
1037	1871-58-5	1,2,3-Trichloro-2-methylpropane	XMCSILBVFPYTLC-UHFFFAOYSA-N	C4H7Cl3	918	26	129	160
1038	4032-93-3	heptane, 2,3,6-trimethyl-	IHPXJGBVRWFEJB-UHFFFAOYSA-N	C10H22	919	25	142	160
1039	15869-95-1	Octane, 4,4-dimethyl-	ZMEDGZAGMLTROM-UHFFFAOYSA-N	C10H22	919	15	128	160
1040	930-68-7	2-Cyclohexen-1-one	FWFSEYBSWVRWGL-UHFFFAOYSA-N	C6H8O	920	14	97	170
1041	100-66-3	Anisole	RDOXTESZEPMUJZ-UHFFFAOYSA-N	C7H8O	920	13	110	150
1042	4667-99-6	Silane, chlorotriethoxy-	JEZFASCUIZYYEV-UHFFFAOYSA-N	C6H15ClO3Si	920	15	201	160
1043	110-13-4	2,5-Hexanedione	OJVAMHKKJGICOG-UHFFFAOYSA-N	C6H10O2	921	14	115	190
1044	2114-42-3	Allylcyclohexane	KVOZXXSUSRZIKD-UHFFFAOYSA-N	C9H16	921	15	125	130
1045	13925-00-3	Ethylpyrazine	KVFIJIWMDBAGDP-UHFFFAOYSA-N	C6H8N2	921	14	110	150
1046	1070-78-6	1,1,1,3-Tetrachloropropane	UTACNSITJSJFHA-UHFFFAOYSA-N	C3H4Cl4	921	13	152	160
1047	111-31-9	1-Hexanethiol	PMBXCGGQNSVESQ-UHFFFAOYSA-N	C6H14S	922	1	121	150
1048	15869-89-3	2,5-Dimethyloctane	HOAAQUNESXYFDT-UHFFFAOYSA-N	C10H22	922	15	143	160
1049	15869-93-9	3,5-Dimethyloctane	VRHRGVJOUHJULC-UHFFFAOYSA-N	C10H22	922	14	143	160
1050	67-71-0	Dimethyl sulfone	HHVIBTZHLRERCL-UHFFFAOYSA-N	C2H6O2S	922	12	96	240
1051	631-36-7	Silane, tetraethyl-	VCZQFJFZMMALHB-UHFFFAOYSA-N	C8H20Si	922	26	146	150
1052	2251-50-5	Pentafluorobenzoyl chloride	MYHOHFDYWMPGJY-UHFFFAOYSA-N	C7ClF5O	922	12	233	160
1053	563-83-7	Propanamide, 2-methyl-	WFKAJVHLWXSISD-UHFFFAOYSA-N	C4H9NO	923	12	89	220
1054	696-29-7	Cyclohexane, (1-methylethyl)-	GWESVXSMPKAFAS-UHFFFAOYSA-N	C9H18	924	15	127	150
1055	2935-44-6	2,5-Hexanediol	OHMBHFSEKCCCBW-UHFFFAOYSA-N	C6H14O2	925	14	119	220
1056	52896-87-4	Heptane, 4-(1-methylethyl)-	AZLAWGCUDHUQDB-UHFFFAOYSA-N	C10H22	925	14	142	160
1057	626-33-5	4-Heptanone, 2-methyl-	AKRJXOYALOGLHQ-UHFFFAOYSA-N	C8H16O	925	15	130	160
1058	106-70-7	Methyl hexanoate	NUKZAGXMHTUAFE-UHFFFAOYSA-N	C7H14O2	925	14	131	150
1059	591-82-2	Isobutyl isothiocyanate	NSDDRJXKROCWRZ-UHFFFAOYSA-N	C5H9NS	926	12	118	160
1060	52896-90-9	3-Ethyl-5-methylheptane	VXARVYMIZCGZGG-UHFFFAOYNA-N	C10H22	926	25	142	160
1061	5910-89-4	Pyrazine, 2,3-dimethyl-	OXQOBQJCDNLAPO-UHFFFAOYSA-N	C6H8N2	926	12	110	160
1062	2396-65-8	1,8-Nonadiyne	DMOVPHYFYSASTC-UHFFFAOYSA-N	C9H12	926	14	120	160
1063	111-46-6	Diethylene glycol	MTHSVFCYNBDYFN-UHFFFAOYSA-N	C4H10O3	927	14	88	250
1064	292-64-8	Cyclooctane	WJTCGQSWYFHTAC-UHFFFAOYSA-N	C8H16	927	15	114	150
1065	4439-24-1	Ethylene glycol monoisobutyl ether	HHAPGMVKBLELOE-UHFFFAOYSA-N	C6H14O2	927	14	100	160
1066	55-91-4	Diisopropyl fluorophosphate	MUCZHBLJLSDCSD-UHFFFAOYSA-N	C6H14FO3P	927	39	169	180
1067	110-81-6	Diethyl disulphide	CETBSQOFQKLHHZ-UHFFFAOYSA-N	C4H10S2	927	14	126	150
1068	321-28-8	2-Fluoroanisole	JIXDOBAQOWOUPA-UHFFFAOYSA-N	C7H7FO	927	13	128	150
1069	15726-15-5	3-Methylheptan-4-one	NHIMSNHOEAVUKE-UHFFFAOYSA-N	C8H16O	928	13	129	150
1070	589-91-3	Cyclohexanol, 4-methyl-	MQWCXKGKQLNYQG-UHFFFAOYSA-N	C7H14O	928	14	115	170
1071	443-83-4	2-Chloro-6-fluorotoluene	FNPVYRJTBXHIPB-UHFFFAOYSA-N	C7H6ClF	928	26	147	150
1072	13475-81-5	2,2,3,3-Tetramethylhexane	RMQHJMMCLSJULX-UHFFFAOYSA-N	C10H22	929	39	127	160
1073	15869-94-0	Octane, 3,6-dimethyl-	JEEQUUSFXYRPRK-UHFFFAOYSA-N	C10H22	929	25	142	160
1074	616-47-7	1-Methylimidazole	MCTWTZJPVLRJOU-UHFFFAOYSA-N	C4H6N2	929	12	84	200
1075	2867-05-2	Bicyclo[3.1.0]hex-2-ene, 2-methyl-5-(1-methylethyl)-	KQAZVFVOEIRWHN-UHFFFAOYSA-N	C10H16	929	27	137	150
1076	7785-70-8	(+)-alpha-Pinene	GRWFGVWFFZKLTI-RKDXNWHRSA-N	C10H16	929	14	137	160
1077	4923-77-7	CYCLOHEXANE, 1-ETHYL-2-METHYL-, CIS-	XARGIVYWQPXRTC-BDAKNGLRSA-N	C9H18	929	40	127	160
1078	110-57-6	(2E)-1,4-Dichlorobut-2-ene	FQDIANVAWVHZIR-OWOJBTEDSA-N	C4H6Cl2	930	15	129	160
1079	621-62-5	Ethane, 2-chloro-1,1-diethoxy-	OVXJWSYBABKZMD-UHFFFAOYSA-N	C6H13ClO2	930	13	151	160
1080	1453-58-3	3-Methylpyrazole	XKVUYEYANWFIJX-UHFFFAOYSA-N	C4H6N2	930	12	83	200
1081	108-47-4	2,4-Dimethylpyridine	JYYNAJVZFGKDEQ-UHFFFAOYSA-N	C7H9N	930	14	109	160
1082	348-54-9	o-Fluoroaniline	FTZQXOJYPFINKJ-UHFFFAOYSA-N	C6H6FN	930	15	113	180
1083	108-32-7	Propylene carbonate	RUOJZAUFBMNUDX-UHFFFAOYSA-N	C4H6O3	931	26	103	240
1084	1678-92-8	Propylcyclohexane	DEDZSLCZHWTGOR-UHFFFAOYSA-N	C9H18	931	14	128	160
1085	512-56-1	Trimethyl phosphate	WVLBCYQITXONBZ-UHFFFAOYSA-N	C3H9O4P	931	13	142	200
1086	111-77-3	Diethylene glycol monomethyl ether	SBASXUCJHJRPEV-UHFFFAOYSA-N	C5H12O3	932	14	102	190
1087	111-68-2	Heptylamine	WJYIASZWHGOTOU-UHFFFAOYSA-N	C7H17N	933	15	116	160
1088	5396-24-7	Propyl chloroacetate	QJZNRCWAXUGABH-UHFFFAOYSA-N	C5H9ClO2	933	27	110	160
1089	52896-95-4	2,3,4-Trimethylheptane	UVVYAKOLFKEZEE-UHFFFAOYSA-N	C10H22	933	25	100	160
1090	5161-17-1	2H-Thiopyran, tetrahydro-4-methyl-	MCSVISNPQJAWJX-UHFFFAOYSA-N	C6H12S	933	1	119	160
1091	13129-23-2	Methyl furan-3-carboxylate	ZKHQSQYLKSSYIP-UHFFFAOYSA-N	C6H6O3	934	14	128	160
1092	300-57-2	benzene, 2-propenyl-	HJWLCRVIBGQPNF-UHFFFAOYSA-N	C9H10	934	2	120	160
1093	3581-91-7	4,5-Dimethylthiazole	UWSONZCNXUSTKW-UHFFFAOYSA-N	C5H7NS	935	26	115	160
1094	15869-92-8	3,4-Dimethyloctane	QQCWGAMGBCGAQJ-UHFFFAOYNA-N	C10H22	936	26	142	160
1095	2040-95-1	Butylcyclopentane	ZAGHKONXGGSVDV-UHFFFAOYSA-N	C9H18	937	14	127	160
1096	2371-19-9	3-Methylheptan-2-one	UHRZLJZZZDOHEX-UHFFFAOYSA-N	C8H16O	937	13	128	160
1097	80-56-8	alpha-Pinene	GRWFGVWFFZKLTI-UHFFFAOYSA-N	C10H16	937	15	137	160
1098	7785-26-4	(-)-alpha-Pinene	GRWFGVWFFZKLTI-IUCAKERBSA-N	C10H16	937	26	137	160
1099	1551-06-0	1H-Pyrrole, 2-ethyl-	XRPDDDRNQJNHLQ-UHFFFAOYSA-N	C6H9N	938	38	95	160
1100	456-48-4	Benzaldehyde, 3-fluoro-	PIKNVEVCWAAOMJ-UHFFFAOYSA-N	C7H5FO	938	12	126	170
1101	111-25-1	1-Bromohexane	MNDIARAMWBIKFW-UHFFFAOYSA-N	C6H13Br	939	15	167	160
1102	5837-78-5	Ethyl tiglate	OAPHLAAOJMTMLY-GQCTYLIASA-N	C7H12O2	939	14	130	160
1103	95-92-1	Diethyl oxalate	WYACBZDAHNBPPB-UHFFFAOYSA-N	C6H10O4	940	25	146	190
1104	497-32-5	2,2-Dimethyl-5-methylidenebicyclo[2.2.1]heptane	NJZUUYADLXBQPA-UHFFFAOYNA-N	C10H16	940	26	137	150
1105	3377-86-4	Hexane, 2-bromo-	NEBYCXAKZCQWAW-UHFFFAOYSA-N	C6H13Br	941	14	123	140
1106	80-59-1	2-Butenoic acid, 2-methyl-, (2E)-	UIERETOOQGIECD-ONEGZZNKSA-N	C5H8O2	941	14	102	200
1107	14676-29-0	3-Ethyl-2-methylheptane	NKMJCVVUYDKHAV-UHFFFAOYSA-N	C10H22	941	14	142	160
1108	624-42-0	Ethyl iso-amyl ketone	CCCIYAQYQZQDIZ-UHFFFAOYSA-N	C8H16O	941	12	130	160
1109	6004-60-0	Ethanone, 1-cyclopentyl- (9CI)	LKENTYLPIUIMFG-UHFFFAOYSA-N	C7H12O	941	14	113	160
1110	19447-29-1	2-Nonyne	LXKRETAGISZJAD-UHFFFAOYSA-N	C9H16	941	14	124	160
1111	583-61-9	2,3-Dimethylpyridine	HPYNZHMRTTWQTB-UHFFFAOYSA-N	C7H9N	941	14	109	160
1112	3142-58-3	3,3-Dimethylpentane-2,4-dione	SWGDHTSWHSSMLE-UHFFFAOYSA-N	C7H12O2	942	27	129	170
1113	591-11-7	5-Methyl-2(5H)-furanone	BGLUXFNVVSVEET-UHFFFAOYSA-N	C5H6O2	942	12	103	210
1114	767-10-2	Pyrrolidine, 1-butyl-	JSHASCFKOSDFHY-UHFFFAOYSA-N	C8H17N	942	15	128	150
1115	446-52-6	2-Fluorobenzaldehyde	ZWDVQMVZZYIAHO-UHFFFAOYSA-N	C7H5FO	942	20	126	180
1116	19550-10-8	3,4-Dimethylhexan-2-one	YGXOERUAAWTDEV-UHFFFAOYNA-N	C8H16O	943	18	128	160
1117	1121-60-4	2-Pyridinecarboxaldehyde	CSDSSGBPEUDDEE-UHFFFAOYSA-N	C6H5NO	943	12	108	180
1118	459-57-4	4-Fluorobenzaldehyde	UOQXIWFBQSVDPP-UHFFFAOYSA-N	C7H5FO	943	20	126	180
1119	653-37-2	Pentafluorobenzaldehyde	QJXCFMJTJYCLFG-UHFFFAOYSA-N	C7HF5O	943	24	198	170
1120	541-85-5	5-Methyl-3-heptanone	PSBKJPTZCVYXSD-UHFFFAOYSA-N	C8H16O	944	14	129	160
1121	5405-41-4	Ethyl 3-hydroxybutyrate	OMSUIQOIVADKIM-UHFFFAOYSA-N	C6H12O3	944	14	133	180
1122	108-41-8	m-Chlorotoluene	OSOUNOBYRMOXQQ-UHFFFAOYSA-N	C7H7Cl	944	26	129	160
1123	460-00-4	1-Bromo-4-fluorobenzene	AITNMTXHTIIIBB-UHFFFAOYSA-N	C6H4BrF	944	25	178	150
1124	20278-89-1	Heptane, 3,4,5-trimethyl-	LJIIBBYARMPSMT-UHFFFAOYSA-N	C10H22	945	27	86	160
1125	111-78-4	1,5-Cyclooctadiene	VYXHVRARDIDEHS-QGTKBVGQSA-N	C8H12	945	15	109	150
1126	7443-52-9	trans-2-Methylcyclohexanol	NDVWOBYBJYUSMF-RNFRBKRXSA-N	C7H14O	946	14	115	170
1127	7443-70-1	cis-2-Methylcyclohexanol	NDVWOBYBJYUSMF-NKWVEPMBSA-N	C7H14O	946	15	115	160
1128	19398-77-7	Hexane, 3,4-diethyl-	VBZCRMTUDYIWIH-UHFFFAOYSA-N	C10H22	946	15	143	160
1129	557-00-6	Propyl isovalerate	LSJMDWFAADPNAX-UHFFFAOYSA-N	C8H16O2	946	27	143	160
1130	629-06-1	Heptane, 1-chloro-	DZMDPHNGKBEVRE-UHFFFAOYSA-N	C7H15Cl	946	15	134	160
1131	766-77-8	Benzene, (dimethylsilyl)-	ZISUALSZTAEPJH-UHFFFAOYSA-N	C8H12Si	946	15	139	160
1132	591-23-1	3-Methylcyclohexanol	HTSABYAWKQAHBT-UHFFFAOYSA-N	C7H14O	947	14	115	160
1133	627-45-2	Formamide, N-ethyl-	KERBAAIBDHEFDD-UHFFFAOYSA-N	C3H7NO	947	12	75	200
1134	111-92-2	N-Butyl-1-butanamine	JQVDAXLFBXTEQA-UHFFFAOYSA-N	C8H19N	947	15	130	160
1135	768-66-1	Piperidine, 2,2,6,6-tetramethyl-	RKMGAJGJIURJSJ-UHFFFAOYSA-N	C9H19N	947	15	142	160
1136	3850-30-4	2-Butanamine, 3,3-dimethyl-	DXSUORGKJZADET-UHFFFAOYSA-N	C6H15N	948	15	101	100
1137	616-02-4	2,5-Furandione, 3-methyl-	AYKYXWQEBUNJCN-UHFFFAOYSA-N	C5H4O3	949	26	113	210
1138	646-07-1	Pentanoic acid, 4-methyl-	FGKJLKRYENPLQH-UHFFFAOYSA-N	C6H12O2	949	15	117	200
1139	96-23-1	1,3-Dichloro-2-propanol	DEWLEGDTCGBNGU-UHFFFAOYSA-N	C3H6Cl2O	950	13	129	180
1140	109-80-8	1,3-Propanedithiol	ZJLMKPKYJBQJNH-UHFFFAOYSA-N	C3H8S2	951	15	112	170
1141	3377-87-5	Hexane, 3-bromo-	IOZOJWNUKLCDML-UHFFFAOYSA-N	C6H13Br	951	15	137	140
1142	4351-54-6	Formic acid, cyclohexyl ester	VUXKVKAHWOVIDN-UHFFFAOYSA-N	C7H12O2	951	15	111	160
1143	5794-03-6	(+)-Camphene	CRPUJAZIXJMDBK-DTWKUNHWSA-N	C10H16	951	26	137	160
1144	592-82-5	Butane, 1-isothiocyanato-	LIMQQADUEULBSO-UHFFFAOYSA-N	C5H9NS	951	14	118	170
1145	533-98-2	Butane, 1,2-dibromo-	CZWSZZHGSNZRMW-UHFFFAOYSA-N	C4H8Br2	952	14	218	170
1146	930-55-2	N-Nitrosopyrrolidine	WNYADZVDBIBLJJ-UHFFFAOYSA-N	C4H8N2O	952	12	102	210
1147	17302-01-1	3-Ethyl-3-methylheptane	HSOMNBKXPGCNBH-UHFFFAOYSA-N	C10H22	953	15	128	160
1148	7146-60-3	2,3-Dimethyloctane	YPMNDMUOGQJCLW-UHFFFAOYSA-N	C10H22	953	15	142	160
1149	7554-65-6	4-Methylpyrazole	RIKMMFOAQPJVMX-UHFFFAOYSA-N	C4H6N2	953	15	83	210
1150	762-04-9	Diethyl phosphite	SULWMEGSVQCTSK-UHFFFAOYSA-N	C4H11O3P	953	12	138	140
1151	5669-09-0	Acetaldehyde di-isobutylacetal	KIELJSVPUISYCI-UHFFFAOYSA-N	C10H22O2	954	14	159	170
1152	622-96-8	4-Ethyltoluene	JRLPEMVDPFPYPJ-UHFFFAOYSA-N	C9H12	954	15	122	160
1153	539-90-2	Isobutyl butyrate	RGFNRWTWDWVHDD-UHFFFAOYSA-N	C8H16O2	955	26	129	160
1154	95-49-8	2-Chlorotoluene	IBSQPLPBRSHTTG-UHFFFAOYSA-N	C7H7Cl	955	2	130	160
1155	928-68-7	2-Heptanone, 6-methyl-	DPLGXGDPPMLJHN-UHFFFAOYSA-N	C8H16O	956	14	129	170
1156	4730-22-7	2-Methylheptan-6-ol	FCOUHTHQYOMLJT-UHFFFAOYNA-N	C8H18O	956	15	129	170
1157	123-05-7	2-Ethylhexanal	LGYNIFWIKSEESD-UHFFFAOYSA-N	C8H16O	956	15	129	160
1158	88-17-5	o-(Trifluoromethyl)aniline	VBLXCTYLWZJBKA-UHFFFAOYSA-N	C7H6F3N	956	15	162	190
1159	463-18-3	Nonane, 1-fluoro-	ITPAUTYYXIENLO-UHFFFAOYSA-N	C9H19F	957	15	146	170
1160	79-11-8	Chloroacetic acid	FOCAUTSVDIKZOP-UHFFFAOYSA-N	C2H3ClO2	957	13	97	190
1161	620-14-4	3-Ethyltoluene	ZLCSFXXPPANWQY-UHFFFAOYSA-N	C9H12	957	15	121	160
1162	591-24-2	Cyclohexanone, 3-methyl-	UJBOOUHRTQVGRU-UHFFFAOYSA-N	C7H12O	958	14	113	170
1163	109-64-8	1,3-Dibromopropane	VEFLKXRACNJHOV-UHFFFAOYSA-N	C3H6Br2	959	13	205	170
1164	589-92-4	Cyclohexanone, 4-methyl-	VGVHNLRUAMRIEW-UHFFFAOYSA-N	C7H12O	959	14	114	170
1165	616-23-9	2,3-Dichloro-1-propanol	ZXCYIJGIGSDJQQ-UHFFFAOYSA-N	C3H6Cl2O	959	13	129	180
1166	106-43-4	4-Chlorotoluene	NPDACUSDTOMAMK-UHFFFAOYSA-N	C7H7Cl	959	14	129	160
1167	536-78-7	3-Ethylpyridine	MFEIKQPHQINPRI-UHFFFAOYSA-N	C7H9N	959	14	108	160
1168	105-56-6	Ethyl cyanoacetate	ZIUSEGSNTOUIPT-UHFFFAOYSA-N	C5H7NO2	960	12	115	210
1169	583-59-5	2-Methylcyclohexanol	NDVWOBYBJYUSMF-UHFFFAOYSA-N	C7H14O	960	15	115	160
1170	107-94-8	3-Chloropropanoic acid	QEYMMOKECZBKAC-UHFFFAOYSA-N	C3H5ClO2	960	12	110	160
1171	108-86-1	Bromobenzene	QARVLSVVCXYDNA-UHFFFAOYSA-N	C6H5Br	960	25	160	160
1172	4635-59-0	4-Chlorobutyryl chloride	CDIIZULDSLKBKV-UHFFFAOYSA-N	C4H6Cl2O	960	14	109	170
1173	542-28-9	Tetrahydro-2H-pyran-2-one	OZJPLYNZGCXSJM-UHFFFAOYSA-N	C5H8O2	961	26	102	220
1174	17301-94-9	4-Methylnonane	IALRSQMWHFKJJA-UHFFFAOYSA-N	C10H22	961	15	143	170
1175	609-02-9	Propanedioic acid, methyl-, dimethyl ester	LRBPFPZTIZSOGG-UHFFFAOYSA-N	C6H10O4	961	27	147	170
1176	1551-27-5	Isopropylthiophene	BTXIJTYYMLCUHI-UHFFFAOYSA-N	C7H10S	961	15	128	160
1177	623-48-3	Ethyl iodoacetate	MFFXVVHUKRKXCI-UHFFFAOYSA-N	C4H7IO2	961	13	216	180
1178	515-84-4	Ethyl trichloroacetate	SJMLNDPIJZBEKY-UHFFFAOYSA-N	C4H5Cl3O2	962	12	193	170
1179	100-52-7	Benzaldehyde	HUMNYLRZRPPJDN-UHFFFAOYSA-N	C7H6O	962	17	107	180
1180	2043-61-0	Cyclohexanaecarboxaldehyde	KVFDZFBHBWTVID-UHFFFAOYSA-N	C7H12O	963	15	113	160
1181	5683-44-3	3-Methylpentane-2,4-diol	RBQLGIKHSXQZTB-UHFFFAOYNA-N	C6H14O2	963	26	117	210
1182	4753-80-4	Thiepane	JWCVYQRPINPYQJ-UHFFFAOYSA-N	C6H12S	963	2	120	170
1183	871-83-0	2-Methylnonane	SGVYKUFIHHTIFL-UHFFFAOYSA-N	C10H22	964	26	143	170
1184	1647-16-1	1,9-Decadiene	NLDGJRWPPOSWLC-UHFFFAOYSA-N	C10H18	964	14	138	170
1185	7731-29-5	trans-4-Methylcyclohexanol	MQWCXKGKQLNYQG-LJGSYFOKSA-N	C7H14O	964	14	114	170
1186	5454-79-5	cis-3-Methylcyclohexanol	HTSABYAWKQAHBT-NKWVEPMBSA-N	C7H14O	964	14	113	170
1187	5881-17-4	Octane, 3-ethyl-	OEYGTUAKNZFCDJ-UHFFFAOYSA-N	C10H22	965	25	142	170
1188	620-02-0	2-Furancarboxaldehyde, 5-methyl-	OUDFNZMQXZILJD-UHFFFAOYSA-N	C6H6O2	965	12	112	190
1189	99-82-1	1-Isopropyl-4-methylcyclohexane	CFJYNSNXFXLKNS-UHFFFAOYSA-N	C10H20	968	14	142	170
1190	105-68-0	3-Methylbutyl propanoate	XAOGXQMKWQFZEM-UHFFFAOYSA-N	C8H16O2	969	14	129	160
1191	25415-67-2	Pentanoic acid, 4-methyl-, ethyl ester	OFQRUTMGVBMTFQ-UHFFFAOYSA-N	C8H16O2	969	41	144	160
1192	591-22-0	3,5-Dimethylpyridine	HWWYDZCSSYKIAD-UHFFFAOYSA-N	C7H9N	969	14	109	170
1193	76-01-7	Pentachloroethane	BNIXVQGCZULYKV-UHFFFAOYSA-N	C2HCl5	969	24	204	160
1194	78-98-8	Methyl glyoxal	AIJULSRZWUXGPQ-UHFFFAOYSA-N	C3H4O2	970	13	72	72
1195	111-70-6	1-Heptanol	BBMCTIGTTCKYKF-UHFFFAOYSA-N	C7H16O	970	14	99	180
1196	611-14-3	1-Ethyl-2-methylbenzene	HYFLWBNQFMXCPA-UHFFFAOYSA-N	C9H12	970	15	122	170
1197	5911-04-6	3-Methylnonane	PLZDDPSCZHRBOY-UHFFFAOYSA-N	C10H22	971	15	143	170
1198	1122-69-6	2-Ethyl-6-methylpyridine	SFSXNVBMAODLGN-UHFFFAOYSA-N	C8H11N	971	27	123	160
1199	1192-28-5	Cyclopentanone oxime	YGNXYFLJZILPEK-UHFFFAOYSA-N	C5H9NO	972	14	101	200
1200	2758-18-1	3-Methyl-2-cyclopenten-1-one	CHCCBPDEADMNCI-UHFFFAOYSA-N	C6H8O	972	14	99	160
1201	123-90-0	Thiamorpholine	BRNULMACUQOKMR-UHFFFAOYSA-N	C4H9NS	973	14	106	180
1202	1121-55-7	3-Vinylpyridine	DPZYLEIWHTWHCU-UHFFFAOYSA-N	C7H7N	975	25	107	160
1203	611-15-4	o-Vinyltoluene	NVZWEEGUWXZOKI-UHFFFAOYSA-N	C9H10	975	15	120	170
1204	98-06-6	tert-Butylbenzene	YTZKOQUCBOVLHL-UHFFFAOYSA-N	C10H14	975	15	136	170
1205	504-31-4	2H-Pyran-2-one	ZPSJGADGUYYRKE-UHFFFAOYSA-N	C5H4O2	976	25	97	210
1206	589-63-9	Octan-4-one	YWXLSHOWXZUMSR-UHFFFAOYSA-N	C8H16O	976	14	129	160
1207	632-14-4	N,N',N'-Trimethylurea	COSWCAGTKRUTQV-UHFFFAOYSA-N	C4H10N2O	976	28	103	230
1208	930-87-0	1,2,5-Trimethylpyrrole	YRABRACUKBOTKB-UHFFFAOYSA-N	C7H11N	976	26	112	170
1209	4095-22-1	Thiophene, 2-(1-methylethyl)-	LOXBELRNKUFSRD-UHFFFAOYSA-N	C7H10S	976	14	129	150
1210	623-39-2	1-O-Methylglycerol	PSJBSUHYCGQTHZ-UHFFFAOYSA-N	C4H10O3	977	14	89	220
1211	62-53-3	Aniline	PAYRUJLWNCNPSJ-UHFFFAOYSA-N	C6H7N	977	15	95	180
1212	539-74-2	Propanoic acid, 3-bromo-, ethyl ester	FQTIYMRSUOADDK-UHFFFAOYSA-N	C5H9BrO2	978	13	183	180
1213	760-79-2	Butanamide, N,N-dimethyl-	VIJUZNJJLALGNJ-UHFFFAOYSA-N	C6H13NO	978	12	117	190
1214	33467-76-4	2-Hepten-1-ol, (E)-	ASFYPVGAALGVNR-AATRIKPKSA-N	C7H14O	978	26	115	180
1215	589-62-8	Octan-4-ol	WOFPPJOZXUTRAU-UHFFFAOYSA-N	C8H18O	978	14	130	180
1216	2108-92-1	Cyclohexane, 1,1-dichloro-	LQRDJCBZCLUBRY-UHFFFAOYSA-N	C6H10Cl2	978	28	119	170
1217	598-16-3	Tribromoethene	OZVJKTHTULCNHB-UHFFFAOYSA-N	C2HBr3	978	12	270	160
1218	127-91-3	beta-Pinene	WTARULDDTDQWMU-UHFFFAOYSA-N	C10H16	979	14	137	170
1219	108-95-2	Phenol	ISWSIDIOOBJBQZ-UHFFFAOYSA-N	C6H6O	980	12	96	180
1220	464-15-3	Camphane	BEWYHVAWEKZDPP-UHFFFAOYSA-N	C10H18	980	41	138	160
1221	611-13-2	2-Furancarboxylic acid, methyl ester	HDJLSECJEQSPKW-UHFFFAOYSA-N	C6H6O3	980	4	127	180
1222	622-97-9	4-Methylstyrene	JLBJTVDPSNHSKJ-UHFFFAOYSA-N	C9H10	980	15	120	170
1223	1678-82-6	Cyclohexane, 1-methyl-4-(1-methylethyl)-, trans-	CFJYNSNXFXLKNS-MGCOHNPYSA-N	C10H20	981	15	141	170
1224	624-45-3	Methyl levulinate	UAGJVSRUFNSIHR-UHFFFAOYSA-N	C6H10O3	982	13	131	200
1225	7433-78-5	Cis-5-Decene	UURSXESKOOOTOV-KTKRTIGZSA-N	C10H20	982	15	142	170
1226	626-26-6	Di-sec-butyl sulphide	IEBAOPMEYUWQPD-UHFFFAOYNA-N	C8H18S	983	15	149	160
1227	589-33-3	1-Butylpyrrole	IIYSNNBEZBAQCQ-UHFFFAOYSA-N	C8H13N	983	14	124	170
1228	4291-79-6	1-Methyl-2-propyl-cyclohexane	BVYJEKBXVYKYRA-UHFFFAOYSA-N	C10H20	983	27	140	180
1229	872-31-1	3-Bromothiophene	XCMISAPCWHTVNG-UHFFFAOYSA-N	C4H3BrS	983	24	167	150
1230	7789-99-3	2-Methylpentyl acetate	VPROXMOZLPCRJN-UHFFFAOYSA-N	C8H16O2	984	14	129	160
1231	5171-84-6	Hexane, 3,3,4,4-tetramethyl-	MCEYLFHKATVXLN-UHFFFAOYSA-N	C10H22	984	25	127	170
1232	79-07-2	Chloroacetamide	VXIVSQZSERGHQP-UHFFFAOYSA-N	C2H4ClNO	984	12	96	220
1233	7433-56-9	(E)-5-Decene	UURSXESKOOOTOV-MDZDMXLPSA-N	C10H20	984	15	142	170
1234	111-44-4	Bis(2-chloroethyl) ether	ZNSMNVMLTJELDZ-UHFFFAOYSA-N	C4H8Cl2O	984	13	146	180
1235	823-76-7	Cyclohexyl methyl ketone	RIFKADJTWUGDOV-UHFFFAOYSA-N	C8H14O	985	15	128	180
1236	3178-22-1	tert-Butylcyclohexane	XTVMZZBLCLWBPM-UHFFFAOYSA-N	C10H20	985	15	140	170
1237	100-47-0	Benzonitrile	JFDZBHWFFUWGJE-UHFFFAOYSA-N	C7H5N	985	25	105	190
1238	106-68-3	3-Octanone	RHLVCLIPMVJYKS-UHFFFAOYSA-N	C8H16O	986	26	130	170
1239	3724-65-0	2-Butenoic acid	LDHQCZJRKDOVOX-UHFFFAOYSA-N	C4H6O2	986	12	88	180
1240	764-93-2	1-Decyne	ILLHQJIJCRNRCJ-UHFFFAOYSA-N	C10H18	987	25	139	170
1241	107-80-2	Butane, 1,3-dibromo-	XZNGUVQDFJHPLU-UHFFFAOYSA-N	C4H8Br2	987	25	218	170
1242	1573-28-0	3,6-Dimethyl-3-heptanol	HVPGGLNDHUWMLS-UHFFFAOYNA-N	C9H20O	987	15	129	170
1243	629-08-3	Heptanenitrile	SDAXRHHPNYTELL-UHFFFAOYSA-N	C7H13N	988	12	112	180
1244	6940-78-9	1-Bromo-4-chlorobutane	NIDSRGCVYOEDFW-UHFFFAOYSA-N	C4H8BrCl	989	14	172	180
1245	872-05-9	1-Decene	AFFLGGQVNFXPEV-UHFFFAOYSA-N	C10H20	989	15	142	170
1246	103-73-1	Benzene, ethoxy-	DLRJIFUOBPOJNS-UHFFFAOYSA-N	C8H10O	989	13	124	170
1247	624-49-7	2-Butenedioic acid (2E)-, 1,4-dimethyl ester	LDCRTTXIJACKKU-UHFFFAOYSA-N	C6H8O4	989	13	146	190
1248	111-13-7	2-Octanone	ZPVFWPFBNIEHGJ-UHFFFAOYSA-N	C8H16O	990	25	129	170
1249	142-62-1	Hexanoic acid	FUZZWVXGSFPDMH-UHFFFAOYSA-N	C6H12O2	990	14	117	210
1250	95-63-6	1,2,4-Trimethylbenzene	GWHJZXXIDMPWGX-UHFFFAOYSA-N	C9H12	990	14	122	170
1251	111-55-7	1,2-Ethanediol diacetate	JTXMVXSTHSMVQF-UHFFFAOYSA-N	C6H10O4	991	14	118	190
1252	13475-82-6	2,2,4,6,6-Pentamethylheptane	VKPSKYDESGTTFR-UHFFFAOYSA-N	C12H26	991	27	170	180
1253	496-10-6	Octahydro-1H-indene	BNRNAKTVFSZAFA-UHFFFAOYNA-N	C9H16	991	39	126	170
1254	7098-07-9	1-Ethyl-1H-imidazole	IWDFHWZHHOSSGR-UHFFFAOYSA-N	C5H8N2	991	13	98	210
1255	1765-40-8	Pentafluorobenzyl bromide	XDEPVFFKOVDUNO-UHFFFAOYSA-N	C7H2BrF5	991	20	263	170
1256	1678-98-4	Isobutylcyclohexane	FFROMNOQCNVNIH-UHFFFAOYSA-N	C10H20	992	15	141	170
1257	458-88-8	d-Coniine	NDNUANOUGZGEPO-QMMMGPOBSA-N	C8H17N	992	27	127	170
1258	100-72-1	(Oxan-2-yl)methanol	ROTONRWJLXYJBD-UHFFFAOYSA-N	C6H12O2	992	14	116	180
1259	320-60-5	2,4-Dichloro-1-(trifluoromethyl)benzene	KALSHRGEFLVFHE-UHFFFAOYSA-N	C7H3Cl2F3	992	20	219	180
1260	328-84-7	1,2-Dichloro-4-(trifluoromethyl)benzene	XILPLWOGHPSJBK-UHFFFAOYSA-N	C7H3Cl2F3	992	26	219	170
1261	111-29-5	1,5-Pentanediol	ALQSHHUCVQOPAS-UHFFFAOYSA-N	C5H12O2	993	14	101	240
1262	372-19-0	3-Fluoroaniline	QZVQQUVWFIZUBQ-UHFFFAOYSA-N	C6H6FN	993	15	113	190
1263	1795-04-6	Thiophene, 2,3,4-trimethyl-	MAVVDCDMBKFUES-UHFFFAOYSA-N	C7H10S	993	24	129	160
1264	592-65-4	Propane, 1,1'-thiobis[2-methyl-	CMWSRWTXVQLHNX-UHFFFAOYSA-N	C8H18S	994	15	149	170
1265	1569-60-4	6-Methylhept-5-en-2-ol	OHEFFKYYKJVVOX-UHFFFAOYSA-N	C8H16O	994	13	129	180
1266	135-98-8	sec-Butylbenzene	ZJMWRROPUADPEA-UHFFFAOYSA-N	C10H14	994	15	136	170
1267	556-67-2	Octamethylcyclotetrasiloxane	HMMGMWAXVFQUOA-UHFFFAOYSA-N	C8H24O4Si4	994	14	285	180
1268	4219-24-3	3-Hexenoic acid	XXHDAWYDNSXJQM-UHFFFAOYSA-N	C6H10O2	995	27	115	210
1269	3974-99-0	Isopropyl trichloroacetate	JYXIYFNAIFVCAN-UHFFFAOYSA-N	C5H7Cl3O2	995	25	207	180
1270	623-17-6	Furfuryl acetate	CKOYRRWBOKMNRG-UHFFFAOYSA-N	C7H8O3	995	12	142	180
1271	98-94-2	N,N-Dimethylcyclohexylamine	SVYKKECYCPFKGB-UHFFFAOYSA-N	C8H17N	995	15	128	160
1272	5459-93-8	N-Ethyl cyclohexylamine	AGVKXDPPPSLISR-UHFFFAOYSA-N	C8H17N	996	41	128	160
1273	371-40-4	4-Fluoroaniline	KRZCOLNOCZKSDF-UHFFFAOYSA-N	C6H6FN	996	26	113	180
1274	107-72-2	Silane, trichloropentyl-	PVJBCVHLABOJEX-UHFFFAOYSA-N	C5H11Cl3Si	996	10	210	170
1275	689-89-4	Methyl (E,E)-sorbate	KWKVAGQCDSHWFK-VNKDHWASSA-N	C7H10O2	998	13	129	180
1276	632-21-3	1,1,3,3-Tetrachloropropanone	DJWVKJAGMVZYFP-UHFFFAOYSA-N	C3H2Cl4O	999	12	200	180
1277	583-58-4	3,4-Dimethylpyridine	NURQLCJSMXZBPC-UHFFFAOYSA-N	C7H9N	999	15	109	180
1278	554-61-0	2-Carene	IBVJWOMJGCHRRW-UHFFFAOYSA-N	C10H16	1001	15	138	170
1279	473-55-2	Pinane	XOKSLPVRUOBDEW-UHFFFAOYSA-N	C10H18	1002	15	139	150
1280	504-29-0	2-Aminopyridine	ICSNLGPSRYBMBD-UHFFFAOYSA-N	C5H6N2	1002	14	96	210
1281	124-13-0	Octanal	NUJGJRNETVAIRJ-UHFFFAOYSA-N	C8H16O	1003	14	129	170
1282	77-73-6	Dicyclopentadiene	HECLRDQVFMWTQS-UHFFFAOYSA-N	C10H12	1003	15	133	170
1283	1462-84-6	2,3,6-Trimethylpyridine	UTBIMNXEDGNJFE-UHFFFAOYSA-N	C8H11N	1003	26	122	170
1284	14667-55-1	2,3,5-Trimethylpyrazine	IAEGWXHKWJGQAZ-UHFFFAOYSA-N	C7H10N2	1004	14	124	170
1285	22398-09-0	Piperidine, 4-propyl-	RQGBFVLTFYRYKB-UHFFFAOYSA-N	C8H17N	1004	42	128	170
1286	271-89-6	2,3-Benzofuran	IANQTJSKSUMEQM-UHFFFAOYSA-N	C8H6O	1004	25	121	170
1287	2396-83-0	Ethyl 3-hexenoate	VTSFIPHRNAESED-UHFFFAOYSA-N	C8H14O2	1005	26	143	170
1288	462-94-2	Cadaverine	VHRGRCVQAFMJIZ-UHFFFAOYSA-N	C5H14N2	1005	14	99	180
1289	2162-92-7	Hexane, 1,2-dichloro-	ZHFXSKJYCSWRJA-UHFFFAOYSA-N	C6H12Cl2	1005	15	127	170
1290	6069-98-3	Cyclohexane, 1-methyl-4-(1-methylethyl)-, cis-	CFJYNSNXFXLKNS-AOOOYVTPSA-N	C10H20	1005	15	142	170
1291	589-59-3	Butanoic acid, 3-methyl-, 2-methylpropyl ester	KEBDNKNVCHQIJU-UHFFFAOYSA-N	C9H18O2	1005	14	143	170
1292	99-83-2	alpha-Phellandrene	OGLDWXZKYODSOB-UHFFFAOYSA-N	C10H16	1005	26	138	170
1293	593-75-9	Methyl isocyanide	ZRKSVHFXTRFQFL-UHFFFAOYSA-N	C2H3N	1006	15	42	60
1294	628-61-5	Octane, 2-chloro-	HKDCIIMOALDWHF-UHFFFAOYSA-N	C8H17Cl	1006	27	113	170
1295	1739-84-0	1H-Imidazole, 1,2-dimethyl-	GIWQSPITLQVMSG-UHFFFAOYSA-N	C5H8N2	1006	13	98	210
1296	111-90-0	2-(2-Ethoxyethoxy)ethanol	XXJWXESWEXIICW-UHFFFAOYSA-N	C6H14O3	1007	14	116	200
1297	1447-26-3	5-Methyl-4-hepten-3-one	XJEHTASYOBAEDB-UHFFFAOYSA-N	C8H14O	1007	24	127	170
1298	1942-46-7	5-Decyne	JWBQJUFCNOLNNC-UHFFFAOYSA-N	C10H18	1008	15	139	180
1299	98-03-3	Thiophene-2-carbaldehyde	CNUDBTRUORMMPA-UHFFFAOYSA-N	C5H4OS	1008	12	115	200
1300	578-58-5	Benzene, 1-methoxy-2-methyl-	DTFKRVXLBCAIOZ-UHFFFAOYSA-N	C8H10O	1008	13	124	170
1301	624-73-7	Ethane, 1,2-diiodo-	GBBZLMLLFVFKJM-UHFFFAOYSA-N	C2H4I2	1008	14	282	200
1302	108-85-0	Bromocyclohexane	AQNQQHJNRPDOQV-UHFFFAOYSA-N	C6H11Br	1009	15	165	170
1303	18495-30-2	Propane, 1,1,2,3-tetrachloro-	BUQMVYQMVLAYRU-UHFFFAOYSA-N	C3H4Cl4	1009	12	185	180
1304	628-44-4	2-Octanol, 2-methyl-	KBCNUEXDHWDIFX-UHFFFAOYSA-N	C9H20O	1010	15	130	180
1305	5582-82-1	3-Methyl-3-heptanol	PQOSNJHBSNZITJ-UHFFFAOYSA-N	C8H18O	1010	13	116	160
1306	683-08-9	Diethyl methanephosphonate	NYYLZXREFNYPKB-UHFFFAOYSA-N	C5H13O3P	1011	4	153	190
1307	13466-78-9	3-Carene	BQOFWKZOCNGFEC-UHFFFAOYSA-N	C10H16	1011	27	137	170
1308	529-21-5	Pyridine, 3-ethyl-4-methyl-	JDQNYWYMNFRKNQ-UHFFFAOYSA-N	C8H11N	1011	15	123	200
1309	637-50-3	Propenylbenzene	QROGIFZRVHSFLM-UHFFFAOYSA-N	C9H10	1011	15	120	180
1310	2528-61-2	Heptanoyl chloride	UCVODTZQZHMTPN-UHFFFAOYSA-N	C7H13ClO	1012	13	148	140
1311	100-54-9	3-Pyridinecarbonitrile	GZPHSAQLYPIAIN-UHFFFAOYSA-N	C6H4N2	1012	12	106	210
1312	526-73-8	1,2,3-Trimethylbenzene	FYGHSUNMUKGBRK-UHFFFAOYSA-N	C9H12	1013	14	122	180
1313	113-18-8	Ethchlorvynol	ZEHYJZXQEQOSON-UHFFFAOYSA-N	C7H9ClO	1013	15	131	170
1314	78-74-0	Ethane, 1,1,2-tribromo-	QUMDOMSJJIFTCA-UHFFFAOYSA-N	C2H3Br3	1014	27	270	190
1315	2384-85-2	3-Decyne	JUWXVJKQNKKRLD-UHFFFAOYSA-N	C10H18	1014	15	139	180
1316	4829-04-3	1,3-Dithiolane	IMLSAISZLJGWPP-UHFFFAOYSA-N	C3H6S2	1014	41	108	180
1317	1003-29-8	1H-Pyrrole-2-carboxaldehyde	ZSKGQVFRTSEPJT-UHFFFAOYSA-N	C5H5NO	1015	15	97	220
1318	470-67-7	1,4-Cineole	RFFOTVCVTJUTAD-AOOOYVTPNA-N	C10H18O	1016	26	155	170
1319	3153-36-4	Ethyl 4-chlorobutyrate	OPXNFHAILOHHFO-UHFFFAOYSA-N	C6H11ClO2	1017	14	152	180
1320	99-86-5	alpha-Terpinene	YHQGMYUVUMAZJR-UHFFFAOYSA-N	C10H16	1017	26	137	180
1321	1124-27-2	cyclohexane, 1-methyl-4-(1-methylethylidene)-	OLZFGHOLNXRJEC-UHFFFAOYSA-N	C10H18	1018	41	139	170
1322	541-73-1	1,3-Dichlorobenzene	ZPQOPVIELGIULI-UHFFFAOYSA-N	C6H4Cl2	1018	25	151	170
1323	98-16-8	3-(Trifluoromethyl)aniline	VIUDTWATMPPKEL-UHFFFAOYSA-N	C7H6F3N	1018	31	162	190
1324	623-84-7	Propylene glycol diacetate	MLHOXUWWKVQEJB-UHFFFAOYSA-N	C7H12O4	1019	14	145	190
1325	541-46-8	Butanamide, 3-methyl-	SANOUVWGPVYVAV-UHFFFAOYSA-N	C5H11NO	1019	13	102	230
1326	624-48-6	Dimethyl maleate	LDCRTTXIJACKKU-ARJAWSKDSA-N	C6H8O4	1019	14	144	200
1327	1515-80-6	2,4-HEXADIENOIC ACID, METHYL ESTER	KWKVAGQCDSHWFK-UHFFFAOYSA-N	C7H10O2	1020	25	128	180
1328	100-84-5	3-Methylanisole	OSIGJGFTADMDOB-UHFFFAOYSA-N	C8H10O	1020	14	124	180
1329	646-14-0	1-Nitrohexane	FEYJIFXFOHFGCC-UHFFFAOYSA-N	C6H13NO2	1021	15	114	190
1330	104-93-8	1-Methoxy-4-methylbenzene	CHLICZRVGGXEOD-UHFFFAOYSA-N	C8H10O	1021	14	124	180
1331	502-41-0	Cycloheptanol	QCRFMSUKWRQZEM-UHFFFAOYSA-N	C7H14O	1022	14	115	180
1332	527-84-4	1-Isopropyl-2-methylbenzene	WWRCMNKATXZARA-UHFFFAOYSA-N	C10H14	1022	15	135	180
1333	108-30-5	Succinic anhydride	RINCXYDBBGOEEQ-UHFFFAOYSA-N	C4H4O3	1023	12	101	260
1334	16580-24-8	1-Methyl-3-(propan-2-yl)cyclohexane	QRDCBPPMQOPHOU-UHFFFAOYSA-N	C10H20	1023	26	141	170
1335	106-73-0	Methyl heptanoate	XNCNNDVCAUWAIT-UHFFFAOYSA-N	C8H16O2	1023	14	144	170
1336	104-90-5	5-Ethyl-2-methylpyridine	NTSLROIKFLNUIJ-UHFFFAOYSA-N	C8H11N	1023	15	123	180
1337	535-77-3	m-Cymene	XCYJPXQACVEIOS-UHFFFAOYSA-N	C10H14	1023	15	136	180
1338	67-51-6	3,5-Dimethylpyrazole	SDXAWLJRERMRKF-UHFFFAOYSA-N	C5H8N2	1024	14	98	220
1339	1560-06-1	benzene, 2-butenyl-	MPMBRWOOISTHJV-UHFFFAOYSA-N	C10H12	1024	15	134	180
1340	5502-88-5	Cyclohexene, 1-methyl-4-(1-methylethyl)-	FAMJUFMHYAFYNU-UHFFFAOYSA-N	C10H18	1025	14	140	170
1341	13116-60-4	Propane, 1,1,2,2-tetrachloro-	MDCBRXYTSHYYJE-UHFFFAOYSA-N	C3H4Cl4	1025	12	186	150
1342	17228-64-7	2-Chloro-6-methoxypyridine	VAVGOGHLNAJECD-UHFFFAOYSA-N	C6H6ClNO	1025	12	147	190
1343	108-60-1	bis(2-Chloro-1-methylethyl) ether	QCFYJCYNJLBDRT-UHFFFAOYSA-N	C6H12Cl2O	1026	14	157	190
1344	111-40-0	Diethylenetriamine	RPNUMPOLZDHAAY-UHFFFAOYSA-N	C4H13N3	1028	15	103	210
1345	628-76-2	1,5-Dichloropentane	LBKDGROORAKTLC-UHFFFAOYSA-N	C5H10Cl2	1028	14	107	180
1346	7058-01-7	sec-Butylcyclohexane	QTYARKOMFKRPSY-UHFFFAOYNA-N	C10H20	1028	14	141	180
1347	2568-90-3	Butane, 1,1'-[methylenebis(oxy)]bis-	QLCJOAMJPCOIDI-UHFFFAOYSA-N	C9H20O2	1028	12	160	180
1348	6231-18-1	2,6-Dimethoxypyridine	IBTGEEMBZJBBSH-UHFFFAOYSA-N	C7H9NO2	1028	14	141	180
1349	141-62-8	Decamethyltetrasiloxane	YFCGDEUVHLPRCZ-UHFFFAOYSA-N	C10H30O3Si4	1028	15	300	190
1350	6628-18-8	1,2-Bis(methylthio)ethane	UJTDKNZVLGVLFT-UHFFFAOYSA-N	C4H10S2	1029	25	126	180
1351	89-96-3	Benzene, 1-chloro-2-ethyl-	CVGAWKYSRYXQOI-UHFFFAOYSA-N	C8H9Cl	1029	14	144	180
1352	533-68-6	Butanoic acid, 2-bromo-, ethyl ester	XIMFCGSNSKXPBO-UHFFFAOYSA-N	C6H11BrO2	1030	13	197	180
1353	104-76-7	2-Ethyl-1-hexanol	YIWUKEYIRIRTPP-UHFFFAOYSA-N	C8H18O	1030	27	130	180
1354	57-15-8	1,1,1-Trichloro-2-methyl-2-propanol	OSASVXMJTNOKOY-UHFFFAOYSA-N	C4H7Cl3O	1030	25	167	170
1355	106-65-0	Dimethyl succinate	MUXOBHXGJLMRAB-UHFFFAOYSA-N	C6H10O4	1030	14	131	200
1356	403-42-9	4'-Fluoroacetophenone	ZDPAWHACYDRYIW-UHFFFAOYSA-N	C8H7FO	1030	14	140	200
1357	1639-09-4	1-Heptanethiol	VPIAKHNXCOTPAY-UHFFFAOYSA-N	C7H16S	1031	1	135	180
1358	555-10-2	beta-Phellandrene	LFJQCDVYDGGFCH-UHFFFAOYSA-N	C10H16	1031	27	137	170
1359	470-82-6	1,8-Cineol	WEEGYLXZBRQIMU-UHFFFAOYSA-N	C10H18O	1032	15	156	180
1360	590-02-3	N-Butyl chloroacetate	YJRGMUWRPCPLNH-UHFFFAOYSA-N	C6H11ClO2	1032	13	123	180
1361	768-56-9	3-Butenylbenzene	PBGVMIDTGGTBFS-UHFFFAOYSA-N	C10H12	1032	15	134	180
1362	95-46-5	2-Bromotoluene	QSSXJPIWXQTSIX-UHFFFAOYSA-N	C7H7Br	1032	15	174	180
1363	1072-91-9	1,3,5-Trimethylpyrazole	HNOQAFMOBRWDKQ-UHFFFAOYSA-N	C6H10N2	1032	26	112	170
1364	873-49-4	Cyclopropylbenzene	VFSFCYAQBIPUSL-UHFFFAOYSA-N	C9H10	1032	26	120	170
1365	141-93-5	1,3-Diethylbenzene	AFZZYIJIWUTJFO-UHFFFAOYSA-N	C10H14	1032	15	136	180
1366	98-46-4	1-Nitro-3-(trifluoromethyl)benzene	WHNAMGUAXHGCHH-UHFFFAOYSA-N	C7H4F3NO2	1032	26	193	200
1367	4291-98-9	Cyclopentene, 1-pentyl-	QCNVZKGTZWZQPR-UHFFFAOYSA-N	C10H18	1035	15	140	180
1368	1122-62-9	2-Acetylpyridine	AJKVQEKCUACUMD-UHFFFAOYSA-N	C7H7NO	1035	12	123	190
1369	2408-37-9	Cyclohexanone, 2,2,6-trimethyl-	ZPVOLGVTNLDBFI-UHFFFAOYSA-N	C9H16O	1036	14	141	180
1370	620-16-6	Benzene, 1-chloro-3-ethyl-	LOXUEGMPESDGBQ-UHFFFAOYSA-N	C8H9Cl	1036	14	144	180
1371	628-96-6	Ethylene glycol dinitrate	UQXKXGWGFRWILX-UHFFFAOYSA-N	C2H4N2O6	1037	14	76	200
1372	1552-67-6	Ethyl hex-2-enoate	SJRXWMQZUAOMRJ-UHFFFAOYSA-N	C8H14O2	1037	14	143	170
1373	822-86-6	trans-1,2-Dichlorocyclohexane	GZEZIBFVJYNETN-PHDIDXHHSA-N	C6H10Cl2	1037	15	156	190
1374	1074-43-7	1-Methyl-3-propylbenzene	QUEBYVKXYIKVSO-UHFFFAOYSA-N	C10H14	1037	15	136	180
1375	280-57-9	1,4-Diazabicyclo[2.2.2]octane	IMNIMPAHZVJRPE-UHFFFAOYSA-N	C6H12N2	1038	14	114	170
1376	766-39-2	2,5-Furandione, 3,4-dimethyl-	MFGALGYVFGDXIX-UHFFFAOYSA-N	C6H6O3	1038	15	128	220
1377	629-04-9	1-Bromoheptane	LSXKDWGTSHCFPP-UHFFFAOYSA-N	C7H15Br	1038	14	180	180
1378	112-23-2	Formic acid, heptyl ester	XEAMDSXSXYAICO-UHFFFAOYSA-N	C8H16O2	1039	14	101	180
1379	1074-55-1	p-Propyltoluene	JXFVMNFKABWTHD-UHFFFAOYSA-N	C10H14	1040	15	136	180
1380	140-76-1	2-Methyl-5-vinylpyridine	VJOWMORERYNYON-UHFFFAOYSA-N	C8H9N	1040	27	121	180
1381	95-13-6	Indene	YBYIRNPNPLQARY-UHFFFAOYSA-N	C9H8	1041	26	118	180
1382	1587-04-8	Benzene, 1-methyl-2-(2-propen-1-yl)-	SVIHJJUMPAUQNO-UHFFFAOYSA-N	C10H12	1041	26	134	180
1383	105-05-5	1,4-Diethylbenzene	DSNHSQKRULAAEI-UHFFFAOYSA-N	C10H14	1041	15	136	180
1384	20633-11-8	Nitric acid, hexyl ester	AGDYNDJUZRMYRG-UHFFFAOYSA-N	C6H13NO3	1043	12	85	170
1385	622-45-7	Cyclohexyl acetate	YYLLIJHXUHJATK-UHFFFAOYSA-N	C8H14O2	1043	14	143	170
1386	15706-73-7	Butyl 2-methylbutyrate	OTKQNSSMCDLVQV-UHFFFAOYSA-N	C9H18O2	1043	26	131	180
1387	636-72-6	2-Thienylmethanol	ZPHGMBGIFODUMF-UHFFFAOYSA-N	C5H6OS	1043	15	117	210
1388	622-98-0	1-Chloro-4-ethylbenzene	GPOFSFLJOIAMSA-UHFFFAOYSA-N	C8H9Cl	1043	14	143	180
1389	95-50-1	1,2-Dichlorobenzene	RFFLAFLAYFXFSW-UHFFFAOYSA-N	C6H4Cl2	1043	25	151	180
1390	6996-81-2	Phosphonothioic acid, methyl-, O,o-diethyl ester	GEDUXIUTPVHAAV-UHFFFAOYSA-N	C5H13O2PS	1044	27	170	200
1391	96-64-0	Pinacolyl methylphosphonofluoridate	GRXKLBBBQUKJJZ-UHFFFAOYSA-N	C7H16FO2P	1044	27	127	200
1392	617-33-4	Ethyl dibromoacetate	NIJGVVHCUXNSLL-UHFFFAOYSA-N	C4H6Br2O2	1045	12	248	190
1393	539-88-8	Ethyl levulinate	GMEONFUTDYJSNV-UHFFFAOYSA-N	C7H12O3	1045	15	145	210
1394	122-78-1	Phenylacetaldehyde	DTUQWGWMVIHBKE-UHFFFAOYSA-N	C8H8O	1045	26	122	200
1395	111-86-4	1-Octanamine	IOQPZZOEVPZRBK-UHFFFAOYSA-N	C8H19N	1046	15	130	180
1396	19329-89-6	Isopentyl lactate	CRORGGSWAKIXSA-UHFFFAOYSA-N	C8H16O3	1047	14	145	200
1397	614-99-3	2-Furancarboxylic acid, ethyl ester	NHXSTXWKZVAVOQ-UHFFFAOYSA-N	C7H8O3	1047	13	142	200
1398	1074-17-5	2-Propyltoluene	YQZBFMJOASEONC-UHFFFAOYSA-N	C10H14	1047	15	136	180
1399	767-99-7	BENZENE, (1-METHYL-1-PROPENYL)-, (Z)-	UGUYQBMBIJFNRM-OQFOIZHKSA-N	C10H12	1047	25	134	190
1400	90-02-8	Salicylaldehyde	SMQUZDBALVYZAC-UHFFFAOYSA-N	C7H6O2	1047	13	124	200
1401	106-45-6	4-Thiocresol	WLHCBQAPPJAULW-UHFFFAOYSA-N	C7H8S	1048	26	127	200
1402	3452-97-9	3,5,5-Trimethyl-1-hexanol	BODRLKRKPXBDBN-UHFFFAOYSA-N	C9H20O	1049	15	130	190
1403	95-72-7	Benzene, 2-chloro-1,4-dimethyl-	KZNRNQGTVRTDPN-UHFFFAOYSA-N	C8H9Cl	1050	15	143	190
1404	558-13-4	Carbon tetrabromide	HJUGFYREWKUQJT-UHFFFAOYSA-N	CBr4	1050	12	334	190
1405	108-77-0	2,4,6-Trichloro-s-triazine	MGNCLNQXLYJVJD-UHFFFAOYSA-N	C3Cl3N3	1051	25	190	190
1406	103-67-3	N-Methylbenzylamine	RIWRFSMVIUAEBX-UHFFFAOYSA-N	C8H11N	1052	15	123	180
1407	1529-17-5	Trimethylphenoxysilane	OJAJJFGMKAZGRZ-UHFFFAOYSA-N	C9H14OSi	1053	26	168	120
1408	104-51-8	Butylbenzene	OCKPCBLVNKHBMX-UHFFFAOYSA-N	C10H14	1054	15	136	180
1409	544-00-3	1-Butanamine, 3-methyl-N-(3-methylbutyl)-	SPVVMXMTSODFPU-UHFFFAOYSA-N	C10H23N	1054	15	158	190
1410	696-30-0	4-Isopropylpyridine	FRGXNJWEDDQLFH-UHFFFAOYSA-N	C8H11N	1054	15	123	180
1411	2177-47-1	1H-Indene, 2-methyl-	YSAXEHWHSLANOM-UHFFFAOYSA-N	C10H10	1055	26	134	210
1412	1075-38-3	Benzene, 1-(1,1-dimethylethyl)-3-methyl-	JTIAYWZZZOZUTK-UHFFFAOYSA-N	C11H16	1055	15	150	190
1413	493-02-7	Naphthalene, decahydro-, trans-	NNBZCPXTIHJBJL-MGCOHNPYSA-N	C10H18	1056	15	140	190
1414	106-27-4	Isopentyl butyrate	PQLMXFQTAMDXIZ-UHFFFAOYSA-N	C9H18O2	1056	15	143	180
1415	617-54-9	2-Butenedioic acid, 2-methyl-, 1,4-dimethyl ester, (2Z)-	WQEXBUQDXKPVHR-PLNGDYQASA-N	C7H10O4	1056	13	159	210
1416	2039-93-2	Benzene, (1-methylenepropyl)-	SQHOHKQMTHROSF-UHFFFAOYSA-N	C10H12	1058	14	134	180
1417	934-74-7	5-Ethyl-m-xylene	LMAUULKNZLEMGN-UHFFFAOYSA-N	C10H14	1058	15	136	180
1418	110-03-2	2,5-Dimethylhexane-2,5-diol	ZWNMRZQYWRLGMM-UHFFFAOYSA-N	C8H18O2	1059	14	131	210
1419	1604-11-1	Butanedioic acid, 2-methyl-, 1,4-dimethyl ester	NFOQJNGQQXICBY-UHFFFAOYSA-N	C7H12O4	1059	14	145	200
1420	111-85-3	1-Chlorooctane	CNDHHGUSRIZDSL-UHFFFAOYSA-N	C8H17Cl	1059	15	121	180
1421	4481-30-5	(3-Methylbutan-2-yl)benzene	NQRMTOKLHZNAQH-UHFFFAOYNA-N	C11H16	1059	27	150	190
1422	1073-67-2	Benzene, 1-chloro-4-ethenyl-	KTZVZZJJVJQZHV-UHFFFAOYSA-N	C8H7Cl	1059	26	141	190
1423	2847-72-5	4-Methyldecane	DVWZNKLWPILULD-UHFFFAOYSA-N	C11H24	1060	15	156	190
1424	99-85-4	gamma-Terpinene	YKFLAYDHMOASIY-UHFFFAOYSA-N	C10H16	1060	15	138	180
1425	98-85-1	alpha-Methylbenzyl alcohol	WAPNOHKVXSQRPX-UHFFFAOYSA-N	C8H10O	1061	14	124	200
1426	100-39-0	alpha-Bromotoluene	AGEZXYOZHKGVCM-UHFFFAOYSA-N	C7H7Br	1061	26	173	200
1427	123-76-2	4-Oxopentanoic acid	JOOXCMJARBKPKM-UHFFFAOYSA-N	C5H8O3	1063	14	117	250
1428	6975-98-0	2-Methyldecane	CNPVJWYWYZMPDS-UHFFFAOYSA-N	C11H24	1064	14	156	190
1429	544-40-1	Dibutyl sulfide	HTIRHQRTDBPHNZ-UHFFFAOYSA-N	C8H18S	1064	25	149	180
1430	529-20-4	2-Tolualdehyde	BTFQKIATRPGRBS-UHFFFAOYSA-N	C8H8O	1064	15	122	200
1431	1072-83-9	2-Acetylpyrrole	IGJQUJNPMOYEJY-UHFFFAOYSA-N	C6H7NO	1064	27	110	220
1432	91-17-8	Decalin	NNBZCPXTIHJBJL-UHFFFAOYSA-N	C10H18	1064	14	140	160
1433	95-56-7	2-Bromophenol	VADKRMSMGWJZCF-UHFFFAOYSA-N	C6H5BrO	1064	17	176	190
1434	110-18-9	N,N,N',N'-Tetramethylethylenediamine	KWYHDKDOAIKMQN-UHFFFAOYSA-N	C6H16N2	1065	15	117	120
1435	1007-26-7	Benzene, (2,2-dimethylpropyl)-	CJGXJKVMUHXVHL-UHFFFAOYSA-N	C11H16	1065	15	149	190
1436	98-86-2	Acetophenone	KWOLFJPFCHCOCG-UHFFFAOYSA-N	C8H8O	1065	26	122	200
1437	100-61-8	N-Methylaniline	AFBPFSWMIHJQDM-UHFFFAOYSA-N	C7H9N	1066	15	109	200
1438	7525-62-4	Benzene, 1-ethenyl-3-ethyl-	XHUZSRRCICJJCN-UHFFFAOYSA-N	C10H12	1066	15	134	190
1439	122-79-2	Phenyl acetate	IPBVNPXQWQGGJP-UHFFFAOYSA-N	C8H8O2	1067	14	138	200
1440	402-67-5	1-Fluoro-3-nitrobenzene	WMASLRCNNKMRFP-UHFFFAOYSA-N	C6H4FNO2	1067	16	143	200
1441	273-53-0	Benzoxazole	BCMCBBGGLRIHSE-UHFFFAOYSA-N	C7H5NO	1067	12	121	180
1442	771-61-9	Pentafluorophenol	XBNGYFFABRKICK-UHFFFAOYSA-N	C6HF5O	1067	19	186	150
1443	21884-26-4	Isopropyl 4-oxovalerate	MGJRGGIHFUREHT-UHFFFAOYSA-N	C8H14O3	1068	27	143	210
1444	505-29-3	1,4-Dithiane	LOZWAPSEEHRYPG-UHFFFAOYSA-N	C4H8S2	1068	15	124	200
1445	105-53-3	Diethyl propanedioate	IYXGSMUGOJNHAZ-UHFFFAOYSA-N	C7H12O4	1069	26	161	200
1446	288-32-4	Imidazole	RAXXELZNTBOGNW-UHFFFAOYSA-N	C3H4N2	1069	14	69	260
1447	1455-20-5	2-n-Butylthiophene	MNDZHERKKXUTOE-UHFFFAOYSA-N	C8H12S	1069	14	143	180
1448	3978-81-2	4-tert-Butylpyridine	YSHMQTRICHYLGF-UHFFFAOYSA-N	C9H13N	1069	15	137	200
1449	620-23-5	Benzaldehyde, 3-methyl-	OVWYEQOVUDKZNU-UHFFFAOYSA-N	C8H8O	1070	15	122	200
1450	2049-95-8	tert-Pentylbenzene	QHTJSSMHBLGUHV-UHFFFAOYSA-N	C11H16	1070	12	150	190
1451	1004-66-6	2,6-Dimethylanisole	GFNZJAUVJCGWLW-UHFFFAOYSA-N	C9H12O	1070	14	138	180
1452	1729-67-5	Methyl 2,3-dibromopropionate	ROXQOUUAPQUMLN-UHFFFAOYSA-N	C4H6Br2O2	1070	12	248	210
1453	111-87-5	1-Octanol	KBPLFHHGFOOTCA-UHFFFAOYSA-N	C8H18O	1071	15	113	200
1454	29003-73-4	Butyl dichloroacetate	MASXONVJEAXEIV-UHFFFAOYSA-N	C6H10Cl2O2	1071	26	115	190
1455	13151-34-3	3-Methyldecane	JJRUZTXRDDMYGM-UHFFFAOYSA-N	C11H24	1071	14	156	190
1456	106-49-0	4-Methylaniline	RZXMPPFPUUCRFN-UHFFFAOYSA-N	C7H9N	1072	15	109	200
1457	75-81-0	Ethane, 1,2-dibromo-1,1-dichloro-	FIYBYNHDEOSJPL-UHFFFAOYSA-N	C2H2Br2Cl2	1072	12	225	200
1458	502-56-7	5-Nonanone	WSGCRAOTEDLMFQ-UHFFFAOYSA-N	C9H18O	1073	15	144	190
1459	104-85-8	4-Methylbenzonitrile	VCZNNAKNUVJVGX-UHFFFAOYSA-N	C8H7N	1073	15	119	220
1460	767-58-8	1-Methyl-2,3-dihydro-1H-indene	FIPKSKMDTAQBDJ-UHFFFAOYSA-N	C10H12	1073	12	134	190
1461	3454-07-7	4-Ethylstyrene	WHFHDVDXYKOSKI-UHFFFAOYSA-N	C10H12	1073	15	134	190
1462	683-68-1	1,2-Dibromo-1,2-dichloroethane	RJMDFMUPJANPGX-UHFFFAOYSA-N	C2H2Br2Cl2	1073	12	260	200
1463	100-64-1	Cyclohexanone oxime	VEZUQRBDRNJBJY-UHFFFAOYSA-N	C6H11NO	1074	14	115	210
1464	100-70-9	2-Pyridinecarbonitrile	FFNVQNRYTPFDDP-UHFFFAOYSA-N	C6H4N2	1074	12	106	220
1465	622-60-6	Benzene, 1-ethoxy-4-methyl-	WSWPHHNIHLTAHB-UHFFFAOYSA-N	C9H12O	1074	14	138	190
1466	1758-88-9	2-Ethyl-p-xylene	AXIUBBVSOWPLDA-UHFFFAOYSA-N	C10H14	1074	15	136	190
1467	123-80-8	1,2-ETHANEDIOL, DIPROPANOATE	UMNVUZRZKPVECS-UHFFFAOYSA-N	C8H14O4	1075	14	144	210
1468	3040-44-6	1-Piperidineethanol	KZTWONRVIPPDKH-UHFFFAOYSA-N	C7H15NO	1075	14	130	200
1469	615-60-1	4-Chloro-o-xylene	HNQLMBJUMVLFCF-UHFFFAOYSA-N	C8H9Cl	1075	13	144	190
1470	108-44-1	3-Methylaniline	JJYPMNFTHPTTDI-UHFFFAOYSA-N	C7H9N	1075	15	109	200
1471	874-41-9	1,3-Dimethyl-4-ethylbenzene	MEMBJMDZWKVOTB-UHFFFAOYSA-N	C10H14	1075	15	136	190
1472	616-45-5	2-Pyrrolidinone	HNJBEVLQSNELDL-UHFFFAOYSA-N	C4H7NO	1076	12	87	240
1473	1196-58-3	Benzene, (1-ethylpropyl)- (8CI)(9CI)	PBWHJRFXUPLZDS-UHFFFAOYSA-N	C11H16	1076	15	150	190
1474	13529-27-6	Furan, 2-(diethoxymethyl)-	SEILDMUKBMYIEZ-UHFFFAOYSA-N	C9H14O3	1078	15	171	190
1475	621-64-7	N-Nitrosodi-n-propylamine	YLKFDHTUAUWZPQ-UHFFFAOYSA-N	C6H14N2O	1079	13	132	210
1476	764-96-5	(5Z)-5-Undecene	NGCRXXLKJAAUQQ-LUAWRHEFSA-N	C11H22	1079	25	155	190
1477	104-87-0	4-Methylbenzaldehyde	FXLOVSHXALFLKQ-UHFFFAOYSA-N	C8H8O	1079	15	122	200
1478	622-24-2	Benzene, (2-chloroethyl)-	MNNZINNZIQVULG-UHFFFAOYSA-N	C8H9Cl	1079	26	143	200
1479	141-05-9	Diethyl maleate	IEPRKVQEAMIZSS-WAYWQWQTSA-N	C8H12O4	1079	14	173	220
1480	21964-44-3	1-Nonen-3-ol	DWUPJMHAPOQKGJ-UHFFFAOYSA-N	C9H18O	1080	15	141	190
1481	98-95-3	Nitrobenzene	LQNUZADURLCDLV-UHFFFAOYSA-N	C6H5NO2	1080	18	125	210
1482	591-50-4	Benzene, iodo-	SNHMUERNLJLMHN-UHFFFAOYSA-N	C6H5I	1080	25	205	190
1483	104-57-4	Formic acid, phenylmethyl ester	UYWQUFXKFGHYNT-UHFFFAOYSA-N	C8H8O2	1080	15	138	200
1484	2621-46-7	Benzene, 1-chloro-4-(1-methylethyl)-	FHBSIIZALGOVLM-UHFFFAOYSA-N	C9H11Cl	1080	14	158	200
1485	824-63-5	1H-Indene, 2,3-dihydro-2-methyl-	MWGYLUXMIMSOTM-UHFFFAOYSA-N	C10H12	1080	13	134	200
1486	2870-04-4	2-Ethyl-m-xylene	CHIKRULMSSADAF-UHFFFAOYSA-N	C10H14	1080	1	136	190
1487	112-36-7	Diethylene glycol diethyl ether	RRQYJINTUHWNHW-UHFFFAOYSA-N	C8H18O3	1081	14	118	190
1488	693-62-9	4-UNDECENE, (E)-	JABYJIQOLGWMQW-VQHVLOKHSA-N	C11H22	1081	24	155	190
1489	98-51-1	4-tert-Butyltoluene	QCWXDVFBZVHKLV-UHFFFAOYSA-N	C11H16	1081	15	150	190
1490	124-12-9	Octanenitrile	YSIMAPNUZAVQER-UHFFFAOYSA-N	C8H15N	1082	15	127	210
1491	13360-65-1	2,5-Dimethyl-3-ethylpyrazine	WHMWOHBXYIZFPF-UHFFFAOYSA-N	C8H12N2	1082	29	138	180
1492	1122-60-7	Nitrocyclohexane	NJNQUTDUIPVROZ-UHFFFAOYSA-N	C6H11NO2	1083	14	113	200
1493	934-80-5	1,2-Dimethyl-4-ethylbenzene	SBUYFICWQNHBCM-UHFFFAOYSA-N	C10H14	1085	1	136	190
1494	51-75-2	Nitrogen mustard	HAWPXGHAZFHHAD-UHFFFAOYSA-N	C5H11Cl2N	1086	27	157	87
1495	1468-83-3	Methyl 3-thienyl ketone	RNIDWJDZNNVFDY-UHFFFAOYSA-N	C6H6OS	1088	14	129	210
1496	15707-24-1	2,3-Diethylpyrazine	GZXXANJCCWGCSV-UHFFFAOYSA-N	C8H12N2	1088	13	138	180
1497	628-66-0	1,3-Propanediol, diacetate	DSVGICPKBRQDDX-UHFFFAOYSA-N	C7H12O4	1089	12	118	210
1498	1124-11-4	Tetramethylpyrazine	FINHMKGKINIASC-UHFFFAOYSA-N	C8H12N2	1089	14	138	190
1499	111-69-3	Hexanedinitrile	BTGRAWJCKBQKAO-UHFFFAOYSA-N	C6H8N2	1090	15	107	300
1500	112-07-2	2-Butoxyethyl acetate	NQBXSWAWVZHKBZ-UHFFFAOYSA-N	C8H16O3	1090	14	117	190
1501	925-78-0	3-Nonanone	IYTXKIXETAELAV-UHFFFAOYSA-N	C9H18O	1090	26	143	190
1502	617-94-7	2-Phenylpropan-2-ol	BDCFWIDZNLCTMF-UHFFFAOYSA-N	C9H12O	1090	14	137	200
1503	90-05-1	2-Methoxyphenol	LHGVFZTZFXWLCP-UHFFFAOYSA-N	C7H8O2	1090	14	126	200
1504	4912-92-9	1,1-Dimethylindan	UTTMVTDJCFSOFF-UHFFFAOYSA-N	C11H14	1090	12	148	190
1505	821-95-4	1-Undecene	DCTOHCCUXLBQMS-UHFFFAOYSA-N	C11H22	1091	15	155	190
1506	6065-82-3	Acetic acid, diethoxy-, ethyl ester	XCLBIKIQSCTANZ-UHFFFAOYSA-N	C8H16O4	1092	12	132	200
1507	623-93-8	Nonan-5-ol	FCBBRODPXVPZAH-UHFFFAOYSA-N	C9H20O	1092	15	127	190
1508	10498-35-8	cis-1,2-Dichlorocyclohexane	GZEZIBFVJYNETN-OLQVQODUSA-N	C6H10Cl2	1092	13	156	210
1509	150-77-6	N,N,N',N'-Tetraethylethylenediamine List Acronyms	DIHKMUNUGQVFES-UHFFFAOYSA-N	C10H24N2	1092	15	173	190
1510	504-20-1	Phorone	MTZWHHIREPJPTG-UHFFFAOYSA-N	C9H14O	1092	13	139	200
1511	96-12-8	1,2-Dibromo-3-chloropropane	WBEJYOJJBDISQU-UHFFFAOYSA-N	C3H5Br2Cl	1092	13	240	200
1512	629-11-8	1,6-Hexanediol	XXMIOPMDWAUFGU-UHFFFAOYSA-N	C6H14O2	1093	14	117	250
1513	102-45-4	1-Cyclopentyl-N-methylpropan-2-amine	HFXKQSZZZPGLKQ-UHFFFAOYSA-N	C9H19N	1093	15	141	170
1514	106-39-8	p-Bromoclorobenzene	NHDODQWIKUYWMW-UHFFFAOYSA-N	C6H4BrCl	1093	12	195	200
1515	626-77-7	Propyl hexanoate	HTUIWRWYYVBCFT-UHFFFAOYSA-N	C9H18O2	1094	26	129	190
1516	110-52-1	1,4-Dibromobutane	ULTHEAFYOOPTTB-UHFFFAOYSA-N	C4H8Br2	1094	14	218	200
1517	93-53-8	Hydratropaldehyde	IQVAERDLDAZARL-UHFFFAOYSA-N	C9H10O	1094	15	135	200
1518	93-58-3	Methyl benzoate	QPJVMBTYPHYUOC-UHFFFAOYSA-N	C8H8O2	1094	15	138	200
1519	620-22-4	3-Methylbenzonitrile	BOHCMQZJWOGWTA-UHFFFAOYSA-N	C8H7N	1094	15	119	210
1520	2243-98-3	1-Undecyne	YVSFLVNWJIEJRV-UHFFFAOYSA-N	C11H20	1095	14	151	200
1521	591-17-3	3-Bromotoluene	WJIFKOVZNJTSGO-UHFFFAOYSA-N	C7H7Br	1095	26	174	180
1522	106-38-7	4-Bromotoluene	ZBTMRBYMKUEVEU-UHFFFAOYSA-N	C7H7Br	1095	26	173	180
1523	623-19-8	Furfuryl propionate	LGBXNZSSTFWRFS-UHFFFAOYSA-N	C8H10O3	1096	14	156	200
1524	4218-48-8	Benzene, 1-ethyl-4-(1-methylethyl)-	GUUDUUDWUWUTPD-UHFFFAOYSA-N	C11H16	1096	15	149	200
1525	693-61-8	2-UNDECENE, (E)-	JOHIXGUTSXXADV-HWKANZROSA-N	C11H22	1097	14	155	190
1526	617-52-7	Dimethyl itaconate	ZWWQRMFIZFPUAA-UHFFFAOYSA-N	C7H10O4	1097	14	160	210
1527	106-30-9	Ethyl heptanoate	TVQGDYNRXLTQAP-UHFFFAOYSA-N	C9H18O2	1097	25	159	190
1528	2396-84-1	2,4-Hexadienoic acid, ethyl ester, (2E,4E)-	OZZYKXXGCOLLLO-TWTPFVCWSA-N	C8H12O2	1097	14	142	200
1529	591-68-4	Pentanoic acid, butyl ester	OKJADYKTJJGKDX-UHFFFAOYSA-N	C9H18O2	1098	27	158	190
1530	637-64-9	2-Furanmethanol, tetrahydro-, 2-acetate	AAQDYYFAFXGBFZ-UHFFFAOYSA-N	C7H12O3	1098	13	103	190
1531	2049-94-7	Isopentylbenzene	XNXIYYFOYIUJIW-UHFFFAOYSA-N	C11H16	1098	27	150	200
1532	78-70-6	Linalool	CDOSHBSSFJOMGT-UHFFFAOYSA-N	C10H18O	1099	15	154	200
1533	1120-21-4	Undecane	RSJKGSCJYJTIGS-UHFFFAOYSA-N	C11H24	1100	14	157	200
1534	100-55-0	Nicotinyl alcohol	MVQVNTPHUGQQHK-UHFFFAOYSA-N	C6H7NO	1100	14	111	270
1535	36917-36-9	4-Ethyl-2,6-dimethylpyridine	YFCLFEIWFHJNFU-UHFFFAOYSA-N	C9H13N	1100	26	136	190
1536	827-08-7	1,2-Dibromo-3,4,5,6-tetrafluorobenzene	IPLUWQPTPKNBRD-UHFFFAOYSA-N	C6Br2F4	1100	31	311	200
1537	493-01-6	cis-Decalin	NNBZCPXTIHJBJL-AOOOYVTPSA-N	C10H18	1101	15	140	200
1538	121-69-7	N,N-Dimethylaniline	JLTDJTHDQAWBAV-UHFFFAOYSA-N	C8H11N	1101	14	123	190
1539	64-04-0	Phenethylamine	BHHGXPLMPWCGHP-UHFFFAOYSA-N	C8H11N	1102	15	122	200
1540	821-96-5	2-UNDECENE, (Z)-	JOHIXGUTSXXADV-HYXAFXHYSA-N	C11H22	1102	25	156	200
1541	628-99-9	2-Nonanol	NGDNVOAEIVQRFH-UHFFFAOYSA-N	C9H20O	1102	15	143	190
1542	2077-13-6	o-Chlorocumene	RNEMUWDQJSRDMQ-UHFFFAOYSA-N	C9H11Cl	1102	15	158	190
1543	546-80-5	alpha-Thujone	USMNOWBWPHYOEA-MRTMQBJTSA-N	C10H16O	1103	27	153	200
1544	5878-19-3	2-Propanone, 1-methoxy-	CUZLJOLBIRPEFB-UHFFFAOYSA-N	C4H8O2	1104	14	89	120
1545	124-19-6	Nonanal	GYHFUZHODSMOHU-UHFFFAOYSA-N	C9H18O	1104	14	142	190
1546	659-70-1	3-Methylbutyl 3-methylbutanoate	XINCECQTMHSORG-UHFFFAOYSA-N	C10H20O2	1104	14	172	190
1547	587-03-1	3-Methylbenzyl alcohol	JJCKHVUTVOPLBV-UHFFFAOYSA-N	C8H10O	1104	15	124	220
1548	462-08-8	3-Pyridinamine	CUYKNJBYIJFRCU-UHFFFAOYSA-N	C5H6N2	1105	12	96	250
1549	112-25-4	2-Hexyloxyethanol	UPGSWASWQBLSKZ-UHFFFAOYSA-N	C8H18O2	1106	15	147	210
1550	589-18-4	4-Methylbenzyl alcohol	KMTDMTZBNYGUNX-UHFFFAOYSA-N	C8H10O	1106	14	124	220
1551	100-68-5	Benzene, (methylthio)-	HNKJADCVZUBCPG-UHFFFAOYSA-N	C7H8S	1106	14	127	190
1552	2294-72-6	5-Undecyne	VRQLDBSWBBKOCR-UHFFFAOYSA-N	C11H20	1107	27	153	200
1553	98-87-3	Benzal chloride	CAHQGWAXKLQREW-UHFFFAOYSA-N	C7H6Cl2	1107	25	165	200
1554	18999-28-5	Heptenoic acid	YURNCBVQZBJDAJ-UHFFFAOYSA-N	C7H12O2	1108	14	129	230
1555	2445-76-3	Hexyl propanoate	GOKKOFHHJFGZHW-UHFFFAOYSA-N	C9H18O2	1108	14	130	190
1556	60212-31-9	4-Undecyne	RUEKFLJTCZKAMH-UHFFFAOYSA-N	C11H20	1108	26	124	200
1557	529-19-1	2-Tolunitrile	NWPNXBQSRGKSJB-UHFFFAOYSA-N	C8H7N	1108	15	119	200
1558	576-26-1	2,6-Dimethylphenol	NXXYKOUNUYWIHA-UHFFFAOYSA-N	C8H10O	1108	15	124	200
1559	6738-23-4	2,4-Dimethylanisole	UJCFZCTTZWHRNL-UHFFFAOYSA-N	C9H12O	1108	15	138	190
1560	587-04-2	Benzaldehyde, 3-chloro-	SRWILAKSARHZPR-UHFFFAOYSA-N	C7H5ClO	1108	12	144	210
1561	533-18-6	Acetic acid, 2-methylphenyl ester	AMZORBZSQRUXNC-UHFFFAOYSA-N	C9H10O2	1109	12	150	210
1562	4265-25-2	2-Methyl-1-benzofuran	GBGPVUAOTCNZPT-UHFFFAOYSA-N	C9H8O	1109	15	134	200
1563	103-79-7	1-Phenylacetone	QCCDLTOVEPVEJK-UHFFFAOYSA-N	C9H10O	1110	25	136	220
1564	5683-33-0	2-Dimethylaminopyridine	PSHKMPUSSFXUIA-UHFFFAOYSA-N	C7H10N2	1110	14	124	200
1565	1515-95-3	4-Ethylanisole	HDNRAPAFJLXKBV-UHFFFAOYSA-N	C9H12O	1110	26	138	200
1566	615-74-7	2-Chloro-5-methylphenol	SMFHPCZZAAMJJO-UHFFFAOYSA-N	C7H7ClO	1111	15	145	200
1567	5337-72-4	2,6-Dimethylcyclohexan-1-ol	MOISVRZIQDQVPF-UHFFFAOYSA-N	C8H16O	1112	15	130	180
1568	1122-54-9	4-Acetylpyridine	WMQUKDQWMMOHSA-UHFFFAOYSA-N	C7H7NO	1112	12	123	210
1569	112-06-1	Heptyl acetate	ZCZSIDMEHXZRLG-UHFFFAOYSA-N	C9H18O2	1113	14	143	190
1570	4208-49-5	Allyl 2-furoate	SJRQTHAMRUOPBJ-UHFFFAOYSA-N	C8H8O3	1113	25	153	210
1571	350-03-8	3-Acetylpyridine	WEGYGNROSJDEIW-UHFFFAOYSA-N	C7H7NO	1113	12	123	220
1572	368-43-4	Benzenesulfonyl fluoride	IDIPWEYIBKUDNY-UHFFFAOYSA-N	C6H5FO2S	1113	26	163	200
1573	111-64-8	Caprylyl chloride	REEZZSHJLXOIHL-UHFFFAOYSA-N	C8H15ClO	1114	26	134	200
1574	591-62-8	Ethyl N-butylcarbamate	BQBKYSPXQYHTIP-UHFFFAOYSA-N	C7H15NO2	1114	45	147	200
1575	694-80-4	2-Bromochlorobenzene	QBELEDRHMPMKHP-UHFFFAOYSA-N	C6H4BrCl	1114	25	195	200
1576	6222-35-1	Cyclohexyl propionate	MAMMVUWCKMOLSG-UHFFFAOYSA-N	C9H16O2	1116	14	128	190
1577	99-66-1	Valproic acid	NIJJYAXOARWZEE-UHFFFAOYSA-N	C8H16O2	1116	14	116	220
1578	60-12-8	2-Phenylethanol	WRMNZCZEMHIOCP-UHFFFAOYSA-N	C8H10O	1116	14	123	220
1579	620-19-9	m-Xylyl chloride	LZBOHNCMCCSTJX-UHFFFAOYSA-N	C8H9Cl	1116	13	143	200
1580	95-93-2	1,2,4,5-Tetramethylbenzene	SQNZJJAZBFDUTD-UHFFFAOYSA-N	C10H14	1116	14	136	200
1581	104-88-1	4-Chlorobenzaldehyde	AVPYQKSLYISFPO-UHFFFAOYSA-N	C7H5ClO	1116	25	144	210
1582	3731-52-0	3-(Aminomethyl)pyridine	HDOUGSFASVGDCS-UHFFFAOYSA-N	C6H8N2	1117	14	109	230
1583	7399-49-7	o,alpha-Dimethylstyrene	OGMSGZZPTQNTIK-UHFFFAOYSA-N	C10H12	1117	15	133	180
1584	527-53-7	1,2,3,5-Tetramethylbenzene	BFIMMTCNYPIMRN-UHFFFAOYSA-N	C10H14	1117	15	136	200
1585	627-73-6	Butanedioic acid, ethyl methyl ester	HXXRQBBSGZDQNP-UHFFFAOYSA-N	C7H12O4	1118	23	160	210
1586	2845-89-8	Benzene, 1-chloro-3-methoxy-	YUKILTJWFRTXGB-UHFFFAOYSA-N	C7H7ClO	1118	13	146	190
1587	123-82-0	2-Aminoheptane	VSRBKQFNFZQRBM-UHFFFAOYSA-N	C7H17N	1119	15	115	140
1588	557-36-8	Octane, 2-iodo-	XFLOGTUFKZCFTK-UHFFFAOYSA-N	C8H17I	1119	15	183	210
1589	15104-61-7	Propane, 1,1,2,3,3-pentachloro-	PANVCEBTPSTUEL-UHFFFAOYSA-N	C3H3Cl5	1119	12	185	200
1590	767-54-4	Cyclohexanol, 3,3,5-trimethyl-, (1R,5S)-rel-	BRRVXFOKWJKTGG-HTQZYQBOSA-N	C9H18O	1119	15	142	190
1591	89-98-5	2-Chlorobenzaldehyde	FPYUJUBAXZAQNL-UHFFFAOYSA-N	C7H5ClO	1119	25	144	210
1592	99-62-7	1,3-Diisopropylbenzene	UNEATYXSUBPPKP-UHFFFAOYSA-N	C12H18	1119	15	164	200
1593	104-09-6	4-Methylbenzeneacetaldehyde	CIXAYNMKFFQEFU-UHFFFAOYSA-N	C9H10O	1120	13	136	220
1594	6640-27-3	2-Chloro-4-methylphenol	AQJFATAFTQCRGC-UHFFFAOYSA-N	C7H7ClO	1120	14	145	200
1595	578-54-1	2-Ethylaniline	MLPVBIWIRCKMJV-UHFFFAOYSA-N	C8H11N	1122	15	123	210
1596	149-57-5	2-Ethylhexanoic acid	OBETXYAYXDNJHR-UHFFFAOYSA-N	C8H16O2	1123	15	145	230
1597	615-83-8	Ethyl 2-bromopentanoate	ORSIRXYHFPHWTN-UHFFFAOYNA-N	C7H13BrO2	1124	14	181	190
1598	112-48-1	Ethylene glycol dibutyl ether	GDXHBFHOEYVPED-UHFFFAOYSA-N	C10H22O2	1124	15	174	200
1599	78-59-1	Isophorone	HJOVHMDZYOCNQW-UHFFFAOYSA-N	C9H14O	1124	15	140	220
1600	5335-75-1	4-Butylpyridine	LWMDPZVQAMQFOC-UHFFFAOYSA-N	C9H13N	1124	11	137	210
1601	10324-58-0	Piperidine, 1-pentyl-	LQWJONARYDIOSE-UHFFFAOYSA-N	C10H21N	1124	15	156	200
1602	4706-89-2	Benzene, 2,4-dimethyl-1-(1-methylethyl)-	AADQFNAACHHRLT-UHFFFAOYSA-N	C11H16	1124	2	150	200
1603	2459-09-8	4-Pyridinecarboxylic acid, methyl ester	OLXYLDUSSBULGU-UHFFFAOYSA-N	C7H7NO2	1125	12	139	210
1604	2398-37-0	1-Bromo-3-methoxybenzene	PLDWAJLZAAHOGG-UHFFFAOYSA-N	C7H7BrO	1125	13	190	210
1605	98-89-5	Cyclohexanecarboxylic acid	NZNMSOFKMUBTKW-UHFFFAOYSA-N	C7H12O2	1126	14	130	230
1606	5715-23-1	3,4-Dimethylcyclohexan-1-ol	ZBAXJUPCYVIBSP-UHFFFAOYNA-N	C8H16O	1126	4	128	190
1607	111-11-5	Methyl octanoate	JGHZJRVDZXSNKQ-UHFFFAOYSA-N	C9H18O2	1126	15	159	190
1608	121-17-5	4-Chloro-3-nitrobenzotrifluoride	TZGFQIXRVUHDLE-UHFFFAOYSA-N	C7H3ClF3NO2	1126	16	229	220
1609	100-86-7	1,1-Dimethylphenylethanol	RIWRBSMFKVOJMN-UHFFFAOYSA-N	C10H14O	1127	14	150	220
1610	768-52-5	N-Isopropylaniline	FRCFWPVMFJMNDP-UHFFFAOYSA-N	C9H13N	1127	15	137	200
1611	577-55-9	Benzene, 1,2-bis(1-methylethyl)-	OKIRBHVFJGXOIS-UHFFFAOYSA-N	C12H18	1127	26	163	200
1612	300-62-9	Amphetamine	KWTSXDURSIMDCE-UHFFFAOYSA-N	C9H13N	1128	40	134	200
1613	935-31-9	(1Z)-Cyclodecene	UCIYGNATMHQYCT-UPHRSURJSA-N	C10H18	1128	25	139	200
1614	94-71-3	o-Ethoxyphenol	MOEFFSWKSMRFRQ-UHFFFAOYSA-N	C8H10O2	1128	20	140	220
1615	103-09-3	2-Ethylhexyl acetate	WOYWLLHHWAMFCB-UHFFFAOYSA-N	C10H20O2	1129	14	157	200
1616	582-22-9	2-Phenyl-1-propanamine	AXORVIZLPOGIRG-UHFFFAOYNA-N	C9H13N	1130	30	136	210
1617	77-81-6	Tabun	PJVJTCIRVMBVIA-UHFFFAOYSA-N	C5H11N2O2P	1132	27	163	240
1618	111-88-6	1-Octanethiol	KZCOBXFFBQJQHH-UHFFFAOYSA-N	C8H18S	1132	26	149	200
1619	78-40-0	Triethyl phosphate	DQWPFSLDHJDLRL-UHFFFAOYSA-N	C6H15O4P	1132	14	183	220
1620	623-08-5	Benzenamine, N,4-dimethyl-	QCIFLGSATTWUQJ-UHFFFAOYSA-N	C8H11N	1132	15	123	210
1621	4394-85-8	4-Morpholinecarboxaldehyde	LCEDQNDDFOCWGG-UHFFFAOYSA-N	C5H9NO2	1133	13	117	240
1622	447-53-0	1,2-Dihydronaphthalene	KEIFWROAQVVDBN-UHFFFAOYSA-N	C10H10	1133	15	132	210
1623	111-83-1	1-Bromooctane	VMKOFRJSULQZRM-UHFFFAOYSA-N	C8H17Br	1134	26	195	200
1624	5161-04-6	Benzene, 1-methyl-4-(2-methylpropyl)-	VCGBZXLLPCGFQM-UHFFFAOYSA-N	C11H16	1134	13	150	200
1625	628-02-4	Hexanamide	ALBYIUDWACNRRB-UHFFFAOYSA-N	C6H13NO	1135	15	116	260
1626	94-65-5	Cyclohexanone, 2-propyl-	OCJLPZCBZSCVCO-UHFFFAOYSA-N	C9H16O	1135	15	141	200
1627	583-70-0	4-Bromo-m-xylene	YSFLQVNTBBUKEA-UHFFFAOYSA-N	C8H9Br	1135	15	188	200
1628	4282-40-0	Heptane, 1-iodo-	LMHCYRULPLGEEZ-UHFFFAOYSA-N	C7H15I	1136	14	227	200
1629	3289-28-9	Cyclohexanecarboxylic acid, ethyl ester	JJOYCHKVKWDMEA-UHFFFAOYSA-N	C9H16O2	1136	26	158	200
1630	553-94-6	Benzene, 2-bromo-1,4-dimethyl-	QXISTPDUYKNPLU-UHFFFAOYSA-N	C8H9Br	1136	15	188	200
1631	874-35-1	5-Methylindan	RFXBCGVZEJEYGG-UHFFFAOYSA-N	C10H12	1136	24	135	200
1632	766-51-8	o-Chloroanisole	QGRPVMLBTFGQDQ-UHFFFAOYSA-N	C7H7ClO	1136	12	145	200
1633	112-20-9	Nonylamine	FJDUDHYHRVPMJZ-UHFFFAOYSA-N	C9H21N	1137	27	143	200
1634	624-16-8	4-Decanone	MKJDUHZPLQYUCB-UHFFFAOYSA-N	C10H20O	1137	15	156	210
1635	103-72-0	Phenyl isothiocyanate	QKFJKGMPGYROCL-UHFFFAOYSA-N	C7H5NS	1138	14	138	220
1636	93-60-7	Methyl nicotinate	YNBADRVTZLEFNH-UHFFFAOYSA-N	C7H7NO2	1139	14	139	200
1637	90-00-6	2-Ethylphenol	IXQGCWUGDFDQMF-UHFFFAOYSA-N	C8H10O	1139	14	124	200
1638	108-70-3	1,3,5-Trichlorobenzene	XKEFYDZQGKAQCN-UHFFFAOYSA-N	C6H3Cl3	1139	25	187	210
1639	122-46-3	m-Cresyl acetate	OTGAHJPFNKQGAE-UHFFFAOYSA-N	C9H10O2	1140	13	152	210
1640	578-57-4	Benzene, 1-bromo-2-methoxy-	HTDQSWDEWGSAMN-UHFFFAOYSA-N	C7H7BrO	1140	14	190	220
1641	471-16-9	(1S,3R,5S)-4-Methylene-1-(1-methylethyl)bicyclo[3.1.0]hexan-3-ol	MDFQXBNVOAKNAY-BBBLOLIVSA-N	C10H16O	1143	27	152	210
1642	464-49-3	D-Camphor	DSSYKIVIOFKYAU-XCBNKYQSSA-N	C10H16O	1144	14	154	210
1643	140-29-4	Benzyl cyanide	SUSQOBVLVYHIEX-UHFFFAOYSA-N	C8H7N	1144	14	119	230
1644	2944-49-2	2,3-Dimethylanisole	BLMBNEVGYRXFNA-UHFFFAOYSA-N	C9H12O	1144	15	138	200
1645	76-22-2	Camphor	DSSYKIVIOFKYAU-UHFFFAOYSA-N	C10H16O	1145	26	154	200
1646	2050-92-2	Dipentylamine	JACMPVXHEARCBO-UHFFFAOYSA-N	C10H23N	1145	15	158	200
1647	824-22-6	4-Methylindan	LNNSODHYZXCEJP-UHFFFAOYSA-N	C10H12	1145	26	135	210
1648	488-23-3	1,2,3,4-Tetramethylbenzene	UOHMMEJUHBCKEE-UHFFFAOYSA-N	C10H14	1145	14	136	200
1649	60212-29-5	2-Undecyne	XZSXEDPHMIFYOS-UHFFFAOYSA-N	C11H20	1146	14	137	200
1650	293-96-9	Cyclodecane	LMGZGXSXHCMSAA-UHFFFAOYSA-N	C10H20	1147	13	141	200
1651	6320-03-2	o-Chlorothiophenol	PWOBDMNCYMQTCE-UHFFFAOYSA-N	C6H5ClS	1147	26	149	210
1652	133-13-1	Diethyl ethylpropanedioate	VQAZCUCWHIIFGE-UHFFFAOYSA-N	C9H16O4	1148	15	189	210
1653	96-11-7	Propane, 1,2,3-tribromo-	FHCLGDLYRUPKAM-UHFFFAOYSA-N	C3H5Br3	1148	14	284	220
1654	693-39-0	1-Nitroheptane	UZONFOPDCXAZND-UHFFFAOYSA-N	C7H15NO2	1150	26	103	190
1655	2173-56-0	Pentyl valerate	FGPPDYNPZTUNIU-UHFFFAOYSA-N	C10H20O2	1150	27	172	200
1656	102-97-6	Benzenemethanamine, N-(1-methylethyl)-	LYBKPDDZTNUNNM-UHFFFAOYSA-N	C10H15N	1150	15	150	200
1657	105-67-9	2,4-Dimethylphenol	KUFFULVDNCHOFZ-UHFFFAOYSA-N	C8H10O	1150	15	124	210
1658	3657-07-6	Butyl trichloroacetate	SECVZLDDYUWJAC-UHFFFAOYSA-N	C6H9Cl3O2	1151	26	121	200
1659	637-27-4	Propanoic acid, phenyl ester	DYUMLJSJISTVPV-UHFFFAOYSA-N	C9H10O2	1151	14	152	210
1660	98-19-1	5-Tert-butyl-m-xylene	FZSPYHREEHYLCB-UHFFFAOYSA-N	C12H18	1151	15	163	210
1661	2385-77-5	(3R)-3,7-Dimethyloct-6-enal	NEHNMFOYXAPHSD-SNVBAGLBSA-N	C10H18O	1152	15	155	210
1662	622-42-4	.alpha.-Nitrotoluene	VLZLOWPYUQHHCG-UHFFFAOYSA-N	C7H7NO2	1152	13	122	230
1663	552-45-4	1-(Chloromethyl)-2-methylbenzene	VQRBXYBBGHOGFT-UHFFFAOYSA-N	C8H9Cl	1152	14	143	200
1664	138-87-4	beta-Terpineol	RUJPNZNXGCHGID-UHFFFAOYSA-N	C10H18O	1153	25	154	210
1665	89-71-4	Methyl 2-methylbenzoate	WVWZECQNFWFVFW-UHFFFAOYSA-N	C9H10O2	1154	14	153	220
1666	624-31-7	Benzene, 1-iodo-4-methyl-	UDHAWRUAECEBHC-UHFFFAOYSA-N	C7H7I	1155	14	220	210
1667	119-64-2	Tetralin	CXWXQJXEFPUFDZ-UHFFFAOYSA-N	C10H12	1155	13	134	210
1668	767-60-2	3-Methylindene	COOKKJGOGWACMY-UHFFFAOYSA-N	C10H10	1155	26	133	200
1669	615-37-2	Benzene, 1-iodo-2-methyl-	RINOYHWVBUKAQE-UHFFFAOYSA-N	C7H7I	1155	14	220	210
1670	637-69-4	Benzene, 1-ethenyl-4-methoxy-	UAJRSHJHFRVGMG-UHFFFAOYSA-N	C9H10O	1156	14	137	200
1671	4685-47-6	3,4-Dimethylanisole	LVUBSVWMOWKPDJ-UHFFFAOYSA-N	C9H12O	1156	14	138	200
1672	589-08-2	N-Methylphenethylamine	SASNBVQSOZSTPD-UHFFFAOYSA-N	C9H13N	1157	14	135	210
1673	144-19-4	2,2,4-Trimethyl-1,3-pentanediol	JCTXKRPTIMZBJT-UHFFFAOYSA-N	C8H18O2	1157	15	145	240
1674	538-68-1	Pentylbenzene	PWATWSYOIIXYMA-UHFFFAOYSA-N	C11H16	1157	15	150	210
1675	100-63-0	Phenylhydrazine	HKOOXMFOFWEVGF-UHFFFAOYSA-N	C6H8N2	1157	27	109	240
1676	116-16-5	Hexachloroacetone	DOJXGHGHTWFZHK-UHFFFAOYSA-N	C3Cl6O	1157	12	266	200
1677	286-20-4	Cyclohexene oxide	ZWAJLVLEBYIOTI-UHFFFAOYSA-N	C6H10O	1158	14	99	130
1678	504-24-5	4-Aminopyridine	NUKYPUAOHBNCPY-UHFFFAOYSA-N	C5H6N2	1158	13	96	270
1679	622-61-7	Benzene, 1-chloro-4-ethoxy-	IXLSVQMYQRAMEW-UHFFFAOYSA-N	C8H9ClO	1158	14	159	210
1680	2473-01-0	1-Chlorononane	RKAMCQVGHFRILV-UHFFFAOYSA-N	C9H19Cl	1159	15	162	200
1681	112-27-6	Triethylene glycol	ZIBGPFATKBEMQZ-UHFFFAOYSA-N	C6H14O4	1160	15	120	280
1682	623-91-6	(2E)-2-Butenedioic acid diethyl ester	IEPRKVQEAMIZSS-AATRIKPKSA-N	C8H12O4	1160	13	174	210
1683	767-59-9	1-Methyl-1H-indene	LRTOHSLOFCWHRF-UHFFFAOYSA-N	C10H10	1160	15	134	200
1684	88-72-2	2-Nitrotoluene	PLAZTCDQAHEYBI-UHFFFAOYSA-N	C7H7NO2	1161	12	139	220
1685	140-82-9	2-[2-(Diethylamino)ethoxy]ethanol	VKBVRNHODPFVHK-UHFFFAOYSA-N	C8H19NO2	1162	14	162	220
1686	104-53-0	3-Phenylpropanal	YGCZTXZTJXYWCO-UHFFFAOYSA-N	C9H10O	1162	13	136	220
1687	14321-27-8	N-Ethylbenzylamine	HVAAHUDGWQAAOJ-UHFFFAOYSA-N	C9H13N	1163	15	136	190
1688	1603-41-4	6-Amino-3-methylpyridine	CMBSSVKZOPZBKW-UHFFFAOYSA-N	C6H8N2	1163	14	110	230
1689	118-93-4	2-Hydroxyacetophenone	JECYUBVRTQDVAT-UHFFFAOYSA-N	C8H8O2	1163	14	138	220
1690	682-01-9	Tetrapropyl orthosilicate	ZQZCOBSUOFHDEE-UHFFFAOYSA-N	C12H28O4Si	1163	15	265	230
1691	1129-47-1	Propanoic acid, 2-methyl-, cyclohexyl ester	IYYXBWAISHVFEX-UHFFFAOYSA-N	C10H18O2	1164	15	127	200
1692	609-72-3	N,N,2-Trimethylaniline	JDEJGVSZUIJWBM-UHFFFAOYSA-N	C9H13N	1165	14	137	190
1693	464-45-9	[(1S)-endo]-(-)-Borneol	DTGKSKDOIYIVQL-QXFUBDJGSA-N	C10H18O	1166	15	155	210
1694	151-10-0	1,3-Dimethoxybenzene	DPZNOMCNRMUKPS-UHFFFAOYSA-N	C8H10O2	1166	15	139	220
1695	1888-71-7	Hexachloropropene	VFDYKPARTDCDCU-UHFFFAOYSA-N	C3Cl6	1166	12	256	210
1696	95-68-1	2,4-Dimethylaniline	CZZZABOKJQXEBO-UHFFFAOYSA-N	C8H11N	1167	15	123	210
1697	612-17-9	1,4-Dihydronaphthalene	FUPIVZHYVSCYLX-UHFFFAOYSA-N	C10H10	1167	15	132	210
1698	513-23-5	4-Methyl-1-(propan-2-yl)bicyclo[3.1.0]hexan-3-ol	DZVXRFMREAADPP-UHFFFAOYSA-N	C10H18O	1168	26	154	210
1699	111-91-1	Bis(2-chloroethoxy)methane	NLXGURFLBLRZRO-UHFFFAOYSA-N	C5H10Cl2O2	1168	15	173	220
1700	1985-57-5	(1,1-Dimethylbutyl)benzene	PIUUDKDOAUICQP-UHFFFAOYSA-N	C12H18	1168	15	163	210
1701	87-62-7	2,6-Dimethylaniline	UFFBMTHBGFGIHF-UHFFFAOYSA-N	C8H11N	1168	15	123	220
1702	150-78-7	Hydroquinone dimethyl ether	OHBQPCCCRFSCAX-UHFFFAOYSA-N	C8H10O2	1168	14	139	210
1703	100-18-5	1,4-Diisopropylbenzene	SPPWGCYEYAMHDT-UHFFFAOYSA-N	C12H18	1168	15	163	210
1704	1126-79-0	Butyl phenyl ether	YFNONBGXNFCTMM-UHFFFAOYSA-N	C10H14O	1169	27	151	210
1705	675-09-2	2H-Pyran-2-one, 4,6-dimethyl-	IXYLIUKQQQXXON-UHFFFAOYSA-N	C7H8O2	1169	15	125	240
1706	620-17-7	3-Ethylphenol	HMNKTRSOROOSPP-UHFFFAOYSA-N	C8H10O	1169	15	124	220
1707	123-07-9	4-Ethylphenol	HXDOZKJGKXYMEW-UHFFFAOYSA-N	C8H10O	1169	15	124	220
1708	140-39-6	4-Tolyl acetate	CDJJKTLOZJAGIZ-UHFFFAOYSA-N	C9H10O2	1169	14	152	210
1709	121-72-2	N,N,3-Trimethylaniline	CWOMTHDOJCARBY-UHFFFAOYSA-N	C9H13N	1169	15	137	210
1710	102-82-9	Tributylamine	IMFACGCPASFAPR-UHFFFAOYSA-N	C12H27N	1169	15	187	220
1711	120-83-2	2,4-Dichlorophenol	HFZWRUODUSTPEG-UHFFFAOYSA-N	C6H4Cl2O	1169	25	167	210
1712	1745-81-9	2-Allylphenol	QIRNGVVZBINFMX-UHFFFAOYSA-N	C9H10O	1170	15	136	220
1713	93-89-0	Ethyl benzoate	MTZQAGJQAFMTAQ-UHFFFAOYSA-N	C9H10O2	1171	15	152	210
1714	24545-81-1	Umbellulone	LTTVJAQLCIHAFV-UHFFFAOYSA-N	C10H14O	1171	15	151	220
1715	95-78-3	2,5-Dimethylaniline	VOWZNBNDMFLQGM-UHFFFAOYSA-N	C8H11N	1171	26	123	210
1716	108-68-9	3,5-Dimethylphenol	TUAMRELNJMMDMT-UHFFFAOYSA-N	C8H10O	1171	26	124	220
1717	4463-33-6	3-Methylveratrole	WMXFNCKPYCAIQW-UHFFFAOYSA-N	C9H12O2	1172	14	154	200
1718	143-08-8	1-Nonanol	ZWRUINPWMLAQRD-UHFFFAOYSA-N	C9H20O	1173	14	127	210
1719	17851-27-3	Benzene, 1-ethyl-2,4,5-trimethyl-	IYFUQKGDILUVJG-UHFFFAOYSA-N	C11H16	1173	15	149	210
1720	89-78-1	dl-Menthol	NOOLISFMXDJSKH-KXUCPTDWSA-N	C10H20O	1174	15	156	210
1721	675-20-7	2-Piperidone	XUWHAWMETYGRKB-UHFFFAOYSA-N	C5H9NO	1174	14	101	260
1722	104-52-9	(3-Chloropropyl)benzene	XZBXAYCCBFTQHH-UHFFFAOYSA-N	C9H11Cl	1175	26	157	220
1723	579-07-7	1-Phenyl-1,2-propanedione	BVQVLAIMHVDZEL-UHFFFAOYSA-N	C9H8O2	1175	12	149	220
1724	541-02-6	Decamethylcyclopentasiloxane	XMSXQFUHVRWGNA-UHFFFAOYSA-N	C10H30O5Si5	1175	14	360	210
1725	505-60-2	Bis-(2-chloroethyl)sulfide	QKSKPIVNLNLAAV-UHFFFAOYSA-N	C4H8Cl2S	1176	26	162	220
1726	108-69-0	3,5-Dimethylaniline	MKARNSWMMBGSHX-UHFFFAOYSA-N	C8H11N	1177	15	123	220
1727	101-41-7	Methyl phenylacetate	CRZQGDNQQAALAY-UHFFFAOYSA-N	C9H10O2	1178	14	152	220
1728	5876-87-9	1,11-Dodecadiene	IYPLTVKTLDQUGG-UHFFFAOYSA-N	C12H22	1179	14	167	210
1729	101-40-6	(+/-) Propylhexedrine	JCRIVQIOJSSCQD-UHFFFAOYSA-N	C10H21N	1179	15	156	200
1730	108-37-2	Benzene, 1-bromo-3-chloro-	JRGGUPZKKTVKOV-UHFFFAOYSA-N	C6H4BrCl	1179	25	195	200
1731	124-07-2	Octanoic acid	WWZKQHOCKIZLMA-UHFFFAOYSA-N	C8H16O2	1180	15	145	240
1732	5395-75-5	3,6-Dithiaoctane	DCXDVGKTBDNYRX-UHFFFAOYSA-N	C6H14S2	1180	14	154	220
1733	766-92-7	Benzyl methyl sulfide	OFQPKKGMNWASPN-UHFFFAOYSA-N	C8H10S	1180	15	141	210
1734	513-02-0	Triisopropyl phosphate	OXFUXNFMHFCELM-UHFFFAOYSA-N	C9H21O4P	1180	26	210	220
1735	526-75-0	2,3-Dimethylphenol	QWBBPBRQALCEIZ-UHFFFAOYSA-N	C8H10O	1180	15	124	220
1736	628-67-1	1,4-Butylene glycol diacetate	XUKSWKGOQKREON-UHFFFAOYSA-N	C8H14O4	1181	13	131	230
1737	2051-31-2	4-?Decanol	DTDMYWXTWWFLGJ-UHFFFAOYNA-N	C10H22O	1182	26	157	210
1738	123-25-1	Diethyl butanedioate	DKMROQRQHGEIOW-UHFFFAOYSA-N	C8H14O4	1182	25	174	220
1739	6031-02-3	2-Phenylhexane	CYBSWFUWEZFKNJ-UHFFFAOYSA-N	C12H18	1182	27	164	210
1740	585-74-0	Ethanone, 1-(3-methylphenyl)-	FSPSELPMWGWDRY-UHFFFAOYSA-N	C9H10O	1182	26	136	220
1741	91-20-3	Naphthalene	UFWIBTONFRDIAS-UHFFFAOYSA-N	C10H8	1182	26	130	220
1742	122-00-9	p-Methylacetophenone	GNKZMNRKLCTJAY-UHFFFAOYSA-N	C9H10O	1183	14	136	230
1743	2243-27-8	Octyl cyanide	PLZZPPHAMDJOSR-UHFFFAOYSA-N	C9H17N	1184	15	140	220
1744	112-15-2	2-(2-Ethoxyethoxy)ethyl acetate	FPZWZCWUIYYYBU-UHFFFAOYSA-N	C8H16O4	1184	14	147	220
1745	3019-20-3	(Isopropylthio)benzene	SNOAHAUUBQMVGW-UHFFFAOYSA-N	C9H12S	1184	25	155	210
1746	6627-74-3	(2,6,6-Trimethylcyclohex-2-en-1-yl)methanol	WFBRXMMODZGJPF-UHFFFAOYNA-N	C10H18O	1184	26	155	220
1747	103-76-4	1-Piperazineethanol	WFCSWCVEJLETKA-UHFFFAOYSA-N	C6H14N2O	1185	14	131	250
1748	140-31-8	1-(2-Aminoethyl)piperazine	IMUDHTPIFIBORV-UHFFFAOYSA-N	C6H15N3	1186	15	130	220
1749	928-80-3	3-Decanone	XJLDYKIEURAVBW-UHFFFAOYSA-N	C10H20O	1187	14	157	200
1750	626-82-4	Hexanoic acid, butyl ester	RPRPDTXKGSIXMD-UHFFFAOYSA-N	C10H20O2	1189	15	172	210
1751	583-78-8	2,5-Dichlorophenol	RANCECPPZPIPNO-UHFFFAOYSA-N	C6H4Cl2O	1189	24	168	210
1752	141-63-9	Dodecamethylpentasiloxane	FBZANXDWQAVSTQ-UHFFFAOYSA-N	C12H36O4Si5	1189	43	374	230
1753	112-41-4	1-Dodecene	CRSBERNSMYQZNG-UHFFFAOYSA-N	C12H24	1190	26	169	210
1754	10482-56-1	(L)-alpha-Terpineol	WUOACPNHFRMFPN-SECBINFHSA-N	C10H18O	1190	25	140	220
1755	622-86-6	(2-Chloroethoxy)benzene	VQUYNUJARXBNPK-UHFFFAOYSA-N	C8H9ClO	1190	14	160	220
1756	104-45-0	4-Propylanisole	KBHWKXNXTURZCD-UHFFFAOYSA-N	C10H14O	1190	26	152	210
1757	765-03-7	1-Dodecyne	ZVDBUOGYYYNMQI-UHFFFAOYSA-N	C12H22	1191	15	165	220
1758	2639-63-6	Hexyl butyrate	XAPCMTMQBXLDBB-UHFFFAOYSA-N	C10H20O2	1192	26	130	210
1759	1007-32-5	1-Phenyl-2-butanone	GKDLTXYXODKDEA-UHFFFAOYSA-N	C10H12O	1192	14	150	230
1760	119-36-8	Methyl salicylate	OSWPMRLSEDHDFF-UHFFFAOYSA-N	C8H8O3	1192	14	154	220
1761	564-94-3	6,6-Dimethylbicyclo[3.1.1]heptane-2-carbaldehyde	OOCLVMCVOWKECB-UHFFFAOYSA-N	C10H14O	1193	15	150	220
1762	93-51-6	2-Methoxy-4-methylphenol	PETRWTHZSKVLRE-UHFFFAOYSA-N	C8H10O2	1193	14	140	220
1763	98-13-5	Trichlorophenylsilane	ORVMIVQULIKXCP-UHFFFAOYSA-N	C6H5Cl3Si	1193	15	218	200
1764	120-82-1	1,2,4-Trichlorobenzene	PBKONEOXTCPAFI-UHFFFAOYSA-N	C6H3Cl3	1193	25	187	210
1765	3132-99-8	3-Bromobenzaldehyde	SUISZCALMBHJQX-UHFFFAOYSA-N	C7H5BrO	1194	25	188	230
1766	515-00-4	Bicyclo[3.1.1]hept-2-ene-2-methanol, 6,6-dimethyl-	RXBQNMWIQKOSCS-UHFFFAOYSA-N	C10H16O	1195	14	153	220
1767	619-01-2	Cyclohexanol, 2-methyl-5-(1-methylethenyl)-	KRCZYMFUWVJCLI-UHFFFAOYSA-N	C10H18O	1195	14	155	220
1768	106-32-1	Ethyl octanoate	YYZUSRORWSJGET-UHFFFAOYSA-N	C10H20O2	1196	15	173	210
1769	615-65-6	2-Chloro-4-methylaniline	XGYLSRFSXKAYCR-UHFFFAOYSA-N	C7H8ClN	1196	15	145	220
1770	496-15-1	Indoline	LPAGFVYQRIESJQ-UHFFFAOYSA-N	C8H9N	1196	26	120	230
1771	95-64-7	3,4-Dimethylaniline	DOLQYFPDPKPQSS-UHFFFAOYSA-N	C8H11N	1196	15	123	230
1772	591-31-1	3-Methoxybenzaldehyde	WMPDAIZRQDCGFH-UHFFFAOYSA-N	C8H8O2	1196	14	138	230
1773	140-67-0	Estragole	ZFMSMUAANRJZFM-UHFFFAOYSA-N	C10H12O	1196	14	149	220
1774	544-02-5	Butane, 1,1'-thiobis[3-methyl-	JWEWNTJADCWFRP-UHFFFAOYSA-N	C10H22S	1197	37	177	210
1775	81-20-9	1,3-Dimethyl-2-nitrobenzene	HDFQKJQEWGVKCQ-UHFFFAOYSA-N	C8H9NO2	1197	15	153	230
1776	3674-13-3	Propanoic acid, 2,3-dibromo-, ethyl ester	OENICUBCLXKLJQ-UHFFFAOYSA-N	C5H8Br2O2	1198	13	263	210
1777	17299-41-1	2-Cyclohexen-1-one, 3,4,4-trimethyl-	LJILDAULEWAKOE-UHFFFAOYSA-N	C9H14O	1198	41	139	220
1778	88-69-7	2-Isopropylphenol	CRBJBYGJVIBWIY-UHFFFAOYSA-N	C9H12O	1199	18	137	210
1779	112-40-3	Dodecane	SNRUBQQJIBEYMU-UHFFFAOYSA-N	C12H26	1200	15	171	220
1780	99-88-7	Cumidine	LRTFPLFDLJYEKT-UHFFFAOYSA-N	C9H13N	1200	12	136	220
1781	102-27-2	N-Ethyl-3-methylaniline	GUYMMHOQXYZMJQ-UHFFFAOYSA-N	C9H13N	1200	27	137	220
1782	78-90-0	1,2-Diaminopropane	AOHJOMMDDJHIJH-UHFFFAOYSA-N	C3H10N2	1201	15	74	120
1783	1570-45-2	4-Pyridinecarboxylic acid, ethyl ester	MCRPKBUFXAKDKI-UHFFFAOYSA-N	C8H9NO2	1201	14	153	220
1784	95-81-8	Benzenamine, 2-chloro-5-methyl-	HPSCXFOQUFPEPE-UHFFFAOYSA-N	C7H8ClN	1201	15	144	230
1785	106-47-8	4-Chloroaniline	QSNSCYSYFYORTR-UHFFFAOYSA-N	C6H6ClN	1201	37	130	230
1786	128-50-7	Bicyclo[3.1.1]hept-2-ene-2-ethanol, 6,6-dimethyl-	ROKSAUSPJGWCSM-UHFFFAOYSA-N	C11H18O	1202	15	167	240
1787	87-59-2	2,3-Xylidine	VVAKEQGKZNKUSU-UHFFFAOYSA-N	C8H11N	1202	15	123	220
1788	98-07-7	Benzotrichloride	XEMRAKSQROQPBR-UHFFFAOYSA-N	C7H5Cl3	1202	25	200	220
1789	108-43-0	3-Chlorophenol	HORNXRXVQWOLPJ-UHFFFAOYSA-N	C6H5ClO	1203	14	132	210
1790	106-48-9	4-Chlorophenol	WXNZTHHGJRFXKQ-UHFFFAOYSA-N	C6H5ClO	1203	12	132	220
1791	527-60-6	2,4,6-Trimethylphenol	BPRYUXCVCCNUFE-UHFFFAOYSA-N	C9H12O	1204	26	138	220
1792	99-91-2	1-(4-Chlorophenyl)ethanone	BUZYGTVTZYSBCU-UHFFFAOYSA-N	C8H7ClO	1204	14	157	230
1793	4676-51-1	Diethyl methylsuccinate	XHLXMRJWRKQMCP-UHFFFAOYNA-N	C9H16O4	1205	25	189	220
1794	89-87-2	1,3-Dimethyl-4-nitrobenzene	BBUPBICWUURTNP-UHFFFAOYSA-N	C8H9NO2	1205	4	152	250
1795	6630-33-7	Benzaldehyde, 2-bromo-	NDOPHXWIAZIXPR-UHFFFAOYSA-N	C7H5BrO	1205	16	188	230
1796	112-31-2	Decanal	KSMVZQYAVGTKIV-UHFFFAOYSA-N	C10H20O	1206	14	156	210
1797	1551-44-6	Butanoic acid, cyclohexyl ester	VZHUBBUZNIULNM-UHFFFAOYSA-N	C10H18O2	1206	15	127	210
1798	99-36-5	Benzoic acid, 3-methyl-, methyl ester	CPXCDEMFNPKOEF-UHFFFAOYSA-N	C9H10O2	1206	28	152	220
1799	87-61-6	1,2,3-Trichlorobenzene	RELMFMZEBKVZJC-UHFFFAOYSA-N	C6H3Cl3	1206	25	187	220
1800	94-70-2	2-Ethoxyaniline	ULHFFAFDSSHFDA-UHFFFAOYSA-N	C8H11NO	1207	14	139	230
1801	3877-19-8	2-Methyl-1,2,3,4-tetrahydronaphthalene	WJRGJANWBCPTLH-UHFFFAOYNA-N	C11H14	1207	26	148	220
1802	877-44-1	1,2,4-Triethylbenzene	WNLWIOJSURYFIB-UHFFFAOYSA-N	C12H18	1207	27	163	220
1803	5779-94-2	2,5-Dimethylbenzaldehyde	SMUVABOERCFKRW-UHFFFAOYSA-N	C9H10O	1208	15	136	220
1804	6739-34-0	Propyl cyclohexanecarboxylate	UBEVLTHYAFYOEU-UHFFFAOYSA-N	C10H18O2	1209	26	171	220
1805	75-47-8	Iodoform	OKJPEAGHQZHRQV-UHFFFAOYSA-N	CHI3	1209	12	395	220
1806	112-14-1	Octyl acetate	YLYBTZIQSIBWLI-UHFFFAOYSA-N	C10H20O2	1210	14	173	210
1807	21777-84-4	2,4-Dimethyl-3-phenylpentane	GKGTVJOYFGUPSA-UHFFFAOYSA-N	C13H20	1212	2	177	220
1808	104-92-7	Benzene, 1-bromo-4-methoxy-	QJPJQTDYNZXKQF-UHFFFAOYSA-N	C7H7BrO	1212	14	190	220
1809	2050-46-6	1,2-Diethoxybenzene	QZYDOKBVZJLQCK-UHFFFAOYSA-N	C10H14O2	1214	14	168	220
1810	99-75-2	Methyl 4-methylbenzoate	QSSJZLPUHJDYKF-UHFFFAOYSA-N	C9H10O2	1215	15	152	220
1811	764-85-2	Nonanoyl chloride	NTQYXUJLILNTFH-UHFFFAOYSA-N	C9H17ClO	1216	14	142	220
1812	19819-98-8	2-Methylphenethyl alcohol	RUGISKODRCWQNE-UHFFFAOYSA-N	C9H12O	1216	15	138	240
1813	583-53-9	1,2-Dibromobenzene	WQONPSCCEXUXTQ-UHFFFAOYSA-N	C6H4Br2	1216	25	240	220
1814	939-48-0	Propan-2-yl benzoate	FEXQDZTYJVXMOS-UHFFFAOYSA-N	C10H12O2	1217	15	166	220
1815	24549-06-2	2-Ethyl-6-methylaniline	JJVKJJNCIILLRP-UHFFFAOYSA-N	C9H13N	1218	15	137	230
1816	5396-38-3	Benzene, 1-(1,1-dimethylethyl)-4-methoxy-	MCUPBIBNSTXCPQ-UHFFFAOYSA-N	C11H16O	1218	15	166	240
1817	103-63-9	Phenethyl bromide	WMPPDTMATNBGJN-UHFFFAOYSA-N	C8H9Br	1219	26	187	220
1818	99-48-9	Carveol	BAVONGHXFVOKBV-UHFFFAOYSA-N	C10H16O	1219	14	153	230
1819	103-11-7	2-Ethylhexyl acrylate	GOXQRTZXKQZDDN-UHFFFAOYSA-N	C11H20O2	1220	15	156	210
1820	102-25-0	1,3,5-Triethylbenzene	WJYMPXJVHNDZHD-UHFFFAOYSA-N	C12H18	1220	14	165	220
1821	589-16-2	4-Ethylaniline	HRXZRAXKKNUKRF-UHFFFAOYSA-N	C8H11N	1221	15	123	220
1822	103-70-8	Formanilide	DYDNPESBYVVLBO-UHFFFAOYSA-N	C7H7NO	1221	14	123	270
1823	89-74-7	1-(2,4-Dimethylphenyl)ethanone	HSDSKVWQTONQBJ-UHFFFAOYSA-N	C10H12O	1221	15	150	230
1824	272-16-2	1,2-Benzisothiazole	CSNIZNHTOVFARY-UHFFFAOYSA-N	C7H5NS	1221	39	137	220
1825	615-41-8	Benzene, 1-chloro-2-iodo-	MPEOPBCQHNWNFB-UHFFFAOYSA-N	C6H4ClI	1221	25	241	230
1826	112-35-6	2-[2-(2-Methoxyethoxy)ethoxy]ethanol	JLGLQAWTXXGVEM-UHFFFAOYSA-N	C7H16O4	1222	14	134	250
1827	120-29-6	Tropine	CYHOMWAPJJPNMW-JIGDXULJSA-N	C8H15NO	1223	26	142	230
1828	95-74-9	3-Chloro-4-methylaniline	RQKFYFNZSHWXAW-UHFFFAOYSA-N	C7H8ClN	1223	15	145	240
1829	644-35-9	2-Propylphenol	LCHYEKKJCUJAKN-UHFFFAOYSA-N	C9H12O	1224	15	138	220
1830	121-73-3	1-Chloro-3-nitrobenzene	KMAQZIILEGKYQZ-UHFFFAOYSA-N	C6H4ClNO2	1224	26	161	240
1831	496-16-2	2,3-Dihydrobenzofuran	HBEDSQVIWPRPAY-UHFFFAOYSA-N	C8H8O	1224	15	122	190
1832	1731-84-6	Methyl n-nonanoate	IJXHLVMUNBOGRR-UHFFFAOYSA-N	C10H20O2	1225	15	174	210
1833	122-99-6	2-Phenoxyethanol	QCDWFXQBSFUVSP-UHFFFAOYSA-N	C8H10O2	1225	13	140	240
1834	2052-15-5	Butyl 4-oxopentanoate	ISBWNEKJSSLXOD-UHFFFAOYSA-N	C9H16O3	1225	14	173	240
1835	95-71-6	Methylhydroquinone	CNHDIAIOKMXOLK-UHFFFAOYSA-N	C7H8O2	1225	14	126	270
1836	16308-92-2	2,4-Dimethylbenzyl alcohol	QUIMJTKRVOBTQN-UHFFFAOYSA-N	C9H12O	1226	15	138	230
1837	1823-91-2	Benzeneacetonitrile, .alpha.-methyl-	NVAOLENBKNECGF-UHFFFAOYSA-N	C9H9N	1227	14	133	230
1838	99-89-8	4-Isopropylphenol	YQUQWHNMBPIWGK-UHFFFAOYSA-N	C9H12O	1227	15	138	230
1839	3140-93-0	2,3-Dibromothiophene	ATRJNSFQBYKFSM-UHFFFAOYSA-N	C4H2Br2S	1227	12	247	220
1840	106-25-2	(2Z)-3,7-Dimethylocta-2,6-dien-1-ol	GLZPCOQZEFWAFX-YFHOEESVSA-N	C10H18O	1228	15	155	220
1841	18309-32-5	Bicyclo[3.1.1]hept-3-en-2-one, 4,6,6-trimethyl-, (1R,5R)-	DCSCXTJOXBUFGB-SFYZADRCSA-N	C10H14O	1228	15	152	230
1842	618-45-1	3-Isopropylphenol	VLJSLTNSFSOYQR-UHFFFAOYSA-N	C9H12O	1228	15	138	230
1843	496-78-6	2,4,5-Trimethylphenol	VXSCPERJHPWROZ-UHFFFAOYSA-N	C9H12O	1228	12	138	230
1844	536-90-3	3-Methoxyaniline	NCBZRJODKRCREW-UHFFFAOYSA-N	C7H9NO	1229	15	125	250
1845	91-19-0	Quinoxaline	XSCHRSMBECNVNS-UHFFFAOYSA-N	C8H6N2	1229	25	133	230
1846	1559-81-5	1-Methyltetraline	APBBTKKLSNPFDP-UHFFFAOYSA-N	C11H14	1229	27	148	220
1847	95-16-9	Benzothiazole	IOJUPLGTWVMSFF-UHFFFAOYSA-N	C7H5NS	1229	25	138	230
1848	6351-10-6	(+/-)-1-Indanol	YIAPLDFPUUJILH-UHFFFAOYNA-N	C9H10O	1230	26	135	220
1849	769-25-5	2,4,6-Trimethylstyrene	PDELBHCVXBSVPJ-UHFFFAOYSA-N	C11H14	1231	14	148	210
1850	87-68-3	Hexachloro-1,3-butadiene	RWNKSTSCBHKHTB-UHFFFAOYSA-N	C4Cl6	1231	12	268	220
1851	2409-52-1	Ethyl itaconate	ZEFVHSWKYCYFFL-UHFFFAOYSA-N	C9H14O4	1232	14	187	230
1852	2550-26-7	Benzylacetone	AKGGYBADQZYZPD-UHFFFAOYSA-N	C10H12O	1232	14	150	230
1853	112-49-2	Triethylene glycol dimethyl ether	YFNKIDBQEZZDLK-UHFFFAOYSA-N	C8H18O4	1232	15	134	220
1854	36701-01-6	Pentanoic acid, 2-furanylmethyl ester	HRYAVTBTUKVHBU-UHFFFAOYSA-N	C10H14O3	1232	25	183	230
1855	7779-80-8	Heptanoic acid, 2-methylpropyl ester	HXJOYVPESRRCDB-UHFFFAOYSA-N	C11H22O2	1233	41	187	210
1856	2393-23-9	Benzenemethanamine, 4-methoxy-	IDPURXSQCKYKIJ-UHFFFAOYSA-N	C8H11NO	1233	12	139	240
1857	494-99-5	Benzene, 1,2-dimethoxy-4-methyl-	GYPMBQZAVBFUIZ-UHFFFAOYSA-N	C9H12O2	1233	4	154	220
1858	877-53-2	Phenol, 2,4-dimethyl-, acetate	BNXJYMYPBQBNSW-UHFFFAOYSA-N	C10H12O2	1234	14	165	230
1859	120-71-8	2-Methoxy-5-methylaniline	WXWCDTXEKCVRRO-UHFFFAOYSA-N	C8H11NO	1234	14	139	240
1860	873-32-5	2-Chlorobenzonitrile	NHWQMJMIYICNBP-UHFFFAOYSA-N	C7H4ClN	1234	25	140	230
1861	150-19-6	3-Methoxyphenol	ASHGTJPOSUFTGB-UHFFFAOYSA-N	C7H8O2	1235	14	126	240
1862	63-75-2	Arecoline	HJJPJSXJAXAIPN-UHFFFAOYSA-N	C8H13NO2	1236	13	157	210
1863	4292-75-5	Hexylcyclohexane	QHWAQXOSHHKCFK-UHFFFAOYSA-N	C12H24	1238	15	169	220
1864	588-67-0	Benzyl butyl ether	MAYUYFCAPVDYBQ-UHFFFAOYSA-N	C11H16O	1238	15	165	220
1865	602-94-8	Pentafluorobenzoic acid	YZERDTREOUSUHF-UHFFFAOYSA-N	C7HF5O2	1238	28	214	220
1866	2416-94-6	2,3,6-Trimethylphenol	QQOMQLYQAXGHSU-UHFFFAOYSA-N	C9H12O	1239	15	138	230
1867	253-82-7	Quinazoline	JWVCLYRUEFBMGU-UHFFFAOYSA-N	C8H6N2	1239	12	132	240
1868	122-03-2	4-Isopropylbenzaldehyde	WTWBUQJHJGUZCY-UHFFFAOYSA-N	C10H12O	1239	14	151	240
1869	877-48-5	2,5-Xylyl acetate	SBOSLJVYJPZJNH-UHFFFAOYSA-N	C10H12O2	1240	14	166	240
1870	1833-51-8	(Chloromethyl)dimethylphenylsilane	RJCTVFQQNCNBHG-UHFFFAOYSA-N	C9H13ClSi	1240	15	184	220
1871	88-73-3	1-Chloro-2-nitrobenzene	BFCFYVKQTRLZHA-UHFFFAOYSA-N	C6H4ClNO2	1241	12	161	250
1872	2344-70-9	4-Phenylbutan-2-ol	GDWRKZLROIFUML-UHFFFAOYSA-N	C10H14O	1241	14	152	240
1873	123-56-8	Succinimide	KZNICNPSHKQLFF-UHFFFAOYSA-N	C4H5NO2	1242	13	101	290
1874	608-28-6	Benzene, 2-iodo-1,3-dimethyl-	QTUGGVBKWIYQSS-UHFFFAOYSA-N	C8H9I	1242	18	234	230
1875	112-50-5	2-[2-(2-Ethoxyethoxy)ethoxy]ethanol	WFSMVVDJSNMRAR-UHFFFAOYSA-N	C8H18O4	1243	14	148	260
1876	645-59-0	Benzenepropanenitrile	ACRWYXSKEHUQDB-UHFFFAOYSA-N	C9H9N	1244	26	133	260
1877	588-96-5	Benzene, 1-bromo-4-ethoxy-	WVUYYXUATWMVIT-UHFFFAOYSA-N	C8H9BrO	1244	14	204	230
1878	770-35-4	1-Phenoxy-2-propanol	IBLKWZIFZMJLFL-UHFFFAOYSA-N	C9H12O2	1246	13	154	240
1879	15570-12-4	Benzenethiol, 3-methoxy-	QMVAZEHZOPDGHA-UHFFFAOYSA-N	C7H8OS	1246	14	143	220
1880	1077-16-3	Benzene, hexyl-	LTEQMZWBSYACLV-UHFFFAOYSA-N	C12H18	1247	26	164	230
1881	618-46-2	Benzoyl chloride, 3-chloro-	WHIHIKVIWVIIER-UHFFFAOYSA-N	C7H4Cl2O	1247	12	179	220
1882	150-76-5	4-Methoxyphenol	NWVVVBRKAWDGAB-UHFFFAOYSA-N	C7H8O2	1248	14	126	240
1883	19393-92-1	1-Bromo-2,6-dichlorobenzene	UWOIDOQAQPUVOH-UHFFFAOYSA-N	C6H3BrCl2	1248	12	231	240
1884	553-86-6	(3H)-Benzofuran-2-one	ACZGCWSMSTYWDQ-UHFFFAOYSA-N	C8H6O2	1249	12	136	250
1885	696-63-9	Benzenethiol, p-methoxy-	NIFAOMSJMGEFTQ-UHFFFAOYSA-N	C7H8OS	1250	14	143	230
1886	553-84-4	Perilla ketone	LVHLZMUFIYAEQB-UHFFFAOYSA-N	C10H14O2	1251	15	167	200
1887	123-11-5	4-Methoxybenzaldehyde	ZRSNZINYAWTAHE-UHFFFAOYSA-N	C8H8O2	1251	12	138	250
1888	874-42-0	2,4-Dichlorobenzaldehyde	YSFBEAASFUWWHU-UHFFFAOYSA-N	C7H4Cl2O	1251	12	179	230
1889	2198-61-0	Hexanoic acid, 3-methylbutyl ester	XVSZRAWFCDHCBP-UHFFFAOYSA-N	C11H22O2	1252	15	171	230
1890	874-79-3	Benzene, (propylthio)- (9CI)	NWYDLOBJQIJDGH-UHFFFAOYSA-N	C9H12S	1252	39	154	220
1891	89-81-6	Piperitone	YSTPAHQEHQSRJD-UHFFFAOYSA-N	C10H16O	1253	24	154	230
1892	106-53-6	Benzenethiol, 4-bromo-	FTBCOQFMQSTCQQ-UHFFFAOYSA-N	C6H5BrS	1253	25	193	230
1893	615-59-8	2,5-Dibromotoluene	QKEZTJYRBHOKHH-UHFFFAOYSA-N	C7H6Br2	1253	26	254	240
1894	576-83-0	2-Bromomesitylene	RRTLQRYOJOSPEA-UHFFFAOYSA-N	C9H11Br	1254	15	202	220
1895	2016-57-1	1-Decanamine	MHZGKXUYDGKKIU-UHFFFAOYSA-N	C10H23N	1255	15	158	220
1896	501-92-8	Chavicol	RGIBXDHONMXTLI-UHFFFAOYSA-N	C9H10O	1255	14	136	240
1897	79-27-6	1,1,2,2-Tetrabromoethane	QXSZNDIIPUOQMB-UHFFFAOYSA-N	C2H2Br4	1255	13	350	240
1898	4904-61-4	1,5,9-Cyclododecatriene	ZOLLIQAKMYWTBR-UHFFFAOYSA-N	C12H18	1256	26	162	240
1899	1122-82-3	Cyclohexane, isothiocyanato-	MZSJGCPBOVTKHR-UHFFFAOYSA-N	C7H11NS	1256	14	144	220
1900	95-79-4	5-Chloro-2-methylaniline	WRZOMWDJOLIVQP-UHFFFAOYSA-N	C7H8ClN	1256	26	144	240
1901	22374-89-6	4-Phenylbutan-2-amine	WECUIGDEWBNQJJ-UHFFFAOYSA-N	C10H15N	1257	15	150	220
1902	115-95-7	Linalyl acetate	UWKAYLJWKGQEPM-UHFFFAOYSA-N	C12H20O2	1257	14	196	220
1903	103-45-7	2-Phenylethyl acetate	MDHYEMXUFSJLGV-UHFFFAOYSA-N	C10H12O2	1258	14	122	230
1904	4175-54-6	1,4-Dimethyl-1,2,3,4-tetrahydronaphthalene	KNQXALMJMHIHQH-UHFFFAOYNA-N	C12H16	1258	12	160	230
1905	475-03-6	1,2,3,4-Tetrahydro-1,1,6-trimethylnaphthalene	LTMQZVLXCLQPCT-UHFFFAOYSA-N	C13H18	1258	15	175	240
1906	579-10-2	Acetamide, N-methyl-N-phenyl-	LMTGCJANOQOGPI-UHFFFAOYSA-N	C9H11NO	1260	14	151	260
1907	645-56-7	4-Propylphenol	KLSLBUSXWBJMEC-UHFFFAOYSA-N	C9H12O	1260	15	138	230
1908	119-65-3	Isoquinoline	AWJUIBRHMBBTKR-UHFFFAOYSA-N	C9H7N	1261	26	131	240
1909	1680-51-9	6-Methyltetralin	IVIDJLLPQYHHLM-UHFFFAOYSA-N	C11H14	1261	14	148	230
1910	88-05-1	2,4,6-Trimethylaniline	KWVPRPSXBZNOHS-UHFFFAOYSA-N	C9H13N	1261	15	137	230
1911	1002-69-3	1-Chlorodecane	ZTEHOZMYMCEYRM-UHFFFAOYSA-N	C10H21Cl	1262	15	176	220
1912	122-63-4	Benzyl propanoate	VHOMAPWVLKRQAZ-UHFFFAOYSA-N	C10H12O2	1262	14	166	220
1913	103-82-2	Phenylacetic acid	WLJVXDMOQOGPHL-UHFFFAOYSA-N	C8H8O2	1262	26	138	270
1914	91-66-7	N,N-Diethylaniline	GGSUCNLOZRCGPQ-UHFFFAOYSA-N	C10H15N	1262	15	151	220
1915	91-21-4	1,2,3,4-Tetrahydroisoquinoline	UWYZHKAOTLEWKK-UHFFFAOYSA-N	C9H11N	1263	26	134	230
1916	495-40-9	Butyrophenone	FFSAXUULYPJSKH-UHFFFAOYSA-N	C10H12O	1263	15	150	230
1917	1985-59-7	1,1-Dimethyl(1,2,3,4-tetrahydronaphthalene)	ABIPNDAVRBMCHV-UHFFFAOYSA-N	C12H16	1263	14	161	220
1918	112-58-3	Hexane, 1,1'-oxybis-	BPIUIOXAFBGMNB-UHFFFAOYSA-N	C12H26O	1264	15	157	220
1919	622-08-2	Ethanol, 2-(phenylmethoxy)-	CUZKCNWZBXLAJX-UHFFFAOYSA-N	C9H12O2	1264	14	154	260
1920	488-17-5	3-Methyl-1,2-benzenediol	PGSWEKYNAOWQDF-UHFFFAOYSA-N	C7H8O2	1264	15	126	240
1921	3964-56-5	4-Bromo-2-chlorophenol	VIBJPUXLAKVICD-UHFFFAOYSA-N	C6H4BrClO	1265	12	213	230
1922	612-16-8	Benzenemethanol, 2-methoxy-	WYLYBQSHRJMURN-UHFFFAOYSA-N	C8H10O2	1266	14	140	250
1923	10500-57-9	5,6,7,8-Tetrahydroquinoline	YQDGQEKUTLYWJU-UHFFFAOYSA-N	C9H11N	1267	15	135	220
1924	3141-26-2	3,4-Dibromothiophene	VGKLVWTVCUDISO-UHFFFAOYSA-N	C4H2Br2S	1267	12	247	220
1925	2524-52-9	Ethyl pyridine-2-carboxylate	FQYYIPZPELSLDK-UHFFFAOYSA-N	C8H9NO2	1269	14	152	240
1926	141-27-5	(2E)-3,7-dimethylocta-2,6-dienal	WTEVQBCEXWBHNA-JXMROGBWSA-N	C10H16O	1270	26	153	230
1927	582-62-7	1-Butanone, 3-methyl-1-phenyl-	HEOVGVNITGAUKL-UHFFFAOYSA-N	C11H14O	1271	15	164	240
1928	87-24-1	Ethyl 2-methylbenzoate	SOUAXOGPALPTTC-UHFFFAOYSA-N	C10H12O2	1272	26	166	230
1929	6012-97-1	Tetrachlorothiophene	WZXXZHONLFRKGG-UHFFFAOYSA-N	C4Cl4S	1272	24	228	230
1930	373-44-4	1,8-Octanediamine	PWGJDPKCLMLPJW-UHFFFAOYSA-N	C8H20N2	1273	15	145	220
1931	112-30-1	1-Decanol	MWKFXSUHUHTGQN-UHFFFAOYSA-N	C10H22O	1273	15	157	230
1932	104-55-2	3-Phenylprop-2-enal	KJPRLNWUNMBNBZ-UHFFFAOYSA-N	C9H8O	1274	17	134	250
1933	4179-19-5	3,5-Dimethoxytoluene	RIZBLVRXRWHLFA-UHFFFAOYSA-N	C9H12O2	1274	14	154	240
1934	5454-28-4	Butyl heptanoate	YPQSPODHFDGVAC-UHFFFAOYSA-N	C11H22O2	1276	26	157	230
1935	5392-40-5	3,7-Dimethyl-2,6-octadienal	WTEVQBCEXWBHNA-UHFFFAOYSA-N	C10H16O	1276	14	153	230
1936	21391-98-0	4-(Propan-2-yl)cyclohex-1-ene-1-carbaldehyde	AEVLWICMAHGAMS-UHFFFAOYNA-N	C10H16O	1276	27	153	220
1937	622-57-1	Benzenamine, N-ethyl-4-methyl-	AASABFUMCBTXRL-UHFFFAOYSA-N	C9H13N	1276	15	137	220
1938	697-82-5	2,3,5-Trimethylphenol	OGRAOKJKVGDSFR-UHFFFAOYSA-N	C9H12O	1276	15	138	230
1939	156-43-4	4-Ethoxyaniline	IMPPGHMHELILKG-UHFFFAOYSA-N	C8H11NO	1277	15	139	250
1940	103-25-3	Benzenepropanoic acid, methyl ester	RPUSRLKKXPQSGP-UHFFFAOYSA-N	C10H12O2	1279	29	165	240
1941	2809-64-5	Naphthalene, 1,2,3,4-tetrahydro-5-methyl-	YXOVIGZJPGLNGM-UHFFFAOYSA-N	C11H14	1279	15	148	230
1942	23708-56-7	Undecan-6-ol	YBIXBBGRHOUVBB-UHFFFAOYSA-N	C11H24O	1281	27	171	230
1943	120-75-2	2-Methylbenzothiazole	DXYYSGDWQCSKKO-UHFFFAOYSA-N	C8H7NS	1281	15	152	240
1944	1012-72-2	p-Di-tert-butylbenzene	OOWNNCMFKFBNOF-UHFFFAOYSA-N	C14H22	1281	27	192	240
1945	2785-89-9	4-Ethyl-2-methoxyphenol	CHWNEIVBYREQRF-UHFFFAOYSA-N	C9H12O2	1282	12	154	240
1946	6971-51-3	3-Methoxybenzyl alcohol	IIGNZLVHOZEOPV-UHFFFAOYSA-N	C8H10O2	1282	14	140	250
1947	2216-87-7	Undecan-3-one	YNMZZHPSYMOGCI-UHFFFAOYSA-N	C11H22O	1283	14	171	230
1948	2082-59-9	valeric anhydride	DUCKXCGALKOSJF-UHFFFAOYSA-N	C10H18O3	1283	15	144	230
1949	628-68-2	Ethanol, 2,2'-oxybis-, diacetate	UBPGILLNMDGSDS-UHFFFAOYSA-N	C8H14O5	1283	14	147	200
1950	532-27-4	2-Chloroacetophenone	IMACFCSSMIZSPP-UHFFFAOYSA-N	C8H7ClO	1283	18	156	250
1951	123-31-9	Hydroquinone	QIGBRXMKCJKVMJ-UHFFFAOYSA-N	C6H6O2	1283	14	112	290
1952	612-22-6	Benzene, 1-ethyl-2-nitro-	PXWYZLWEKCMTEZ-UHFFFAOYSA-N	C8H9NO2	1283	12	152	230
1953	99-51-4	1,2-Dimethyl-4-nitrobenzene	HFZKOYWDLDYELC-UHFFFAOYSA-N	C8H9NO2	1283	15	153	250
1954	583-68-6	Benzenamine, 2-bromo-4-methyl-	UVRRJILIXQAAFK-UHFFFAOYSA-N	C7H8BrN	1283	14	189	240
1955	577-19-5	o-Bromonitrobenzene	ORPVVAKYSXQCJI-UHFFFAOYSA-N	C6H4BrNO2	1284	25	205	260
1956	4180-23-8	(E)-Anethole	RUVINXPYWBROJD-ONEGZZNKSA-N	C10H12O	1284	37	150	230
1957	873-94-9	3,3,5-Trimethylcyclohexanone	POSWICCRDBKBMH-UHFFFAOYSA-N	C9H16O	1285	13	142	190
1958	76-49-3	Bornyl acetate	KGEKLUUHTZCSIP-SQLBVSGCSA-N	C12H20O2	1285	14	197	220
1959	613-69-4	Benzaldehyde, 2-ethoxy-	DUVJMSPTZMCSTQ-UHFFFAOYSA-N	C9H10O2	1285	14	152	250
1960	1975-78-6	Decanenitrile	HBZDPWBWBJMYRY-UHFFFAOYSA-N	C10H19N	1286	14	154	240
1961	94-58-6	1,2-(Methylenedioxy)-4-propylbenzene	MYEIDJPOUKASEC-UHFFFAOYSA-N	C10H12O2	1286	12	166	230
1962	104-46-1	Anethole	RUVINXPYWBROJD-UHFFFAOYSA-N	C10H12O	1286	15	150	240
1963	95-82-9	2,5-Dichloroaniline	AVYGCQXNNJPXSS-UHFFFAOYSA-N	C6H5Cl2N	1286	25	166	250
1964	540-07-8	n-Amyl caproate	WRFZKAGPPQGDDQ-UHFFFAOYSA-N	C11H22O2	1287	14	187	230
1965	2294-71-5	Benzeneacetic acid, .alpha.-ethyl-, methyl ester	PPIQQNDMGXNRFA-UHFFFAOYSA-N	C11H14O2	1287	15	180	230
1966	717-74-8	1,3,5-Triisopropylbenzene	VUMCUSHVMYIRMB-UHFFFAOYSA-N	C15H24	1287	15	206	240
1967	17788-00-0	Phenol, 2,4-dichloro-3-methyl-	GIXSFSVVKULPEK-UHFFFAOYSA-N	C7H6Cl2O	1288	25	181	240
1968	83-33-0	1H-Inden-1-one, 2,3-dihydro-	QNXSIUBBGPHDDE-UHFFFAOYSA-N	C9H8O	1289	14	134	240
1969	87-60-5	3-Chloro-2-methylaniline	ZUVPLKVDZNDZCM-UHFFFAOYSA-N	C7H8ClN	1289	15	145	240
1970	536-60-7	4-Isopropylbenzyl alcohol	OIGWAXDAPKFNCQ-UHFFFAOYSA-N	C10H14O	1289	15	152	250
1971	123-30-8	4-Aminophenol	PLIKAWJENQZMHA-UHFFFAOYSA-N	C6H7NO	1290	25	111	280
1972	105-13-5	(4-Methoxyphenyl)methanol	MSHFRERJPWKJFX-UHFFFAOYSA-N	C8H10O2	1290	14	140	260
1973	2437-56-1	1-Tridecene	VQOXUMQBYILCKR-UHFFFAOYSA-N	C13H26	1292	14	183	230
1974	2859-67-8	3-(3-Pyridyl)-1-propanol	ZUGAIMFLQLPTKB-UHFFFAOYSA-N	C8H11NO	1292	14	138	280
1975	137-17-7	2,4,5-Trimethylaniline	BMIPMKQAAJKBKP-UHFFFAOYSA-N	C9H13N	1292	15	137	230
1976	112-12-9	2-Undecanone	KYWIYKKSMDLRDC-UHFFFAOYSA-N	C11H22O	1294	15	171	230
1977	452-86-8	4-Methylcatechol	ZBCATMYQYDCTIZ-UHFFFAOYSA-N	C7H8O2	1294	14	126	250
1978	89-48-5	dl-Menthyl acetate	XHXUANMFYXWVNG-GMUICDJXNA-N	C12H22O2	1295	15	156	230
1979	23617-71-2	Methyl 2,4-dimethylbenzoate	QQCLNRPRQRDMCK-UHFFFAOYSA-N	C10H12O2	1295	69	166	230
1980	98-54-4	4-tert-Butylphenol	QHPQWRBYOIRBIT-UHFFFAOYSA-N	C10H14O	1295	14	152	240
1981	5870-93-9	Heptyl butyrate	JPQHLIYIQARLQM-UHFFFAOYSA-N	C11H22O2	1296	26	144	230
1982	585-34-2	3-tert-Butylphenol	CYEKUDPFXBLGHH-UHFFFAOYSA-N	C10H14O	1296	15	152	240
1983	94-08-6	Ethyl 4-methylbenzoate	NWPWRAWAUYIELB-UHFFFAOYSA-N	C10H12O2	1297	14	166	230
1984	83-42-1	1-Chloro-2-methyl-3-nitrobenzene	XCSNRORTQRKCHB-UHFFFAOYSA-N	C7H6ClNO2	1297	15	174	240
1985	91-57-6	2-Methylnaphthalene	QIMMUPPBPVKWKM-UHFFFAOYSA-N	C11H10	1298	26	144	240
1986	499-75-2	Isopropyl-o-cresol	RECUKUPTGUEGMW-UHFFFAOYSA-N	C10H14O	1299	18	151	240
1987	629-50-5	Tridecane	IIYFAKIEWZDVMP-UHFFFAOYSA-N	C13H28	1300	26	185	240
1988	1126-78-9	N-Butylaniline	VSHTWPWTCXQLQN-UHFFFAOYSA-N	C10H15N	1300	15	150	240
1989	586-37-8	3-Methoxyacetophenone	BAYUSCHCCGXLAY-UHFFFAOYSA-N	C9H10O2	1300	14	152	240
1990	553-82-2	Benzene, 2,4-dichloro-1-methoxy-	CICQUFBZCADHHX-UHFFFAOYSA-N	C7H6Cl2O	1300	29	180	230
1991	583-55-1	Benzene, 1-bromo-2-iodo-	OIRHKGBNGGSCGS-UHFFFAOYSA-N	C6H4BrI	1300	12	286	260
1992	615-62-3	Phenol, 3-chloro-4-methyl-	VQZRLBWPEHFGCD-UHFFFAOYSA-N	C7H7ClO	1301	13	145	230
1993	1885-38-7	(2E)-3-Phenylprop-2-enenitrile	ZWKNLRXFUTWSOY-QPJJXVBHSA-N	C9H7N	1301	25	131	260
1994	142-60-9	Propanoic acid, octyl ester	CEQGYPPMTKWBIU-UHFFFAOYSA-N	C11H22O2	1302	27	157	230
1995	92-51-3	1,1'-Bicyclohexyl	WVIIMZNLDWSIRH-UHFFFAOYSA-N	C12H22	1302	14	168	240
1996	1074-11-9	(1,2-Dichloroethyl)benzene	GCXHSBQTVXCWBK-UHFFFAOYNA-N	C8H8Cl2	1303	26	179	230
1997	89-59-8	Benzene, 4-chloro-1-methyl-2-nitro-	SQFLFRQWPBEDHM-UHFFFAOYSA-N	C7H6ClNO2	1303	26	174	240
1998	6125-24-2	(2-Nitroethyl)benzene	XAWCLWKTUKMCMO-UHFFFAOYSA-N	C8H9NO2	1304	26	151	250
1999	13065-07-1	2,7-Dimethyl-1,2,3,4-tetrahydronaphthalene	SOAPJKOPHBEWOH-UHFFFAOYNA-N	C12H16	1304	26	162	240
[truncated: 710 more rows]

## Sheet: LD50(Oral, Mouse)
ID	CAS	Name	InChI key	Formula	RI	min(m/z)	max(m/z)	log (LD50) (mM·mM-1)
1	79-38-9	Chlorotrifluoroethylene	UUAGAQFQZIEFAH-UHFFFAOYSA-N	C2ClF3	294	2	119	0.4
2	74-90-8	Hydrogen cyanide	LELOWRISYMNNSU-UHFFFAOYSA-N	CHN	300	12	29	-0.9
3	67-56-1	Methanol	OKKJLVBELUTLKV-UHFFFAOYSA-N	CH4O	354	2	34	2.4
4	75-07-0	Acetaldehyde	IKHGUXGNUITLKF-UHFFFAOYSA-N	C2H4O	404	12	45	1.3
5	64-17-5	Ethanol	LFQSCWFLJHTTHZ-UHFFFAOYSA-N	C2H6O	427	12	47	1.9
6	124-40-3	Dimethylamine	ROSDSFDQCJNGOL-UHFFFAOYSA-N	C2H7N	430	13	46	0.8
7	75-89-8	2,2,2-Trifluoroethanol	RHQDFWAXVIIEBN-UHFFFAOYSA-N	C2H3F3O	441	12	100	0.6
8	75-05-8	Acetonitrile	WEVYAHXRMPXWCK-UHFFFAOYSA-N	C2H3N	444	12	42	0.8
9	107-02-8	Acrolein	HGINCPLSRVDWNT-UHFFFAOYSA-N	C3H4O	456	13	57	-0.6
10	78-80-8	1-Buten-3-yne, 2-methyl-	BOFLDKIFLIFLJA-UHFFFAOYSA-N	C5H6	457	12	68	0.7
11	107-11-9	Allylamine	VVJKKWFAADXIJK-UHFFFAOYSA-N	C3H7N	463	12	58	0
12	75-31-0	Isopropylamine	JJWLVOIRVHMVIS-UHFFFAOYSA-N	C3H9N	477	14	60	1.6
13	75-29-6	2-Chloropropane	ULYZAYCEDJDHCC-UHFFFAOYSA-N	C3H7Cl	480	13	81	1.2
14	67-64-1	Acetone	CSCPPACGZOOCGX-UHFFFAOYSA-N	C3H6O	486	13	59	1.7
15	67-63-0	Isopropanol	KFZMGEQAYNKOFK-UHFFFAOYSA-N	C3H8O	486	14	60	1.8
16	927-80-0	Ether, ethyl ethynyl	WMYNMYVRWWCRPS-UHFFFAOYSA-N	C4H6O	498	25	70	1.5
17	107-05-1	Allyl chloride	OSDWBNJEKMUWAV-UHFFFAOYSA-N	C3H5Cl	498	12	79	0.7
18	624-83-9	Methyl isocyanate	HAMGRBXTJNITHG-UHFFFAOYSA-N	C2H3NO	502	12	59	0.3
19	75-52-5	Nitromethane	LYGJENNIWJXYER-UHFFFAOYSA-N	CH3NO2	506	12	62	1.2
20	75-35-4	1,1-Dichloroethylene	LGXVIGDEPROXKC-UHFFFAOYSA-N	C2H2Cl2	521	12	100	0.3
21	542-92-7	1,3-Cyclopentadiene	ZSWFCLXCOIISFI-UHFFFAOYSA-N	C5H6	523	12	69	1.1
22	64-18-6	Formic acid	BDAGIHXWWSANSR-UHFFFAOYSA-N	CH2O2	526	12	48	1.2
23	57-14-7	1,1-Dimethylhydrazine	RHUYHJGZWVXEHW-UHFFFAOYSA-N	C2H8N2	527	12	61	0.4
24	75-09-2	Dichloromethane	YMWUJEATGCHHMB-UHFFFAOYSA-N	CH2Cl2	528	12	88	1
25	107-12-0	Propionitrile	FVSKHRXBFJPNKK-UHFFFAOYSA-N	C3H5N	530	12	57	-0.2
26	115-19-5	2-Methyl-3-butyn-2-ol	CEBKHWWANWSNTI-UHFFFAOYSA-N	C5H8O	541	24	84	0.8
27	924-43-6	Nitrous acid, 1-methylpropyl ester	NFGNZNFBQAGBJA-UHFFFAOYSA-N	C4H9NO2	542	41	104	0.6
28	598-58-3	Methyl nitrate	LRMHVVPPGGOAJQ-UHFFFAOYSA-N	CH3NO3	548	2	77	1.4
29	75-15-0	Carbon disulfide	QGJOPFRUJISHPQ-UHFFFAOYSA-N	CS2	549	12	80	1.6
30	109-89-7	Diethylamine	HPNMFZURTQLUMO-UHFFFAOYSA-N	C4H11N	551	14	74	0.8
31	1838-59-1	Formic acid, 2-propenyl ester	ZHHZHHSFKCANOC-UHFFFAOYSA-N	C4H6O2	554	12	86	0
32	126-99-8	Chloroprene	YACLQRRMGMJLJV-UHFFFAOYSA-N	C4H5Cl	557	12	91	0.2
33	107-19-7	Propargyl alcohol	TVDSBUOJIPERQY-UHFFFAOYSA-N	C3H4O	559	12	57	0
34	110-74-7	Formic acid, propyl ester	KFNNIILCVOLYIR-UHFFFAOYSA-N	C4H8O2	571	14	88	1.6
35	96-33-3	Methyl acrylate	BAPJBEWLBFYGME-UHFFFAOYSA-N	C4H6O2	571	13	87	1
36	78-94-4	Methyl vinyl ketone	FUSUHKVFWTUUBE-UHFFFAOYSA-N	C4H6O	576	12	72	-0.5
37	79-22-1	Methyl chlorocarbonate	XMJHPCRAQCTCFT-UHFFFAOYSA-N	C2H3ClO2	576	12	96	-0.1
38	74-97-5	Bromochloromethane	JPOXNPPZZKNXOV-UHFFFAOYSA-N	CH2BrCl	577	12	133	1.5
39	7318-67-4	(Z)-1,4-hexadiene	PRBHEGAFLDMLAL-XQRVVYSFSA-N	C6H10	588	14	83	0.3
40	646-06-0	1,3-Dioxolane	WNXJIVFYUVYPPR-UHFFFAOYSA-N	C3H6O2	588	12	75	1.6
41	79-24-3	Nitroethane	MCSAJNNLRCFZED-UHFFFAOYSA-N	C2H5NO2	590	12	60	1.1
42	420-12-2	Ethylene sulfide	VOVUARRWDCVURC-UHFFFAOYSA-N	C2H4S	598	12	62	-0.2
43	513-37-1	2,2-Dimethylvinyl chloride	KWISWUFGPUHDRY-UHFFFAOYSA-N	C4H7Cl	601	12	93	1.5
44	126-98-7	Methacrylonitrile	GYCMBHHDWRMZGG-UHFFFAOYSA-N	C4H5N	603	12	69	-0.6
45	107-14-2	Chloroacetonitrile	RENMDAKOXSCIGH-UHFFFAOYSA-N	C2H2ClN	606	12	78	0.3
46	544-16-1	N-Butylnitrite	JQJPBYFTQAANLE-UHFFFAOYSA-N	C4H9NO2	608	15	104	0.2
47	109-73-9	Butylamine	HQABUPZFAYXKJW-UHFFFAOYSA-N	C4H11N	610	14	74	0.8
48	107-15-3	Ethylenediamine	PIICEJLVQHRZGT-UHFFFAOYSA-N	C2H8N2	612	13	61	1.2
49	141-78-6	Ethyl acetate	XEKOWRVHYACXOJ-UHFFFAOYSA-N	C4H8O2	612	14	90	1.7
50	110-71-4	Ethylene glycol dimethyl ether	XTHFKEDIFFGKHM-UHFFFAOYSA-N	C4H10O2	612	14	91	1.6
51	67-66-3	Chloroform	HEDRZPFGACZZDS-UHFFFAOYSA-N	CHCl3	615	12	124	-0.5
52	616-38-6	Dimethyl carbonate	IEJIGPNLZYLLBP-UHFFFAOYSA-N	C3H6O3	620	12	91	1.8
53	79-04-9	Chloroacetyl chloride	VGCXGMAHQTYDJK-UHFFFAOYSA-N	C2H2Cl2O	622	12	114	0.3
54	497-26-7	2-Methyl-1,3-dioxolane	HTWIZMNMTWYQRN-UHFFFAOYSA-N	C4H8O2	623	26	88	1.6
55	109-86-4	2-Methoxyethanol	XNWFRZJHXBZDAG-UHFFFAOYSA-N	C3H8O2	624	13	77	1.5
56	78-82-0	2-Methylpropanenitrile	LRDFRRGEGBBSRN-UHFFFAOYSA-N	C4H7N	626	13	70	-0.4
57	554-12-1	Methyl propanoate	RJUFJBKOKNCXHH-UHFFFAOYSA-N	C4H8O2	627	13	90	1.6
58	4170-30-3	Crotonaldehyde	MLUCVPSAIODCQM-UHFFFAOYSA-N	C4H6O	629	12	72	0.2
59	141-43-5	Ethanolamine	HZAXFHJVJLSVMW-UHFFFAOYSA-N	C2H7NO	630	13	62	1.1
60	109-74-0	Butanenitrile	KVNRLNFWIYMESJ-UHFFFAOYSA-N	C4H7N	633	12	70	-0.4
61	107-07-3	2-Chloroethanol	SZIFAVKTNFCBPC-UHFFFAOYSA-N	C2H5ClO	635	13	82	0
62	71-55-6	1,1,1-Trichloroethane	UOCLXMDMGBRAIB-UHFFFAOYSA-N	C2H3Cl3	641	12	123	1.7
63	540-73-8	1,2-Dimethylhydrazine	DIIIISSCIXVANO-UHFFFAOYSA-N	C2H8N2	645	13	61	-0.2
64	123-73-9	(E)-Crotonaldehyde	MLUCVPSAIODCQM-NSCUHMNNSA-N	C4H6O	647	25	72	0.5
65	627-51-0	Divinyl sulfide	UIYCHXAGWOYNNA-UHFFFAOYSA-N	C4H6S	647	25	88	0.1
66	140-88-5	Ethyl acrylate	JIGUQPWFLRLWPJ-UHFFFAOYSA-N	C5H8O2	648	13	101	1.3
67	590-86-3	3-Methylbutanal	YGHRJJRRZDOVPD-UHFFFAOYSA-N	C5H10O	652	13	87	1.7
68	71-43-2	Benzene	UHOVQNZJYSORNB-UHFFFAOYSA-N	C6H6	654	15	79	1.8
69	563-80-4	3-Methyl-2-butanone	SYBYTAAJFKOIEJ-UHFFFAOYSA-N	C5H10O	657	13	87	1.5
70	124-02-7	Diallylamine	DYUWTXWIYMHBQS-UHFFFAOYSA-N	C6H11N	660	14	98	0.6
71	107-98-2	1-Methoxy-2-propanol	ARXJGSRGQADJSQ-UHFFFAOYSA-N	C4H10O2	661	14	90	2.1
72	77-75-8	3-Methyl-1-pentyn-3-ol	QXLPXWSKPNOQLE-UHFFFAOYSA-N	C6H10O	662	13	98	0.7
73	4786-20-3	2-Butenenitrile	NKKMVIVFRUYPLQ-UHFFFAOYSA-N	C4H5N	664	12	68	0.8
74	108-03-2	1-Nitropropane	JSZOAYXJRCEYSX-UHFFFAOYSA-N	C3H7NO2	667	12	73	1
75	110-82-7	Cyclohexane	XDTMQSROBMDMFD-UHFFFAOYSA-N	C6H12	667	15	86	1
76	5076-19-7	2,2,3-Trimethyloxirane	QPBYBLZYMNWGMO-UHFFFAOYSA-N	C5H10O	668	26	86	1.5
77	591-87-7	Allyl acetate	FWZUNOYOVVKUNF-UHFFFAOYSA-N	C5H8O2	672	12	100	0.2
78	627-09-8	2-Propyn-1-ol, acetate	RIZZXCJMFIGMON-UHFFFAOYSA-N	C5H6O2	672	12	83	0.7
79	123-91-1	1,4-Dioxane	RYHBNJHYFVUHQT-UHFFFAOYSA-N	C4H8O2	675	12	90	1.8
80	75-97-8	3,3-Dimethyl-2-butanone	PJGSXYOJTGTZAV-UHFFFAOYSA-N	C6H12O	678	14	101	1.2
81	121-44-8	Triethylamine	ZMANZCXQSJIPKH-UHFFFAOYSA-N	C6H15N	679	15	102	0.7
82	123-75-1	Pyrrolidine	RWRDLPDLKQPQOW-UHFFFAOYSA-N	C4H9N	680	13	72	0.8
83	76-12-0	1,2-Difluoro-1,1,2,2-tetrachloroethane	UGCSPKPEHQEOSR-UHFFFAOYSA-N	C2Cl4F2	681	12	206	0.6
84	110-46-3	3-Methylbutyl nitrite	OWFXIOWLTKNBAP-UHFFFAOYSA-N	C5H11NO2	682	14	87	0.9
85	78-95-5	1-Chloropropan-2-one	BULLHNJGPPOUOX-UHFFFAOYSA-N	C3H5ClO	683	12	95	0.1
86	107-87-9	2-Pentanone	XNLICIUVMPYHGG-UHFFFAOYSA-N	C5H10O	685	14	88	1.3
87	999-97-3	Hexamethyldisilazane	FFUAGWLWBBFQJT-UHFFFAOYSA-N	C6H19NSi2	686	15	163	0.7
88	1071-73-4	Acetopropyl alcohol	JSHPTIGHEWEXRW-UHFFFAOYSA-N	C5H10O2	687	13	87	1.3
89	96-22-0	3-Pentanone	FDPIMTJIUBPUKL-UHFFFAOYSA-N	C5H10O	688	14	87	1.6
90	3018-12-0	Dichloroacetonitrile	STZZWJCGRKXEFF-UHFFFAOYSA-N	C2HCl2N	693	12	113	0.4
91	302-17-0	Chloral hydrate	RNFNDJAIBTYOQL-UHFFFAOYSA-N	C2H3Cl3O2	698	12	150	0.8
92	110-62-3	Pentanal	HGBOYTHUEUWSSQ-UHFFFAOYSA-N	C5H10O	699	27	87	1.9
93	79-01-6	Trichloroethylene	XSTXAVWGXDQKEL-UHFFFAOYSA-N	C2HCl3	700	12	136	1.3
94	1192-22-9	3-Ethyl-2,2-dimethyloxirane	OZVWXRGXOYUQEJ-UHFFFAOYNA-N	C6H12O	701	26	100	1.5
95	107-21-1	Ethylene glycol	LYCAIKOWRPUZTN-UHFFFAOYSA-N	C2H6O2	702	14	63	1.9
96	75-27-4	Bromodichloromethane	FMWLUWPQPKEARP-UHFFFAOYSA-N	CHBrCl2	706	12	166	0.4
97	513-88-2	1,1-Dichloropropanone	CSVFWMMPUJDVKH-UHFFFAOYSA-N	C3H4Cl2O	707	25	128	0.3
98	109-60-4	Propyl acetate	YKYONYBAUNKHLG-UHFFFAOYSA-N	C5H10O2	708	14	87	1.9
99	110-80-5	2-Ethoxyethanol	ZNQVEEAIQZEUHB-UHFFFAOYSA-N	C4H10O2	708	13	91	1.4
100	96-34-4	Methyl chloroacetate	QABLOFMHHSOFRJ-UHFFFAOYSA-N	C3H5ClO2	708	12	110	0.3
101	80-62-6	Methyl methacrylate	VVQNEPGJFQJSBK-UHFFFAOYSA-N	C5H8O2	714	14	102	1.6
102	109-79-5	1-Butanethiol	WQAQPCDUOCURKW-UHFFFAOYSA-N	C4H10S	717	12	93	1.5
103	107-08-4	1-Iodopropane	PVWOIHVRPOBWPI-UHFFFAOYSA-N	C3H7I	719	12	171	1
104	60-24-2	2-Mercaptoethanol	DGVVWUTYPXICAM-UHFFFAOYSA-N	C2H6OS	723	14	80	0.4
105	109-61-5	Propyl chloroformate	QQKDTTWZXHEGAQ-UHFFFAOYSA-N	C4H7ClO2	724	14	121	0.7
106	106-89-8	Epichlorohydrin	BRLQWZUYTZBJKN-UHFFFAOYSA-N	C3H5ClO	725	12	94	0.3
107	108-87-2	Methylcyclohexane	UAEPNZWRGJTJPN-UHFFFAOYSA-N	C7H14	728	15	100	1.4
108	2937-50-0	Allyl chloroformate	CAEWJEXPFKNBQL-UHFFFAOYSA-N	C4H5ClO2	730	12	120	0.2
109	625-28-5	Isovaleronitrile	QHDRKFYEGYYIIK-UHFFFAOYSA-N	C5H9N	731	13	82	0.4
110	556-61-6	Methyl isothiocyanate	LGDSHSYDSCRFAB-UHFFFAOYSA-N	C2H3NS	733	12	76	0.1
111	110-59-8	Valeronitrile	RFFFKMOABOFIDF-UHFFFAOYSA-N	C5H9N	738	13	84	0.4
112	57-55-6	1,2-Propylene glycol	DNIAPMSPPWPWGF-UHFFFAOYSA-N	C3H8O2	740	14	76	2.5
113	60-35-5	Acetamide	DLFVBJFMPXGRIB-UHFFFAOYSA-N	C2H5NO	742	14	61	2.3
114	110-86-1	Pyridine	JUJWROOIHBZHMG-UHFFFAOYSA-N	C5H5N	746	25	81	1.3
115	110-67-8	3-Methoxypropionitrile	OOWFYDWAMOKVSF-UHFFFAOYSA-N	C4H7NO	750	12	85	1.6
116	542-76-7	3-Chloropropionitrile	GNHMRTZZNHZDDM-UHFFFAOYSA-N	C3H4ClN	754	12	92	-1
117	110-49-6	2-Methoxyethyl acetate	XLLIQLLCWZCATF-UHFFFAOYSA-N	C5H10O3	757	14	89	1.4
118	123-15-9	2-Methylpentanal	FTZILAQGHINQQR-UHFFFAOYSA-N	C6H12O	759	14	100	1.5
119	71-41-0	1-Pentanol	AMQJEAYHLZJPGS-UHFFFAOYSA-N	C5H12O	765	14	87	0.4
120	109-59-1	2-Isopropoxyethanol	HCGFUIQPSOCUHI-UHFFFAOYSA-N	C5H12O2	768	14	103	1.7
121	760-23-6	3,4-Dichloro-1-butene	XVEASTGLHPVZNA-UHFFFAOYSA-N	C4H6Cl2	769	12	128	0.8
122	544-25-2	1,3,5-Cycloheptatriene	CHVJITGCYZJHLR-UHFFFAOYSA-N	C7H8	772	15	94	0.3
123	123-54-6	2,4-Pentanedione	YRKCREAYFQTBPV-UHFFFAOYSA-N	C5H8O2	783	2	102	1
124	68-12-2	N,N-Dimethylformamide	ZMXDDKWLCZADIW-UHFFFAOYSA-N	C3H7NO	783	13	74	1.6
125	79-10-7	Acrylic acid	NIXOWILDQLNWCW-UHFFFAOYSA-N	C3H4O2	784	13	74	1.5
126	109-02-4	4-Methylmorpholine	SJRJJKPEHAURKC-UHFFFAOYSA-N	C5H11NO	787	12	103	1.3
127	141-79-7	4-Methylpent-3-en-2-one	SHOJXDKTYKFBRD-UHFFFAOYSA-N	C6H10O	798	14	100	0.9
128	1871-57-4	3-Chloro-2-chloromethyl-1-propene	XJFZOSUFGSANIF-UHFFFAOYSA-N	C4H6Cl2	799	14	128	0.3
129	66-25-1	Hexanal	JARKCYVAAOWBJS-UHFFFAOYSA-N	C6H12O	800	14	100	1.9
130	124-48-1	Chlorodibromomethane	GATVIKZLVQHOMN-UHFFFAOYSA-N	CHBr2Cl	800	12	212	0.6
131	123-39-7	N-Methylformamide	ATHHXGZTWNVVOU-UHFFFAOYSA-N	C2H5NO	809	15	60	1.6
132	29772-54-1	Propylamine, 1,1,2,2-tetramethyl-, hydrochloride	FGALPHNSQJNSNG-UHFFFAOYSA-N	C7H17N	810	12	115	0.9
133	123-86-4	Butyl acetate	DKPFZGUDAPQIHT-UHFFFAOYSA-N	C6H12O2	812	14	115	1.7
134	127-18-4	Tetrachloroethylene	CYTYCFOTNPOANT-UHFFFAOYSA-N	C2Cl4	814	12	172	1.7
135	109-77-3	Propanedinitrile	CUONGYYJJVDODC-UHFFFAOYSA-N	C3H2N2	815	12	67	-0.5
136	2807-30-9	2-Propoxyethanol	YEYKMVJDLWJFOA-UHFFFAOYSA-N	C5H12O2	816	14	105	1.2
137	109-06-8	2-Methylpyridine	BSKHPKMHTQYZBB-UHFFFAOYSA-N	C6H7N	818	14	95	0.9
138	597-96-6	3-Hexanol, 3-methyl-	KYWJZCSJMOILIZ-UHFFFAOYSA-N	C7H16O	827	13	102	0.8
139	627-70-3	Acetazine	PFLUPZGCTVGDLV-UHFFFAOYSA-N	C6H12N2	828	12	114	0.3
140	124-63-0	Methanesulfonyl chloride	QARBMVPHQWIHKH-UHFFFAOYSA-N	CH3ClO2S	828	12	116	0.2
141	1679-07-8	Cyclopentanethiol	WVDYBOADDMMFIY-UHFFFAOYSA-N	C5H10S	829	15	105	1.4
142	108-31-6	2,5-Furandione	FPYJFEHAWHCUMM-UHFFFAOYSA-N	C4H2O3	830	12	100	0.7
143	105-30-6	2-Methyl-1-pentanol	PFNHSEQQEPMLNI-UHFFFAOYSA-N	C6H14O	831	15	85	1.5
144	98-01-1	Furfural	HYBBIBNJHNGZAN-UHFFFAOYSA-N	C5H4O2	833	12	98	0.6
145	542-58-5	beta-Chloroethyl acetate	VIRWKAJWTKAIMA-UHFFFAOYSA-N	C4H7ClO2	835	14	88	0.3
146	106-63-8	Isobutyl acrylate	CFVWNXQPGQOHRJ-UHFFFAOYSA-N	C7H12O2	836	15	113	1.7
147	123-42-2	Diacetone alcohol	SWXVUIWOUIDPGS-UHFFFAOYSA-N	C6H12O2	838	25	103	1.5
148	50-21-5	Lactic acid	JVTAAEKCZFNVCJ-UHFFFAOYSA-N	C3H6O3	838	13	91	1.7
149	105-39-5	Ethyl chloroacetate	VEUUMBGHMNQHGO-UHFFFAOYSA-N	C4H7ClO2	839	12	124	0.5
150	540-63-6	Ethane-1,2-dithiol	VYMPLPIFKRHAAC-UHFFFAOYSA-N	C2H6S2	844	12	98	0.6
151	78-75-1	Propane, 1,2-dibromo-	XFNJYAKDBJUJAJ-UHFFFAOYSA-N	C3H6Br2	849	13	204	0.5
152	76-09-5	2,3-Butanediol, 2,3-dimethyl-	IVDFJHOHABJVEH-UHFFFAOYSA-N	C6H14O2	850	14	104	1.5
153	110-85-0	Piperazine	GLUUGHFHXGJENI-UHFFFAOYSA-N	C4H10N2	852	14	87	0.8
154	77-78-1	Dimethyl sulfate	VAYGXNSJCAHWJZ-UHFFFAOYSA-N	C2H6O4S	853	12	128	0
155	6728-26-3	(2E)-2-Hexenal	MBDOYVRWFFCFHM-SNAWJCMRSA-N	C6H10O	854	13	100	0.8
156	3252-43-5	Dibromoacetonitrile	NDSBDLSWTGLNQA-UHFFFAOYSA-N	C2HBr2N	860	12	202	0.2
157	628-20-6	4-Chlorobutyronitrile	ZFCFBWSVQWGOJJ-UHFFFAOYSA-N	C4H6ClN	862	12	104	-0.3
158	110-12-3	5-Methyl-2-hexanone	FFWSICBKRCICMR-UHFFFAOYSA-N	C7H14O	862	13	115	1.3
159	108-91-8	Cyclohexylamine	PAFZNILMFXTMIY-UHFFFAOYSA-N	C6H13N	863	14	100	0.4
160	111-27-3	1-Hexanol	ZSIAUFGUXNUGDI-UHFFFAOYSA-N	C6H14O	868	14	102	1.3
161	534-07-6	1,3-Dichloropropanone	SUNMBRGCANLOEG-UHFFFAOYSA-N	C3H4Cl2O	868	12	130	-0.8
162	98-56-6	1-Chloro-4-(trifluoromethyl)benzene	QULYNCCPRWKEMF-UHFFFAOYSA-N	C7H4ClF3	868	14	184	1.8
163	106-92-3	Allyl glycidyl ether	LSWYGACWGAICNM-UHFFFAOYSA-N	C6H10O2	869	12	115	0.5
164	109-70-6	1-Bromo-3-chloropropane	MFESCIUQSIBMSM-UHFFFAOYSA-N	C3H6BrCl	869	14	161	0.9
165	630-20-6	1,1,1,2-Tetrachloroethane	QVLAWKAXOMEXPM-UHFFFAOYSA-N	C2H2Cl4	869	12	137	1
166	109-09-1	2-Chloropyridine	OKDGRDCXVWSXDC-UHFFFAOYSA-N	C5H4ClN	870	12	116	0
167	28588-74-1	2-Methyl-3-furanthiol	RUYNUXHHUVUINQ-UHFFFAOYSA-N	C5H6OS	870	14	117	-0.1
168	100-74-3	N-Ethylmorpholine	HVCNXQOWACZAFN-UHFFFAOYSA-N	C6H13NO	871	14	117	1
169	591-12-8	alpha-Angelica lactone	QOTQFLOTGBBMEX-UHFFFAOYSA-N	C5H6O2	873	12	100	1.5
170	764-41-0	1,4-Dichloro-2-butene	FQDIANVAWVHZIR-UHFFFAOYSA-N	C4H6Cl2	875	14	128	0.2
171	628-73-9	Hexanenitrile	AILKHAQXUAOOFU-UHFFFAOYSA-N	C6H11N	877	13	98	0.7
172	625-69-4	2,4-Pentanediol	GTCCGKPBSJZVRZ-UHFFFAOYSA-N	C5H12O2	877	14	90	1.7
173	756-79-6	Dimethyl methylphosphonate	VONWDASPFIQPDY-UHFFFAOYSA-N	C3H9O3P	878	15	126	1.7
174	55-18-5	N-Nitrosodiethylamine	WBNQDOYYEUMPFS-UHFFFAOYSA-N	C4H10N2O	879	14	104	0.3
175	315-30-0	Allopurinol	OFCNXPDARWKPPY-UHFFFAOYSA-N	C5H4N4O	882	12	138	-0.2
176	127-19-5	N,N-Dimethylacetamide	FXHOOIRPVKKKFG-UHFFFAOYSA-N	C4H9NO	883	13	89	1.7
177	97-99-4	Tetrahydrofurfuryl alcohol	BSYVTEYKTMYBMK-UHFFFAOYSA-N	C5H10O2	885	14	102	1.4
178	57-06-7	Allyl isothiocyanate	ZOJBYZNEUISWFT-UHFFFAOYSA-N	C4H5NS	886	12	102	0.5
179	288-13-1	Pyrazole	WTKZEGDFNFYCGP-UHFFFAOYSA-N	C3H4N2	887	12	70	0.8
180	110-43-0	2-Heptanone	CATSNJVOTSVZJV-UHFFFAOYSA-N	C7H14O	891	12	116	0.8
181	107-41-5	2-Methyl-2,4-pentanediol	SVTBMSDMJJWYQN-UHFFFAOYSA-N	C6H14O2	892	14	104	1.4
182	75-25-2	Bromoform	DIKBFYAXUHHXCS-UHFFFAOYSA-N	CHBr3	892	12	256	0.6
183	100-42-5	Styrene	PPBRXRYQALVLMV-UHFFFAOYSA-N	C8H8	893	15	106	0.5
184	814-67-5	1,2-Dimercaptopropane	YGKHJWTVMIMEPQ-UHFFFAOYSA-N	C3H8S2	895	14	112	0.2
185	110-63-4	1,4-Butanediol	WERYXYBDKMZEQL-UHFFFAOYSA-N	C4H10O2	900	14	89	1.4
186	111-71-7	Heptanal	FXHGMKSSBGDXIY-UHFFFAOYSA-N	C7H14O	901	14	115	1.4
187	109-52-4	Pentanoic acid	NQPDZGIKBAWPEJ-UHFFFAOYSA-N	C5H10O2	904	14	102	0.8
188	3268-49-3	3-(Methylthio)propanal	CLUWOWRTHNNBBU-UHFFFAOYSA-N	C4H8OS	907	26	106	1.2
189	16219-75-3	5-Ethylidene-2-norbornene	OJOWICOBYCXEKR-UHFFFAOYSA-N	C9H12	908	15	121	1.4
190	79-06-1	Acrylamide	HRPVXLWXLXDGHG-UHFFFAOYSA-N	C3H5NO	912	12	73	0.2
191	13547-70-1	1-Chloropinacolone	ULSAJQMHTGKPIY-UHFFFAOYSA-N	C6H11ClO	915	14	137	0.4
192	628-09-1	1-Propanol, 3-chloro-, acetate	KPOHQIPNNIMWRL-UHFFFAOYSA-N	C5H9ClO2	916	12	139	1.6
193	100-66-3	Anisole	RDOXTESZEPMUJZ-UHFFFAOYSA-N	C7H8O	920	13	110	1.4
194	110-13-4	2,5-Hexanedione	OJVAMHKKJGICOG-UHFFFAOYSA-N	C6H10O2	921	14	115	1.3
195	98-82-8	Cumene	RWGFKTVRMDUZSP-UHFFFAOYSA-N	C9H12	921	15	121	2
196	122-52-1	Triethyl phosphite	BDZBKCUKTQZUTL-UHFFFAOYSA-N	C6H15O3P	922	15	167	1.4
197	589-93-5	2,5-Dimethylpyridine	XWKFPIODWVPXLX-UHFFFAOYSA-N	C7H9N	922	14	109	0.8
198	638-10-8	2-Butenoic acid, 3-methyl-, ethyl ester	UTXVCHVLDOLVPC-UHFFFAOYSA-N	C7H12O2	924	14	130	1.3
199	2935-44-6	2,5-Hexanediol	OHMBHFSEKCCCBW-UHFFFAOYSA-N	C6H14O2	925	14	119	1.6
200	111-46-6	Diethylene glycol	MTHSVFCYNBDYFN-UHFFFAOYSA-N	C4H10O3	927	14	88	2.3
201	4439-24-1	Ethylene glycol monoisobutyl ether	HHAPGMVKBLELOE-UHFFFAOYSA-N	C6H14O2	927	14	100	1.1
202	55-91-4	Diisopropyl fluorophosphate	MUCZHBLJLSDCSD-UHFFFAOYSA-N	C6H14FO3P	927	39	169	-2
203	1453-58-3	3-Methylpyrazole	XKVUYEYANWFIJX-UHFFFAOYSA-N	C4H6N2	930	12	83	0.5
204	108-32-7	Propylene carbonate	RUOJZAUFBMNUDX-UHFFFAOYSA-N	C4H6O3	931	26	103	2.3
205	512-56-1	Trimethyl phosphate	WVLBCYQITXONBZ-UHFFFAOYSA-N	C3H9O4P	931	13	142	1
206	111-77-3	Diethylene glycol monomethyl ether	SBASXUCJHJRPEV-UHFFFAOYSA-N	C5H12O3	932	14	102	1.8
207	591-81-1	Butanoic acid, 4-hydroxy-	SJZRECIVHVDYJC-UHFFFAOYSA-N	C4H8O3	933	31	103	1.7
208	300-57-2	benzene, 2-propenyl-	HJWLCRVIBGQPNF-UHFFFAOYSA-N	C9H10	934	2	120	1.4
209	96-18-4	1,2,3-Trichloropropane	CFXQEHVMCRXUSD-UHFFFAOYSA-N	C3H5Cl3	938	12	148	0.4
210	95-92-1	Diethyl oxalate	WYACBZDAHNBPPB-UHFFFAOYSA-N	C6H10O4	940	25	146	1.1
211	141-97-9	Ethyl acetoacetate	XYIBRDXRRQCHLP-UHFFFAOYSA-N	C6H10O3	944	12	131	1.6
212	6915-15-7	Malic acid	BJEPYKJPYRNKOW-UHFFFAOYSA-N	C4H6O5	944	12	117	1.1
213	111-92-2	N-Butyl-1-butanamine	JQVDAXLFBXTEQA-UHFFFAOYSA-N	C8H19N	947	15	130	0.4
214	768-66-1	Piperidine, 2,2,6,6-tetramethyl-	RKMGAJGJIURJSJ-UHFFFAOYSA-N	C9H19N	947	15	142	0.2
215	96-23-1	1,3-Dichloro-2-propanol	DEWLEGDTCGBNGU-UHFFFAOYSA-N	C3H6Cl2O	950	13	129	-0.7
216	3048-65-5	3a,4,7,7a-Tetrahydroindene	UFERIGCCDYCZLN-UHFFFAOYSA-N	C9H12	952	26	122	1.5
217	930-55-2	N-Nitrosopyrrolidine	WNYADZVDBIBLJJ-UHFFFAOYSA-N	C4H8N2O	952	12	102	0.1
218	1003-10-7	2(3H)-Thiophenone, dihydro-	KMSNYNIWEORQDJ-UHFFFAOYSA-N	C4H6OS	952	12	105	1.3
219	7554-65-6	4-Methylpyrazole	RIKMMFOAQPJVMX-UHFFFAOYSA-N	C4H6N2	953	15	83	0.9
220	541-47-9	3,3-Dimethylacrylic acid	YYPNJNDODFVZLE-UHFFFAOYSA-N	C5H8O2	953	12	102	1.4
221	106-67-2	1-pentanol, 2-ethyl-4-methyl-	QCHSJPKDWOFACC-UHFFFAOYSA-N	C8H18O	955	14	115	1.1
222	106-43-4	4-Chlorotoluene	NPDACUSDTOMAMK-UHFFFAOYSA-N	C7H7Cl	959	14	129	1.2
223	108-86-1	Bromobenzene	QARVLSVVCXYDNA-UHFFFAOYSA-N	C6H5Br	960	25	160	1.2
224	623-48-3	Ethyl iodoacetate	MFFXVVHUKRKXCI-UHFFFAOYSA-N	C4H7IO2	961	13	216	-0.6
225	100-52-7	Benzaldehyde	HUMNYLRZRPPJDN-UHFFFAOYSA-N	C7H6O	962	17	107	-0.6
226	111-70-6	1-Heptanol	BBMCTIGTTCKYKF-UHFFFAOYSA-N	C7H16O	970	14	99	1.1
227	598-16-3	Tribromoethene	OZVJKTHTULCNHB-UHFFFAOYSA-N	C2HBr3	978	12	270	0.6
228	108-95-2	Phenol	ISWSIDIOOBJBQZ-UHFFFAOYSA-N	C6H6O	980	12	96	0.5
229	622-97-9	4-Methylstyrene	JLBJTVDPSNHSKJ-UHFFFAOYSA-N	C9H10	980	15	120	1
230	79-07-2	Chloroacetamide	VXIVSQZSERGHQP-UHFFFAOYSA-N	C2H4ClNO	984	12	96	0.2
231	111-44-4	Bis(2-chloroethyl) ether	ZNSMNVMLTJELDZ-UHFFFAOYSA-N	C4H8Cl2O	984	13	146	0.2
232	868-77-9	2-Hydroxyethyl methacrylate	WOBHKFSMXKNTIM-UHFFFAOYSA-N	C6H10O3	985	14	114	1.4
233	110-93-0	6-Methyl-5-hepten-2-one	UHEPJGULSIKKTP-UHFFFAOYSA-N	C8H14O	986	15	127	1.3
234	3724-65-0	2-Butenoic acid	LDHQCZJRKDOVOX-UHFFFAOYSA-N	C4H6O2	986	12	88	1.7
235	97-88-1	Butyl methacrylate	SOGAXMICEFXMKE-UHFFFAOYSA-N	C8H14O2	989	15	142	2
236	103-73-1	Benzene, ethoxy-	DLRJIFUOBPOJNS-UHFFFAOYSA-N	C8H10O	989	13	124	1.3
237	111-13-7	2-Octanone	ZPVFWPFBNIEHGJ-UHFFFAOYSA-N	C8H16O	990	25	129	1.5
238	142-62-1	Hexanoic acid	FUZZWVXGSFPDMH-UHFFFAOYSA-N	C6H12O2	990	14	117	1.6
239	458-88-8	d-Coniine	NDNUANOUGZGEPO-QMMMGPOBSA-N	C8H17N	992	27	127	-0.1
240	100-72-1	(Oxan-2-yl)methanol	ROTONRWJLXYJBD-UHFFFAOYSA-N	C6H12O2	992	14	116	1.4
241	95-57-8	2-Chlorophenol	ISPYQTSUDJAMAB-UHFFFAOYSA-N	C6H5ClO	992	14	132	0.4
242	3777-69-3	2-Pentylfuran	YVBAUDVGOFCUSG-UHFFFAOYSA-N	C9H14O	993	15	140	0.9
243	98-94-2	N,N-Dimethylcyclohexylamine	SVYKKECYCPFKGB-UHFFFAOYSA-N	C8H17N	995	15	128	0.4
244	504-29-0	2-Aminopyridine	ICSNLGPSRYBMBD-UHFFFAOYSA-N	C5H6N2	1002	14	96	0.2
245	77-73-6	Dicyclopentadiene	HECLRDQVFMWTQS-UHFFFAOYSA-N	C10H12	1003	15	133	0.2
246	6423-43-4	Propylene dinitrate	PSXCGTLGGVDWFU-UHFFFAOYSA-N	C3H6N2O6	1004	12	104	1
247	98-03-3	Thiophene-2-carbaldehyde	CNUDBTRUORMMPA-UHFFFAOYSA-N	C5H4OS	1008	12	115	0.7
248	100-43-6	4-Vinylpyridine	KFDVPJUYSDEJTH-UHFFFAOYSA-N	C7H7N	1011	14	107	0.2
249	923-26-2	2-Hydroxypropyl 2-methylacrylate	VHSHLMUCYSAUQU-UHFFFAOYSA-N	C7H12O3	1014	14	129	1.7
250	98-16-8	3-(Trifluoromethyl)aniline	VIUDTWATMPPKEL-UHFFFAOYSA-N	C7H6F3N	1018	31	162	0.1
251	6962-92-1	1-Butanol, 4-chloro-, 1-acetate	PYLDCZJUHYVOAF-UHFFFAOYSA-N	C6H11ClO2	1021	25	115	1.1
252	527-84-4	1-Isopropyl-2-methylbenzene	WWRCMNKATXZARA-UHFFFAOYSA-N	C10H14	1022	15	135	1.2
253	104-90-5	5-Ethyl-2-methylpyridine	NTSLROIKFLNUIJ-UHFFFAOYSA-N	C8H11N	1023	15	123	0.4
254	535-77-3	m-Cymene	XCYJPXQACVEIOS-UHFFFAOYSA-N	C10H14	1023	15	136	1.4
255	67-51-6	3,5-Dimethylpyrazole	SDXAWLJRERMRKF-UHFFFAOYSA-N	C5H8N2	1024	14	98	1
256	108-60-1	bis(2-Chloro-1-methylethyl) ether	QCFYJCYNJLBDRT-UHFFFAOYSA-N	C6H12Cl2O	1026	14	157	0.2
257	1193-18-6	3-Methyl-2-cyclohexen-1-one	IITQJMYAYSNIMI-UHFFFAOYSA-N	C7H10O	1026	26	112	1.2
258	104-76-7	2-Ethyl-1-hexanol	YIWUKEYIRIRTPP-UHFFFAOYSA-N	C8H18O	1030	27	130	1.3
259	95-46-5	2-Bromotoluene	QSSXJPIWXQTSIX-UHFFFAOYSA-N	C7H7Br	1032	15	174	1
260	98-46-4	1-Nitro-3-(trifluoromethyl)benzene	WHNAMGUAXHGCHH-UHFFFAOYSA-N	C7H4F3NO2	1032	26	193	0.4
261	127-48-0	Trimethadione	IRYJRGCIQBGHIV-UHFFFAOYSA-N	C6H9NO3	1033	14	145	1.2
262	108-62-3	Metaldehyde acetaldehyde tetramer	GKKDCARASOJPNG-UHFFFAOYSA-N	C8H16O4	1035	13	131	0.1
263	628-96-6	Ethylene glycol dinitrate	UQXKXGWGFRWILX-UHFFFAOYSA-N	C2H4N2O6	1037	14	76	0.6
264	597-64-8	Tetraethyl tin	RWWNQEOPUOCKGR-UHFFFAOYSA-N	C8H20Sn	1038	26	240	-0.8
265	1193-79-9	5-Methyl-2-furylmethylketone	KEFJLCGVTHRGAH-UHFFFAOYSA-N	C7H8O2	1039	12	126	0.5
266	140-76-1	2-Methyl-5-vinylpyridine	VJOWMORERYNYON-UHFFFAOYSA-N	C8H9N	1040	27	121	0.8
267	1759-28-0	4-Methyl-5-vinylthiazole	QUAMMXIRDIIGDJ-UHFFFAOYSA-N	C6H7NS	1043	15	128	0.5
268	872-50-4	N-Methyl-2-pyrrolidone	SECXISVLQFMRJM-UHFFFAOYSA-N	C5H9NO	1044	15	101	1.7
269	122-78-1	Phenylacetaldehyde	DTUQWGWMVIHBKE-UHFFFAOYSA-N	C8H8O	1045	26	122	1.5
270	90-02-8	Salicylaldehyde	SMQUZDBALVYZAC-UHFFFAOYSA-N	C7H6O2	1047	13	124	0.6
271	108-77-0	2,4,6-Trichloro-s-triazine	MGNCLNQXLYJVJD-UHFFFAOYSA-N	C3Cl3N3	1051	25	190	0.3
272	95-48-7	o-Cresol	QWVGKYWNOKOFNN-UHFFFAOYSA-N	C7H8O	1054	14	110	0.5
273	98-85-1	alpha-Methylbenzyl alcohol	WAPNOHKVXSQRPX-UHFFFAOYSA-N	C8H10O	1061	14	124	0.7
274	95-56-7	2-Bromophenol	VADKRMSMGWJZCF-UHFFFAOYSA-N	C6H5BrO	1064	17	176	0.6
275	110-18-9	N,N,N',N'-Tetramethylethylenediamine	KWYHDKDOAIKMQN-UHFFFAOYSA-N	C6H16N2	1065	15	117	0.7
276	98-86-2	Acetophenone	KWOLFJPFCHCOCG-UHFFFAOYSA-N	C8H8O	1065	26	122	0.8
277	273-53-0	Benzoxazole	BCMCBBGGLRIHSE-UHFFFAOYSA-N	C7H5NO	1067	12	121	0.8
278	105-53-3	Diethyl propanedioate	IYXGSMUGOJNHAZ-UHFFFAOYSA-N	C7H12O4	1069	26	161	1.6
279	288-32-4	Imidazole	RAXXELZNTBOGNW-UHFFFAOYSA-N	C3H4N2	1069	14	69	1.1
280	3658-77-3	4-Hydroxy-2,5-dimethyl-3(2H)furanone	INAXVXBDKKUCGI-UHFFFAOYSA-N	C6H8O3	1070	12	130	1.1
281	95-53-4	2-Methylaniline	RNVCVTLRINQCPJ-UHFFFAOYSA-N	C7H9N	1070	15	109	0.7
282	111-87-5	1-Octanol	KBPLFHHGFOOTCA-UHFFFAOYSA-N	C8H18O	1071	15	113	1.1
283	111-41-1	N-(Hydroxyethyl)ethylenediamine	LHIJANUOQQMGNT-UHFFFAOYSA-N	C4H12N2O	1072	14	105	1.5
284	106-49-0	4-Methylaniline	RZXMPPFPUUCRFN-UHFFFAOYSA-N	C7H9N	1072	15	109	0.5
285	1445-75-6	Bis(1-methylethyl) methylphosphonate	WOAFDHWYKSOANX-UHFFFAOYSA-N	C7H17O3P	1073	26	165	0.8
286	106-44-5	p-Cresol	IWDCLRJOBJJRNH-UHFFFAOYSA-N	C7H8O	1077	15	110	0.5
287	622-85-5	Benzene, propoxy-	DSNYFFJTZPIKFZ-UHFFFAOYSA-N	C9H12O	1078	15	138	1.4
288	98-95-3	Nitrobenzene	LQNUZADURLCDLV-UHFFFAOYSA-N	C6H5NO2	1080	18	125	0.7
289	98-51-1	4-tert-Butyltoluene	QCWXDVFBZVHKLV-UHFFFAOYSA-N	C11H16	1081	15	150	0.7
290	3735-92-0	Methyl dimethyldithiocarbamate	NBBZMDUHKWRYSZ-UHFFFAOYSA-N	C4H9NS2	1082	34	135	-0.1
291	124-12-9	Octanenitrile	YSIMAPNUZAVQER-UHFFFAOYSA-N	C8H15N	1082	15	127	1.1
292	51-75-2	Nitrogen mustard	HAWPXGHAZFHHAD-UHFFFAOYSA-N	C5H11Cl2N	1086	27	157	-1.2
293	111-69-3	Hexanedinitrile	BTGRAWJCKBQKAO-UHFFFAOYSA-N	C6H8N2	1090	15	107	0.2
294	112-07-2	2-Butoxyethyl acetate	NQBXSWAWVZHKBZ-UHFFFAOYSA-N	C8H16O3	1090	14	117	1.3
295	617-94-7	2-Phenylpropan-2-ol	BDCFWIDZNLCTMF-UHFFFAOYSA-N	C9H12O	1090	14	137	1
296	90-05-1	2-Methoxyphenol	LHGVFZTZFXWLCP-UHFFFAOYSA-N	C7H8O2	1090	14	126	0.7
297	821-55-6	2-Nonanone	VKCYHJWLYTUGCC-UHFFFAOYSA-N	C9H18O	1092	15	143	1.8
298	96-12-8	1,2-Dibromo-3-chloropropane	WBEJYOJJBDISQU-UHFFFAOYSA-N	C3H5Br2Cl	1092	13	240	0
299	2825-82-3	Octahydro-exo-4,7-methano-1H-indene	LPSXSORODABQKT-FIRGSJFUSA-N	C10H16	1093	27	138	1.4
300	93-58-3	Methyl benzoate	QPJVMBTYPHYUOC-UHFFFAOYSA-N	C8H8O2	1094	15	138	1.4
301	620-22-4	3-Methylbenzonitrile	BOHCMQZJWOGWTA-UHFFFAOYSA-N	C8H7N	1094	15	119	0.4
302	78-70-6	Linalool	CDOSHBSSFJOMGT-UHFFFAOYSA-N	C10H18O	1099	15	154	1.3
303	20039-33-2	Diethyl phosphorisocyanatidate	BSCBJDQIQBYMBT-UHFFFAOYSA-N	C5H10NO4P	1099	43	179	1.4
304	78-69-3	3,7-Dimethyloctanol-3	DLHQZZUEERVIGQ-UHFFFAOYSA-N	C10H22O	1100	15	144	1.5
305	104-12-1	4-Chlorophenyl isocyanate	ADAKRBAJFHTIEW-UHFFFAOYSA-N	C7H4ClNO	1100	25	157	0.5
306	78-28-4	Emylcamate	SLWGJZPKHAXZQL-UHFFFAOYSA-N	C7H15NO2	1105	26	130	0.7
307	589-18-4	4-Methylbenzyl alcohol	KMTDMTZBNYGUNX-UHFFFAOYSA-N	C8H10O	1106	14	124	1.1
308	98-87-3	Benzal chloride	CAHQGWAXKLQREW-UHFFFAOYSA-N	C7H6Cl2	1107	25	165	1.2
309	576-26-1	2,6-Dimethylphenol	NXXYKOUNUYWIHA-UHFFFAOYSA-N	C8H10O	1108	15	124	0.6
310	29171-20-8	Dehydrolinalool	YWTIDNZYLFTNQQ-UHFFFAOYSA-N	C10H16O	1110	25	151	1
311	288-88-0	1H-1,2,4-Triazole	NSPMIYGKQJPBQR-UHFFFAOYSA-N	C2H3N3	1116	12	70	1.3
312	99-66-1	Valproic acid	NIJJYAXOARWZEE-UHFFFAOYSA-N	C8H16O2	1116	14	116	0.9
313	60-12-8	2-Phenylethanol	WRMNZCZEMHIOCP-UHFFFAOYSA-N	C8H10O	1116	14	123	1.3
314	557-36-8	Octane, 2-iodo-	XFLOGTUFKZCFTK-UHFFFAOYSA-N	C8H17I	1119	15	183	0.8
315	99-62-7	1,3-Diisopropylbenzene	UNEATYXSUBPPKP-UHFFFAOYSA-N	C12H18	1119	15	164	1.3
316	115-67-3	Paramethadione	VQASKUSHBVDKGU-UHFFFAOYSA-N	C7H11NO3	1120	41	157	0.8
317	3027-21-2	Dimethoxy(methyl)phenylsilane	CVQVSVBUMVSJES-UHFFFAOYSA-N	C9H14O2Si	1123	15	184	0.6
318	78-59-1	Isophorone	HJOVHMDZYOCNQW-UHFFFAOYSA-N	C9H14O	1124	15	140	1.3
319	1121-07-9	2,5-Pyrrolidinedione, 1-methyl-	KYEACNNYFNZCST-UHFFFAOYSA-N	C5H7NO2	1125	12	114	1.3
320	108-13-4	Malonamide	WRIRWRKPLXCTFD-UHFFFAOYSA-N	C3H6N2O2	1125	12	104	1.8
321	121-17-5	4-Chloro-3-nitrobenzotrifluoride	TZGFQIXRVUHDLE-UHFFFAOYSA-N	C7H3ClF3NO2	1126	16	229	0.2
322	300-62-9	Amphetamine	KWTSXDURSIMDCE-UHFFFAOYSA-N	C9H13N	1128	40	134	-0.8
323	103-09-3	2-Ethylhexyl acetate	WOYWLLHHWAMFCB-UHFFFAOYSA-N	C10H20O2	1129	14	157	1.3
324	78-40-0	Triethyl phosphate	DQWPFSLDHJDLRL-UHFFFAOYSA-N	C6H15O4P	1132	14	183	0.8
325	49558-02-3	Furazan, 3-methyl-4-nitro-, 2(or 5)-oxide	RGZZPXRWOUTAPT-UHFFFAOYSA-N	C3H3N3O4	1136	12	147	0.1
326	90-00-6	2-Ethylphenol	IXQGCWUGDFDQMF-UHFFFAOYSA-N	C8H10O	1139	14	124	0.7
327	578-57-4	Benzene, 1-bromo-2-methoxy-	HTDQSWDEWGSAMN-UHFFFAOYSA-N	C7H7BrO	1140	14	190	1.1
328	51-64-9	Dextroamphetamine	KWTSXDURSIMDCE-QMMMGPOBSA-N	C9H13N	1141	26	135	-0.5
329	90-04-0	2-Anisidine	VMPITZXILSNTON-UHFFFAOYSA-N	C7H9NO	1143	14	125	1.1
330	464-49-3	D-Camphor	DSSYKIVIOFKYAU-XCBNKYQSSA-N	C10H16O	1144	14	154	0.9
331	140-29-4	Benzyl cyanide	SUSQOBVLVYHIEX-UHFFFAOYSA-N	C8H7N	1144	14	119	-0.4
332	76-22-2	Camphor	DSSYKIVIOFKYAU-UHFFFAOYSA-N	C10H16O	1145	26	154	0.9
333	105-67-9	2,4-Dimethylphenol	KUFFULVDNCHOFZ-UHFFFAOYSA-N	C8H10O	1150	15	124	0.8
334	95-87-4	2,5-Dimethylphenol	NKTOLZVEWDHZMU-UHFFFAOYSA-N	C8H10O	1151	15	124	0.5
335	144-19-4	2,2,4-Trimethyl-1,3-pentanediol	JCTXKRPTIMZBJT-UHFFFAOYSA-N	C8H18O2	1157	15	145	1.2
336	100-63-0	Phenylhydrazine	HKOOXMFOFWEVGF-UHFFFAOYSA-N	C6H8N2	1157	27	109	0.2
337	504-24-5	4-Aminopyridine	NUKYPUAOHBNCPY-UHFFFAOYSA-N	C5H6N2	1158	13	96	-0.7
338	88-72-2	2-Nitrotoluene	PLAZTCDQAHEYBI-UHFFFAOYSA-N	C7H7NO2	1161	12	139	0.9
339	16986-24-6	2,3,4,5,6,8,9,10,11,12-Decaborabicyclo[5.3.2]dodecane	MNNZWCWNVRYNHM-UHFFFAOYNA-N	C2H12B10	1161	12	146	1.9
340	140-11-4	Benzyl acetate	QUKGYYKBILRGFE-UHFFFAOYSA-N	C9H10O2	1164	14	152	0.7
341	507-70-0	dl-Borneol	DTGKSKDOIYIVQL-NQMVMOMDSA-N	C10H18O	1167	15	154	0.8
342	491-01-0	dl-Neomenthol	NOOLISFMXDJSKH-UTLUCORTSA-N	C10H20O	1168	27	156	1.4
343	611-74-5	Benzamide, N,N-dimethyl-	IMNDHOCGZLYMRO-UHFFFAOYSA-N	C9H11NO	1168	14	151	0.8
344	87-62-7	2,6-Dimethylaniline	UFFBMTHBGFGIHF-UHFFFAOYSA-N	C8H11N	1168	15	123	0.8
345	150-78-7	Hydroquinone dimethyl ether	OHBQPCCCRFSCAX-UHFFFAOYSA-N	C8H10O2	1168	14	139	1.5
346	100-18-5	1,4-Diisopropylbenzene	SPPWGCYEYAMHDT-UHFFFAOYSA-N	C12H18	1168	15	163	1.3
347	102-82-9	Tributylamine	IMFACGCPASFAPR-UHFFFAOYSA-N	C12H27N	1169	15	187	-0.2
348	120-83-2	2,4-Dichlorophenol	HFZWRUODUSTPEG-UHFFFAOYSA-N	C6H4Cl2O	1169	25	167	0.9
349	65-85-0	Benzoic acid	WPYMKLBDIGXBTP-UHFFFAOYSA-N	C7H6O2	1170	26	124	1.2
350	24545-81-1	Umbellulone	LTTVJAQLCIHAFV-UHFFFAOYSA-N	C10H14O	1171	15	151	1
351	95-78-3	2,5-Dimethylaniline	VOWZNBNDMFLQGM-UHFFFAOYSA-N	C8H11N	1171	26	123	0.8
352	2499-58-3	Heptyl acrylate	SCFQUKBBGYTJNC-UHFFFAOYSA-N	C10H18O2	1173	15	141	1.3
353	2216-51-5	(1R,2S,5R)-(-)-Menthol	NOOLISFMXDJSKH-KXUCPTDWSA-N	C10H20O	1175	15	155	1.3
354	562-74-3	4-Methyl-1-(propan-2-yl)cyclohex-3-en-1-ol	WRYLYDPHFGVWKC-UHFFFAOYSA-N	C10H18O	1177	14	156	0.8
355	108-69-0	3,5-Dimethylaniline	MKARNSWMMBGSHX-UHFFFAOYSA-N	C8H11N	1177	15	123	0.5
356	142-19-8	Prop-2-en-1-yl heptanoate	SJWKGDGUQTWDRV-UHFFFAOYSA-N	C10H18O2	1180	14	155	0.6
357	490-99-3	(±)-Isomenthol	NOOLISFMXDJSKH-LPEHRKFASA-N	C10H20O	1182	15	154	1.3
358	91-20-3	Naphthalene	UFWIBTONFRDIAS-UHFFFAOYSA-N	C10H8	1182	26	130	0.4
359	2243-27-8	Octyl cyanide	PLZZPPHAMDJOSR-UHFFFAOYSA-N	C9H17N	1184	15	140	1.2
360	1438-94-4	1-Furfurylpyrrole	BTBFUBUCCJKJOZ-UHFFFAOYSA-N	C9H9NO	1187	18	149	0.4
361	98-55-5	alpha-Terpineol	WUOACPNHFRMFPN-UHFFFAOYSA-N	C10H18O	1189	14	139	1.3
362	583-78-8	2,5-Dichlorophenol	RANCECPPZPIPNO-UHFFFAOYSA-N	C6H4Cl2O	1189	24	168	0.8
363	108-36-1	1,3-Dibromobenzene	JSRLURSZEMLAFO-UHFFFAOYSA-N	C6H4Br2	1190	25	239	1
364	112-34-5	2-(2-Butoxyethoxy)ethanol	OAYXUHPQHDHDDZ-UHFFFAOYSA-N	C8H18O3	1192	13	144	1.2
365	119-36-8	Methyl salicylate	OSWPMRLSEDHDFF-UHFFFAOYSA-N	C8H8O3	1192	14	154	0.9
366	693-54-9	2-Decanone	ZAJNGDIORYACQU-UHFFFAOYSA-N	C10H20O	1193	25	158	1.7
367	95-65-8	3,4-Dimethylphenol	YCOXTKKNXUZSKD-UHFFFAOYSA-N	C8H10O	1193	15	124	0.5
368	120-82-1	1,2,4-Trichlorobenzene	PBKONEOXTCPAFI-UHFFFAOYSA-N	C6H3Cl3	1193	25	187	0.2
369	95-64-7	3,4-Dimethylaniline	DOLQYFPDPKPQSS-UHFFFAOYSA-N	C8H11N	1196	15	123	0.8
370	140-67-0	Estragole	ZFMSMUAANRJZFM-UHFFFAOYSA-N	C10H12O	1196	14	149	0.9
371	822-36-6	4-Methylimidazole	XLSZMDLNRCVEIJ-UHFFFAOYSA-N	C4H6N2	1198	14	83	0.7
372	108-42-9	3-Chloroaniline	PNPCRKVUWYDDST-UHFFFAOYSA-N	C6H6ClN	1198	15	131	0.4
373	4940-11-8	2-Ethyl-3-hydroxy-4-pyrone	YIKYNHJUKRTCJL-UHFFFAOYSA-N	C7H8O3	1199	13	142	0.7
374	99-08-1	3-Nitrotoluene	QZYHIOPPLUPUJF-UHFFFAOYSA-N	C7H7NO2	1200	15	139	0.4
375	102-27-2	N-Ethyl-3-methylaniline	GUYMMHOQXYZMJQ-UHFFFAOYSA-N	C9H13N	1200	27	137	0.3
376	576-24-9	2,3-Dichlorophenol	UMPSXRYVXUPCOS-UHFFFAOYSA-N	C6H4Cl2O	1200	24	167	1.2
377	106-47-8	4-Chloroaniline	QSNSCYSYFYORTR-UHFFFAOYSA-N	C6H6ClN	1201	37	130	-0.1
378	108-43-0	3-Chlorophenol	HORNXRXVQWOLPJ-UHFFFAOYSA-N	C6H5ClO	1203	14	132	0.6
379	106-48-9	4-Chlorophenol	WXNZTHHGJRFXKQ-UHFFFAOYSA-N	C6H5ClO	1203	12	132	0.5
380	527-60-6	2,4,6-Trimethylphenol	BPRYUXCVCCNUFE-UHFFFAOYSA-N	C9H12O	1204	26	138	1.9
381	99-91-2	1-(4-Chlorophenyl)ethanone	BUZYGTVTZYSBCU-UHFFFAOYSA-N	C8H7ClO	1204	14	157	0.9
382	112-31-2	Decanal	KSMVZQYAVGTKIV-UHFFFAOYSA-N	C10H20O	1206	14	156	2.4
383	4807-55-0	4-Thiazolidinone, 3-methyl-2-thioxo-	JKLZCQWVERBDEZ-UHFFFAOYSA-N	C4H5NOS2	1208	13	151	0.5
384	75-47-8	Iodoform	OKJPEAGHQZHRQV-UHFFFAOYSA-N	CHI3	1209	12	395	0.1
385	99-99-0	4-Nitrotoluene	ZPTVNYMJQHSSEA-UHFFFAOYSA-N	C7H7NO2	1212	15	139	1
386	104-92-7	Benzene, 1-bromo-4-methoxy-	QJPJQTDYNZXKQF-UHFFFAOYSA-N	C7H7BrO	1212	14	190	1.1
387	100-97-0	Methenamine	VKYKSIONXSXAKP-UHFFFAOYSA-N	C6H12N4	1213	15	141	0.6
388	99-94-5	4-Methylbenzoic acid	LPNBBFKOUUSUDB-UHFFFAOYSA-N	C8H8O2	1213	26	138	1.2
389	555-57-7	Pargyline	DPWPWRLQFGFJFI-UHFFFAOYSA-N	C11H13N	1216	14	161	0.6
390	1122-91-4	Benzaldehyde, 4-bromo-	ZRYZBQLXDKPBDU-UHFFFAOYSA-N	C7H5BrO	1217	18	188	0.8
391	24549-06-2	2-Ethyl-6-methylaniline	JJVKJJNCIILLRP-UHFFFAOYSA-N	C9H13N	1218	15	137	0.8
392	18912-80-6	2-(2-(2-Methylpropoxy)ethoxy)ethanol	YJTIFIMHZHDNQZ-UHFFFAOYSA-N	C8H18O3	1220	15	144	1.3
393	103-11-7	2-Ethylhexyl acrylate	GOXQRTZXKQZDDN-UHFFFAOYSA-N	C11H20O2	1220	15	156	1.4
394	824-11-3	2,6,7-Trioxa-1-phosphabicyclo[2.2.2]octane, 4-ethyl-	QRUSNTDXJQBKBI-UHFFFAOYSA-N	C6H11O3P	1221	27	163	-1.7
395	768-94-5	Amantadine	DKNWSYNQZKUICI-UHFFFAOYSA-N	C10H17N	1221	27	153	0.7
396	589-16-2	4-Ethylaniline	HRXZRAXKKNUKRF-UHFFFAOYSA-N	C8H11N	1221	15	123	0.6
397	498-23-7	Citraconic acid	HNEGQIOMVPPMNR-IHWYPQMZSA-N	C5H6O4	1222	12	131	1.2
398	95-74-9	3-Chloro-4-methylaniline	RQKFYFNZSHWXAW-UHFFFAOYSA-N	C7H8ClN	1223	15	145	0.4
399	87-65-0	2,6-Dichlorophenol	HOLHYSJJBXSLMV-UHFFFAOYSA-N	C6H4Cl2O	1223	12	167	1.1
400	644-35-9	2-Propylphenol	LCHYEKKJCUJAKN-UHFFFAOYSA-N	C9H12O	1224	15	138	0.4
401	121-73-3	1-Chloro-3-nitrobenzene	KMAQZIILEGKYQZ-UHFFFAOYSA-N	C6H4ClNO2	1224	26	161	0.4
402	122-99-6	2-Phenoxyethanol	QCDWFXQBSFUVSP-UHFFFAOYSA-N	C8H10O2	1225	13	140	0.8
403	95-71-6	Methylhydroquinone	CNHDIAIOKMXOLK-UHFFFAOYSA-N	C7H8O2	1225	14	126	0.5
404	99-89-8	4-Isopropylphenol	YQUQWHNMBPIWGK-UHFFFAOYSA-N	C9H12O	1227	15	138	0.8
405	618-45-1	3-Isopropylphenol	VLJSLTNSFSOYQR-UHFFFAOYSA-N	C9H12O	1228	15	138	1.1
406	10265-92-6	Methamidophos	NNKVPIKMPCQWCG-UHFFFAOYSA-N	C2H8NO2PS	1229	13	143	-1
407	95-16-9	Benzothiazole	IOJUPLGTWVMSFF-UHFFFAOYSA-N	C7H5NS	1229	25	138	0.8
408	87-68-3	Hexachloro-1,3-butadiene	RWNKSTSCBHKHTB-UHFFFAOYSA-N	C4Cl6	1231	12	268	-0.5
409	2550-26-7	Benzylacetone	AKGGYBADQZYZPD-UHFFFAOYSA-N	C10H12O	1232	14	150	1
410	100-00-5	1-Chloro-4-nitrobenzene	CZGCEKJOLUNIFY-UHFFFAOYSA-N	C6H4ClNO2	1234	12	161	0.4
411	533-45-9	Clomethiazole	PCLITLDOTJTVDJ-UHFFFAOYSA-N	C6H8ClNS	1234	41	164	1.1
412	5638-76-6	Betahistine	UUQMNUMQCIQDMZ-UHFFFAOYSA-N	C8H12N2	1235	15	137	1.3
413	63-75-2	Arecoline	HJJPJSXJAXAIPN-UHFFFAOYSA-N	C8H13NO2	1236	13	157	0.6
414	7217-59-6	Benzenethiol, 2-methoxy-	DSCJETUEDFKYGN-UHFFFAOYSA-N	C7H8OS	1237	14	143	1
415	106-37-6	1,4-Dibromobenzene	SWJPEBQEEAHIGZ-UHFFFAOYSA-N	C6H4Br2	1237	25	239	1.1
416	934-87-2	Thiophenyl acetate	WBISVCLTLBMTDS-UHFFFAOYSA-N	C8H8OS	1240	14	154	1.3
417	3721-28-6	(+)-Tranylcypromine	AELCINSCMGFISI-BDAKNGLRSA-N	C9H11N	1240	26	136	-0.8
418	88-73-3	1-Chloro-2-nitrobenzene	BFCFYVKQTRLZHA-UHFFFAOYSA-N	C6H4ClNO2	1241	12	161	-0.1
419	2142-68-9	Ethanone, 1-(2-chlorophenyl)-	ZDOYHCIRUPHUHN-UHFFFAOYSA-N	C8H7ClO	1241	13	158	0.8
420	123-56-8	Succinimide	KZNICNPSHKQLFF-UHFFFAOYSA-N	C4H5NO2	1242	13	101	2
421	95-55-6	2-Aminophenol	CDAWCLOXVUBKRW-UHFFFAOYSA-N	C6H7NO	1242	14	111	0.9
422	155-09-9	Tranylcypromine	AELCINSCMGFISI-BRJQIKQINA-N	C9H11N	1242	29	137	-0.3
423	645-59-0	Benzenepropanenitrile	ACRWYXSKEHUQDB-UHFFFAOYSA-N	C9H9N	1244	26	133	-0.1
424	512-85-6	1-Methyl-4-(propan-2-yl)-2,3-dioxabicyclo[2.2.2]oct-5-ene	MGYMHQJELJYRQS-ZJUUUORDSA-N	C10H16O2	1244	26	168	0.4
425	122-60-1	Phenyl glycidyl ether	FQYUMYWMJTYZTK-UHFFFAOYSA-N	C9H10O2	1251	13	152	1
426	123-11-5	4-Methoxybenzaldehyde	ZRSNZINYAWTAHE-UHFFFAOYSA-N	C8H8O2	1251	12	138	1.1
427	874-79-3	Benzene, (propylthio)- (9CI)	NWYDLOBJQIJDGH-UHFFFAOYSA-N	C9H12S	1252	39	154	1.1
428	115-95-7	Linalyl acetate	UWKAYLJWKGQEPM-UHFFFAOYSA-N	C12H20O2	1257	14	196	1.8
429	105-60-2	Caprolactam	JBKVHLHDHHXQEQ-UHFFFAOYSA-N	C6H11NO	1259	14	115	0.9
430	579-10-2	Acetamide, N-methyl-N-phenyl-	LMTGCJANOQOGPI-UHFFFAOYSA-N	C9H11NO	1260	14	151	0
431	645-56-7	4-Propylphenol	KLSLBUSXWBJMEC-UHFFFAOYSA-N	C9H12O	1260	15	138	0.4
432	88-05-1	2,4,6-Trimethylaniline	KWVPRPSXBZNOHS-UHFFFAOYSA-N	C9H13N	1261	15	137	0.6
433	103-82-2	Phenylacetic acid	WLJVXDMOQOGPHL-UHFFFAOYSA-N	C8H8O2	1262	26	138	1.2
434	32551-34-1	3-Methylfurazan-4-carboxylic acid hydrazide	AGRMGGWFFPBODC-UHFFFAOYSA-N	C4H6N4O2	1271	14	143	0.1
435	112-30-1	1-Decanol	MWKFXSUHUHTGQN-UHFFFAOYSA-N	C10H22O	1273	15	157	1.6
436	104-55-2	3-Phenylprop-2-enal	KJPRLNWUNMBNBZ-UHFFFAOYSA-N	C9H8O	1274	17	134	1.2
437	100-92-5	Mephentermine	RXQCGGRTAILOIN-UHFFFAOYSA-N	C11H17N	1275	14	149	-0.5
438	5392-40-5	3,7-Dimethyl-2,6-octadienal	WTEVQBCEXWBHNA-UHFFFAOYSA-N	C10H16O	1276	14	153	1.6
439	156-43-4	4-Ethoxyaniline	IMPPGHMHELILKG-UHFFFAOYSA-N	C8H11NO	1277	15	139	0.6
440	10453-89-1	Cyclopropanecarboxylic acid, 2,2-dimethyl-3-(2-methyl-1-propen-1-yl)-	XLOPRKKSAJMMEW-UHFFFAOYSA-N	C10H16O2	1283	14	170	0.9
441	532-27-4	2-Chloroacetophenone	IMACFCSSMIZSPP-UHFFFAOYSA-N	C8H7ClO	1283	18	156	0
442	123-31-9	Hydroquinone	QIGBRXMKCJKVMJ-UHFFFAOYSA-N	C6H6O2	1283	14	112	0.3
443	4180-23-8	(E)-Anethole	RUVINXPYWBROJD-ONEGZZNKSA-N	C10H12O	1284	37	150	1.3
444	94-58-6	1,2-(Methylenedioxy)-4-propylbenzene	MYEIDJPOUKASEC-UHFFFAOYSA-N	C10H12O2	1286	12	166	1.4
445	94-59-7	Safrole	ZMQAAUBTXCXRIC-UHFFFAOYSA-N	C10H10O2	1287	18	164	1.2
446	17788-00-0	Phenol, 2,4-dichloro-3-methyl-	GIXSFSVVKULPEK-UHFFFAOYSA-N	C7H6Cl2O	1288	25	181	0.7
447	89-83-8	Thymol	MGSRCZKZVOBKFT-UHFFFAOYSA-N	C10H14O	1291	26	151	0.6
448	106-41-2	4-Bromophenol	GZFGOTFRPZRKDS-UHFFFAOYSA-N	C6H5BrO	1292	14	176	0.5
449	4074-90-2	Hexanedioic acid, diethenyl ester	JZQAAQZDDMEFGZ-UHFFFAOYSA-N	C10H14O4	1295	13	157	1.5
450	2050-87-5	Diallyl trisulfide	UBAXRAHSPKWNCX-UHFFFAOYSA-N	C6H10S3	1297	26	180	-0.3
451	69-72-7	Salicylic acid	YGSDEFSMJLZEOE-UHFFFAOYSA-N	C7H6O3	1303	15	140	0.5
452	91-15-6	1,2-Benzenedicarbonitrile	XQZYPMVTSDWCCE-UHFFFAOYSA-N	C8H4N2	1304	26	130	-0.3
453	50-78-2	Aspirin	BSYNRYMUTXBXSQ-UHFFFAOYSA-N	C9H8O4	1309	15	181	0.1
454	613-91-2	Ethanone, 1-phenyl-, oxime	JHNRZXQVBKRYKN-UHFFFAOYSA-N	C8H9NO	1310	29	137	1.2
455	61-82-5	Amitrole	KLSJWNVTNUYHDU-UHFFFAOYSA-N	C2H4N4	1312	13	85	2.2
456	104-54-1	3-Phenyl-2-propen-1-ol	OOCCDEMITAIZTP-UHFFFAOYSA-N	C9H10O	1312	15	136	1.3
457	64-65-3	Bemegride	ORRZGUBHBVWWOP-UHFFFAOYSA-N	C8H13NO2	1314	14	157	-0.6
458	120-50-3	Isobutyl benzoate	KYZHGEFMXZOSJN-UHFFFAOYSA-N	C11H14O2	1321	15	163	1.4
459	583-03-9	Fenipentol	OVGORFFCBUIFIA-UHFFFAOYSA-N	C11H16O	1321	26	166	1.2
460	554-00-7	2,4-Dichloroaniline	KQCMTOWTPBNWDB-UHFFFAOYSA-N	C6H5Cl2N	1324	12	166	0.4
461	120-58-1	Isosafrole	VHVOLFRBFDOUSH-UHFFFAOYSA-N	C10H10O2	1327	26	164	1.2
462	6028-61-1	Dipropyl trisulfide	GAZXPZNJTZIGBO-UHFFFAOYSA-N	C6H14S3	1328	26	184	0.6
463	77-47-4	Hexachlorocyclopentadiene	VUNCWTMEJYMOOR-UHFFFAOYSA-N	C5Cl6	1328	12	279	0.3
464	51-71-8	Phenelzine	RMUCZJUITONUFY-UHFFFAOYSA-N	C8H12N2	1330	40	137	0
465	95-94-3	1,2,4,5-Tetrachlorobenzene	JHBKHLUZVFWLAG-UHFFFAOYSA-N	C6H2Cl4	1330	12	222	0.7
466	492-41-1	Benzenemethanol, .alpha.-[(1S)-1-aminoethyl]-, (.alpha.R)-	DLNKOYKMWOXYQA-CBAPKCEASA-N	C9H13NO	1331	15	152	0.8
467	3228-02-2	o-Cymen-5-ol	IJALWSVNUBBQRA-UHFFFAOYSA-N	C10H14O	1334	15	152	1.6
468	71031-15-7	(S)-(-)-Cathinone	PUAQLLVFLMYYJJ-ZETCQYMHSA-N	C9H11NO	1335	26	150	0.4
469	59-67-6	Nicotinic acid	PVNIIMVLHYAWGP-UHFFFAOYSA-N	C6H5NO2	1335	12	125	1.5
470	74-11-3	4-Chlorobenzoic acid	XRHGYUZYPHTUJZ-UHFFFAOYSA-N	C7H5ClO2	1336	14	160	0.9
471	615-58-7	2,4-Dibromophenol	FAXWFCTVSHEODL-UHFFFAOYSA-N	C6H4Br2O	1337	12	256	0.1
472	1194-65-6	Dichlobenil	YOYAIZYFCNQIRF-UHFFFAOYSA-N	C7H3Cl2N	1341	25	176	1.1
473	134-20-3	Methyl 2-aminobenzoate	VAMXMNNIEUEQDV-UHFFFAOYSA-N	C8H9NO2	1343	15	153	1.4
474	102-76-1	Triacetin	URAYPUMNDPQOKB-UHFFFAOYSA-N	C9H14O6	1344	14	159	0.7
475	55-21-0	Benzamide	KXDAEFPNCMNJSK-UHFFFAOYSA-N	C7H7NO	1344	12	123	1
476	759-94-4	EPTC	GUVLYNGULCJVDO-UHFFFAOYSA-N	C9H19NOS	1348	15	192	0.6
477	1668-54-8	2-Methyl-4-amino-6-methoxy-s-triazine	NXFQWRWXEYTOTK-UHFFFAOYSA-N	C5H8N4O	1348	45	141	0.9
478	100-06-1	4'-Methoxyacetophenone	NTPLXRHDUXRPNE-UHFFFAOYSA-N	C9H10O2	1348	26	152	0.7
479	111-42-2	Diethanolamine	ZBCBWPMODOFKDW-UHFFFAOYSA-N	C4H11NO2	1349	13	106	1.5
480	80-26-2	alpha-Terpinyl acetate	IGODOXYLBBXFDW-UHFFFAOYSA-N	C12H20O2	1350	15	181	1.4
481	597-25-1	Dimethyl morpholinophosphoramidate	BZXUQIDKDGGYPB-UHFFFAOYSA-N	C6H14NO4P	1354	15	196	1.2
482	459-80-3	3,7-Dimethylocta-2,6-dienoic acid	ZHYZQXUYZJNEHD-UHFFFAOYSA-N	C10H16O2	1355	27	168	1.4
483	2409-55-4	4-Methyl-2-tert-butylphenol	IKEHOXWJQXIQAG-UHFFFAOYSA-N	C11H16O	1355	15	166	0.6
484	91-10-1	2,6-Dimethoxyphenol	KLIDCXVFHGNTTM-UHFFFAOYSA-N	C8H10O3	1355	13	157	1.2
485	97-53-0	Eugenol	RRAFCDWBNXTKKO-UHFFFAOYSA-N	C10H12O2	1357	15	166	1.3
486	148-24-3	8-Hydroxyquinoline	MCJGNVYPOGVAJF-UHFFFAOYSA-N	C9H7NO	1358	25	147	2.1
487	95-95-4	2,4,5-Trichlorophenol	LHJGJYXLEPZJPM-UHFFFAOYSA-N	C6H3Cl3O	1361	12	203	0.5
488	55-63-0	Trinitroglycerin	SNIOPGDIGTZGOP-UHFFFAOYSA-N	C3H5N3O9	1363	30	193	-0.3
489	1879-09-0	6-tert-Butyl-2,4-xylenol	OPLCSTZDXXUYDU-UHFFFAOYSA-N	C12H18O	1364	13	180	0.5
490	2078-54-8	Propofol	OLBCVFGFOZPWHH-UHFFFAOYSA-N	C12H18O	1364	15	180	0.8
491	103-84-4	Acetanilide	FZERHIULMFGESH-UHFFFAOYSA-N	C8H9NO	1366	26	137	1
492	88-60-8	2-Tert-Butyl-5-methylphenol	XOUQAVYLRNOXDO-UHFFFAOYSA-N	C11H16O	1366	15	166	0.8
493	91-58-7	2-Chloronaphthalene	CGYGETOMCSJHJU-UHFFFAOYSA-N	C10H7Cl	1366	36	166	0.7
494	91-23-6	1-Methoxy-2-nitrobenzene	CFBYEGUGFPZCNF-UHFFFAOYSA-N	C7H7NO3	1368	14	155	0.9
495	90-13-1	1-Chloronaphthalene	JTPNRXUCIXHOKM-UHFFFAOYSA-N	C10H7Cl	1368	26	166	0.8
496	299-42-3	Ephedrine	KWGRBVOPPLSCSI-WPRPVWTQSA-N	C10H15NO	1369	15	146	0.6
497	90-82-4	Pseudoephedrine	KWGRBVOPPLSCSI-WCBMZHEXSA-N	C10H15NO	1369	29	132	0.5
498	124-04-9	Hexanedioic acid	WNLRTRBMVRJNCN-UHFFFAOYSA-N	C6H10O4	1372	14	130	1.1
499	108-46-3	Resorcinol	GHMLBKRAJCXXBS-UHFFFAOYSA-N	C6H6O2	1372	14	112	0.3
500	2785-87-7	2-Methoxy-4-propylphenol	PXIKRTCSSLJURC-UHFFFAOYSA-N	C10H14O2	1373	13	168	1.1
501	78-35-3	Linalyl isobutyrate	JZIARAQCPRDGAC-UHFFFAOYSA-N	C14H24O2	1374	26	225	1.8
502	504-15-4	1,3-Benzenediol, 5-methyl-	OIPPWFOQEKKFEE-UHFFFAOYSA-N	C7H8O2	1374	14	127	0.8
503	612-12-4	1,2-Bis(chloromethyl)benzene	FMGGHNGKHRCJLL-UHFFFAOYSA-N	C8H8Cl2	1375	14	179	0.8
504	461-78-9	Chlorphentermine	ZCKAMNXUHHNZLN-UHFFFAOYSA-N	C10H14ClN	1380	15	171	0.2
505	92-52-4	Biphenyl	ZUOUZKKEUPVFJK-UHFFFAOYSA-N	C12H10	1381	26	156	1.1
506	141-28-6	Diethyl hexanedioate	VIZORQUEIQEFRT-UHFFFAOYSA-N	C10H18O4	1385	14	203	1.6
507	87-66-1	Pyrogallol	WQGWDDDVZFFDIG-UHFFFAOYSA-N	C6H6O3	1385	14	128	0.4
508	99-54-7	3,4-Dichloronitrobenzene	NTBYINQTYWZXLH-UHFFFAOYSA-N	C6H3Cl2NO2	1386	16	196	0.9
509	59-30-3	Folic acid	OVBPIULPVIDEAO-LBPRGKRZSA-N	C19H19N7O6	1387	12	371	1.4
510	122-59-8	Phenoxyacetic acid	LCPDWSOZIOUXRV-UHFFFAOYSA-N	C8H8O3	1389	14	154	1.4
511	613-93-4	N-Methylbenzamide	NCCHARWOCKOHIH-UHFFFAOYSA-N	C8H9NO	1392	27	136	0.8
512	621-23-8	1,3,5-Trimethoxybenzene	LKUDPHPHKOZXCD-UHFFFAOYSA-N	C9H12O3	1392	14	170	0.9
513	88-04-0	4-Chloro-3,5-dimethylphenol	OSDLLIBGSJNGJE-UHFFFAOYSA-N	C8H9ClO	1394	14	159	0.8
514	95-04-5	Ectylurea [INN:BAN]	QCUPYFTWJOZAOB-HYXAFXHYSA-N	C7H12N2O2	1396	36	158	1.2
515	31828-71-4	Mexiletine	VLPIATFUUWWMKC-UHFFFAOYSA-N	C11H17NO	1397	41	180	0.3
516	126-52-3	Ethinamate	GXRZIMHKGDIBEW-UHFFFAOYSA-N	C9H13NO2	1397	15	167	0.5
517	634-93-5	2,4,6-Trichloroaniline	NATVSFWWYVJTAZ-UHFFFAOYSA-N	C6H4Cl3N	1398	26	202	0.8
518	351-36-0	Acetamide, N-(3-(trifluoromethyl)phenyl)- (9CI)	HNIPNANLYHXYDE-UHFFFAOYSA-N	C9H8F3NO	1400	14	205	0.4
519	591-35-5	3,5-Dichlorophenol	VPOMSPZBQMDLTM-UHFFFAOYSA-N	C6H4Cl2O	1400	14	167	1.2
520	95-01-2	2,4-Dihydroxybenzaldehyde	IUNJCFABHJZSKB-UHFFFAOYSA-N	C7H6O3	1406	13	140	1
521	88-74-4	2-Nitroaniline	DPJCXCZTLWNFOH-UHFFFAOYSA-N	C6H6N2O2	1411	14	140	0.9
522	36322-90-4	Piroxicam	QYSPLQLAKJAUJT-UHFFFAOYSA-N	C15H13N3O4S	1413	36	332	-0.1
523	586-76-5	4-Bromobenzoic acid	TUXYZHVUPGXXQG-UHFFFAOYSA-N	C7H5BrO2	1415	25	204	0.7
524	99-06-9	3-Hydroxybenzoic acid	IJFXRHURBJZNAO-UHFFFAOYSA-N	C7H6O3	1417	20	140	1.2
525	7786-34-7	Mevinphos	GEPDYQSQVLXLEU-UHFFFAOYSA-N	C7H13O6P	1419	12	225	-1.7
526	30560-19-1	Acephate	YASYVMFAVPKPKE-UHFFFAOYSA-N	C4H10NO3PS	1420	14	185	0.1
527	93-05-0	N,N-Diethyl-p-phenylenediamine	QNGVNLMMEQUVQK-UHFFFAOYSA-N	C10H16N2	1430	14	166	0.1
528	51-17-2	Benzimidazole	HYZJCKYKOHLVJF-UHFFFAOYSA-N	C7H6N2	1431	13	120	1.4
529	95-76-1	3,4-Dichloroaniline	SDYWXFYBZPNOFX-UHFFFAOYSA-N	C6H5Cl2N	1433	14	166	0.7
530	1929-77-7	Vernolate	OKUGPJPKMAEJOE-UHFFFAOYSA-N	C10H21NOS	1435	14	205	0.8
531	124-22-1	1-Dodecanamine	JRBPAEWTRLWTQC-UHFFFAOYSA-N	C12H27N	1436	15	186	0.8
532	552-41-0	2'-Hydroxy-4'-methoxyacetophenone	UILPJVPSNHJFIK-UHFFFAOYSA-N	C9H10O3	1438	14	168	0.5
533	91-64-5	Coumarin	ZYGHJZDHTFUPRJ-UHFFFAOYSA-N	C9H6O2	1441	25	148	0.1
534	101-83-7	Dicyclohexylamine	XBPCUCUWBYBCDP-UHFFFAOYSA-N	C12H23N	1442	15	183	0.4
535	128-39-2	2,6-Di-tert-butylphenol	DKCPKDPYUFEZCP-UHFFFAOYSA-N	C14H22O	1442	14	208	0.6
536	103-54-8	3-Phenylprop-2-en-1-yl acetate	WJSDHUCWMSHDCR-UHFFFAOYSA-N	C11H12O2	1446	14	178	1.4
537	52-68-6	Trichlorfon	NFACJZMKEDPNKN-UHFFFAOYSA-N	C4H8Cl3O4P	1446	12	261	0.1
538	2593-15-9	Etridiazole	KQTVWCSONPJJPE-UHFFFAOYSA-N	C5H5Cl3N2OS	1451	13	252	0.9
539	208-96-8	Acenaphthylene	HXGDTGSAIMULJN-UHFFFAOYSA-N	C12H8	1454	14	155	1.1
540	2027-17-0	2-Isopropylnaphthalene	TVYVQNHYIHAJTD-UHFFFAOYSA-N	C13H14	1454	14	171	1.5
541	131-11-3	Dimethyl phthalate	NIQCNGHVCWTJSM-UHFFFAOYSA-N	C10H10O4	1454	15	195	1.5
542	99-93-4	4-Hydroxyacetophenone	TXFPEBPIARQUIG-UHFFFAOYSA-N	C8H8O2	1455	14	138	1
543	1696-17-9	N,N-Diethylbenzamide	JLNGEXDJAQASHD-UHFFFAOYSA-N	C11H15NO	1456	42	178	0.6
544	577-59-3	2-Nitroacetophenone	SUGXZLKUDLDTKX-UHFFFAOYSA-N	C8H7NO3	1457	13	166	0.7
545	520-45-6	Dehydroacetic acid	PGRHXDWITVMQBC-UHFFFAOYSA-N	C8H8O4	1458	12	170	0.9
546	134-49-6	Phenmetrazine	OOBHFESNSZDWIU-UHFFFAOYSA-N	C11H15NO	1462	15	179	-0.2
547	103-36-6	Ethyl cinnamate	KBEBGUQPQBELIU-UHFFFAOYSA-N	C11H12O2	1464	15	178	1.4
548	1929-82-4	Nitrapyrin	DCUJJWWUNKIJPH-UHFFFAOYSA-N	C6H3Cl4N	1464	24	235	0.5
549	90-49-3	Ethylphenylacetylurea	AJOQSQHYDOFIOX-UHFFFAOYSA-N	C11H14N2O2	1465	15	208	0.6
550	2257-09-2	Phenethyl isothiocyanate	IZJDOKYDEWTZSO-UHFFFAOYSA-N	C9H9NS	1465	26	166	0.6
551	1129-41-5	Metolcarb	VOEYXMAFNDNNED-UHFFFAOYSA-N	C9H11NO2	1465	15	166	-0.2
552	59-26-7	N,N-Diethylnicotinamide	NCYVXEGFNDZQCU-UHFFFAOYSA-N	C10H14N2O	1470	15	180	0
553	93-02-7	2,5-Dimethoxybenzaldehyde	AFUKNJHPZAVHGQ-UHFFFAOYSA-N	C9H10O3	1471	14	169	1
554	50-11-3	Metharbital	FWJKNZONDWOGMI-UHFFFAOYSA-N	C9H14N2O3	1472	15	197	0.4
555	366-18-7	2,2'-Bipyridine	ROFVEXUMMXZLPA-UHFFFAOYSA-N	C10H8N2	1472	26	158	0.3
556	63-98-9	Phenacemide	XPFRXWCVYUEORT-UHFFFAOYSA-N	C9H10N2O2	1473	12	179	0.7
557	120-47-8	Ethylparaben	NUVBSKCKDOMJSU-UHFFFAOYSA-N	C9H10O3	1473	26	167	1.3
558	65-45-2	Salicylamide	SKZKKFZAGNVIMN-UHFFFAOYSA-N	C7H7NO2	1474	14	139	0.3
559	2820-55-5	Nicotine N-oxide	YHXKVHQFWVYXIC-JTQLQIEISA-N	C10H14N2O	1478	37	179	0.2
560	537-92-8	N-Acetyl-m-toluidine	ALMHSXDYCFOZQD-UHFFFAOYSA-N	C9H11NO	1478	15	151	1
561	134-98-5	Acetamide, N-(2,3-dimethylphenyl)- (9CI)	SRSHEJADOPNDDF-UHFFFAOYSA-N	C10H13NO	1478	37	165	0.9
562	95-85-2	2-Amino-4-chlorophenol	SWFNPENEBHAHEB-UHFFFAOYSA-N	C6H6ClNO	1478	17	147	0.9
563	60-34-4	Methylhydrazine	HDZGCSFEDULWCS-UHFFFAOYSA-N	CH6N2	1479	27	47	-0.2
564	57-39-6	Metepa	AVUYXHYHTTVPRX-UHFFFAOYSA-N	C9H18N3OP	1480	14	217	0.1
565	51154-96-2	2H-Pyran-2-one, 5,6-dihydro-6-pentyl-, (6R)-	NEDIAPMWNCQWNW-SECBINFHSA-N	C10H16O2	1483	40	168	1.1
566	4764-17-4	(+/-)-3,4-(Methylenedioxy)amphetamine	NGBBVGZWCFBOGO-UHFFFAOYSA-N	C10H13NO2	1484	14	180	-1.1
567	112-38-9	10-Undecenoic acid	FRPZMMHWLSIFAZ-UHFFFAOYSA-N	C11H20O2	1484	12	185	1.6
568	4406-41-1	Isobutyranilide	WDRCPKDLZOQCFU-UHFFFAOYSA-N	C10H13NO	1484	14	165	0.8
569	99-09-2	3-Nitroaniline	XJCVRTZCHMZPBD-UHFFFAOYSA-N	C6H6N2O2	1486	26	140	0.3
570	2856-74-8	Modaline	BJHCGMHPEKLROM-UHFFFAOYSA-N	C10H15N3	1487	41	178	0.6
571	59-48-3	1,3-Dihydro-2H-indol-2-one	JYGFTBXVXVMTGB-UHFFFAOYSA-N	C8H7NO	1487	26	134	0.5
572	108-82-7	2,6-Dimethyl-4-heptanol	HXQPUEQDBSPXTE-UHFFFAOYSA-N	C9H20O	1493	26	143	1.4
573	120-14-9	Veratraldehyde	WJUFSDZVCOTFON-UHFFFAOYSA-N	C9H10O3	1495	14	169	1.3
574	58-27-5	Menadione	MJVAVZPDRWSRRC-UHFFFAOYSA-N	C11H8O2	1496	14	174	0.5
575	90-84-6	Diethylpropion	XXEPPPIWZFICOJ-UHFFFAOYSA-N	C13H19NO	1497	15	203	-0.1
576	121-00-6	2-tert-Butyl-4-methoxyphenol	MRBKEAMVRSLQPH-UHFFFAOYSA-N	C11H16O2	1497	15	182	0.9
577	51-45-6	Histamine	NTYJJOPFIAHURM-UHFFFAOYSA-N	C5H9N3	1499	15	112	0.3
578	767-00-0	4-Hydroxybenzonitrile	CVNOWLNNPYYEOH-UHFFFAOYSA-N	C7H5NO	1500	14	121	0.6
579	99-92-3	4-Aminoacetophenone	GPRYKVSEZCQIHD-UHFFFAOYSA-N	C8H9NO	1500	14	137	0.6
580	34014-18-1	Tebuthiuron	HBPDKDSFLXWOAE-UHFFFAOYSA-N	C9H16N4OS	1504	15	173	0.4
581	57-44-3	Barbital	FTOAOBMCPZCFFF-UHFFFAOYSA-N	C8H12N2O3	1506	15	183	0.5
582	608-93-5	Pentachlorobenzene	CEOCDNVZRAIOQZ-UHFFFAOYSA-N	C6HCl5	1511	35	258	0.7
583	90-15-3	1-Naphthol	KJCVRFUGPWSIIH-UHFFFAOYSA-N	C10H8O	1516	18	146	0.3
584	673-31-4	Phenprobamate	CAMYKONBWHRPDD-UHFFFAOYSA-N	C10H13NO2	1520	15	179	0.7
585	77-65-6	Carbromal	OPNPQXLQERQBBV-UHFFFAOYSA-N	C7H13BrN2O2	1521	15	211	0.3
586	52-24-4	Thiotepa	FOCVUCIESVLUNU-UHFFFAOYSA-N	C6H12N3PS	1522	14	192	-0.7
587	2097-18-9	2,8,9-Trioxa-5-aza-1-silabicyclo[3.3.3]undecane, 1-ethenyl-	JETUZEFHWCTPQD-UHFFFAOYSA-N	C8H15NO3Si	1522	27	202	0.9
588	73-66-5	Pyrimidine, 4-amino-5-(ethoxymethyl)-2-methyl-	KEYFHYRXUHGMLW-UHFFFAOYSA-N	C8H13N3O	1525	14	169	0.2
589	2198-53-0	Acetamide, N-(2,6-dimethylphenyl)-	NRPTXWYBRKRZES-UHFFFAOYSA-N	C10H13NO	1525	13	164	0.6
590	1835-04-7	1-Propanone, 1-(3,4-dimethoxyphenyl)-	SBMSBQOMJGZBRY-UHFFFAOYSA-N	C11H14O3	1525	14	196	0.9
591	10546-70-0	Benzamide, N-propyl-	DYZWXBMTHNHXML-UHFFFAOYSA-N	C10H13NO	1526	41	164	0.8
592	3032-55-1	Trimethylolethane trinitrate	IPPYBNCEPZCLNI-UHFFFAOYSA-N	C5H9N3O9	1529	15	90	0.4
593	86-54-4	Hydralazine	RPTUSVTUFVMDQK-UHFFFAOYSA-N	C8H8N4	1529	14	162	-0.1
594	935-95-5	2,3,5,6-Tetrachlorophenol	KEWNKZNZRIAIAK-UHFFFAOYSA-N	C6H2Cl4O	1530	25	238	-0.3
595	1129-50-6	Butanamide, N-phenyl-	UHANVDZCDNSILX-UHFFFAOYSA-N	C10H13NO	1531	15	165	1
596	274-09-9	1,3-Benzodioxolane	FTNJQNQLEGKTGD-UHFFFAOYSA-N	C7H6O2	1531	12	124	1
597	16752-77-5	Methomyl	UHXUZOCRWCRNSJ-UHFFFAOYSA-N	C5H10N2O2S	1532	40	163	-1.2
598	2631-40-5	Isoprocarb	QBSJMKIUCUGGNG-UHFFFAOYSA-N	C11H15NO2	1532	15	194	-0.3
599	150-68-5	Monuron	BMLIZLVNXIYGCK-UHFFFAOYSA-N	C9H11ClN2O	1533	15	201	1
600	2212-67-1	Molinate	DEDOPGXGGQYYMW-UHFFFAOYSA-N	C9H17NOS	1533	40	190	0.5
601	637-07-0	Clofibrate	KNHUKKLJHYUCFP-UHFFFAOYSA-N	C12H15ClO3	1535	15	245	0.7
602	4901-51-3	2,3,4,5-Tetrachlorophenol	RULKYXXCCZZKDZ-UHFFFAOYSA-N	C6H2Cl4O	1536	12	239	0.2
603	108-78-1	Melamine	JDSHMPZPIAZGSV-UHFFFAOYSA-N	C3H6N6	1538	12	128	1.4
604	2425-10-7	Xylylcarb	WCJYTPVNMWIZCG-UHFFFAOYSA-N	C10H13NO2	1540	15	179	-0.6
605	7068-83-9	Nitrosomethyl-N-butylamine	PKTSCJXWLVREKX-UHFFFAOYSA-N	C5H12N2O	1541	27	117	-0.7
606	938-73-8	2-Ethoxybenzamide	SBNKFTQSBPKMBZ-UHFFFAOYSA-N	C9H11NO2	1543	15	167	0.6
607	100-02-7	4-Nitrophenol	BTJIUGUIPKRLHP-UHFFFAOYSA-N	C6H5NO3	1545	14	141	0.3
608	96-20-8	1-Butanol, 2-amino-	JCBPETKZIGVZRE-UHFFFAOYSA-N	C4H11NO	1546	14	91	1.4
609	616-91-1	N-Acetyl-L-cysteine	PWKSKIMOESPYIA-BYPYZUCNSA-N	C5H9NO3S	1547	14	165	1.4
610	150-13-0	4-Aminobenzoic acid	ALYNCZNDIQEVRV-UHFFFAOYSA-N	C7H7NO2	1547	26	139	1.3
611	125-64-4	Methyprylon	SIDLZWOQUZRBRU-UHFFFAOYSA-N	C10H17NO2	1547	26	183	0.7
612	618-85-9	3,5-Dinitrotoluene	RUIFULUFLANOCI-UHFFFAOYSA-N	C7H6N2O4	1551	15	184	0.5
613	33100-27-5	1,4,7,10,13-Pentaoxacyclopentadecane	VFTFKUDGYRBSAL-UHFFFAOYSA-N	C10H20O5	1554	15	177	0.7
614	3296-90-0	Pentaerythritol dibromide	CHUGKEQJSLOLHL-UHFFFAOYSA-N	C5H10Br2O2	1556	14	265	0.7
615	54-95-5	Pentylenetetrazol	CWRVKFFCRWGWCS-UHFFFAOYSA-N	C6H10N4	1560	14	140	-0.2
616	2698-41-1	(2-Chlorobenzylidene)propanedinitrile	JJNZXLAFIPKXIG-UHFFFAOYSA-N	C10H5ClN2	1562	25	192	0.2
617	7212-44-4	Nerolidol	FQTLCLSUCSAZDY-UHFFFAOYSA-N	C15H26O	1564	18	207	1.8
618	94-09-7	Benzocaine	BLFLLBZGZJTVJG-UHFFFAOYSA-N	C9H11NO2	1564	15	167	1.2
619	2198-54-1	Acetamide, N-(3,4-dimethylphenyl)- (9CI)	UAOIEEWQVAXCFY-UHFFFAOYSA-N	C10H13NO	1564	12	165	0.8
620	2655-14-3	XMC	CVQODEWAPZVVBU-UHFFFAOYSA-N	C10H13NO2	1564	15	179	0.1
621	107-49-3	Tetraethyl pyrophosphate	IDCBOTIENDVCBQ-UHFFFAOYSA-N	C8H20O7P2	1565	25	292	-2
622	1948-33-0	tert-Butylhydroquinone	BGNXCDMCOKJUMV-UHFFFAOYSA-N	C10H14O2	1566	15	168	0.8
623	2998-04-1	Diallyl adipate	FPODCVUTIPDRTE-UHFFFAOYSA-N	C12H18O4	1567	14	226	-0.1
624	139-45-7	Tripropionin	YZWRNSARCRTXDS-UHFFFAOYSA-N	C12H20O6	1567	14	188	1.4
625	134-62-3	DEET	MMOXZBCLCQITDF-UHFFFAOYSA-N	C12H17NO	1571	14	193	0.8
626	54-85-3	Isoniazid	QRXWMOHMRWLFEY-UHFFFAOYSA-N	C6H7N3O	1582	16	139	0
627	610-39-9	3,4-Dinitrotoluene	INYDMNPNDHRJQJ-UHFFFAOYSA-N	C7H6N2O4	1585	15	184	0.6
628	2521-01-9	Encyprate	OGXBVBBMMWSZJO-UHFFFAOYSA-N	C13H17NO2	1586	15	221	0.7
629	59-47-2	Mephenesin	JWDYCNIAQWPBHD-UHFFFAOYSA-N	C10H14O3	1586	15	184	0.6
630	91-00-9	Benzhydrylamine	MGHPNCMVUAKAIE-UHFFFAOYSA-N	C13H13N	1589	26	185	0.3
631	2050-44-4	Acetamide, N-(2,5-dimethylphenyl)- (9CI)	CXLKSNKWHULUKA-UHFFFAOYSA-N	C10H13NO	1591	14	165	0.9
632	443-48-1	Metronidazole	VAOCPAMSLUNLGC-UHFFFAOYSA-N	C6H9N3O3	1592	14	173	1.3
633	54-92-2	Iproniazid	NYMGNSNKLVNMIA-UHFFFAOYSA-N	C9H13N3O	1593	14	180	0.4
634	297-97-2	Thionazin	IRVDMKJLOCGUBJ-UHFFFAOYSA-N	C8H13N2O3PS	1594	26	250	-1.7
635	84-66-2	Diethyl phthalate	FLKPEMZONWLCSK-UHFFFAOYSA-N	C12H14O4	1594	15	223	1.4
636	1461-25-2	Tetrabutyltin	AFCAKJKUYFLYFK-UHFFFAOYSA-N	C16H36Sn	1594	26	296	1.2
637	481-42-5	1,4-Naphthalenedione, 5-hydroxy-2-methyl-	VCMMXZQDRFWYSE-UHFFFAOYSA-N	C11H8O3	1597	14	190	-1.1
638	140-66-9	4-(1,1,3,3-Tetramethylbutyl)phenol	ISAVYTVYFVQUDY-UHFFFAOYSA-N	C14H22O	1601	27	208	1.2
639	89-63-4	4-Chloro-2-nitroaniline	PBGKNXWGYQPUJK-UHFFFAOYSA-N	C6H5ClN2O2	1604	18	175	0.7
640	114-26-1	Propoxur	ISRUGXGCCGIOQO-UHFFFAOYSA-N	C11H15NO3	1606	26	209	-0.9
641	1918-16-7	Propachlor	MFOUDYKPLGXPGO-UHFFFAOYSA-N	C11H14ClNO	1608	14	214	0.1
642	3766-81-2	Fenobucarb	DIRFUJHNVNOBMY-UHFFFAOYSA-N	C12H17NO2	1608	15	208	-0.1
643	100-01-6	4-Nitroaniline	TYMLOMAKGOJONV-UHFFFAOYSA-N	C6H6N2O2	1610	14	140	0.8
644	108-73-6	1,3,5-Trihydroxybenzene	QCDYQQDYXPDABM-UHFFFAOYSA-N	C6H6O3	1610	14	128	1.6
645	86-34-0	Phensuximide	WLWFNJKHKGIJNW-UHFFFAOYSA-N	C11H11NO2	1612	14	190	0.6
646	262-12-4	Dibenzo-p-dioxin	NFBOHOGPQUYFRF-UHFFFAOYSA-N	C12H8O2	1612	26	186	0.7
647	534-52-1	2-Methyl-4,6-dinitrophenol	ZXVONLUNISGICL-UHFFFAOYSA-N	C7H6N2O5	1614	14	200	-1
648	93-99-2	Phenyl benzoate	FCJSHPDYVMKCHI-UHFFFAOYSA-N	C13H10O2	1615	26	199	0.8
649	122-39-4	Diphenylamine	DMBHHRLKUKUOEG-UHFFFAOYSA-N	C12H11N	1622	27	171	0.9
650	484-31-1	Dill apiole	LIKYNOPXHGPMIH-UHFFFAOYSA-N	C12H14O4	1622	26	223	0.7
651	1134-23-2	Cycloate	DFCAFRGABIXSDS-UHFFFAOYSA-N	C11H21NOS	1624	15	217	0.8
652	101-42-8	Fenuron	XXOYNJXVWVNOOJ-UHFFFAOYSA-N	C9H12N2O	1625	26	166	1.5
653	4710-17-2	Sulfamide, N,N-dimethyl-N'-phenyl-	QCDQDISRALTLNQ-UHFFFAOYSA-N	C8H12N2O2S	1626	15	203	0.8
654	2698-38-6	MCPA-ethyl [ISO]	OUYDEKFRLSFDMU-UHFFFAOYSA-N	C11H13ClO3	1628	25	232	0.8
655	61-80-3	Zoxazolamine	YGCODSQDUUUKIV-UHFFFAOYSA-N	C7H5ClN2O	1629	26	172	0.5
656	94-13-3	Propylparaben	QELSKZZBTMNZEB-UHFFFAOYSA-N	C10H12O3	1632	15	182	1.5
657	2164-17-2	Fluometuron	RZILCCPWPBTYDO-UHFFFAOYSA-N	C10H11F3N2O	1634	14	233	0.6
658	77-41-8	Methsuximide	AJXPJJZHWIXJCJ-UHFFFAOYSA-N	C12H13NO2	1636	14	205	0.6
659	1918-00-9	Dicamba	IWEDIXLBFLAXBO-UHFFFAOYSA-N	C8H6Cl2O3	1637	12	224	0.7
660	2686-99-9	3,4,5-Trimethylphenyl methylcarbamate	AUQAUAIUNJIIEP-UHFFFAOYSA-N	C11H15NO2	1639	15	194	-0.3
661	2436-66-0	4(3H)-Quinazolinone, 3-methyl-	FJVAQPINJBFBLI-UHFFFAOYSA-N	C9H8N2O	1639	15	162	0.2
662	7491-74-9	2-Oxo-1-Pyrrolidineacetamide	GMZVRMREEHBGGF-UHFFFAOYSA-N	C6H10N2O2	1640	14	143	1.1
663	10264-18-3	Valeranilide	PGMBORLSOHYBFJ-UHFFFAOYSA-N	C11H15NO	1642	26	179	0.9
664	103-50-4	Dibenzyl ether	MHDVGSVTJDSBDK-UHFFFAOYSA-N	C14H14O	1650	14	167	1.3
665	300-76-5	Naled	BUYMVQAILCEWRR-UHFFFAOYSA-N	C4H7Br2Cl2O4P	1650	33	382	-0.2
666	114-86-3	Phenformin	ICFJFFQQTFMIBG-UHFFFAOYSA-N	C10H15N5	1650	41	206	0.3
667	6164-98-3	Chlordimeform	STUSTWKEFDQFFZ-KPKJPENVSA-N	C10H13ClN2	1650	15	199	-0.1
668	101-21-3	Chlorpropham	CWJSHJJYOPWUGX-UHFFFAOYSA-N	C10H12ClNO2	1655	12	217	1.2
669	126-73-8	Tributyl phosphate	STCOOQWBFONSKY-UHFFFAOYSA-N	C12H27O4P	1655	26	237	0.7
670	141-66-2	Dicrotophos	VEENJGZXVHKXNB-VOTSOKGWSA-N	C8H16NO5P	1656	14	239	-1.3
671	1689-84-5	Bromoxynil	UPMXNNIRAGDFEH-UHFFFAOYSA-N	C7H3Br2NO	1659	25	280	-0.4
672	1464-33-1	4-Methoxymethylpyridoxine	SVINQHQHARVZFF-UHFFFAOYSA-N	C9H13NO3	1660	26	185	-0.8
673	6923-22-4	Monocrotophos	KRTSDMXIXPKRQR-AATRIKPKSA-N	C7H14NO5P	1662	14	224	-1.2
674	64-77-7	Tolbutamide	JLRGJRBPOGGCBT-UHFFFAOYSA-N	C12H18N2O3S	1665	15	272	0.3
675	3563-92-6	D-Threo-alpha-Benzyl-N-ethyltetrahydrofurfurylamine	DOFCLOLKFGSRTG-ZIAGYGMSSA-N	C14H21NO	1665	29	218	0.3
676	2655-15-4	2,3,5-Trimethylphenyl methylcarbamate	NYOKZHDTNBDPOB-UHFFFAOYSA-N	C11H15NO2	1666	15	194	0.1
677	94-35-9	2-Hydroxy-2-phenylethyl carbamate	OCSOHUROTFFTFO-UHFFFAOYNA-N	C9H11NO3	1667	18	138	0.8
678	1582-09-8	Trifluralin	ZSDSQXJSNMTJDA-UHFFFAOYSA-N	C13H16F3N3O4	1669	15	336	1
679	2876-78-0	Methyl 1-naphthaleneacetate	YGGXZTQSGNFKPJ-UHFFFAOYSA-N	C13H12O2	1671	14	202	0.7
680	94-75-7	2,4-Dichlorophenoxyacetic acid	OVSKIKFHRZPJSS-UHFFFAOYSA-N	C8H6Cl2O3	1671	26	225	0.2
681	1861-40-1	Benfluralin	SMDHCQAYESWHAE-UHFFFAOYSA-N	C13H16F3N3O4	1671	12	337	1.2
682	3811-49-2	Dioxabenzofos	OUNSASXJZHBGAI-UHFFFAOYSA-N	C8H9O3PS	1672	15	219	-0.4
683	2883-98-9	Isoasaron	RKFAZBXYICVSKP-AATRIKPKSA-N	C12H16O3	1678	12	211	0.3
684	95465-99-9	Cadusafos	KXRPCFINVWWFHQ-UHFFFAOYSA-N	C10H23O2PS2	1682	15	274	-0.6
685	886-74-8	Chlorphenesin carbamate	SKPLBLUECSEIFO-UHFFFAOYSA-N	C10H12ClNO4	1686	26	247	0.5
686	103-30-0	trans-Stilbene	PJANXHGTPQOBST-VAWYXSNFSA-N	C14H12	1690	14	183	0.7
687	501-68-8	Beclamide	JPYQFYIEOUVJDU-UHFFFAOYSA-N	C10H12ClNO	1691	26	200	0.7
688	502-55-6	Diethyl dithiobis(thionoformate)	FVIGODVHAVLZOO-UHFFFAOYSA-N	C6H10O2S4	1693	14	244	0.7
689	319-84-6	alpha-1,2,3,4,5,6-Hexachlorocyclohexane	JLYXXMFPNIAWKQ-SHFUYGGZSA-N	C6H6Cl6	1693	26	256	-0.6
690	54-04-6	Mescaline	RHCSKNNOAZULRK-UHFFFAOYSA-N	C11H17NO3	1696	29	212	0.6
691	103-90-2	Acetaminophen	RZVAJINKPMORJF-UHFFFAOYSA-N	C8H9NO2	1697	14	153	0.3
692	121-87-9	2-Chloro-4-nitroaniline	LOCWBQIWHWIRGN-UHFFFAOYSA-N	C6H5ClN2O2	1699	14	176	0.9
693	75625-99-9	2-[4-(2-Methylpropenyl)phenyl]propionic Acid	WYUJTWQSJJRVIG-UHFFFAOYNA-N	C13H16O2	1704	26	206	0.9
694	640-15-3	Thiometon	OPASCBHCTNRLRM-UHFFFAOYSA-N	C6H15O2PS3	1705	14	248	-0.8
695	533-74-4	Dazomet	QAYICIQNSGETAS-UHFFFAOYSA-N	C5H10N2S2	1707	12	166	0
696	671-04-5	Carbanolate	QRTXZGIQTYDABO-UHFFFAOYSA-N	C10H12ClNO2	1707	36	215	0.1
697	118-74-1	Hexachlorobenzene	CKAPSXZOOQJIBF-UHFFFAOYSA-N	C6Cl6	1707	24	292	1.2
698	552-30-7	Trimellitic anhydride	SRPWOOOHEPICQU-UHFFFAOYSA-N	C9H4O5	1709	16	194	1
699	4602-84-0	Farnesol	CRDAMVZIKSXKFV-UHFFFAOYSA-N	C15H26O	1713	15	222	1.5
700	1610-17-9	Atraton	PXWUKZGIHQRDHL-UHFFFAOYSA-N	C9H17N5O	1716	15	212	0.6
701	91-53-2	Ethoxyquin	DECIPOUIJURFOJ-UHFFFAOYSA-N	C14H19NO	1716	26	219	0.9
702	1825-21-4	Pentachloroanisole	BBABSCYTNHOKOG-UHFFFAOYSA-N	C7H3Cl5O	1717	12	288	0.1
703	99-30-9	Dicloran	BIXZHMJUSMUDOQ-UHFFFAOYSA-N	C6H4Cl2N2O2	1723	15	211	0.9
704	94-20-2	Chlorpropamide	RKWGIWYCVPQPMF-UHFFFAOYSA-N	C10H13ClN2O3S	1724	14	278	0.6
705	50-19-1	2-Hydroxy-2-phenylbutyl carbamate	WAFIYOULDIWAKR-UHFFFAOYSA-N	C11H15NO3	1724	25	181	0.6
706	7683-59-2	Isoproterenol	JWZZKOKVBUJMES-UHFFFAOYSA-N	C11H17NO3	1730	29	213	0.3
707	713-68-8	Phenol, 3-phenoxy-	HBUCPZGYBSEEHF-UHFFFAOYSA-N	C12H10O2	1731	27	188	0.4
708	1769-25-1	Dimethylquinazolone	DCKUAHKIBNUXHX-UHFFFAOYSA-N	C10H10N2O	1733	37	176	0.1
709	55290-64-7	Dimethipin	PHVNLLCAQHGNKU-UHFFFAOYSA-N	C6H10O4S2	1735	14	212	0.3
710	3703-79-5	Bamethan	RDUHXGIIUDVSHR-UHFFFAOYSA-N	C12H19NO2	1735	43	209	0.4
711	1769-24-0	2-Methyl-4(3H)-quinazolinone	FIEYHAAMDAPVCH-UHFFFAOYSA-N	C9H8N2O	1736	15	162	0.7
712	50-31-7	2,3,6-Trichlorobenzoic acid	XZIDTOHMJBOSOX-UHFFFAOYSA-N	C7H3Cl3O2	1740	25	230	0.4
713	390-28-3	Methoxamine	WJAJPNHVVFWKKL-UHFFFAOYSA-N	C11H17NO3	1743	37	212	-0.8
714	621-15-8	Hexanamide, N-phenyl- (9CI)	JBTCHCWUNMZNEO-UHFFFAOYSA-N	C12H17NO	1743	41	192	1.1
715	113-45-1	Methylphenidate	DUGOZIWVEXMGBE-UHFFFAOYSA-N	C14H19NO2	1744	15	232	-0.2
716	1912-24-9	Atrazine	MXWJVTOOROXGIU-UHFFFAOYSA-N	C8H14ClN5	1746	27	218	0.6
717	58-89-9	Lindane	JLYXXMFPNIAWKQ-GNIYUCBRSA-N	C6H6Cl6	1754	17	296	-0.8
718	101-86-0	2-(Phenylmethylene)octanal	GUUHFMWKWLOQMM-UHFFFAOYSA-N	C15H20O	1755	15	218	1
719	125-42-8	Vinbarbital	RAFOHKSPUDGZPR-VOTSOKGWSA-N	C11H16N2O3	1755	15	224	-0.1
720	30979-48-7	N-Isobutyl-2-oxo-1-imidazolidinecarboxamide	SBYAVOHNDJTVPA-UHFFFAOYSA-N	C8H15N3O2	1756	15	186	1.1
721	139-40-2	Propazine	WJNRPILHGGKWCK-UHFFFAOYSA-N	C9H16ClN5	1756	15	232	1.1
722	120-36-5	Dichlorprop	MZHCENGPTKEIGP-UHFFFAOYSA-N	C9H8Cl2O3	1756	15	239	0.1
723	78-34-2	Dioxathion	VBKKVDGJXVOLNE-UHFFFAOYSA-N	C12H26O6P2S4	1756	15	327	-0.4
724	57-42-1	Meperidine	XADCESSVHJOZHK-UHFFFAOYSA-N	C15H21NO2	1758	15	249	-0.1
725	92-67-1	4-Biphenylamine	DMVOXQPQNTYEKQ-UHFFFAOYSA-N	C12H11N	1758	18	171	0.1
726	608-73-1	1,2,3,4,5,6-Hexachlorocyclohexane	JLYXXMFPNIAWKQ-UHFFFAOYSA-N	C6H6Cl6	1759	36	294	-0.7
727	76-74-4	Pentobarbital	WEXRUCMBJFQVBZ-UHFFFAOYSA-N	C11H18N2O3	1761	15	199	-0.1
728	1912-25-0	Ipazine	OWYWGLHRNBIFJP-UHFFFAOYSA-N	C10H18ClN5	1763	39	246	1
729	82-68-8	Pentachloronitrobenzene	LKPLKUMXSAEKID-UHFFFAOYSA-N	C6Cl5NO2	1763	12	301	0.7
730	132-65-0	Dibenzothiophene	IYYZUPMFVPLQIF-UHFFFAOYSA-N	C12H8S	1766	38	187	0.4
731	3734-95-0	Cyanthoate	TWDJIKFUVRYBJF-UHFFFAOYSA-N	C10H19N2O4PS	1767	13	278	-1.4
732	4008-48-4	Nitroxoline	RJIWZDNTCBHXAL-UHFFFAOYSA-N	C9H6N2O3	1767	26	192	-0.3
733	94-44-0	Benzyl nicotinate	KVYGGMBOZFWZBQ-UHFFFAOYSA-N	C13H11NO2	1770	27	215	1
734	152-16-9	Octamethylpyrophosphoramide	SZKKRCSOSQAJDE-UHFFFAOYSA-N	C8H24N4O3P2	1770	13	288	-1
735	141-82-2	Propanedioic acid	OFOBLEOULBTSOW-UHFFFAOYSA-N	C3H4O4	1774	12	105	1.6
736	14860-49-2	Clobutinol	KVHHQGIIZCJATJ-UHFFFAOYSA-N	C14H22ClNO	1774	40	240	0.1
737	31218-83-4	Propetamphos	BZNDWPRGXNILMS-VQHVLOKHSA-N	C10H20NO4PS	1774	25	281	-0.8
738	489-84-9	Guaiazulene	FWKQNCXZGNBPFD-UHFFFAOYSA-N	C15H18	1775	26	200	0.8
739	115-96-8	Tris(2-chloroethyl) phosphate	HQUQLFOMPYWACS-UHFFFAOYSA-N	C6H12Cl3O4P	1779	14	287	0.8
740	51-68-3	Meclofenoxate	XZTYGFHCIAKPGJ-UHFFFAOYSA-N	C12H16ClNO3	1780	15	259	0.8
741	16709-30-1	3-Ketocarbofuran	WXNZYYXXILQTKX-UHFFFAOYSA-N	C12H13NO4	1783	51	236	-1.4
742	7728-40-7	Monoethylglycinexylidide	WRMRXPASUROZGT-UHFFFAOYSA-N	C12H18N2O	1784	41	207	0.1
743	90-39-1	Sparteine	SLRCCWJSBJZJBV-ZQDZILKHSA-N	C15H26N2	1785	26	236	0
744	87-42-3	6-Chloropurine	ZKBQDFAWXLTYKS-UHFFFAOYSA-N	C5H3ClN4	1785	27	157	0.7
745	57531-87-0	4-Methoxy-2,5,6-trichloroisophthalonitrile	UXQSHXVXPDJKJU-UHFFFAOYSA-N	C9H3Cl3N2O	1789	36	268	-0.2
746	89-25-8	1-Phenyl-3-methyl-5-pyrazolone	QELUYTUMUWHWMC-UHFFFAOYSA-N	C10H10N2O	1790	14	176	1
747	333-41-5	Diazinon	FHIVAFMUCKRCQO-UHFFFAOYSA-N	C12H21N2O3PS	1791	12	307	-1.3
748	1966-58-1	Dichlormate	DSVOTYIOPGIVPP-UHFFFAOYSA-N	C9H9Cl2NO2	1793	12	237	0.8
749	33245-39-5	Fluchloralin	MNFMIVVPXOGUMX-UHFFFAOYSA-N	C12H13ClF3N3O4	1794	12	358	0.3
750	4658-28-0	Aziprotryne	AFIIBUOYKYSPKB-UHFFFAOYSA-N	C7H11N7S	1800	41	227	1.1
751	298-04-4	Disulfoton	DOFZAZXDOSGAJZ-UHFFFAOYSA-N	C8H19O2PS3	1801	12	277	-1.8
752	315-18-4	Mexacarbate	YNEVBPNZHBAYOA-UHFFFAOYSA-N	C12H18N2O2	1801	12	224	-1.3
753	257-07-8	Dibenz[b,f][1,4]oxazepine	NPUACKRELIJTFM-UHFFFAOYSA-N	C13H9NO	1802	37	197	0.6
754	950-35-6	Methylparaoxon	BAFQDKPJKOLXFZ-UHFFFAOYSA-N	C8H10NO6P	1804	25	249	-2.1
755	88-85-7	Dinoseb	OWZPCEFYPSAJFR-UHFFFAOYSA-N	C10H12N2O5	1804	27	241	-1.2
756	1897-45-6	Chlorothalonil	CRQQGFGUEAVUIL-UHFFFAOYSA-N	C8Cl4N2	1807	12	273	1.1
757	2303-17-5	Tri-allate	MWBPRDONLNQCFV-UHFFFAOYSA-N	C10H16Cl3NOS	1814	13	303	0.5
758	60-01-5	Glycerol tributyrate	UYXTWWCETRIEDR-UHFFFAOYSA-N	C15H26O6	1814	15	230	1.6
759	95-25-0	Chlorzoxazone	TZFWDZFKRBELIQ-UHFFFAOYSA-N	C7H4ClNO2	1821	26	173	0.4
760	7286-69-3	Sebuthylazine	BZRUVKZGXNSXMB-UHFFFAOYSA-N	C9H16ClN5	1823	51	232	1.2
761	88-58-4	2,5-Di-tert-butylbenzene-1,4-diol	JZODKRWQWUWGCD-UHFFFAOYSA-N	C14H22O2	1823	15	224	0.9
762	57-53-4	Meprobamate	NPPQSCRMBWNHMW-UHFFFAOYSA-N	C9H18N2O4	1824	14	175	0.5
763	110-27-0	Isopropyl tetradecanoate	AXISYYRBXTVTFY-UHFFFAOYSA-N	C17H34O2	1827	15	271	2.3
764	1005-93-2	Etbicyphat	BYEFHDZWRALTEN-UHFFFAOYSA-N	C6H11O4P	1828	12	179	-1.7
765	156-08-1	Benzphetamine	YXKTVDFXDRQTKV-HNNXBMFYSA-N	C17H21N	1830	15	238	0
766	2540-82-1	Formothion	AIKKULXCBHRFOS-UHFFFAOYSA-N	C6H12NO4PS2	1831	13	257	-0.5
767	58-08-2	Caffeine	RYYVLZVUVIJVGH-UHFFFAOYSA-N	C8H10N4O2	1835	14	197	-0.2
768	73-24-5	Adenine	GFFGJBXGBJISGV-UHFFFAOYSA-N	C5H5N5	1836	27	137	0.8
769	22131-79-9	Alclofenac	ARHWPKZXBHOEEE-UHFFFAOYSA-N	C11H11ClO3	1837	39	228	0.7
770	23103-98-2	Pirimicarb	YFGYUFNIOHWBOB-UHFFFAOYSA-N	C11H18N4O2	1837	15	240	-0.5
771	26087-47-8	Iprobenfos	FCOAHACKGGIURQ-UHFFFAOYSA-N	C13H21O3PS	1838	41	290	0.2
772	6506-37-2	Nimorazole	MDJFHRLTPRPZLY-UHFFFAOYSA-N	C9H14N4O3	1838	41	180	0.8
773	7640-33-7	8-Quinolinol, 7-bromo-5-chloro-	ADJQQSUBKRASQN-UHFFFAOYSA-N	C9H5BrClNO	1843	25	263	0.6
774	60-80-0	Phenazone	VEQOALNAAJBPNY-UHFFFAOYSA-N	C11H12N2O	1845	37	190	0.8
775	86-35-1	Ethotoin	SZQIFWWUIBRPBZ-UHFFFAOYSA-N	C11H12N2O2	1848	14	206	0.9
776	84-22-0	Tetrahydrozoline	BYJAVTDNIXVSPW-UHFFFAOYSA-N	C13H16N2	1848	15	201	0.2
777	94-80-4	2,4-D Butyl ester	UQMRAFJOBWOFNS-UHFFFAOYSA-N	C12H14Cl2O3	1849	27	280	0.2
778	6988-21-2	Dioxacarb	SDKQRNRRDYRQKY-UHFFFAOYSA-N	C11H13NO4	1850	14	178	-0.7
779	77-15-6	Ethoheptazine	WGJHHMKQBWSQIY-UHFFFAOYSA-N	C16H23NO2	1853	39	263	0.1
780	1918-13-4	Chlorthiamid	KGKGSIUWJCAFPX-UHFFFAOYSA-N	C7H5Cl2NS	1853	25	211	0.4
781	1014-69-3	Desmetryn	HCRWJJJUKUVORR-UHFFFAOYSA-N	C8H15N5S	1853	15	216	0.5
782	13171-21-6	Phosphamidon	RGCLLPNLLBQHPF-UHFFFAOYSA-N	C10H19ClNO5P	1861	14	284	-1.7
783	77-21-4	Glutethimide	JMBQKKAJIKAWKF-UHFFFAOYSA-N	C13H15NO2	1862	15	219	0.2
784	730-66-5	Dimethylphenobarbital	RPJARFKGODFVHL-UHFFFAOYSA-N	C14H16N2O3	1862	15	262	0
785	709-98-8	Propanil	LFULEKSKNZEWOE-UHFFFAOYSA-N	C9H9Cl2NO	1863	13	222	0.2
786	21087-64-9	Metribuzin	FOXFZRUHNHCZPX-UHFFFAOYSA-N	C8H14N4OS	1864	15	216	0.4
787	86-30-6	N-Nitrosodiphenylamine	UBUCNCOMADRQHX-UHFFFAOYSA-N	C12H10N2O	1865	26	170	1
788	76-75-5	Thiopental	IUJDSEJGGMCXSG-UHFFFAOYSA-N	C11H18N2O2S	1868	15	245	0.4
789	56-29-1	Hexobarbital	UYXAWHWODHRRMR-UHFFFAOYSA-N	C12H16N2O3	1868	12	238	0.3
790	959-14-8	Oxolamine	IDCHQQSVJAAUQQ-UHFFFAOYSA-N	C14H19N3O	1869	15	245	0.4
791	54910-89-3	Fluoxetine	RTHCYVBBDHJXIQ-UHFFFAOYSA-N	C17H18F3NO	1870	15	310	0.2
792	121-82-4	Cyclonite	XTFIVUDBNACUBN-UHFFFAOYSA-N	C3H6N6O6	1870	29	221	-0.6
793	2275-18-5	Prothoate	QTXHFDHVLBDJIO-UHFFFAOYSA-N	C9H20NO3PS2	1870	26	287	-1.6
794	84-69-5	Diisobutyl phthalate	MGWAVDBGNNKXQV-UHFFFAOYSA-N	C16H22O4	1870	26	279	1.6
795	6911-51-9	2-Thienyl disulfide	YOLFWWMPGNMXFI-UHFFFAOYSA-N	C8H6S4	1871	18	234	0.2
796	58-73-1	Diphenhydramine	ZZVUWRFHKOJYTH-UHFFFAOYSA-N	C17H21NO	1872	14	256	-0.2
797	83-67-0	Theobromine	YAPQBXQYLJRXSA-UHFFFAOYSA-N	C7H8N4O2	1874	14	182	0.7
798	5598-13-0	Chlorpyrifos-methyl	HRBKVYFZANMGRE-UHFFFAOYSA-N	C7H7Cl3NO3PS	1874	41	325	0.8
799	298-00-0	Methyl parathion	RLBIQVVOMOPOHC-UHFFFAOYSA-N	C8H10NO5PS	1876	15	267	-1.2
800	6552-12-1	Fenthion oxon	ZNRZGJAHNMGWQN-UHFFFAOYSA-N	C10H15O4PS	1878	12	265	-0.3
801	36653-82-4	1-Hexadecanol	BXWNKGSJHAJOGX-UHFFFAOYSA-N	C16H34O	1880	14	224	1.1
802	137-58-6	Lidocaine	NNJVILVZKWQKPM-UHFFFAOYSA-N	C14H22N2O	1881	27	235	0
803	1634-78-2	Malaoxon	WSORODGWGUUOBO-UHFFFAOYSA-N	C10H19O7PS	1883	41	316	-0.2
804	133-32-4	Indole-3-butyric acid	JTEDVYBZBROSJT-UHFFFAOYSA-N	C12H13NO2	1885	18	205	-0.3
805	304-84-7	Ethamivan	BQJODPIMMWWMFC-UHFFFAOYSA-N	C12H17NO3	1886	42	225	-0.5
806	487-70-7	Benzaldehyde, 2,4,6-trihydroxy-	BTQAJGSMXCDDAJ-UHFFFAOYSA-N	C7H6O4	1886	13	156	1.3
807	2528-36-1	Dibutyl phenyl phosphate	YICSVBJRVMLQNS-UHFFFAOYSA-N	C14H23O4P	1889	26	288	0.8
808	78-44-4	Carisoprodol	OFZCIYFFPZCNJE-UHFFFAOYSA-N	C12H24N2O4	1890	14	260	0.8
809	58-15-1	4-Dimethylaminoantipyrine	RMMXTBMQSGEXHJ-UHFFFAOYSA-N	C13H17N3O	1890	15	233	0.1
810	3878-19-1	Fuberidazole	UYJUZNLFJAWNEZ-UHFFFAOYSA-N	C11H8N2O	1891	26	186	0.7
811	120-32-1	Clorophene	NCKMMSIFQUPKCK-UHFFFAOYSA-N	C13H11ClO	1891	14	222	-0.5
812	5464-79-9	2-Amino-4-methoxybenzothiazole	YEBCRAVYUWNFQT-UHFFFAOYSA-N	C8H8N2OS	1892	14	183	0.5
813	93-72-1	2-(2,4,5-Trichlorophenoxy)propionic acid	ZLSWBLPERHFHIS-UHFFFAOYSA-N	C9H7Cl3O3	1892	15	274	0
814	15972-60-8	Alachlor	XCSGPAVHZFQHGE-UHFFFAOYSA-N	C14H20ClNO2	1894	14	271	0.2
815	77-10-1	Phencyclidine	JTJMJGYZQZDUJJ-UHFFFAOYSA-N	C17H25N	1894	15	245	-0.5
816	2528-38-3	Tripentyl phosphate	QJAVUVZBMMXBRO-UHFFFAOYSA-N	C15H33O4P	1895	26	240	2
817	57018-04-9	Tolclofos-methyl	OBZIQQJJIKNWNO-UHFFFAOYSA-N	C9H11Cl2O3PS	1899	12	300	1.1
818	63-25-2	Carbaryl	CVXBEEMKQHEXEN-UHFFFAOYSA-N	C12H11NO2	1901	15	202	-0.2
819	1014-70-6	Simetryn	MGLWZSOBALDPEK-UHFFFAOYSA-N	C8H15N5S	1902	13	216	0.9
820	311-45-5	Paraoxon	WYMSBXTXOHUIGT-UHFFFAOYSA-N	C10H14NO6P	1903	14	278	-2.6
821	85-98-3	N,N'-Diethylcarbanilide	PZIMIYVOZBTARW-UHFFFAOYSA-N	C17H20N2O	1904	15	270	1
822	299-84-3	Fenchlorphos	JHJOOSLFWRRSGU-UHFFFAOYSA-N	C8H8Cl3O3PS	1904	15	324	0.8
823	2813-95-8	Dinoseb acetate	RDJTWDKSYLLHRW-UHFFFAOYSA-N	C12H14N2O6	1905	14	282	-0.7
824	7287-19-6	Prometryn	AAEVYOVXGOFMJO-UHFFFAOYSA-N	C10H19N5S	1905	12	244	0.9
825	93-54-9	1-Phenyl-1-propanol	DYUQAZSOFZSPHD-UHFFFAOYSA-N	C9H12O	1908	15	137	0.6
826	102-20-5	2-Phenylethyl phenylacetate	ZOZIRNMDEZKZHM-UHFFFAOYSA-N	C16H16O2	1909	26	179	1.1
827	17040-19-6	Demeton-S-methylsulphon	PZIRJMYRYORVIT-UHFFFAOYSA-N	C6H15O5PS2	1909	15	171	-0.9
828	58138-08-2	Tridiphane	IBZHOAONZVJLOB-UHFFFAOYSA-N	C10H7Cl5O	1911	13	326	0.4
829	479-92-5	Propyphenazone	PXWLVJLKJGVOKE-UHFFFAOYSA-N	C14H18N2O	1913	15	232	0.6
830	87-19-4	Isobutyl salicylate	PTXDBYSCVQQBNF-UHFFFAOYSA-N	C11H14O3	1915	15	196	1.4
831	6452-71-7	Oxprenolol	CEMAWMOMDPGJMB-UHFFFAOYSA-N	C15H23NO3	1918	26	250	0.2
832	34622-58-7	Orbencarb	LLLFASISUZUJEQ-UHFFFAOYSA-N	C12H16ClNOS	1919	15	260	0.6
833	1594-56-5	2,4-Dinitrophenyl thiocyanate	XQDQRCRASHAZBA-UHFFFAOYSA-N	C7H3N3O4S	1925	12	228	1.1
834	62571-86-2	Captopril	FAKRSMQSSFJEIM-RQJHMYQMSA-N	C9H15NO3S	1926	15	219	1.1
835	25057-89-0	Bentazone	ZOMSMJKLGFBRBS-UHFFFAOYSA-N	C10H12N2O3S	1926	27	241	0.7
836	67306-00-7	Fenpropidin	MGNFYQILYYYUBS-UHFFFAOYSA-N	C19H31N	1928	41	273	1
837	469-21-6	Doxylamine	HCFDWZZGGLSKEP-UHFFFAOYSA-N	C17H22N2O	1930	15	212	0.2
838	19406-51-0	4-Amino-2,6-dinitrotoluene	KQRJATLINVYHEZ-UHFFFAOYSA-N	C7H7N3O4	1930	14	199	0.8
839	2032-65-7	Methiocarb	YFBPRJGDJKVWAH-UHFFFAOYSA-N	C11H15NO2S	1932	12	225	-1
840	622-15-1	N,N'-Diphenylformamidine	ZQUVDXMUKIVNOW-UHFFFAOYSA-N	C13H12N2	1933	26	198	1
841	83-05-6	p,p'-DDA	YIOCIFXUGBYCJR-UHFFFAOYSA-N	C14H10Cl2O2	1933	39	284	0.3
842	26225-79-6	Ethofumesate	IRCMYGHHKLLGHV-UHFFFAOYSA-N	C13H18O5S	1938	27	288	0.7
843	29232-93-7	Pirimiphos-methyl	QHOQHJPRIBSPCY-UHFFFAOYSA-N	C11H20N3O3PS	1938	12	308	0.6
844	146-36-1	Azapetine	NYGHGTMKALXFIA-UHFFFAOYSA-N	C17H17N	1939	29	237	0.3
845	83-98-7	Orphenadrine	QVYRGXJJSLMXQH-UHFFFAOYSA-N	C18H23NO	1943	15	241	-0.3
846	149-30-4	2-Mercaptobenzothiazole	YXIWHUQXZSMYRE-UHFFFAOYSA-N	C7H5NS2	1944	26	171	0.8
847	1085-98-9	Dichlofluanid	WURGXGVFSMYFCG-UHFFFAOYSA-N	C9H11Cl2FN2O2S2	1945	26	337	0.6
848	330-55-2	Linuron	XKJMBINCVNINCA-UHFFFAOYSA-N	C9H10Cl2N2O2	1946	15	252	0.8
849	56-18-8	Norspermidine	OTBHHUPVCYLGQO-UHFFFAOYSA-N	C6H17N3	1948	15	132	0.5
850	530-78-9	Flufenamic acid	LPEPZBJOKDYZAD-UHFFFAOYSA-N	C14H10F3NO2	1950	27	283	0.2
851	309-00-2	Aldrin	QBYJBZPUGVGKQQ-SJJAEHHWSA-N	C12H8Cl6	1955	14	370	-0.9
852	59-63-2	Isocarboxazid	XKFPYPQQHFEXRZ-UHFFFAOYSA-N	C12H13N3O2	1955	42	232	-0.1
853	122-37-2	4-Anilinophenol	JTTMYKSFKOOQLP-UHFFFAOYSA-N	C12H11NO	1956	15	187	0.9
854	553-69-5	Fenyramidol	ZEAJXCPGHPJVNP-UHFFFAOYSA-N	C13H14N2O	1957	50	216	0.9
855	38322-65-5	4H-1-Benzopyran-2-carboxylic acid, 6-methyl-4-oxo-, ethyl ester	OUPTVBRQLKDPCJ-UHFFFAOYSA-N	C13H12O4	1957	15	235	-0.4
856	121-75-5	Malathion	JXSJBGJIGXNWCI-UHFFFAOYSA-N	C10H19O6PS2	1959	13	330	-0.2
857	31879-05-7	Fenoprofen	RDJGLLICXDHJDY-UHFFFAOYSA-N	C15H14O3	1959	38	244	0.8
858	18530-56-8	Norea	YGLMVCVJLXREAK-MTVMDMGHSA-N	C13H22N2O	1960	15	223	1.3
859	64-55-1	Mebutamate	LEROTMJVBFSIMP-UHFFFAOYSA-N	C10H20N2O4	1965	26	176	0.4
860	2797-51-5	2-Amino-3-chloro-1,4-naphthoquinone	OBLNWSCLAYSJJR-UHFFFAOYSA-N	C10H6ClNO2	1965	27	210	0.8
861	57052-04-7	Isomethiozin	MZTLOILRKLUURT-NTUHNPAUSA-N	C12H20N4OS	1967	13	270	1
862	297-78-9	Isobenzan	LRWHHSXTGZSMSN-UHFFFAOYSA-N	C9H4Cl8O	1970	17	416	-1.7
863	16118-49-3	Carbetamide	AMRQXHFXNZFDCH-UHFFFAOYSA-N	C12H16N2O3	1974	14	238	0.7
864	2921-88-2	Chlorpyrifos	SBPBAQFWLVIOKP-UHFFFAOYSA-N	C9H11Cl3NO3PS	1975	14	355	-0.8
865	4317-14-0	Amitriptylinoxide	ZPMKQFOGINQDAM-UHFFFAOYSA-N	C20H23NO	1976	41	293	0.1
866	55-38-9	Fenthion	PNVJTZOFSHSLTO-UHFFFAOYSA-N	C10H15O3PS2	1976	11	282	-0.5
867	56-38-2	Parathion	LCCNCVORNKJIRZ-UHFFFAOYSA-N	C10H14NO5PS	1979	15	294	-1.8
868	35572-78-2	2-Amino-4,6-dinitrotoluene	IEEJAAUSLQCGJH-UHFFFAOYSA-N	C7H7N3O4	1980	14	199	0.9
869	77-22-5	Caramiphen	OFAIGZWCDGNZGT-UHFFFAOYSA-N	C18H27NO2	1981	18	289	-0.2
870	500-28-7	Chlorthion	NZNRRXXETLSZRO-UHFFFAOYSA-N	C8H9ClNO5PS	1981	37	301	0.4
871	50-06-6	Phenobarbital	DDBREPKUVSBGFI-UHFFFAOYSA-N	C12H12N2O3	1984	15	234	-0.2
872	43121-43-3	Triadimefon	WURBVZBTWMNKQT-UHFFFAOYSA-N	C14H16ClN3O2	1986	13	296	0.5
873	117-82-8	Di(2-methoxyethyl) phthalate	HSUIVCLOAAJSRE-UHFFFAOYSA-N	C14H18O6	1986	14	282	1.1
874	52-31-3	Cyclobarbital	WTYGAUXICFETTC-UHFFFAOYSA-N	C12H16N2O3	1988	15	237	0.6
875	97-02-9	2,4-Dinitroaniline	LXQOQPGNCGEELI-UHFFFAOYSA-N	C6H5N3O4	1994	14	185	0.3
876	327-98-0	Trichloronat	ANIAQSUBRGXWLS-UHFFFAOYSA-N	C10H12Cl3O2PS	1995	13	303	-0.9
877	465-73-6	Isodrin	QBYJBZPUGVGKQQ-WVWMLWNASA-N	C12H8Cl6	2007	39	370	-1.6
878	33125-97-2	Etomidate	NPUKDXXFDDZOKR-UHFFFAOYSA-N	C14H16N2O2	2008	43	246	0.4
879	14769-73-4	Levamisole	HLFSDGLLUJUHTE-SNVBAGLBSA-N	C11H12N2S	2009	15	207	0
880	92-84-2	Phenothiazine	WJFKNYWRSNBZNX-UHFFFAOYSA-N	C12H9NS	2010	26	203	1.4
881	1024-57-3	Heptachlor epoxide B	ZXFXBSWRVIQKOD-GEAKMUSANA-N	C10H5Cl7O	2012	27	394	-1
882	82-92-8	Cyclizine	UVKZSORBKUEBAZ-UHFFFAOYSA-N	C18H22N2	2012	15	268	-0.3
883	490-55-1	Amiphenazole	UPOYFZYFGWBUKL-UHFFFAOYSA-N	C9H9N3S	2013	26	194	0.3
884	92-13-7	Pilocarpine	QCHFTSOMWOSFHM-WPRPVWTQSA-N	C11H16N2O2	2014	41	209	-0.2
885	1134-47-0	Baclofen	KPYSYYIEGFHWSV-UHFFFAOYSA-N	C10H12ClNO2	2018	40	215	0
886	120-08-1	Scoparone	GUAFOGOEJLSQBT-UHFFFAOYSA-N	C11H10O4	2018	15	209	0.1
887	23505-41-1	Pirimiphos-ethyl	TZBPRYIIJAJUOY-UHFFFAOYSA-N	C13H24N3O3PS	2019	51	337	-0.5
888	113-48-4	Octylbicycloheptenedicarboximide	WLLGXSLBOPFWQV-UHFFFAOYSA-N	C17H25NO2	2021	14	277	0.6
889	84-79-7	Lapachol	CIEYTVIYYGTCCI-UHFFFAOYSA-N	C15H14O3	2023	15	244	0.3
890	2570-26-5	Pentadecylamine	JPZYXGPCHFZBHO-UHFFFAOYSA-N	C15H33N	2025	16	228	0.4
891	1137-42-4	4-Hydroxybenzophenone	NPFYZDNDJHZQKY-UHFFFAOYSA-N	C13H10O2	2027	14	200	1.3
892	95266-40-3	Trinexapac-ethyl	RVKCCVTVZORVGD-QXMHVHEDSA-N	C13H16O5	2027	15	253	1.3
893	22494-42-4	Diflunisal	HUPFGZXOMWLGNK-UHFFFAOYSA-N	C13H8F2O3	2031	45	253	0.2
894	27304-13-8	Oxychlordane	VWGNQYSIWFHEQU-KGEUUOKHSA-N	C10H4Cl8O	2033	50	430	-1
895	298-81-7	8-Methoxypsoralen	QXKHYNVANLEOEG-UHFFFAOYSA-N	C12H8O4	2034	26	219	0.3
896	73806-47-0	2-[(Dimethylamino)methyl]-1-(3-methoxyphenyl)cyclohexyl acetate	LQUPISJKOHCHAY-UHFFFAOYNA-N	C18H27NO3	2036	15	305	-0.1
897	104-06-3	Amithiozone	SRVJKTDHMYAMHA-UHFFFAOYSA-N	C10H12N4OS	2038	26	239	0.6
898	40487-42-1	Pendimethalin	CHIFOSRWCNZCFN-UHFFFAOYSA-N	C13H19N3O4	2038	14	283	0.7
899	655-05-0	2-(Dimethylamino)-5-phenyl-2-oxazolin-4-one	JJSHYECKYLDYAR-UHFFFAOYNA-N	C11H12N2O2	2040	42	205	0.4
900	54-91-1	Pipobroman	NJBFOOCLYDNZJN-UHFFFAOYSA-N	C10H16Br2N2O2	2040	39	359	0
901	57-74-9	Chlordane	BIWJNBZANLAXMG-UHFFFAOYSA-N	C10H6Cl8	2042	27	414	-0.4
902	83-07-8	Ampyrone	RLFWWDJHLFCNIJ-UHFFFAOYSA-N	C11H13N3O	2047	14	205	0.6
903	150-50-5	Merphos	KLAPGAOQRZTCBI-UHFFFAOYSA-N	C12H27PS3	2047	41	302	0.3
904	731-27-1	Tolylfluanid	HYVWIQDYBVKITD-UHFFFAOYSA-N	C10H13Cl2FN2O2S2	2048	12	349	0.5
905	148-79-8	Thiabendazole	WJCNZQLZVWNLKY-UHFFFAOYSA-N	C10H7N3S	2052	26	204	0.8
906	83-12-5	Phenindione	NFBAXHOPROOJAW-UHFFFAOYSA-N	C15H10O2	2055	18	225	-0.1
907	603-34-9	Triphenylamine	ODHXBMXNKOYIBV-UHFFFAOYSA-N	C18H15N	2055	27	248	0.8
908	470-90-6	Chlorfenvinphos	FSAVDKDHPDSCTO-UHFFFAOYSA-N	C12H14Cl3O4P	2059	14	362	-0.7
909	133-06-2	Captan	LDVVMCZRFWMZSG-UHFFFAOYSA-N	C9H8Cl3NO2S	2060	15	303	1.4
910	584-79-2	Allethrin	ZCVAOQKBXKSDMS-UHFFFAOYSA-N	C19H26O3	2062	12	303	0.1
911	484-20-8	5-Methoxypsoralen	BGEBZHIAGXMEMV-UHFFFAOYSA-N	C12H8O4	2062	14	219	1.6
912	2595-54-2	Mecarbam	KLGMSAOQDHLCOS-UHFFFAOYSA-N	C10H20NO5PS2	2063	14	332	-0.5
913	4205-90-7	Clonidine	GJSURZIOUXUGAL-UHFFFAOYSA-N	C9H9Cl2N3	2063	14	234	-0.3
914	25311-71-1	Isofenphos	HOQADATXFBOEGG-UHFFFAOYSA-N	C15H24NO4PS	2064	26	347	-0.6
915	13593-03-8	Quinalphos	JYQUHIFYBATCCY-UHFFFAOYSA-N	C12H15N2O3PS	2067	50	300	-0.6
916	133-07-3	Folpet	HKIOYBQGHSTUDB-UHFFFAOYSA-N	C9H4Cl3NO2S	2071	12	302	0.7
917	7700-17-6	Crotoxyphos	XXXSILNSXNPGKG-ZHACJKMWSA-N	C14H19O6P	2073	14	314	-0.9
918	2597-03-7	Phenthoate	XAMUDJHXFNRLCY-UHFFFAOYSA-N	C12H17O4PS2	2073	15	323	-0.4
919	973-21-7	Dinobuton	HDWLUGYOLUHEMN-UHFFFAOYSA-N	C14H18N2O7	2076	15	267	-0.5
920	55219-65-3	Triadimenol	BAZVSMNPJJMILC-UHFFFAOYSA-N	C14H18ClN3O2	2076	12	295	1
921	2497-07-6	Oxydisulfoton	UPUGLJYNCXXUQV-UHFFFAOYSA-N	C8H19O3PS3	2077	12	291	-1.4
922	32809-16-8	Procymidone	QXJKBPAVAHBARF-UHFFFAOYSA-N	C13H11Cl2NO2	2077	11	288	1.4
923	5103-74-2	trans-Chlordane	BIWJNBZANLAXMG-MPPHZFHBSA-N	C10H6Cl8	2078	51	420	-0.2
924	68694-11-1	Triflumizole	HSMVPDGQOIQYSR-KGENOOAVSA-N	C15H15ClF3N3O	2080	15	348	0.2
925	791-35-5	Chlophedianol	WRCHFMBCVFFYEQ-UHFFFAOYSA-N	C17H20ClNO	2082	42	291	0
926	509-86-4	Heptabarbital	PAZQYDJGLKSCSI-UHFFFAOYSA-N	C13H18N2O3	2084	39	250	0.5
927	77-38-3	Chlorphenoxamide	KKHPNPMTPORSQE-UHFFFAOYSA-N	C18H22ClNO	2085	39	305	0.1
928	61432-55-1	Dimepiperate	BWUPSGJXXPATLU-UHFFFAOYSA-N	C15H21NOS	2085	15	265	1.2
929	486-86-2	Caulophylline	CULUKMPMGVXCEI-RGURZIINSA-N	C12H16N2O	2086	26	206	0.4
930	88283-41-4	Pyrifenox	CKPCAYZTYMHQEX-UHFFFAOYSA-N	C14H12Cl2N2O	2088	50	298	1
931	55142-85-3	Ticlopidine	PHWBOXQYWZNQIN-UHFFFAOYSA-N	C14H14ClNS	2090	41	268	0.4
932	66357-35-5	Ranitidine	VMXUWOKSQNHOCA-UHFFFAOYSA-N	C13H22N4O3S	2090	56	315	0.4
933	129-00-0	Pyrene	BBEAQIROQSPTKN-UHFFFAOYSA-N	C16H10	2093	39	204	0.6
934	4394-00-7	Niflumic acid	JZFPYUNJRRFVQU-UHFFFAOYSA-N	C13H9F3N2O2	2093	45	284	0.1
935	519-37-9	Etofylline	NWPRCRWQMGIBOT-UHFFFAOYSA-N	C9H12N4O3	2096	46	226	0.3
936	4824-78-6	Bromophos-ethyl	KWGUFOITWDSNQY-UHFFFAOYSA-N	C10H12BrCl2O3PS	2099	39	363	-0.3
937	950-37-8	Methidathion	MEBQXILRKZHVCX-UHFFFAOYSA-N	C6H11N2O4PS3	2099	14	304	-1.1
938	23593-75-1	Clotrimazole	VNFPBHJOKIVQEB-UHFFFAOYSA-N	C22H17ClN2	2100	26	346	0.3
939	42924-53-8	Nabumetone	BLXXJMDCKKHMKV-UHFFFAOYSA-N	C15H16O2	2103	14	231	1.3
940	500-55-0	Apoatropine	WPUIZWXOSDVQJU-ZSHCYNCHNA-N	C17H21NO2	2105	27	273	-0.2
941	80-05-7	Bisphenol A	IISBACLAFKSPIT-UHFFFAOYSA-N	C15H16O2	2108	15	230	1
942	2275-23-2	Vamidothion	LESVOLZBIFDZGS-UHFFFAOYSA-N	C8H18NO4PS2	2109	30	287	-0.9
943	76738-62-0	Paclobutrazol	RMOGWMIKYWRTKW-KGLIPLIRSA-N	C15H20ClN3O	2109	15	296	0.2
944	5103-71-9	cis-Chlordane	BIWJNBZANLAXMG-KMMBHOGFSA-N	C10H6Cl8	2111	51	416	-0.5
945	3380-34-5	Triclosan	XEFQLINVKFYRCS-UHFFFAOYSA-N	C12H7Cl3O2	2114	26	294	1.2
946	467-36-7	Thialbarbital	PXLVRFQEBVNJOH-UHFFFAOYNA-N	C13H16N2O2S	2116	41	265	0.1
947	92-87-5	Benzidine	HFACYLZERDEVSX-UHFFFAOYSA-N	C12H12N2	2116	27	186	0.1
948	22259-30-9	Formetanate	RMFNNCGOSPBBAD-UHFFFAOYSA-N	C11H15N3O2	2117	14	223	-1.1
949	19387-91-8	Tinidazole	HJLSLZFTEKNLFI-UHFFFAOYSA-N	C8H13N3O4S	2117	14	249	1.1
950	15307-86-5	Diclofenac	DCOPUUMXTXDBNB-UHFFFAOYSA-N	C14H11Cl2NO2	2118	42	301	-0.2
951	526-36-3	Xylometazoline	HUCJFAOMUPXHDK-UHFFFAOYSA-N	C16H24N2	2120	14	246	-0.1
952	1019-57-4	Acetaldehyde, 2,4-dinitrophenylhydrazone	ONBOQRNOMHHDFB-UHFFFAOYSA-N	C8H8N4O4	2121	26	228	0.8
953	14816-17-2	-	-	C12H15N2O4P	2121	40	283	0.5
954	23184-66-9	Butachlor	HKPHPIREJKHECO-UHFFFAOYSA-N	C17H26ClNO2	2126	12	314	1.1
955	110-33-8	Dihexyl hexanedioate	HHECSPXBQJHZAF-UHFFFAOYSA-N	C18H34O4	2127	27	315	1.8
956	24526-64-5	Nomifensine	XXPANQJNYNUNES-UHFFFAOYSA-N	C16H18N2	2128	38	240	0
957	101-77-9	4,4'-Diaminobiphenyl methane	YBRVSVVVWCFQMG-UHFFFAOYSA-N	C13H14N2	2131	27	200	0.1
958	125-71-3	Dextromethorphan	MKXZASYAUGDDCJ-NJAFHUGGSA-N	C18H25NO	2132	15	274	-0.1
959	90-30-2	N-Phenyl-1-naphthylamine	XQVWYOYUZDUNRW-UHFFFAOYSA-N	C16H13N	2135	15	221	0.7
960	97-77-8	Tetraethylthiuram disulfide	AUZONCFQVSMFAP-UHFFFAOYSA-N	C10H20N2S4	2138	15	299	0.8
961	58-14-0	Pyrimethamine	WKSAUQYGYAYLPV-UHFFFAOYSA-N	C12H13ClN4	2139	26	252	-0.4
962	485-35-8	Baptitoxine	ANJTVLIZGCUXLD-DTWKUNHWSA-N	C11H14N2O	2140	26	191	-0.3
963	97-23-4	Dichlorophen	MDNWOSOZYLHTCG-UHFFFAOYSA-N	C13H10Cl2O2	2140	26	273	0.6
964	21564-17-0	2-(Thiocyanomethylthio)benzothiazole	TUBQDCKAWGHZPF-UHFFFAOYSA-N	C9H6N2S3	2140	14	242	0.3
965	112-80-1	Oleic acid	ZQPPMHVWECSIRJ-KTKRTIGZSA-N	C18H34O2	2141	15	283	2
966	38727-55-8	Diethatyl-ethyl	WFKSADNZWSKCRZ-UHFFFAOYSA-N	C16H22ClNO3	2141	26	314	0.7
967	76-99-3	Methadone	USSIQXCVUWKGNF-UHFFFAOYSA-N	C21H27NO	2145	15	309	-0.6
968	53188-07-1	Trolox	GLEVLJDDWXEYCO-UHFFFAOYSA-N	C14H18O4	2145	15	253	0.8
969	36335-67-8	Butamiphos	OEYOMNZEMCPTKN-UHFFFAOYSA-N	C13H21N2O4PS	2145	15	333	0.1
970	18181-70-9	Iodenphos	LFVLUOAHQIVABZ-UHFFFAOYSA-N	C8H8Cl2IO3PS	2146	26	416	0.9
971	467-60-7	Pipradrol	XSWHNYGMWWVAIE-UHFFFAOYSA-N	C18H21NO	2147	27	250	-0.6
972	80-33-1	Chlorfenson	RZXLPPRPEOUENN-UHFFFAOYSA-N	C12H8Cl2O3S	2147	40	307	0.7
973	22224-92-6	Fenamiphos	ZCJPOPBZHLUFHF-UHFFFAOYSA-N	C13H22NO3PS	2148	13	306	-1.1
974	525-82-6	Flavone	VHBFFQKBGNRLFZ-UHFFFAOYSA-N	C15H10O2	2150	18	224	1.1
975	87-89-8	myo-Inositol	CDAISMWEOUEBRE-GPIVLXJGSA-N	C6H12O6	2152	39	181	1.7
976	587-63-3	Dihydrokavain	VOOYTQRREPYRIW-LBPRGKRZSA-N	C14H16O3	2154	15	234	0.6
977	76674-21-0	Flutriafol	JWUCHKBSVLQQCO-UHFFFAOYSA-N	C16H13F2N3O	2155	74	220	-0.2
978	103-53-7	Phenethyl cinnamate	MJQVZIANGRDJBT-UHFFFAOYSA-N	C17H16O2	2158	15	252	1.3
979	41814-78-2	2,7,8,9-Tricyclazole	DQJCHOQLCLEDLL-UHFFFAOYSA-N	C9H7N3S	2158	13	192	0.1
980	82-88-2	Phenindamine	ISFHAYSTHMVOJR-UHFFFAOYSA-N	C19H19N	2158	41	263	0
981	109-43-3	Dibutyl decanedioate	PYGXAGIECVVIOZ-UHFFFAOYSA-N	C18H34O4	2159	15	316	1.8
982	23602-78-0	Benfluorex	CJAVTWRYCDNHSM-UHFFFAOYSA-N	C19H20F3NO2	2160	15	350	0.8
983	321-64-2	Tacrine	YLJREFDVOIBQDA-UHFFFAOYSA-N	C13H14N2	2160	15	200	-0.7
984	37893-02-0	Flubenzimine	IZFZCMFMJKDHJZ-BANPTERESA-N	C17H10F6N4S	2161	20	419	0.8
985	101-27-9	Barban	MCOQHIWZJUDQIC-UHFFFAOYSA-N	C11H9Cl2NO2	2164	26	261	0.1
986	86386-73-4	Fluconazole	RFHAOTPXVQNOHP-UHFFFAOYSA-N	C13H12F2N6O	2164	42	307	0.7
987	550-90-3	(+)-Lupanine	JYIJIIVLEOETIQ-XDQVBPFNSA-N	C15H24N2O	2165	47	250	0.2
988	80-77-3	Chlormezanone	WEQAYVWKMWHEJO-UHFFFAOYSA-N	C11H12ClNO3S	2165	14	212	0.3
989	41198-08-7	Profenofos	QYMMJNLHFKGANY-UHFFFAOYSA-N	C11H15BrClO3PS	2165	14	377	-0.4
990	63-74-1	Sulfanilamide	FDDDEECHVMSUSB-UHFFFAOYSA-N	C6H8N2O2S	2166	15	175	1.2
991	60-57-1	Dieldrin	DFBKLUNHFCTMDC-PICURKEMSA-N	C12H8Cl6O	2167	50	385	-1
992	72-44-6	Methaqualone	JEYCTXHKTXCGPB-UHFFFAOYSA-N	C16H14N2O	2168	15	252	0.2
993	72-55-9	p,p'-DDE	UCNVFOCBFJOQAL-UHFFFAOYSA-N	C14H8Cl4	2168	39	322	0.3
994	1191-41-9	Ethyl linolenate	JYYFMIOPGOFNPK-AGRJPVHOSA-N	C20H34O2	2169	14	308	2.6
995	50512-35-1	Isoprothiolane	UFHLMYOGRXOCSL-UHFFFAOYSA-N	C12H18O4S2	2171	15	293	0.7
996	22071-15-4	Ketoprofen	DKYWVDODHFEZIM-UHFFFAOYSA-N	C16H14O3	2185	43	256	0.2
997	115-29-7	Endosulfan	RDYMFSUJUZBWLH-UHFFFAOYSA-N	C9H6Cl6O3S	2185	27	410	-1.7
998	69806-50-4	Fluazifop-butyl	VAIZTNZGPYBOGF-UHFFFAOYSA-N	C19H20F3NO4	2185	15	386	0.6
999	19666-30-9	Oxadiazon	CHNUNORXWHYHNE-UHFFFAOYSA-N	C15H18Cl2N2O3	2188	12	349	1.5
1000	5234-68-4	Carboxin	GYSSRZJIHXQEHQ-UHFFFAOYSA-N	C12H13NO2S	2189	14	238	1.1
1001	59-32-5	Chloropyramine [INN:BAN:DCF]	ICKFFNBDFNZJSX-UHFFFAOYSA-N	C16H20ClN3	2190	15	291	0.1
1002	92-30-8	10H-Phenothiazine, 2-(trifluoromethyl)-	RKGYJVASTMCSHZ-UHFFFAOYSA-N	C13H8F3NS	2190	37	270	0.3
1003	24219-97-4	Mianserin	UEQUQVLFIPOEMF-UHFFFAOYSA-N	C18H20N2	2191	15	267	0.1
1004	841-06-5	Methoprotryne	DDUIUBPJPOKOMV-UHFFFAOYSA-N	C11H21N5OS	2193	14	274	0.9
1005	50-36-2	Cocaine	ZPUCINDJVBIVPJ-LJISPDSOSA-N	C17H21NO4	2198	14	305	-0.5
1006	635-41-6	Trimetozine	XWVOEFLBOSSYGM-UHFFFAOYSA-N	C14H19NO5	2198	15	284	0.9
1007	64-95-9	Adiphenine	JGOAIQNSOGZNBX-UHFFFAOYSA-N	C20H25NO2	2202	18	311	0.3
1008	7173-84-4	Danifos	ZSAZGCBSZUURAX-UHFFFAOYSA-N	C11H16ClO3PS2	2203	12	330	-0.3
1009	91-85-0	Thonzylamine	GULNIHOSWFYMRN-UHFFFAOYSA-N	C16H22N4O	2203	41	288	-0.1
1010	56775-88-3	Zimeldine	OYPPVKRFBIWMSX-SXGWCWSVSA-N	C16H17BrN2	2206	15	320	0.4
1011	72-69-5	Nortriptyline	PHVGLTMQBUFIQQ-UHFFFAOYSA-N	C19H21N	2207	15	264	0.1
1012	739-71-9	Trimipramine	ZSCDBOWYZJWBIY-UHFFFAOYSA-N	C20H26N2	2211	40	296	-0.1
1013	72-20-8	Endrin	DFBKLUNHFCTMDC-GKRDHZSOSA-N	C12H8Cl6O	2211	14	386	-2.4
1014	3761-42-0	Fenthion sulfone	ZDHYERRNXRANLI-UHFFFAOYSA-N	C10H15O5PS2	2213	40	313	-0.2
1015	60207-31-0	Azaconazole	AKNQMEBLVAMSNZ-UHFFFAOYSA-N	C12H11Cl2N3O2	2216	14	266	0.6
1016	50-49-7	Imipramine	BCGWQEUPMDMJNV-UHFFFAOYSA-N	C19H24N2	2217	15	282	-0.2
1017	1836-75-5	Nitrofen	XITQUSLLOSKDTB-UHFFFAOYSA-N	C12H7Cl2NO3	2217	41	289	0.2
1018	51-06-9	Procainamide	REQCZEXYDRLIBE-UHFFFAOYSA-N	C13H21N3O	2219	41	235	0.3
1019	59-96-1	Phenoxybenzamine	QZVCTJOXCFMACW-UHFFFAOYSA-N	C18H22ClNO	2219	26	269	0.7
1020	841-77-0	Norcyclizine	NWVNXDKZIQLBNM-UHFFFAOYSA-N	C17H20N2	2219	27	254	-0.1
1021	1028-33-7	Pentifylline	MRWQRJMESRRJJB-UHFFFAOYSA-N	C13H20N4O2	2220	14	266	0.6
1022	485-31-4	Binapacryl	ZRDUSMYWDRPZRM-UHFFFAOYSA-N	C15H18N2O6	2222	26	231	0.7
1023	18854-01-8	Isoxathion	SDMSCIWHRZJSRN-UHFFFAOYSA-N	C13H16NO4PS	2222	15	317	-0.9
1024	72-56-0	p,p'-Ethyl-DDD	QFMDFTQOJHFVNR-UHFFFAOYSA-N	C18H20Cl2	2224	12	310	1.3
1025	137-26-8	Thiram	KUAZQDVKQLNFPE-UHFFFAOYSA-N	C6H12N2S4	2229	14	244	0.7
1026	1031-47-6	Triamiphos	BABJTMNVJXLAEX-UHFFFAOYSA-N	C12H19N6OP	2229	30	295	-1.5
1027	953-17-3	Methyl trithion	OUCCVXVYGFBXSV-UHFFFAOYSA-N	C9H12ClO2PS3	2230	31	316	-0.4
1028	146-54-3	Triflupromazine	XSCGXQMFQXDFCW-UHFFFAOYSA-N	C18H19F3N2S	2232	14	354	-0.2
1029	77-23-6	Carbetapentane	CFJMRBQWBDQYMK-UHFFFAOYSA-N	C20H31NO3	2233	27	333	-0.4
1030	519-88-0	Ambucetamide	WUSAVCGXMSWMQM-UHFFFAOYSA-N	C17H28N2O2	2235	41	251	0.4
1031	50-47-5	Desipramine	HCYAFALTSJYZDH-UHFFFAOYSA-N	C18H22N2	2237	14	268	0.2
1032	144-11-6	Trihexyphenidyl	HWHLPVGTWGOCJO-UHFFFAOYSA-N	C20H31NO	2238	17	301	0
1033	52756-22-6	Flamprop-isopropyl	IKVXBIIHQGXQRQ-UHFFFAOYSA-N	C19H19ClFNO3	2238	15	366	0.8
1034	438-60-8	Protriptyline	BWPIARFWQZKAIA-UHFFFAOYSA-N	C19H21N	2239	15	264	0
1035	113096-99-4	Cyproconazole	UFNOUKDBUJZYDE-UHFFFAOYSA-N	C15H18ClN3O	2239	41	225	0.1
1036	2097-19-0	Phenylsilatrane	IJOIPPSHQCEBDH-UHFFFAOYSA-N	C12H17NO3Si	2242	27	253	-2.3
1037	115-46-8	Azacyclonol	ZMISODWVFHHWNR-UHFFFAOYSA-N	C18H21NO	2243	50	268	0.4
1038	4945-47-5	Bamipine	VZSXTYKGYWISGQ-UHFFFAOYSA-N	C19H24N2	2243	42	280	0
1039	510-15-6	Chlorobenzilate	RAPBNVDSDCTNRC-UHFFFAOYSA-N	C16H14Cl2O3	2243	15	256	0.4
1040	340-57-8	Mecloqualone	SFITWQDBYUMAPS-UHFFFAOYSA-N	C15H11ClN2O	2244	50	273	0.2
1041	5836-10-2	Chloropropylate	AXGUBXVWZBFQGA-UHFFFAOYSA-N	C17H16Cl2O3	2244	26	256	1.2
1042	303-53-7	Cyclobenzaprine	JURKNVYFZMSNLP-UHFFFAOYSA-N	C20H21N	2248	15	275	0
1043	80-07-9	4,4'-Dichlorodiphenyl sulfone	GPAPPPVRLPGFEQ-UHFFFAOYSA-N	C12H8Cl2O2S	2248	27	292	1.9
1044	13067-93-1	Cyanofenphos	LRNJHZNPJSPMGK-UHFFFAOYSA-N	C15H14NO2PS	2249	14	306	-0.8
1045	479-18-5	Dyphylline	KSCFJBIXMNOVSH-UHFFFAOYSA-N	C10H14N4O4	2252	14	257	0.9
1046	514-65-8	Biperiden	YSXKPIUOCJLQIE-UHFFFAOYSA-N	C21H29NO	2257	41	311	0.2
1047	16429-21-3	7-Hexyloxepan-2-one	FRTMRFCNTDDSOB-UHFFFAOYSA-N	C12H22O2	2264	39	199	1.6
1048	482-15-5	Isothipendyl	OQJBSDFFQWMKBQ-UHFFFAOYSA-N	C16H19N3S	2266	42	286	-0.1
1049	563-12-2	Ethion	RIZMRRKBZQXFOY-UHFFFAOYSA-N	C9H22O4P2S4	2267	15	388	-1
1050	77732-09-3	Oxadixyl	UWVQIROCRJWDKL-UHFFFAOYSA-N	C14H18N2O4	2268	12	280	0.4
1051	91161-71-6	Terbinafine	DOMXUEMWDBAQBQ-WEVVVXLNSA-N	C21H25N	2268	41	292	1.1
1052	359-83-1	dl-Pentazocine	VOKSWYLNZZRQPF-RWKILVNUNA-N	C19H27NO	2269	15	287	0
1053	60-87-7	Promethazine	PWWVAXIEGOYWEE-UHFFFAOYSA-N	C17H20N2S	2270	27	286	0.1
1054	500-64-1	Kavain	XEAQIWGXBXCYFX-GUOLPTJISA-N	C14H14O3	2272	26	232	0.7
1055	117-37-3	Anisindione	XRCFXMGQEVUZFC-UHFFFAOYSA-N	C16H12O3	2273	50	254	0.1
1056	14255-88-0	Fenazaflor	ISVQSVPUDBVFFU-UHFFFAOYSA-N	C15H7Cl2F3N2O2	2279	26	379	0.6
1057	6483-15-4	Sophocarpine	AAGFPTSOPGCENQ-JLNYLFASSA-N	C15H22N2O	2281	52	248	0
1058	84-96-8	Trimeprazine	ZZHLYYDVIOPZBE-UHFFFAOYSA-N	C18H22N2S	2287	14	300	0
1059	27258-01-1	3-Pyrazolin-5-one, 4-butyl-1,2-diphenyl-3-methoxy-	HZWCYMHYZRAXMH-UHFFFAOYSA-N	C20H22N2O2	2294	50	325	1.3
1060	35400-43-2	Sulprofos	JXHJNEJVUNHLKO-UHFFFAOYSA-N	C12H19O2PS3	2299	14	327	0.2
1061	56-81-5	Glycerol	PEDCQBHIVMGVHV-UHFFFAOYSA-N	C3H8O3	2303	12	75	1.6
1062	51481-10-8	Vomitoxin	LINOMUASTDIRTM-QGRHZQQGSA-N	C15H20O6	2305	51	296	-0.8
1063	395-28-8	Isoxsuprine	BMUKKTUHUDJSNZ-UHFFFAOYSA-N	C18H23NO3	2307	41	283	-0.2
1064	580-48-3	Chlorazine	QHXDTLYEHWXDSO-UHFFFAOYSA-N	C11H20ClN5	2309	41	260	0.5
1065	56-75-7	Chloramphenicol	WIIZWVCIJKGZOK-RKDXNWHRSA-N	C11H12Cl2N2O5	2310	12	293	0.7
1066	71626-11-4	Benalaxyl	CJPQIRJHIZUAQP-UHFFFAOYSA-N	C20H23NO3	2313	15	327	0.3
1067	90-34-6	Primaquine	INDBQLZJXZLFIT-UHFFFAOYSA-N	C15H21N3O	2315	16	261	-0.4
1068	52-85-7	Famphur	JISACBWYRJHSMG-UHFFFAOYSA-N	C10H16NO5PS2	2315	15	327	-1.5
1069	91-75-8	Antazoline	REYFJDPCWQRWAA-UHFFFAOYSA-N	C17H19N3	2318	39	266	0.2
1070	1156-05-4	Phenglutarimide	BFMBKRQFMIILCH-UHFFFAOYSA-N	C17H24N2O2	2321	42	288	0.6
1071	58-40-2	Promazine	ZGUGWUXLJSTTMA-UHFFFAOYSA-N	C17H20N2S	2322	15	287	0.1
1072	298-46-4	Carbamazepine	FFGPTBGBLSHEPO-UHFFFAOYSA-N	C15H12N2O	2323	18	238	0.4
1073	50-29-3	Dichlorodiphenyltrichloroethane	YVGGHNCTFXOJCH-UHFFFAOYSA-N	C14H9Cl5	2334	26	360	-0.4
1074	5560-72-5	Iprindole	PLIGPBGDXASWPX-UHFFFAOYSA-N	C19H28N2	2335	41	286	0.2
1075	57-66-9	Probenecid	DBABZHXKTCFAPX-UHFFFAOYSA-N	C13H19NO4S	2336	30	286	0.8
1076	303-69-5	Prothipendyl	JTTAUPUMOLRVRA-UHFFFAOYSA-N	C16H19N3S	2339	15	288	0.2
1077	13674-87-8	Tris(1,3-dichloro-2-propyl) phosphate	ASLWPAWFJZFCKF-UHFFFAOYSA-N	C9H15Cl6O4P	2340	14	399	0.7
1078	22232-71-9	Mazindol	ZPXSCAKFGYXMGA-UHFFFAOYSA-N	C16H13ClN2O	2343	50	269	-0.8
1079	94-78-0	Phenazopyridine	QPFYXYFORQJZEC-UHFFFAOYSA-N	C11H11N5	2345	26	215	0.4
1080	604-75-1	Oxazepam	ADIMAYPTOBDMTL-UHFFFAOYSA-N	C15H11ClN2O2	2347	26	272	0.7
1081	124495-18-7	Quinoxyfen	WRPIRSINYZBGPK-UHFFFAOYSA-N	C15H8Cl2FNO	2347	49	312	0.2
1082	51338-27-3	Methyl (RS)-2-[4-(2,4-dichlorophenoxy)phenoxy]propionate	BACHBFVBHLGWSL-UHFFFAOYSA-N	C16H14Cl2O4	2348	15	345	0.2
1083	1698-60-8	Chloridazon	WYKYKTKDBLFHCY-UHFFFAOYSA-N	C10H8ClN3O	2353	26	225	0.4
1084	129-03-3	Cyproheptadine	JJCFRYNCJDLXIK-UHFFFAOYSA-N	C21H21N	2358	15	289	-0.4
1085	7199-29-3	Cyheptamide	APBVLLORZMAWKI-UHFFFAOYSA-N	C16H15NO	2359	16	239	0.9
1086	480-81-9	Seneciphylline	FCEVNJIUIMLVML-QPSVUOIXSA-N	C18H23NO5	2360	14	333	-0.3
1087	522-00-9	Ethopropazine	CDOZDBSBBXSXLB-UHFFFAOYSA-N	C19H24N2S	2360	42	314	0
1088	57-41-0	5,5-Diphenylhydantoin	CXOFVDLJLONNDW-UHFFFAOYSA-N	C15H12N2O2	2371	26	254	-0.2
1089	78-57-9	Menazon	SUYHYHLFUHHVJQ-UHFFFAOYSA-N	C6H12N5O2PS2	2373	26	283	0.2
1090	113-53-1	Dothiepin	PHTUQLWOUWZIMZ-UHFFFAOYSA-N	C19H21NS	2376	42	295	0
1091	60-91-3	Diethazine	LURMIKVZJSMXQE-UHFFFAOYSA-N	C18H22N2S	2379	27	301	0.2
1092	139-65-1	4,4'-Thiodianiline	ICNFHJVPAJKPHW-UHFFFAOYSA-N	C12H12N2S	2380	15	219	0.5
1093	972-02-1	Diphenidol	OGAKLTJNUQRZJU-UHFFFAOYSA-N	C21H27NO	2384	41	310	0.2
1094	27470-51-5	Suxibuzone	ONWXNHPOAGOMTG-UHFFFAOYSA-N	C24H26N2O6	2385	15	311	0.4
1095	1746-01-6	2,3,7,8-Tetrachlorodibenzo-p-dioxin	HGUFODBRKLSHSI-UHFFFAOYSA-N	C12H4Cl4O2	2385	50	326	-3.4
1096	76-57-3	Codeine	OROGSEYTTFOCAN-DNJOTXNNSA-N	C18H21NO3	2386	15	302	-0.1
1097	115-86-6	Triphenyl phosphate	XZZNDPSIHUTMOC-UHFFFAOYSA-N	C18H15O4P	2387	17	329	0.6
1098	642-72-8	Benzydamine	CNBGNNVCVSKAQZ-UHFFFAOYSA-N	C19H23N3O	2390	15	310	0.2
1099	107534-96-3	Tebuconazole	PXMNMQRDXWABCY-UHFFFAOYSA-N	C16H22ClN3O	2391	14	309	0.7
1100	77-06-5	Gibberellic acid	IXORZMNAPKEEDV-OBDJNFEBSA-N	C19H22O6	2393	41	346	1.4
1101	10453-86-8	Resmethrin	VEMKTZHHVJILDY-UHFFFAOYSA-N	C22H26O3	2394	12	341	-0.1
1102	1694-78-6	Desmethylmedazepam	JZWOKDTXYPEJEW-UHFFFAOYSA-N	C15H13ClN2	2395	62	259	0.7
1103	51-03-6	Piperonyl butoxide	FIPWRIJSWJWJAI-UHFFFAOYSA-N	C19H30O5	2396	14	339	0.9
1104	125-73-5	Dextrorphan	JAQUASYNZVUNQP-PVAVHDDUSA-N	C17H23NO	2397	40	259	0
1105	103-23-1	Bis(2-ethylhexyl)hexanedioate	SAOKZLXYCUGLFA-UHFFFAOYSA-N	C22H42O4	2398	26	341	1.6
1106	84-16-2	meso-Hexestrol	PBBGSZCBWVPOOL-HDICACEKSA-N	C18H22O2	2402	27	271	0.6
1107	24166-13-0	Cloxazolam	ZIXNZOBDFKSQTC-UHFFFAOYSA-N	C17H14Cl2N2O2	2405	40	320	0.9
1108	303-49-1	Clomipramine	GDLIGKIOYRNHDA-UHFFFAOYSA-N	C19H23ClN2	2408	15	318	0.1
1109	579-38-4	Diloxanide	GZZZSOOGQLOEOB-UHFFFAOYSA-N	C9H9Cl2NO2	2420	25	238	0.9
1110	2270-40-8	Diacetoxyscirpenol	AUGQEEXBDZWUJY-NMAPUUFXSA-N	C19H26O7	2421	41	367	-1.7
1111	57-27-2	Morphine	BQJCRHHNABKAKU-KBQPJGBKSA-N	C17H19NO3	2426	15	287	0.3
1112	6493-05-6	3,7-Dihydro-3,7-dimethyl-1-(5-oxohexyl)-1H-Purine-2,6-dione	BYPFEZZEUUWMEJ-UHFFFAOYSA-N	C13H18N4O3	2429	42	281	0.6
1113	846-49-1	Lorazepam	DIWRORZWFLOCLC-UHFFFAOYSA-N	C15H10Cl2N2O2	2429	26	307	0.8
1114	76-58-4	Ethylmorphine	OGDVEMNWJVYAJL-LEPYJNQMSA-N	C19H23NO3	2429	15	316	0.2
1115	3900-31-0	Fludiazepam	ROYOYTLGDLIGBX-UHFFFAOYSA-N	C16H12ClFN2O	2432	42	305	0.4
1116	36734-19-7	Iprodione	ONUFESLQCSAYKA-UHFFFAOYSA-N	C13H13Cl2N3O3	2439	27	331	1.1
1117	119-12-0	Pyridaphenthion	CXJSOEPQXUCJSA-UHFFFAOYSA-N	C14H17N2O4PS	2441	42	344	-0.2
1118	732-11-6	Phosmet	LMNZTLDVJIUSHT-UHFFFAOYSA-N	C11H12NO4PS2	2445	15	319	-1.1
1119	439-14-5	Diazepam	AAOVKJBEBIDNHE-UHFFFAOYSA-N	C16H13ClN2O	2446	14	287	-0.8
1120	480-78-4	Platyphylline	BTHCJHQOYFUIMG-REYNEDSXSA-N	C18H27NO5	2448	43	337	0.9
1121	73-31-4	Melatonin	DRLFMBDRBRZALE-UHFFFAOYSA-N	C13H16N2O2	2452	15	234	0.7
1122	4498-32-2	Dibenzepin	QPGGEKPRGVJKQB-UHFFFAOYSA-N	C18H21N3O	2453	27	296	-0.2
1123	2104-64-5	EPN	AIGRXSNSLVJMEA-UHFFFAOYSA-N	C14H14NO4PS	2453	14	326	-1.4
1124	72-43-5	Methoxychlor	IAKOZHOLGAGEJT-UHFFFAOYSA-N	C16H15Cl3O2	2453	115	346	0.2
1125	68-26-8	Retinol	FPIPGXGPPPQFEQ-OVSJKPMPSA-N	C20H30O	2453	15	290	0.7
1126	55285-14-8	Carbosulfan	JLQUFIHWVLZVTJ-UHFFFAOYSA-N	C20H32N2O3S	2460	15	381	-0.7
1127	2886-65-9	Norfludiazepam	UVCOILFBWYKHHB-UHFFFAOYSA-N	C15H10ClFN2O	2462	14	292	0.9
1128	78-42-2	Tris(2-ethylhexyl) phosphate	GTVWRXDRKAHEAD-UHFFFAOYSA-N	C24H51O4P	2463	27	324	1.5
1129	1982-37-2	Methdilazine	HTMIBDQKFHUPSX-UHFFFAOYSA-N	C18H20N2S	2467	15	300	-0.1
1130	115-32-2	Dicofol	UOAMTSKGCBMZTC-UHFFFAOYSA-N	C14H9Cl5O	2467	28	341	0.1
1131	24151-93-7	Piperophos	UNLYSVIDNRIVFJ-UHFFFAOYSA-N	C14H28NO3PS2	2468	41	323	0
1132	1972-08-3	Tetrahydrocannabinol	CYQFCXCEBYINGO-IAGOWNOFSA-N	C21H30O2	2468	15	317	0.2
1133	62865-36-5	Diclomezine	UWQMKVBQKFHLCE-UHFFFAOYSA-N	C11H8Cl2N2O	2469	15	260	1.4
1134	4546-39-8	Piperilate	RZWPJFMNFATBEG-UHFFFAOYSA-N	C21H25NO3	2472	15	340	0.2
1135	468-28-0	Lupulon	WPVSVIXDXMNGGN-UHFFFAOYSA-N	C26H38O4	2474	41	416	0.1
1136	27223-35-4	Ketazolam	PWAJCNITSBZRBL-UHFFFAOYSA-N	C20H17ClN2O3	2477	51	370	0.7
1137	23255-69-8	Fusarenon-X	XGCUCFKWVIWWNW-ASESAZNFSA-N	C17H22O8	2485	23	356	-1.9
1138	116255-48-2	Bromuconazole	HJJVPARKXDDIQD-UHFFFAOYSA-N	C13H12BrCl2N3O	2487	41	344	0.5
1139	475-83-2	1,2-Dimethoxy-6-methyl-5,6,6a,7-tetrahydro-4H-dibenzo[de,g]quinoline	ORJVQPIHKOARKV-OAHLLOKOSA-N	C19H21NO2	2494	27	298	-0.1
1140	39515-41-8	Fenpropathrin	XQUXKZZNEFRCAW-UHFFFAOYSA-N	C22H23NO3	2495	15	351	-0.8
1141	21609-90-5	Leptophos	CVRALZAYCYJELZ-UHFFFAOYSA-N	C13H10BrCl2O2PS	2495	15	416	-0.8
1142	113-59-7	Chlorprothixene	WSPOMRSOLSGNFJ-VGOFMYFVSA-N	C18H18ClNS	2497	41	317	-0.8
1143	42576-02-3	Bifenox	SUSRORUBZHMPCO-UHFFFAOYSA-N	C14H9Cl2NO5	2498	12	347	1.1
1144	50-53-3	Chlorpromazine	ZPEIMTDSQAKGNT-UHFFFAOYSA-N	C17H19ClN2S	2499	15	323	-0.4
1145	119168-77-3	Tebufenpyrad	ZZYSLNWGKKDOML-UHFFFAOYSA-N	C18H24ClN3O	2501	41	337	-0.2
1146	33671-46-4	Clotiazepam	CHBRHODLKOZEPZ-UHFFFAOYSA-N	C16H15ClN2OS	2503	42	323	0.3
1147	17455-13-9	18-Crown-6	XEZNGIUYQVAUSS-UHFFFAOYSA-N	C12H24O6	2504	12	189	0.3
1148	120928-09-8	Fenazaquin	DMYHGDXADUDKCQ-UHFFFAOYSA-N	C20H22N2O	2506	27	291	0.8
1149	60-99-1	Levomethotrimeprazine	VRQVVMDWGGWHTJ-CQSZACIVSA-N	C19H24N2OS	2514	29	332	0.1
1150	137-30-4	Ziram	DUBNHZYBDBBJHD-UHFFFAOYSA-L	C6H12N2S4Zn	2515	51	314	0.2
1151	3737-09-5	Disopyramide	UVTNFZQICZKOEM-UHFFFAOYSA-N	C21H29N3O	2518	26	340	0
1152	1088-11-5	Desmethyldiazepam	AKPLHCDWDRPJGD-UHFFFAOYSA-N	C15H11ClN2O	2521	17	274	0.4
1153	115-37-7	Thebaine	FQXXSQDCDRQNQE-VMDGZTHMSA-N	C19H21NO3	2522	15	314	-0.8
1154	68-35-9	Sulfadiazine	SEEPANYCNGTZFQ-UHFFFAOYSA-N	C10H10N4O2S	2523	37	251	0.8
1155	86-50-0	Azinphos-methyl	CJJOSEISRRTUQB-UHFFFAOYSA-N	C10H12N3O3PS2	2525	12	270	-1.6
1156	521-35-7	Cannabinol	VBGLYOIFKLUMQG-UHFFFAOYSA-N	C21H26O2	2525	27	312	1.6
1157	117-81-7	Di(2-ethylhexyl) phthalate	BJQHLKABXJIVAM-UHFFFAOYSA-N	C24H38O4	2529	17	391	0.6
1158	58-00-4	Apomorphine	VMWNQDUVQKEIOC-CYBMUJFWSA-N	C17H17NO2	2530	41	269	-0.4
1159	84-08-2	Pyrathiazine	KJKJUXGEMYCCJN-UHFFFAOYSA-N	C18H20N2S	2536	15	299	0.4
1160	2894-67-9	Delorazepam	CHIFCDOIPRCHCF-UHFFFAOYSA-N	C15H10Cl2N2O	2537	36	309	0.5
1161	61-01-8	Methoxypromazine	BRABPYPSZVCCLR-UHFFFAOYSA-N	C18H22N2OS	2542	26	317	0.1
1162	1977-10-2	Loxapine	XJGVXQDUIWGIRW-UHFFFAOYSA-N	C18H18ClN3O	2542	40	330	-0.9
1163	84057-84-1	Lamotrigine	PYZRQGJRPPTADH-UHFFFAOYSA-N	C9H7Cl2N5	2547	16	260	0
1164	390-64-7	Prenylamine	IFFPICMESYHZPQ-FQEVSTJZSA-N	C24H27N	2548	27	329	-0.2
1165	78755-81-4	Flumazenil	OFBIFZUFASYYRE-UHFFFAOYSA-N	C15H14FN3O3	2551	15	306	0.6
1166	58802-08-7	1,2,4,7,8-Pentachlorodibenzo-p-dioxin	QUPLGUUISJOUPJ-UHFFFAOYSA-N	C12H3Cl5O2	2554	50	360	-1.9
1167	78-30-8	Tri-o-cresyl phosphate	YSMRWXYRXBRSND-UHFFFAOYSA-N	C21H21O4P	2555	39	370	0.4
1168	127-47-9	Retinol acetate	QGNJRVVDBSJHIZ-QHLGVNSISA-N	C22H32O2	2555	12	330	1.1
1169	21829-25-4	Nifedipine	HYIMSNHJOBLJNT-UHFFFAOYSA-N	C17H18N2O6	2555	15	348	-0.2
1170	52463-83-9	Pinazepam	MFZOSKPPVCIFMT-UHFFFAOYSA-N	C18H13ClN2O	2562	63	311	0.6
1171	127-79-7	Sulfamerazine	QPPBRPIAZZHUNT-UHFFFAOYSA-N	C11H12N4O2S	2573	15	264	2
1172	791-28-6	Triphenylphosphine oxide	FIQMHBFVRAXMOP-UHFFFAOYSA-N	C18H15OP	2576	27	280	0.7
1173	62-67-9	Nalorphine	UIQMVEYFGZJHCZ-SSTWWWIQSA-N	C19H21NO3	2577	41	313	0.6
1174	60168-88-9	Fenarimol	NHOWDZOIZKMVAI-UHFFFAOYSA-N	C17H12Cl2N2O	2579	25	335	1.1
1175	75695-93-1	Isradipine	HMJIYCCIJYRONP-UHFFFAOYSA-N	C19H21N3O5	2579	41	372	-0.2
1176	22316-47-8	Clobazam	CXOXHMZGEKVPMT-UHFFFAOYSA-N	C16H13ClN2O2	2579	26	303	0.3
1177	40321-76-4	1,2,3,7,8-Pentachlorodibenzo-p-dioxin	FSPZPQQWDODWAU-UHFFFAOYSA-N	C12H3Cl5O2	2587	50	362	-3
1178	26615-21-4	Zotepine	HDOZVRUNCMBHFH-UHFFFAOYSA-N	C18H18ClNOS	2598	15	333	-0.5
1179	846-50-4	Temazepam	SEQDDYPDSLOBDC-UHFFFAOYSA-N	C16H13ClN2O2	2598	15	304	0.1
1180	738-70-5	Trimethoprim	IEDVJHCEMCRBQM-UHFFFAOYSA-N	C14H18N4O3	2598	41	292	1
1181	10311-84-9	Dialifor	MUMQYXACQUZOFP-UHFFFAOYSA-N	C14H17ClNO4PS2	2604	12	396	-1
1182	82560-54-1	Benfuracarb	FYZBOYWSHKHDMT-UHFFFAOYSA-N	C20H30N2O5S	2610	15	411	-0.6
1183	57-68-1	Sulfamethazine	ASWVTGNCAZCNNR-UHFFFAOYSA-N	C12H14N4O2S	2613	15	279	2.3
1184	81-81-2	Warfarin	PJVWKTKQMONHTI-UHFFFAOYSA-N	C19H16O4	2619	25	310	-2
1185	121-29-9	Pyrethrin II	VJFUPGQZSXIULQ-XIGJTORUSA-N	C22H28O5	2622	27	373	-0.5
1186	364-62-5	Metoclopramide	TTWJBBZEZQICBI-UHFFFAOYSA-N	C14H22ClN3O2	2627	28	301	0
1187	1812-30-2	Bromazepam	VMIYHDSEFNYJSL-UHFFFAOYSA-N	C14H10BrN3O	2632	26	318	0.4
1188	42200-33-9	Nadolol	VWPOSFSPZNDTMJ-UCWKZMIHSA-N	C17H27NO4	2633	28	310	1.1
1189	55179-31-2	Bitertanol	VGPIBGGRCVEHQZ-UHFFFAOYSA-N	C20H23N3O2	2633	27	338	1.1
1190	59128-97-1	Haloxazolam	XDKCGKQHVBOOHC-UHFFFAOYNA-N	C17H14BrFN2O2	2634	32	379	0.6
1191	77458-01-6	Pyraclofos	QHGVXILFMXYDRS-UHFFFAOYSA-N	C14H18ClN2O3PS	2634	15	365	0.1
1192	14028-44-5	Amoxapine	QWGDMFLQWFTERH-UHFFFAOYSA-N	C17H16ClN3O	2643	15	316	-0.5
1193	96489-71-3	Pyridaben	DWFZBUWUXWZWKD-UHFFFAOYSA-N	C19H25ClN2OS	2648	51	367	-0.2
1194	58-32-2	Dipyridamole	IZEKFCXSFNUWAM-UHFFFAOYSA-N	C24H40N8O4	2648	15	507	0.6
1195	51877-74-8	(+)-trans-Permethrin	RLLPVAHGXHCWKJ-MJGOQNOKSA-N	C21H20Cl2O3	2657	26	394	0.9
1196	749-13-3	Trifluperidol	GPMXUUPHFNMNDH-UHFFFAOYSA-N	C22H23F4NO2	2660	15	410	-0.6
1197	2955-38-6	Prazepam	MWQCHHACWWAQLJ-UHFFFAOYSA-N	C19H17ClN2O	2661	15	328	0.9
1198	117-89-5	Triphthasine	ZEWQUBUPAILYHI-UHFFFAOYSA-N	C21H24F3N3S	2664	15	411	0.5
1199	94-96-2	2-Ethyl-1,3-hexanediol	RWLALWYNXFYRGW-UHFFFAOYSA-N	C8H18O2	2667	14	145	1.1
1200	56-72-4	Coumaphos	BXNANOICGRISHX-UHFFFAOYSA-N	C14H16ClO5PS	2669	15	367	-1.1
1201	1165-48-6	Dimefline	ZXFQRFXLFWWKLX-UHFFFAOYSA-N	C20H21NO3	2677	15	326	-1.4
1202	500-62-9	Yangonin	XLHIYUYCSMZCCC-VMPITWQZSA-N	C15H14O4	2678	40	260	0.8
1203	76-87-9	Triphenyltin hydroxide	BFWMWWXRWVJXSE-UHFFFAOYSA-M	C18H16OSn	2682	14	371	-0.2
1204	58-18-4	17-Methyltestosterone	GCKMFJBGXUYNAG-HLXURNFRSA-N	C20H30O2	2691	15	305	0.8
1205	52645-53-1	Permethrin	RLLPVAHGXHCWKJ-UHFFFAOYSA-N	C21H20Cl2O3	2693	18	394	0
1206	2011-67-8	Nimetazepam	GWUSZQUVEVMBPI-UHFFFAOYSA-N	C16H13N3O3	2693	40	341	0.4
1207	72509-76-3	Felodipine	RZTAMFZIAATZDJ-UHFFFAOYSA-N	C18H19Cl2NO4	2698	15	388	-0.2
1208	2058-52-8	Clothiapine	KAAZGXDPUNNEFN-UHFFFAOYSA-N	C18H18ClN3S	2705	15	347	-0.1
1209	848-75-9	Lormetazepam	FJIKWRGCXUCUIG-UHFFFAOYSA-N	C16H12Cl2N2O2	2710	39	339	0.7
1210	57-97-6	7,12-Dimethylbenz(a)anthracene	ARSRBNBHOADGJU-UHFFFAOYSA-N	C20H16	2713	15	259	0.1
1211	57-63-6	17alpha-Ethinylestradiol	BFPYWIDHMRZLRN-SLHNCBLASA-N	C20H24O2	2719	25	299	0.5
1212	3689-50-7	Oxomemazine	QTQPVLDZQVPLGV-UHFFFAOYSA-N	C18H22N2O2S	2725	42	330	-0.4
1213	741-58-2	Bensulide	RRNIZKPFKNDSRS-UHFFFAOYSA-N	C14H24NO4PS3	2728	30	213	0.6
1214	22316-55-8	N-Desmethylclobazam	RRTVVRIFVKKTJK-UHFFFAOYSA-N	C15H11ClN2O2	2731	40	290	1
1215	68359-37-5	Cyfluthrin	QQODLKZGRKWIFG-UHFFFAOYSA-N	C22H18Cl2FNO3	2735	26	435	-0.2
1216	7562-61-0	(+)-Usnic acid	ICTZCAHDGHPRQR-GOSISDBHSA-N	C18H16O7	2736	15	347	0.4
1217	3861-47-0	Ioxynil octanoate	QBEXFUOWUYCXNI-UHFFFAOYSA-N	C15H17I2NO2	2737	15	498	-0.4
1218	4093-35-0	Bromopride	GIYAQDDTCWHPPL-UHFFFAOYSA-N	C14H22BrN3O2	2742	15	345	0
1219	437-38-7	Fentanyl	PJMPHNIQZUBGLI-UHFFFAOYSA-N	C22H28N2O	2744	15	279	0
1220	1617-90-9	Vincamine	RXPRRQLKFXBCSJ-GIVPXCGWSA-N	C21H26N2O3	2762	15	357	0.1
1221	1480-19-9	Fluanisone	IRYFCWPNDIUQOW-UHFFFAOYSA-N	C21H25FN2O2	2765	15	359	0.2
1222	20971-53-3	N(sup 1)-(2-Hydroxyethyl)flurazepam	FOCBRQQHNOKOJQ-UHFFFAOYSA-N	C17H14ClFN2O2	2767	42	335	0.5
1223	486-17-9	Captodiame	IZLPZXSZLLELBJ-UHFFFAOYSA-N	C21H29NS2	2774	42	362	0.7
1224	122-62-3	Bis(2-ethylhexyl) decanedioate	VJHINFRRDQUWOJ-UHFFFAOYSA-N	C26H50O4	2778	15	427	1.3
1225	17617-23-1	Flurazepam	SAADBVWGJQAEFS-UHFFFAOYSA-N	C21H23ClFN3O	2779	27	390	0.1
1226	52315-07-8	Cypermethrin	KAATUXNTWXVJKI-UHFFFAOYSA-N	C22H19Cl2NO3	2780	15	419	-1.2
1227	56-54-2	Quinidine	LOUPRKONTZGTKE-LHHVKLHASA-N	C20H24N2O2	2781	41	326	0.2
1228	39227-28-6	1,2,3,4,7,8-Hexachlorodibenzodioxin	WCYYQNSQJHPVMG-UHFFFAOYSA-N	C12H2Cl6O2	2781	36	396	-2.7
1229	29216-28-2	Mequitazine	HOKDBMAJZXIPGC-UHFFFAOYSA-N	C20H22N2S	2785	41	324	-0.2
1230	146-22-5	Nitrazepam	KJONHKAYOJNZEC-UHFFFAOYSA-N	C15H11N3O3	2785	37	283	0.3
1231	84-97-9	Perazine	WEYVCQFUGFRXOM-UHFFFAOYSA-N	C20H25N3S	2786	43	341	0.3
1232	76578-14-8	Quizalofop-ethyl	OSUHJPCHFDQAIT-UHFFFAOYSA-N	C19H17ClN2O4	2788	15	376	0.8
1233	651-06-9	Sulfameter	GPTONYMQFTZPKC-UHFFFAOYSA-N	C11H12N4O3S	2790	15	282	1.8
1234	7432-28-2	1,2,3,10,11,12-Hexamethoxy-6,7-dimethyl-5,6,7,8-tetrahydrodibenzo[a,c][8]annulen-6-ol	YEFOAORQXAOVJQ-UHFFFAOYNA-N	C24H32O7	2795	27	436	0.5
1235	70-30-4	Hexachlorophene	ACGUYXCXAPNIKK-UHFFFAOYSA-N	C13H6Cl6O2	2797	17	414	-0.8
1236	1675-54-3	Bisphenol A diglycidyl ether	LCFVJGUPQDGYKZ-UHFFFAOYSA-N	C21H24O4	2805	15	342	1.7
1237	59729-31-6	Lorcainide	XHOJAWVAWFHGHL-UHFFFAOYSA-N	C22H27ClN2O	2815	41	372	0.1
1238	58-74-2	Papaverine	XQYZDYMELSJDRZ-UHFFFAOYSA-N	C20H21NO4	2816	15	342	-0.3
1239	603-50-9	Bisacodyl	KHOITXIGCFIULA-UHFFFAOYSA-N	C22H19NO4	2820	14	364	1.7
1240	15521-65-0	Nickel(II) bis(dimethyldithiocarbamate)	BLCKKNLGFULNRC-UHFFFAOYSA-L	C6H12N2NiS4	2833	14	306	1.2
1241	38194-50-2	Sulindac	MLKXDPUZXIRXEP-MFOYZWKCSA-N	C20H17FO3S	2836	27	359	0.2
1242	57-85-2	Testosterone propionate	PDMMFKSKQVNJMI-BLQWBTBKSA-N	C22H32O3	2838	18	344	0.6
1243	66085-59-4	Nimodipine	UIAGMCDKSXEBJQ-UHFFFAOYSA-N	C21H26N2O7	2840	38	419	0.4
1244	70124-77-5	Flucythrinate	GBIHOLCMZGAKNG-CGAIIQECSA-N	C26H23F2NO4	2844	26	454	-0.8
1245	1622-61-3	Clonazepam	DGBIGWXXNGSACT-UHFFFAOYSA-N	C15H10ClN3O3	2851	15	319	0.8
1246	68-88-2	Hydroxyzine	ZQDWXGKKHFNSQK-UHFFFAOYSA-N	C21H27ClN2O2	2855	15	377	0
1247	5786-21-0	Clozapine	QZUDBNBUXVUHMW-UHFFFAOYSA-N	C18H19ClN4	2866	37	329	-0.3
1248	29975-16-4	Estazolam	CDCHDCWJMGXXRH-UHFFFAOYSA-N	C16H11ClN4	2876	26	298	0.3
1249	80-08-0	Dapsone	MQJKPEGWNLWLTK-UHFFFAOYSA-N	C12H12N2O2S	2880	27	252	0
1250	84-76-4	Dinonyl phthalate	DROMNWUQASBTFM-UHFFFAOYSA-N	C26H42O4	2880	27	419	1.7
1251	94-62-2	Piperine	MXXWOMGUGJBKIW-YPCIICBESA-N	C17H19NO3	2884	26	287	0.1
1252	7722-15-8	N-Demethylchlordiazepoxide	TXSNGDIKHMAOPO-UHFFFAOYSA-N	C15H12ClN3O	2885	40	288	0.9
1253	118-42-3	Hydroxychloroquine	XXSMGPRMXLTPCZ-UHFFFAOYSA-N	C18H26ClN3O	2886	39	335	0.6
1254	747-90-0	Cholesta-3,5-diene	RLHIRZFWJBOHHD-HKQCOZBKSA-N	C27H44	2886	26	372	0.3
1255	58546-54-6	Gomisin A	ZWRRJEICIPUPHZ-SFDCACGMSA-N	C23H28O7	2886	15	420	0.3
1256	50594-66-6	5-(2-Chloro-4-(trifluoromethyl)phenoxy)-2-nitrobenzoic acid	NUFNQYOELLVIPL-UHFFFAOYSA-N	C14H7ClF3NO5	2903	26	365	0.6
1257	126-72-7	Tris(2,3-dibromopropyl) phosphate	PQYJRMFWJJONBO-UHFFFAOYSA-N	C9H15Br6O4P	2919	15	339	1
1258	911-45-5	Clomiphene	GKIRPKYJQBWNGO-UHFFFAOYSA-N	C26H28ClNO	2923	41	407	0.6
1259	475-81-0	D-Glaucine	RUZIUYOSRDWYQF-HNNXBMFYSA-N	C21H25NO4	2935	15	358	0.1
1260	357-56-2	Dextromoramide	INUNXTSAACVKJS-OAQYLSRUSA-N	C25H32N2O2	2940	39	306	-0.4
1261	42399-41-7	(+)-Diltiazem	HSUGRBWQSSZJOP-RTWAWAEBSA-N	C22H26N2O4S	2942	39	414	0.3
1262	51022-71-0	Nabilone	GECBBEABIDMGGL-PVIFGLDDNA-N	C24H36O3	2946	26	375	0.4
1263	58-38-8	Prochlorperazine	WIKYUJGCLQQFNW-UHFFFAOYSA-N	C20H24ClN3S	2952	15	378	0
1264	2169-44-0	N-Methyllaurotetanine	ZFLRVRLYWHNAEC-AWEZNQCLSA-N	C20H23NO4	2956	27	343	0.1
1265	538-23-8	Tricaprylin	VLPFTAMPNXLGLX-UHFFFAOYSA-N	C27H50O6	2958	39	452	1.8
1266	17230-88-5	Danazol	POZRVZJJTULAOH-LHZXLZLDSA-N	C22H27NO2	2966	15	340	1.2
1267	69409-94-5	Fluvalinate	INISTDXBRIBGOC-UHFFFAOYSA-N	C26H22ClF3N2O3	2970	27	505	0.6
1268	22916-47-8	Miconazole	BYBLEWFAAKGYCD-UHFFFAOYSA-N	C18H14Cl4N2O	2972	26	418	0.1
1269	61-56-3	Sulthiame	HMHVCUVYZFYAJI-UHFFFAOYSA-N	C10H14N2O4S2	3000	41	292	1.2
1270	118-92-3	Anthranilic acid	RWZYAGGXGHYGMB-UHFFFAOYSA-N	C7H7NO2	3009	15	139	1
1271	10457-90-6	Bromperidol	RKLNONIVDFXQRX-UHFFFAOYSA-N	C21H23BrFNO2	3023	27	422	-0.4
1272	569-65-3	Meclizine	OCJYIGYOJCODJL-UHFFFAOYSA-N	C25H27ClN2	3038	41	392	0.6
1273	69-23-8	Fluphenazine	PLDUPXSUYLZYBN-UHFFFAOYSA-N	C22H26F3N3OS	3050	41	439	-0.3
1274	298-57-7	Cinnarizine	DERZBLKQOCDDDZ-JLHYYAGUSA-N	C26H28N2	3054	27	369	1.1
1275	7456-24-8	Fonazine	VWNWVCJGUMZDIU-UHFFFAOYSA-N	C19H25N3O2S2	3055	15	393	0.3
1276	22345-47-7	Tofisopam	RUJBDQSFYCKFAA-UHFFFAOYSA-N	C22H26N2O4	3055	14	385	1
1277	52918-63-5	Deltamethrin	OWZREIFADZCYQD-NSHGMRRFSA-N	C22H19Br2NO3	3059	26	507	-1.4
1278	22881-35-2	Famprofazone	GNUXVOXXWGNPIV-UHFFFAOYSA-N	C24H31N3O	3059	15	378	0.7
1279	1893-33-0	Pipamperone	AXKPFOAXAHJUAG-UHFFFAOYSA-N	C21H30FN3O2	3070	27	333	0.1
1280	7008-42-6	Acronycine	SMPZPKRDRQOOHT-UHFFFAOYSA-N	C20H19NO3	3078	15	324	0.2
1281	361-37-5	Methysergide	KPJZHOPZRAFDTN-ZRGWGRIASA-N	C21H27N3O2	3089	41	355	0.1
1282	3383-96-8	Temephos	WWJZWCUNLNYYAU-UHFFFAOYSA-N	C16H20O6P2S3	3097	13	469	-0.3
1283	50-52-2	Thioridazine	KLBQZWRITKRQQV-UHFFFAOYSA-N	C21H26N2S2	3099	15	374	0
1284	57-24-9	Strychnine	QMGVPVSNSZLJIA-FVWCLLPLSA-N	C21H22N2O2	3128	15	337	-2.2
1285	509-67-1	Pholcodine	GPFAJKDEDBRFOS-FKQDBXSBSA-N	C23H30N2O4	3131	26	399	0.4
1286	58-95-7	D-alpha-Tocopheryl acetate	ZAKOWWREFLAJOT-CEFNRUSXSA-N	C31H52O3	3132	41	476	1
1287	21259-20-1	T-2 toxin	BXFOFFBJRFZBQZ-QYWOHJEZSA-N	C24H34O9	3135	15	382	-2.1
1288	40054-69-1	Etizolam	VMZUTJCNQWMAGF-UHFFFAOYSA-N	C17H15ClN4S	3139	15	347	1
1289	128-62-1	Noscapine	AKNNEGZIBPJZJG-MSOLQXFVSA-N	C22H23NO7	3140	15	412	0.3
1290	52-53-9	(+/-)-Verapamil	SGTNSNPWRIOYBX-UHFFFAOYSA-N	C27H38N2O4	3142	39	454	-0.5
1291	79902-63-9	Simvastatin	RYMZZMVNJRMUDD-HGQWONQESA-N	C25H38O5	3222	15	418	0.9
1292	2622-26-6	Periciazine	LUALIOATIOESLM-UHFFFAOYSA-N	C21H23N3OS	3230	15	369	0.2
1293	83-79-4	Rotenone	JUVIOZPCNVVQFO-HBGVWJBISA-N	C23H22O6	3242	15	396	-2.1
1294	84-04-8	Pipamazine	OSJJYEUEJRVVOD-UHFFFAOYSA-N	C21H24ClN3OS	3260	39	403	0
1295	67-97-0	Vitamin D3	QYSXJUFSXHHAJI-YRZJJWOYSA-N	C27H44O	3292	26	387	-1
1296	19794-93-5	Trazodone	PHLBKPHSAVXXEF-UHFFFAOYSA-N	C19H22ClN5O	3305	42	375	0.2
1297	749-02-0	Spiperone	DKGZKTPJOSAWFA-UHFFFAOYSA-N	C23H26FN3O2	3316	27	395	0.2
1298	146-48-5	Yohimbine	BLGXFZZNTVWLAY-SCYLSFHTSA-N	C21H26N2O3	3335	27	357	-0.9
1299	126-17-0	Solasodine	KWVISVAMQJWJSZ-VKROHFNGSA-N	C27H43NO2	3338	41	416	-1.2
1300	26864-56-2	Penfluridol	MDLAAYDRRZXJIF-UHFFFAOYSA-N	C28H27ClF5NO	3346	41	489	-0.8
1301	84-80-0	Phytonadione	MBWXNTAXLNYFJB-NKFFZRIASA-N	C31H46O2	3352	15	454	1.7
1302	3688-66-2	Nicocodeine	RYBGRHAWFUVMST-MJFIPZRTSA-N	C24H24N2O4	3408	42	299	-0.2
1303	316-81-4	Thioproperazine	VZYCZNZBPPHOFY-UHFFFAOYSA-N	C22H30N4O2S2	3528	14	450	0.3
1304	469-59-0	Jervine	CLEXYFLHGFJONT-DNMILWOZSA-N	C27H39NO3	3559	41	428	-0.2

## Sheet: LD50 (Oral, Rat)
ID	CAS	Name	InChI key	Formula	RI	min(m/z)	max(m/z)	log (LD50) (mM·mM-1)
1	74-87-3	Chloromethane	NEHMKBQYUWJMIP-UHFFFAOYSA-N	CH3Cl	327	12	52	1.6
2	67-56-1	Methanol	OKKJLVBELUTLKV-UHFFFAOYSA-N	CH4O	354	2	34	2.2
3	75-01-4	Vinyl chloride	BZHJMEDXRYGGRV-UHFFFAOYSA-N	C2H3Cl	363	12	65	0.9
4	107-31-3	Methyl formate	TZIHFWKZFHZASV-UHFFFAOYSA-N	C2H4O2	372	12	62	0.9
5	106-99-0	1,3-Butadiene	KAKZBPTYRLMSJV-UHFFFAOYSA-N	C4H6	389	1	56	2
6	151-56-4	Ethyleneimine	NOWKCMXCCJGMRR-UHFFFAOYSA-N	C2H5N	401	12	44	-0.5
7	75-21-8	Ethylene oxide	IAYPIBMASNFSPL-UHFFFAOYSA-N	C2H4O	404	12	46	0.2
8	75-07-0	Acetaldehyde	IKHGUXGNUITLKF-UHFFFAOYSA-N	C2H4O	404	12	45	1.2
9	107-25-5	Methoxyethene	XJRBAMWJDBPFIM-UHFFFAOYSA-N	C3H6O	416	12	60	1.9
10	593-60-2	Vinyl bromide	INLLPKCGLOXCIV-UHFFFAOYSA-N	C2H3Br	428	24	109	0.7
11	74-83-9	Methyl bromide	GZUXJHMPEANEGY-UHFFFAOYSA-N	CH3Br	429	12	97	0.4
12	124-40-3	Dimethylamine	ROSDSFDQCJNGOL-UHFFFAOYSA-N	C2H7N	430	13	46	1.2
13	75-04-7	Ethanamine	QUSNBJAOOMFDIB-UHFFFAOYSA-N	C2H7N	450	12	46	0.9
14	75-56-9	1,2-Propylene oxide	GOOHAUXETOMSMM-UHFFFAOYSA-N	C3H6O	460	12	60	0.8
15	123-38-6	Propanal	NBBJYMSMWIIQGU-UHFFFAOYSA-N	C3H6O	461	12	60	1.4
16	107-11-9	Allylamine	VVJKKWFAADXIJK-UHFFFAOYSA-N	C3H7N	463	12	58	0.3
17	109-94-4	Ethyl formate	WBJINCZRORDGAQ-UHFFFAOYSA-N	C3H6O2	468	26	75	1.4
18	75-31-0	Isopropylamine	JJWLVOIRVHMVIS-UHFFFAOYSA-N	C3H9N	477	14	60	0.3
19	75-29-6	2-Chloropropane	ULYZAYCEDJDHCC-UHFFFAOYSA-N	C3H7Cl	480	13	81	1.8
20	67-64-1	Acetone	CSCPPACGZOOCGX-UHFFFAOYSA-N	C3H6O	486	13	59	2
21	67-63-0	Isopropanol	KFZMGEQAYNKOFK-UHFFFAOYSA-N	C3H8O	486	14	60	1.9
22	13952-84-6	2-Butanamine	BHRZNVHARXXAHW-UHFFFAOYSA-N	C4H11N	493	14	73	0.3
23	371-62-0	2-Fluoroethanol	GGDYAKVUZMZKRV-UHFFFAOYSA-N	C2H5FO	494	12	65	-1.1
24	107-05-1	Allyl chloride	OSDWBNJEKMUWAV-UHFFFAOYSA-N	C3H5Cl	498	12	79	0.8
25	109-66-0	Pentane	OFBQJSOFQDEBGM-UHFFFAOYSA-N	C5H12	500	2	73	0.7
26	624-83-9	Methyl isocyanate	HAMGRBXTJNITHG-UHFFFAOYSA-N	C2H3NO	502	12	59	0
27	75-50-3	Trimethylamine	GETQZCLCWQTVFV-UHFFFAOYSA-N	C3H9N	502	13	60	0.9
28	75-52-5	Nitromethane	LYGJENNIWJXYER-UHFFFAOYSA-N	CH3NO2	506	12	62	1.2
29	558-30-5	Oxirane, 2,2-dimethyl-	GELKGHVAFRCJNA-UHFFFAOYSA-N	C4H8O	510	13	74	1.7
30	74-88-4	Methyl iodide	INQOMBQAUSQDDS-UHFFFAOYSA-N	CH3I	518	12	143	-0.3
31	75-18-3	Dimethyl sulfide	QMMFVYPAHWMCMS-UHFFFAOYSA-N	C2H6S	520	12	65	1.7
32	107-13-1	Acrylonitrile	NLHHRLWOUZZQLW-UHFFFAOYSA-N	C3H3N	521	12	54	0.2
33	75-35-4	1,1-Dichloroethylene	LGXVIGDEPROXKC-UHFFFAOYSA-N	C2H2Cl2	521	12	100	0.3
34	74-96-4	Bromoethane	RDHPKYGYEGBMSE-UHFFFAOYSA-N	C2H5Br	522	12	111	1.1
35	542-92-7	1,3-Cyclopentadiene	ZSWFCLXCOIISFI-UHFFFAOYSA-N	C5H6	523	12	69	0.2
36	57-14-7	1,1-Dimethylhydrazine	RHUYHJGZWVXEHW-UHFFFAOYSA-N	C2H8N2	527	12	61	0.3
37	75-09-2	Dichloromethane	YMWUJEATGCHHMB-UHFFFAOYSA-N	CH2Cl2	528	12	88	1.3
38	107-12-0	Propionitrile	FVSKHRXBFJPNKK-UHFFFAOYSA-N	C3H5N	530	12	57	-0.1
39	107-10-8	Propylamine	WGYKZJWCGVVSQN-UHFFFAOYSA-N	C3H9N	530	14	60	0.8
40	62-56-6	Thiourea	UMGDCJDMYOKAJW-UHFFFAOYSA-N	CH4N2S	532	12	79	0.2
41	76-13-1	1,1,2-Trichloro-1,2,2-trifluoroethane	AJDIZQLSFPQPEY-UHFFFAOYSA-N	C2Cl3F3	535	12	171	2.4
42	107-18-6	Allyl alcohol	XXROGKLTLUQVRX-UHFFFAOYSA-N	C3H6O	540	13	59	0
43	115-19-5	2-Methyl-3-butyn-2-ol	CEBKHWWANWSNTI-UHFFFAOYSA-N	C5H8O	541	24	84	1.4
44	75-36-5	Acetyl chloride	WETWJCDKMRHUPV-UHFFFAOYSA-N	C2H3ClO	542	12	81	1.1
45	108-05-4	Vinyl acetate	XTXRWKRVRITETP-UHFFFAOYSA-N	C4H6O2	546	12	87	1.5
46	598-58-3	Methyl nitrate	LRMHVVPPGGOAJQ-UHFFFAOYSA-N	CH3NO3	548	2	77	0.7
47	593-79-3	Methane, selenobis-	RVIXKDRPFPUUOO-UHFFFAOYSA-N	C2H6Se	548	14	112	1.3
48	109-89-7	Diethylamine	HPNMFZURTQLUMO-UHFFFAOYSA-N	C4H11N	551	14	74	0.9
49	78-84-2	2-Methylpropanal	AMIMRNSIRUDHCM-UHFFFAOYSA-N	C4H8O	552	13	74	1.1
50	540-59-0	1,2-Dichloroethylene	KFUSEUYYWQURPO-UHFFFAOYSA-N	C2H2Cl2	552	12	101	0.9
51	534-15-6	1,1-Dimethoxyethane	SPEUIVXLLWOEMJ-UHFFFAOYSA-N	C4H10O2	553	12	90	1.9
52	71-23-8	1-Propanol	BDERNNFJNOPAEC-UHFFFAOYSA-N	C3H8O	555	25	61	1.5
53	10312-83-1	2-Methoxyacetaldehyde	YSEFYOVWKJXNCH-UHFFFAOYSA-N	C3H6O2	557	28	75	1.5
54	126-99-8	Chloroprene	YACLQRRMGMJLJV-UHFFFAOYSA-N	C4H5Cl	557	12	91	0.7
55	156-60-5	(E)-1,2-Dichloroethylene	KFUSEUYYWQURPO-OWOJBTEDSA-N	C2H2Cl2	558	12	101	1.1
56	107-19-7	Propargyl alcohol	TVDSBUOJIPERQY-UHFFFAOYSA-N	C3H4O	559	12	57	-0.4
57	78-85-3	Methacrylaldehyde	STNJBCKSHOAVAJ-UHFFFAOYSA-N	C4H6O	567	25	72	0.3
58	287-92-3	Cyclopentane	RGSFGYAAUTVSQA-UHFFFAOYSA-N	C5H10	568	14	71	2.2
59	151-67-7	Halothane	BCQZXOMGPXTTIC-UHFFFAOYSA-N	C2HBrClF3	570	13	201	1.5
60	106-95-6	Allyl bromide	BHELZAPQIKSEDF-UHFFFAOYSA-N	C3H5Br	571	12	123	0
61	106-88-7	1,2-Epoxybutane	RBACIKXCRWGCBB-UHFFFAOYSA-N	C4H8O	571	12	73	0.8
62	96-33-3	Methyl acrylate	BAPJBEWLBFYGME-UHFFFAOYSA-N	C4H6O2	571	13	87	0.5
63	542-56-3	Isobutyl nitrite	APNSGVMLAYLYCT-UHFFFAOYSA-N	C4H9NO2	576	12	104	0.6
64	74-97-5	Bromochloromethane	JPOXNPPZZKNXOV-UHFFFAOYSA-N	CH2BrCl	577	12	133	1.6
65	78-81-9	Isobutylamine	KDSNLYIMUZNERS-UHFFFAOYSA-N	C4H11N	581	15	74	0.5
66	646-06-0	1,3-Dioxolane	WNXJIVFYUVYPPR-UHFFFAOYSA-N	C3H6O2	588	12	75	1.6
67	79-24-3	Nitroethane	MCSAJNNLRCFZED-UHFFFAOYSA-N	C2H5NO2	590	12	60	1.2
68	363-72-4	Pentafluorobenzene	WACNXHCZHTVBJM-UHFFFAOYSA-N	C6HF5	592	12	170	1.1
69	123-72-8	Butyraldehyde	ZTQSAGDEMFDKMZ-UHFFFAOYSA-N	C4H8O	593	12	75	1.5
70	121-43-7	Trimethyl borate	WRECIMRULFAWHA-UHFFFAOYSA-N	C3H9BO3	593	10	105	1.8
71	431-03-8	2,3-Butanedione	QSJXEFYPDANLFS-UHFFFAOYSA-N	C4H6O2	595	13	88	1.3
72	78-93-3	Methyl ethyl ketone	ZWEHNKRNPOVVGH-UHFFFAOYSA-N	C4H8O	598	13	74	1.6
73	78-92-2	2-Butanol	BTANRVKWQNVYAZ-UHFFFAOYSA-N	C4H10O	598	18	74	1.5
74	420-12-2	Ethylene sulfide	VOVUARRWDCVURC-UHFFFAOYSA-N	C2H4S	598	12	62	0.5
75	110-54-3	n-Hexane	VLKZOEOYAKHREP-UHFFFAOYSA-N	C6H14	600	2	87	2.5
76	513-37-1	2,2-Dimethylvinyl chloride	KWISWUFGPUHDRY-UHFFFAOYSA-N	C4H7Cl	601	12	93	1.7
77	126-98-7	Methacrylonitrile	GYCMBHHDWRMZGG-UHFFFAOYSA-N	C4H5N	603	12	69	0.3
78	107-14-2	Chloroacetonitrile	RENMDAKOXSCIGH-UHFFFAOYSA-N	C2H2ClN	606	12	78	0.5
79	544-16-1	N-Butylnitrite	JQJPBYFTQAANLE-UHFFFAOYSA-N	C4H9NO2	608	15	104	-0.1
80	109-73-9	Butylamine	HQABUPZFAYXKJW-UHFFFAOYSA-N	C4H11N	610	14	74	0.7
81	64-19-7	Acetic acid	QTBSBXVTEAMEQO-UHFFFAOYSA-N	C2H4O2	610	2	62	1.7
82	141-78-6	Ethyl acetate	XEKOWRVHYACXOJ-UHFFFAOYSA-N	C4H8O2	612	14	90	1.8
83	563-47-3	3-Chloro-2-methylpropene	OHXAOPZTJOUYKM-UHFFFAOYSA-N	C4H7Cl	612	13	93	1
84	75-85-4	2-Methyl-2-butanol	MSXVEPNJUHWQHW-UHFFFAOYSA-N	C5H12O	615	14	75	1.1
85	67-66-3	Chloroform	HEDRZPFGACZZDS-UHFFFAOYSA-N	CHCl3	615	12	124	0.8
86	107-03-9	1-Propanethiol	SUVIGLJNEAMWEG-UHFFFAOYSA-N	C3H8S	616	13	79	1.4
87	75-55-8	Propyleneimine	OZDGMOYKSFPLSE-UHFFFAOYSA-N	C3H7N	618	12	58	-0.5
88	616-38-6	Dimethyl carbonate	IEJIGPNLZYLLBP-UHFFFAOYSA-N	C3H6O3	620	12	91	2.2
89	109-99-9	Tetrahydrofuran	WYURNTSHIVDZCO-UHFFFAOYSA-N	C4H8O	623	14	73	1.4
90	109-86-4	2-Methoxyethanol	XNWFRZJHXBZDAG-UHFFFAOYSA-N	C3H8O2	624	13	77	1.5
91	78-83-1	2-Methyl-1-propanol	ZXEKIIBDNHEJCQ-UHFFFAOYSA-N	C4H10O	625	15	74	1.5
92	554-12-1	Methyl propanoate	RJUFJBKOKNCXHH-UHFFFAOYSA-N	C4H8O2	627	13	90	1.8
93	6117-91-5	But-2-en-1-ol	WCASXYBKJHWFMY-UHFFFAOYSA-N	C4H8O	627	12	73	1
94	4170-30-3	Crotonaldehyde	MLUCVPSAIODCQM-UHFFFAOYSA-N	C4H6O	629	12	72	0.1
95	141-43-5	Ethanolamine	HZAXFHJVJLSVMW-UHFFFAOYSA-N	C2H7NO	630	13	62	1.5
96	107-07-3	2-Chloroethanol	SZIFAVKTNFCBPC-UHFFFAOYSA-N	C2H5ClO	635	13	82	-0.1
97	541-41-3	Ethyl chloroformate	RIFGWPKJUGCATF-UHFFFAOYSA-N	C3H5ClO2	640	12	109	0.4
98	109-69-3	1-Chlorobutane	VFWCMGCRMGJXDK-UHFFFAOYSA-N	C4H9Cl	640	14	94	1.5
99	107-06-2	1,2-Dichloroethane	WSLDOOZREJYCGB-UHFFFAOYSA-N	C2H4Cl2	642	12	102	0.8
100	814-78-8	3-Methylbut-3-en-2-one	ZGHFDIIVVIFNPS-UHFFFAOYSA-N	C5H8O	643	12	86	0.3
101	108-18-9	Diisopropylamine	UAOMVDZJSHZZME-UHFFFAOYSA-N	C6H15N	644	14	102	0.9
102	540-73-8	1,2-Dimethylhydrazine	DIIIISSCIXVANO-UHFFFAOYSA-N	C2H8N2	645	13	61	0.2
103	2235-12-3	1,3,5-Hexatriene	AFVDZBIIBXWASR-UHFFFAOYSA-N	C6H8	647	2	82	0.4
104	627-51-0	Divinyl sulfide	UIYCHXAGWOYNNA-UHFFFAOYSA-N	C4H6S	647	25	88	0.3
105	140-88-5	Ethyl acrylate	JIGUQPWFLRLWPJ-UHFFFAOYSA-N	C5H8O2	648	13	101	0.9
106	108-21-4	Isopropyl acetate	JMMWKPVZQRWMSS-UHFFFAOYSA-N	C5H10O2	649	14	103	1.8
107	105-38-4	Vinyl propionate	UIWXSTHGICQLQT-UHFFFAOYSA-N	C5H8O2	649	13	101	1.7
108	1072-43-1	Thiirane, 2-methyl-	MBNVSWHUJDDZRH-UHFFFAOYSA-N	C3H6S	650	25	77	0.5
109	563-80-4	3-Methyl-2-butanone	SYBYTAAJFKOIEJ-UHFFFAOYSA-N	C5H10O	657	13	87	0.2
110	109-75-1	Allyl cyanide	SJNALLRHIVGIBI-UHFFFAOYSA-N	C4H5N	658	12	68	0.2
111	71-36-3	1-Butanol	LRHPLDYGYMQRHN-UHFFFAOYSA-N	C4H10O	659	25	74	1
112	124-02-7	Diallylamine	DYUWTXWIYMHBQS-UHFFFAOYSA-N	C6H11N	660	14	98	0.8
113	96-17-3	2-Methylbutanal	BYGQBDHUGHBGMD-UHFFFAOYSA-N	C5H10O	662	13	86	1.9
114	4786-20-3	2-Butenenitrile	NKKMVIVFRUYPLQ-UHFFFAOYSA-N	C4H5N	664	12	68	0.9
115	2396-63-6	1,6-Heptadiyne	RSPZSDWVQWRAEF-UHFFFAOYSA-N	C7H8	664	12	93	1.4
116	116-09-6	Hydroxyacetone	XLSMFKSTNGKWQX-UHFFFAOYSA-N	C3H6O2	665	15	75	1.5
117	108-03-2	1-Nitropropane	JSZOAYXJRCEYSX-UHFFFAOYSA-N	C3H7NO2	667	12	73	0.7
118	110-82-7	Cyclohexane	XDTMQSROBMDMFD-UHFFFAOYSA-N	C6H12	667	15	86	2.2
119	994-05-8	tert-Amyl methyl ether	HVZJRWJGKQPSFL-UHFFFAOYSA-N	C6H14O	668	26	88	1.2
120	628-81-9	1-Ethoxybutane	PZHIWRCQKBBTOW-UHFFFAOYSA-N	C6H14O	669	15	103	1.3
121	591-87-7	Allyl acetate	FWZUNOYOVVKUNF-UHFFFAOYSA-N	C5H8O2	672	12	100	0.1
122	627-09-8	2-Propyn-1-ol, acetate	RIZZXCJMFIGMON-UHFFFAOYSA-N	C5H6O2	672	12	83	0.4
123	79-46-9	2-Nitropropane	FGLBSLMDCBOPQK-UHFFFAOYSA-N	C3H7NO2	675	12	89	0.9
124	75-97-8	3,3-Dimethyl-2-butanone	PJGSXYOJTGTZAV-UHFFFAOYSA-N	C6H12O	678	14	101	0.8
125	111-34-2	Butyl vinyl ether	UZKWTJUDCOPSNM-UHFFFAOYSA-N	C6H12O	679	13	102	2
126	121-44-8	Triethylamine	ZMANZCXQSJIPKH-UHFFFAOYSA-N	C6H15N	679	15	102	0.7
127	557-40-4	1-Propene, 3,3'-oxybis-	ATVJXMYDOSMEPO-UHFFFAOYSA-N	C6H10O	680	14	97	0.5
128	123-75-1	Pyrrolidine	RWRDLPDLKQPQOW-UHFFFAOYSA-N	C4H9N	680	13	72	0.6
129	110-46-3	3-Methylbutyl nitrite	OWFXIOWLTKNBAP-UHFFFAOYSA-N	C5H11NO2	682	14	87	0.6
130	78-95-5	1-Chloropropan-2-one	BULLHNJGPPOUOX-UHFFFAOYSA-N	C3H5ClO	683	12	95	0
131	1663-35-0	1-Methoxy-2-vinyloxyethane	GXZPMXGRNUXGHN-UHFFFAOYSA-N	C5H10O2	683	14	104	1.6
132	513-44-0	1-Propanethiol, 2-methyl-	BDFAOUQQXJIZDG-UHFFFAOYSA-N	C4H10S	686	14	93	1.9
133	78-99-9	1,1-Dichloropropane	WIHMGGWNMISDNJ-UHFFFAOYSA-N	C3H6Cl2	686	27	114	1.8
134	999-97-3	Hexamethyldisilazane	FFUAGWLWBBFQJT-UHFFFAOYSA-N	C6H19NSi2	686	15	163	0.7
135	1071-73-4	Acetopropyl alcohol	JSHPTIGHEWEXRW-UHFFFAOYSA-N	C5H10O2	687	13	87	1.8
136	556-56-9	1-Propene, 3-iodo-	HFEHLDPGIKPNKL-UHFFFAOYSA-N	C3H5I	688	13	170	-1.2
137	96-22-0	3-Pentanone	FDPIMTJIUBPUKL-UHFFFAOYSA-N	C5H10O	688	14	87	1.4
138	121-45-9	Trimethyl phosphite	CYTQBVOFDCPGCX-UHFFFAOYSA-N	C3H9O3P	689	14	125	1.1
139	584-02-1	3-Pentanol	AQIXEPGDORPWBJ-UHFFFAOYSA-N	C5H12O	690	14	88	1.3
140	3018-12-0	Dichloroacetonitrile	STZZWJCGRKXEFF-UHFFFAOYSA-N	C2HCl2N	693	12	113	0.5
141	75-94-5	Trichloroethenylsilane	GQIUQDDJKHLHTB-UHFFFAOYSA-N	C2H3Cl3Si	697	12	166	0.9
142	600-14-6	2,3-Pentanedione	TZMFJUDUGYTVRY-UHFFFAOYSA-N	C5H8O2	698	13	101	1.5
143	79-01-6	Trichloroethylene	XSTXAVWGXDQKEL-UHFFFAOYSA-N	C2HCl3	700	12	136	1.6
144	74-95-3	Dibromomethane	FJBFPHVGVWTDIP-UHFFFAOYSA-N	CH2Br2	700	12	177	-0.2
145	1192-22-9	3-Ethyl-2,2-dimethyloxirane	OZVWXRGXOYUQEJ-UHFFFAOYNA-N	C6H12O	701	26	100	1.5
146	107-21-1	Ethylene glycol	LYCAIKOWRPUZTN-UHFFFAOYSA-N	C2H6O2	702	14	63	1.9
147	556-64-9	Methyl thiocyanate	VYHVQEYOFIYNJP-UHFFFAOYSA-N	C2H3NS	702	12	76	-0.1
148	108-24-7	Acetic anhydride	WFDIJRYMOXRFFG-UHFFFAOYSA-N	C4H6O3	706	13	103	1.2
149	78-88-6	2,3-Dichloro-1-propene	FALCMQXTWHPRIH-UHFFFAOYSA-N	C3H4Cl2	706	12	115	0.5
150	109-60-4	Propyl acetate	YKYONYBAUNKHLG-UHFFFAOYSA-N	C5H10O2	708	14	87	2
151	105-37-3	Ethyl propionate	FKRCODPIKNYEAC-UHFFFAOYSA-N	C5H10O2	710	14	103	1.9
152	926-64-7	Dimethylaminoacetonitrile	PLXBWEPPAAQASG-UHFFFAOYSA-N	C4H8N2	713	13	85	-0.2
153	80-62-6	Methyl methacrylate	VVQNEPGJFQJSBK-UHFFFAOYSA-N	C5H8O2	714	14	102	1.9
154	498-66-8	Norbornylene	JFNLZVQOOSMTJK-UHFFFAOYSA-N	C7H10	716	15	95	2.1
155	109-79-5	1-Butanethiol	WQAQPCDUOCURKW-UHFFFAOYSA-N	C4H10S	717	12	93	1.2
156	76-38-0	Methoxyflurane	RFKMCNOHBTXSMU-UHFFFAOYSA-N	C3H4Cl2F2O	722	14	165	1.3
157	60-24-2	2-Mercaptoethanol	DGVVWUTYPXICAM-UHFFFAOYSA-N	C2H6OS	723	14	80	0.5
158	19089-47-5	2-Ethoxy-1-propanol	DEDUBNVYPMOFDR-UHFFFAOYSA-N	C5H12O2	725	14	105	1.8
159	123-20-6	Butanoic acid, ethenyl ester	MEGHWIAOTJPCHQ-UHFFFAOYSA-N	C6H10O2	726	13	116	1.9
160	105-57-7	Acetal	DHKHKXVYLBGOIT-UHFFFAOYSA-N	C6H14O2	726	12	118	1.6
161	79-36-7	Dichloroacetyl chloride	FBCCMZVIWNDFMO-UHFFFAOYSA-N	C2HCl3O	726	12	150	1.2
162	109-65-9	1-Bromobutane	MPPPKRYCTPRNTB-UHFFFAOYSA-N	C4H9Br	728	13	139	1.3
163	1467-79-4	Dimethyl cyanamide	OAGOUCJGXNLJNL-UHFFFAOYSA-N	C3H6N2	728	12	71	0.3
164	108-87-2	Methylcyclohexane	UAEPNZWRGJTJPN-UHFFFAOYSA-N	C7H14	728	15	100	1.5
165	2937-50-0	Allyl chloroformate	CAEWJEXPFKNBQL-UHFFFAOYSA-N	C4H5ClO2	730	12	120	0.3
166	556-61-6	Methyl isothiocyanate	LGDSHSYDSCRFAB-UHFFFAOYSA-N	C2H3NS	733	12	76	0
167	108-10-1	4-Methyl-2-pentanone	NTIZESTWPVYFNL-UHFFFAOYSA-N	C6H12O	735	25	101	1.3
168	123-51-3	Isopentyl alcohol	PHTQWCKDNZKARW-UHFFFAOYSA-N	C5H12O	736	14	87	1.2
169	7789-89-1	1,1,1-Trichloropropane	AVGQTJUPLKNPQP-UHFFFAOYSA-N	C3H5Cl3	736	14	121	1.7
170	57-55-6	1,2-Propylene glycol	DNIAPMSPPWPWGF-UHFFFAOYSA-N	C3H8O2	740	14	76	2.4
171	1569-02-4	1-Ethoxy-2-propanol	JOLQKTGDSGKSKJ-UHFFFAOYSA-N	C5H12O2	744	14	105	1.6
172	142-84-7	Dipropylamine	WEHWNAOGRSTTBQ-UHFFFAOYSA-N	C6H15N	746	15	102	0.5
173	25044-01-3	1-Penten-3-one, 2-methyl-	GHHGVSCQWPVENX-UHFFFAOYSA-N	C6H10O	748	24	100	0.6
174	110-67-8	3-Methoxypropionitrile	OOWFYDWAMOKVSF-UHFFFAOYSA-N	C4H7NO	750	12	85	1.7
175	629-14-1	Ethylene glycol diethyl ether	LZDKZFUFMNSQCJ-UHFFFAOYSA-N	C6H14O2	750	15	119	1.6
176	77-74-7	3-Methyl-3-pentanol	FRDAATYAJDYRNW-UHFFFAOYSA-N	C6H14O	752	14	89	0.8
177	13360-63-9	N-Ethyl-N-butylamine	QHCCDDQKNUYGNC-UHFFFAOYSA-N	C6H15N	753	15	102	0.5
178	542-76-7	3-Chloropropionitrile	GNHMRTZZNHZDDM-UHFFFAOYSA-N	C3H4ClN	754	12	92	-0.9
179	110-49-6	2-Methoxyethyl acetate	XLLIQLLCWZCATF-UHFFFAOYSA-N	C5H10O3	757	14	89	1.4
180	108-11-2	4-Methyl-2-pentanol	WVYWICLMDOOCFB-UHFFFAOYSA-N	C6H14O	758	16	102	1.4
181	123-15-9	2-Methylpentanal	FTZILAQGHINQQR-UHFFFAOYSA-N	C6H12O	759	14	100	1.5
182	105-46-4	Butan-2-yl acetate	DCKVNWZUADLDEH-UHFFFAOYSA-N	C6H12O2	760	14	116	1.4
183	76-06-2	Chloropicrin	LFHISGNCFUNFFM-UHFFFAOYSA-N	CCl3NO2	761	30	130	0.2
184	97-96-1	2-Ethylbutyraldehyde	UNNGUFMVYQJGTD-UHFFFAOYSA-N	C6H12O	762	14	100	1.6
185	108-88-3	Toluene	YXFVVABEGXRONW-UHFFFAOYSA-N	C7H8	763	26	94	0.8
186	110-89-4	Piperidine	NQRYJNQNLNOLGT-UHFFFAOYSA-N	C5H11N	764	14	86	0.7
187	80-63-7	Methyl 2-chloroacrylate	AWJZTPWDQYFQPQ-UHFFFAOYSA-N	C4H5ClO2	766	13	123	-0.2
188	111-45-5	2-Allyloxyethanol	GCYHRYNSUGLLMA-UHFFFAOYSA-N	C5H10O2	769	14	101	1.5
189	110-19-0	Isobutyl acetate	GJRQTCIYDGXPES-UHFFFAOYSA-N	C6H12O2	771	14	117	2.1
190	544-25-2	1,3,5-Cycloheptatriene	CHVJITGCYZJHLR-UHFFFAOYSA-N	C7H8	772	15	94	-0.2
191	556-82-1	3-Methyl-2-buten-1-ol	ASUAYTHWZCLXAN-UHFFFAOYSA-N	C5H10O	775	14	88	1
192	123-63-7	Paraldehyde	SQYNKIJPMDEDEG-UHFFFAOYSA-N	C6H12O3	776	2	133	1.1
193	76-02-8	Trichloroacetyl chloride	PVFOMCVHYWHZJE-UHFFFAOYSA-N	C2Cl4O	778	29	149	0.5
194	108-01-0	Dimethylaminoethanol	UEEJHVSXFDXPFK-UHFFFAOYSA-N	C4H11NO	780	14	90	1.4
195	3175-23-3	Propane, 1,2,2-trichloro-	DAIIXVPKQATIMF-UHFFFAOYSA-N	C3H5Cl3	781	12	150	0.9
196	123-54-6	2,4-Pentanedione	YRKCREAYFQTBPV-UHFFFAOYSA-N	C5H8O2	783	2	102	-0.3
197	68-12-2	N,N-Dimethylformamide	ZMXDDKWLCZADIW-UHFFFAOYSA-N	C3H7NO	783	13	74	1.6
198	79-10-7	Acrylic acid	NIXOWILDQLNWCW-UHFFFAOYSA-N	C3H4O2	784	13	74	-0.3
199	110-73-6	2-(Ethylamino)ethanol	MIJDSYMOBYNHOT-UHFFFAOYSA-N	C4H11NO	786	14	90	1.1
200	109-02-4	4-Methylmorpholine	SJRJJKPEHAURKC-UHFFFAOYSA-N	C5H11NO	787	12	103	1.3
201	110-91-8	Morpholine	YNAVUWVOSKDBBP-UHFFFAOYSA-N	C4H9NO	787	13	89	1.2
202	111-35-3	3-Ethoxy-1-propanol	XHMWPVBQGARKQM-UHFFFAOYSA-N	C5H12O2	788	13	103	1.8
203	107-88-0	1,3-Butanediol	PUPZLCDOIYMWBV-UHFFFAOYSA-N	C4H10O2	788	12	90	2.3
204	591-78-6	2-Hexanone	QQZOPKMRPOGIEB-UHFFFAOYSA-N	C6H12O	790	14	101	1.4
205	2365-48-2	Methyl thioglycolate	MKIJJIMOAABWGF-UHFFFAOYSA-N	C3H6O2S	791	12	109	-0.1
206	96-29-7	2-Butanone oxime	WHIVNJATOVLWBW-UHFFFAOYSA-N	C4H9NO	793	12	88	1
207	565-80-0	2,4-Dimethylpentan-3-one	HXVNBWAKAOHACI-UHFFFAOYSA-N	C7H14O	793	14	115	1.5
208	10138-21-3	Dichloroethylvinylsilane	JPBGVRDEQPIMFO-UHFFFAOYSA-N	C4H8Cl2Si	796	26	156	1.3
209	19721-22-3	3-Mercapto-1-propanol	SHLSSLVZXJBVHE-UHFFFAOYSA-N	C3H8OS	798	27	95	0.1
210	1871-57-4	3-Chloro-2-chloromethyl-1-propene	XJFZOSUFGSANIF-UHFFFAOYSA-N	C4H6Cl2	799	14	128	0.1
211	6789-80-6	3-Hexenal, (3Z)-	GXANMBISFKBPEX-ARJAWSKDSA-N	C6H10O	800	26	99	1.2
212	66-25-1	Hexanal	JARKCYVAAOWBJS-UHFFFAOYSA-N	C6H12O	800	14	100	1.7
213	1569-01-3	1-Propoxy-2-propanol	FENFUOGYJVOCRY-UHFFFAOYSA-N	C6H14O2	801	14	118	1.3
214	10595-95-6	N-Nitroso-N-methylethylamine	RTDCJKARQCRONF-UHFFFAOYSA-N	C3H8N2O	802	25	91	0
215	105-54-4	Ethyl butyrate	OBNCKNCVKJNDBV-UHFFFAOYSA-N	C6H12O2	802	13	117	2
216	78-89-7	2-Chloro-1-propanol	VZIQXGLTRZLBEX-UHFFFAOYSA-N	C3H7ClO	805	14	96	0.4
217	107-92-6	Butanoic acid	FERIUCNNQQJTOY-UHFFFAOYSA-N	C4H8O2	805	14	89	1.4
218	106-93-4	1,2-Dibromoethane	PAAZPARNPHGIKF-UHFFFAOYSA-N	C2H4Br2	806	12	190	-0.2
219	106-36-5	Propyl propionate	MCSINKKTEDDPNK-UHFFFAOYSA-N	C6H12O2	807	14	88	1.9
220	97-95-0	2-Ethyl-1-butanol	TZYRSLHNPKPEFV-UHFFFAOYSA-N	C6H14O	808	14	102	1.3
221	123-39-7	N-Methylformamide	ATHHXGZTWNVVOU-UHFFFAOYSA-N	C2H5NO	809	15	60	1.8
222	123-86-4	Butyl acetate	DKPFZGUDAPQIHT-UHFFFAOYSA-N	C6H12O2	812	14	115	2
223	110-01-0	Tetrahydrothiophene	RAOIDOHSFRTOEL-UHFFFAOYSA-N	C4H8S	813	1	91	1.3
224	109-77-3	Propanedinitrile	CUONGYYJJVDODC-UHFFFAOYSA-N	C3H2N2	815	12	67	-0.7
225	2807-30-9	2-Propoxyethanol	YEYKMVJDLWJFOA-UHFFFAOYSA-N	C5H12O2	816	14	105	1.5
226	2100-17-6	4-Pentenal	QUMSUJWRUHPEEJ-UHFFFAOYSA-N	C5H8O	820	13	86	0.9
227	107-44-8	Sarin	DYAHQFWOVKZOOW-UHFFFAOYSA-N	C4H10FO2P	820	27	126	-2.4
228	124-63-0	Methanesulfonyl chloride	QARBMVPHQWIHKH-UHFFFAOYSA-N	CH3ClO2S	828	12	116	-0.4
229	105-30-6	2-Methyl-1-pentanol	PFNHSEQQEPMLNI-UHFFFAOYSA-N	C6H14O	831	15	85	1.1
230	109-08-0	2-Methylpyrazine	CAWHJQAVHZEVTJ-UHFFFAOYSA-N	C5H6N2	831	14	96	1.3
231	98-01-1	Furfural	HYBBIBNJHNGZAN-UHFFFAOYSA-N	C5H4O2	833	12	98	-0.2
232	623-70-1	Ethyl crotonate	ZFDIRQKJPRINOQ-HWKANZROSA-N	C6H10O2	835	15	115	1.4
233	3221-15-6	Epithiochlorohydrin	XRWMHJJHPQTTLQ-UHFFFAOYNA-N	C3H5ClS	835	14	112	-0.4
234	123-42-2	Diacetone alcohol	SWXVUIWOUIDPGS-UHFFFAOYSA-N	C6H12O2	838	25	103	1.3
235	50-21-5	Lactic acid	JVTAAEKCZFNVCJ-UHFFFAOYSA-N	C3H6O3	838	13	91	1.6
236	105-39-5	Ethyl chloroacetate	VEUUMBGHMNQHGO-UHFFFAOYSA-N	C4H7ClO2	839	12	124	0.2
237	108-90-7	Chlorobenzene	MVPPADPHJFYWMZ-UHFFFAOYSA-N	C6H5Cl	849	25	116	1
238	78-75-1	Propane, 1,2-dibromo-	XFNJYAKDBJUJAJ-UHFFFAOYSA-N	C3H6Br2	849	13	204	0.6
239	110-96-3	Diisobutylamine	NJBCRXCAPCODGX-UHFFFAOYSA-N	C8H19N	850	15	131	0.3
240	78-10-4	Tetraethyl orthosilicate	BOTDANWDWHJENH-UHFFFAOYSA-N	C8H20O4Si	850	12	210	1.5
241	77-78-1	Dimethyl sulfate	VAYGXNSJCAHWJZ-UHFFFAOYSA-N	C2H6O4S	853	12	128	0.2
242	623-73-4	Diazoacetic Ester	YVPJCJLMRRTDMQ-UHFFFAOYSA-N	C4H6N2O2	854	15	115	0.5
243	6728-26-3	(2E)-2-Hexenal	MBDOYVRWFFCFHM-SNAWJCMRSA-N	C6H10O	854	13	100	0.9
244	100-41-4	Ethylbenzene	YNQLUTRBYVCPMQ-UHFFFAOYSA-N	C8H10	855	15	107	1.5
245	928-96-1	(Z)-3-Hexen-1-ol	UFLHIIWVXFIJGU-ARJAWSKDSA-N	C6H12O	857	15	100	1.7
246	142-96-1	Butyl ether	DURPTKYDGMDSBL-UHFFFAOYSA-N	C8H18O	858	15	131	1.8
247	78-07-9	Ethyltriethoxysilane	DENFJSAFJTVPJR-UHFFFAOYSA-N	C8H20O3Si	859	14	193	1.9
248	3252-43-5	Dibromoacetonitrile	NDSBDLSWTGLNQA-UHFFFAOYSA-N	C2HBr2N	860	12	202	0.1
249	5436-21-5	4,4-Dimethoxybutanone	PJCCSZUMZMCWSX-UHFFFAOYSA-N	C6H12O3	861	13	133	1.7
250	592-88-1	1-Propene, 3,3'-thiobis-	UBJVUCKUDDKUJF-UHFFFAOYSA-N	C6H10S	861	14	117	1.4
251	141-32-2	Butyl acrylate	CQEYYJKEWSMYFG-UHFFFAOYSA-N	C7H12O2	861	18	129	0.8
252	110-12-3	5-Methyl-2-hexanone	FFWSICBKRCICMR-UHFFFAOYSA-N	C7H14O	862	13	115	1.4
253	928-95-0	(E)-2-Hexen-1-ol	ZCHHRLHTBGRGOT-SNAWJCMRSA-N	C6H12O	862	14	101	1.5
254	542-59-6	1,2-Ethanediol, 1-acetate	HXDLWJWIAHWIKI-UHFFFAOYSA-N	C4H8O3	863	13	87	1.9
255	108-91-8	Cyclohexylamine	PAFZNILMFXTMIY-UHFFFAOYSA-N	C6H13N	863	14	100	-1
256	108-89-4	4-Methylpyridine	FKNQCJSGGFJEIZ-UHFFFAOYSA-N	C6H7N	863	15	95	0.7
257	108-99-6	3-Methylpyridine	ITQTTZVARXURQS-UHFFFAOYSA-N	C6H7N	863	14	95	0.6
258	3917-15-5	Ether, allyl vinyl	ZXABMDQSAABDMG-UHFFFAOYSA-N	C5H8O	864	13	85	0.8
259	75-98-9	2,2-Dimethylpropanoic acid	IUGYQRQAERSCNH-UHFFFAOYSA-N	C5H10O2	864	14	103	0.9
260	111-49-9	Hexamethyleneimine	ZSIQJIWKELUFRJ-UHFFFAOYSA-N	C6H13N	864	14	101	-0.7
261	106-42-3	p-Xylene	URLKBWYHVLBVBO-UHFFFAOYSA-N	C8H10	865	15	108	1.7
262	108-38-3	m-Xylene	IVSZLXZYQVIEFR-UHFFFAOYSA-N	C8H10	866	15	108	1.7
263	15878-00-9	1H-Pyrazole, 4-chloro- (9CI)	BADSZRMNXWLUKO-UHFFFAOYSA-N	C3H3ClN2	867	26	105	0.7
264	111-27-3	1-Hexanol	ZSIAUFGUXNUGDI-UHFFFAOYSA-N	C6H14O	868	14	102	0.8
265	534-07-6	1,3-Dichloropropanone	SUNMBRGCANLOEG-UHFFFAOYSA-N	C3H4Cl2O	868	12	130	-0.8
266	98-56-6	1-Chloro-4-(trifluoromethyl)benzene	QULYNCCPRWKEMF-UHFFFAOYSA-N	C7H4ClF3	868	14	184	1.9
267	106-92-3	Allyl glycidyl ether	LSWYGACWGAICNM-UHFFFAOYSA-N	C6H10O2	869	12	115	1.1
268	100-74-3	N-Ethylmorpholine	HVCNXQOWACZAFN-UHFFFAOYSA-N	C6H13NO	871	14	117	1.2
269	13508-53-7	Silane, (chloromethyl)ethoxydimethyl-	IGMQAYXTTRYCPZ-UHFFFAOYSA-N	C5H13ClOSi	872	25	139	1
270	591-12-8	alpha-Angelica lactone	QOTQFLOTGBBMEX-UHFFFAOYSA-N	C5H6O2	873	12	100	1.6
271	103-75-3	2H-Pyran, 2-ethoxy-3,4-dihydro-	VZJFPIXCMVSTID-UHFFFAOYSA-N	C7H12O2	874	14	130	1.7
272	764-41-0	1,4-Dichloro-2-butene	FQDIANVAWVHZIR-UHFFFAOYSA-N	C4H6Cl2	875	14	128	-0.1
273	123-92-2	3-Methylbutyl acetate	MLFHJEHSLIIPHL-UHFFFAOYSA-N	C7H14O2	876	14	130	2.1
274	108-84-9	1,3-Dimethylbutyl acetate	CPIVYSAVIPTCCX-UHFFFAOYSA-N	C8H16O2	876	14	144	1.6
275	625-69-4	2,4-Pentanediol	GTCCGKPBSJZVRZ-UHFFFAOYSA-N	C5H12O2	877	14	90	1.8
276	756-79-6	Dimethyl methylphosphonate	VONWDASPFIQPDY-UHFFFAOYSA-N	C3H9O3P	878	15	126	1.8
277	108-48-5	2,6-Dimethylpyridine	OISVCGZHLKNMSJ-UHFFFAOYSA-N	C7H9N	878	14	109	0.6
278	55-18-5	N-Nitrosodiethylamine	WBNQDOYYEUMPFS-UHFFFAOYSA-N	C4H10N2O	879	14	104	0.3
279	108-93-0	Cyclohexanol	HPXRVTGHNJAIIH-UHFFFAOYSA-N	C6H12O	880	15	101	1.1
280	15980-15-1	1,4-Oxathiane	JBYHSSAVUBIJMK-UHFFFAOYSA-N	C4H8OS	882	12	106	1.4
281	127-19-5	N,N-Dimethylacetamide	FXHOOIRPVKKKFG-UHFFFAOYSA-N	C4H9NO	883	13	89	1.7
282	2051-78-7	Allyl butyrate	RMZIOVJHUJAAEY-UHFFFAOYSA-N	C7H12O2	883	14	129	0.3
283	10138-89-3	1,1,3-Trimethoxybutane	OMAKZNALRADTRX-UHFFFAOYSA-N	C7H16O3	883	14	147	1
284	122-51-0	Ethyl orthoformate	GKASDNZWUGIAMG-UHFFFAOYSA-N	C7H16O3	885	14	147	1.7
285	97-99-4	Tetrahydrofurfuryl alcohol	BSYVTEYKTMYBMK-UHFFFAOYSA-N	C5H10O2	885	14	102	1.2
286	57-06-7	Allyl isothiocyanate	ZOJBYZNEUISWFT-UHFFFAOYSA-N	C4H5NS	886	12	102	0.1
287	106-35-4	3-Heptanone	NGAZZOYFWWSOGK-UHFFFAOYSA-N	C7H14O	887	25	116	1.4
288	288-13-1	Pyrazole	WTKZEGDFNFYCGP-UHFFFAOYSA-N	C3H4N2	887	12	70	1.2
289	107-59-5	tert-Butyl chloroacetate	KUYMVWXKHQSIAS-UHFFFAOYSA-N	C6H11ClO2	891	14	138	0.4
290	75-25-2	Bromoform	DIKBFYAXUHHXCS-UHFFFAOYSA-N	CHBr3	892	12	256	0.6
291	100-42-5	Styrene	PPBRXRYQALVLMV-UHFFFAOYSA-N	C8H8	893	15	106	1.4
292	105-66-8	Butanoic acid, propyl ester	HUAZGNHGCJGYNP-UHFFFAOYSA-N	C7H14O2	896	12	131	2.1
293	41239-48-9	Furan, 2,5-diethyltetrahydro-	YKWLEIXVUHRKEF-UHFFFAOYSA-N	C8H16O	897	26	129	1.4
294	110-63-4	1,4-Butanediol	WERYXYBDKMZEQL-UHFFFAOYSA-N	C4H10O2	900	14	89	1.2
295	543-49-7	2-Heptanol	CETWDUZRCINIHU-UHFFFAOYSA-N	C7H16O	900	14	115	1.3
296	111-71-7	Heptanal	FXHGMKSSBGDXIY-UHFFFAOYSA-N	C7H14O	901	14	115	1.4
297	3395-91-3	Methyl 3-bromopropanoate	KQEVIFKPZOGBMZ-UHFFFAOYSA-N	C4H7BrO2	902	14	168	1
298	625-84-3	2,5-Dimethylpyrrole	PAPNRQCYSFBWDI-UHFFFAOYSA-N	C6H9N	902	14	96	-0.2
299	111-76-2	2-Butoxyethanol	POAOYUHQDCAZBD-UHFFFAOYSA-N	C6H14O2	906	14	118	0.6
300	111-15-9	Ethylene glycol monoethyl ether acetate	SVONRAPFKPVNKG-UHFFFAOYSA-N	C6H12O3	907	14	103	1.3
301	3268-49-3	3-(Methylthio)propanal	CLUWOWRTHNNBBU-UHFFFAOYSA-N	C4H8OS	907	26	106	0.8
302	3518-65-8	Methanesulfonyl chloride, chloro-	KQDDQXNVESLJNO-UHFFFAOYSA-N	CH2Cl2O2S	907	12	115	0.4
303	628-63-7	Pentyl acetate	PGMYKACGEOXYJE-UHFFFAOYSA-N	C7H14O2	911	14	115	1.1
304	110-64-5	2-Butene-1,4-diol	ORTVZLZNOYNASJ-UHFFFAOYSA-N	C4H8O2	911	25	73	1.2
305	100-35-6	Ethanamine, 2-chloro-N,N-diethyl-	YMDNODNLFSHHCV-UHFFFAOYSA-N	C6H14ClN	911	15	138	-0.9
306	3010-02-4	(Diethylamino)acetonitrile	LVPZSMIBSMMLPI-UHFFFAOYSA-N	C6H12N2	912	12	113	0.2
307	79-06-1	Acrylamide	HRPVXLWXLXDGHG-UHFFFAOYSA-N	C3H5NO	912	12	73	0.2
308	106-51-4	1,4-Benzoquinone	AZQWKYJCGOJGHM-UHFFFAOYSA-N	C6H4O2	912	12	111	0.1
309	4435-53-4	3-Methoxybutyl acetate	QMYGFTJCQFEDST-UHFFFAOYSA-N	C7H14O3	914	14	131	1.5
310	96-48-0	4-Butyrolactone	YEJRWHAVMIAJKC-UHFFFAOYSA-N	C4H6O2	915	13	86	1.3
311	13547-70-1	1-Chloropinacolone	ULSAJQMHTGKPIY-UHFFFAOYSA-N	C6H11ClO	915	14	137	0.6
312	2835-39-4	Allyl isovalerate	HOMAGVUCNZNWBC-UHFFFAOYSA-N	C8H14O2	915	14	143	0.2
313	76-00-6	1,1,1-Trichloropropan-2-ol	HCMBPASAOZIEDZ-UHFFFAOYSA-N	C3H5Cl3O	916	12	151	0.8
314	79-34-5	1,1,2,2-Tetrachloroethane	QPFMBZIOSGYJDE-UHFFFAOYSA-N	C2H2Cl4	916	13	172	0.1
315	123-32-0	2,5-Dimethylpyrazine	LCZUOKDVTBMCMX-UHFFFAOYSA-N	C6H8N2	917	14	110	1
316	108-50-9	2,6-Dimethylpyrazine	HJFZAYHYIWGLNL-UHFFFAOYSA-N	C6H8N2	917	13	110	0.9
317	102-69-2	Tripropylamine	YFTHZRPMJXBUME-UHFFFAOYSA-N	C9H21N	917	15	144	-0.2
318	1191-16-8	3,3-Dimethylallyl acetate	XXIKYCPRDXIMQM-UHFFFAOYSA-N	C7H12O2	918	14	129	1.4
319	930-68-7	2-Cyclohexen-1-one	FWFSEYBSWVRWGL-UHFFFAOYSA-N	C6H8O	920	14	97	0.4
320	100-66-3	Anisole	RDOXTESZEPMUJZ-UHFFFAOYSA-N	C7H8O	920	13	110	1.5
321	98-82-8	Cumene	RWGFKTVRMDUZSP-UHFFFAOYSA-N	C9H12	921	15	121	1.1
322	1070-78-6	1,1,1,3-Tetrachloropropane	UTACNSITJSJFHA-UHFFFAOYSA-N	C3H4Cl4	921	13	152	0.4
323	111-31-9	1-Hexanethiol	PMBXCGGQNSVESQ-UHFFFAOYSA-N	C6H14S	922	1	121	1
324	122-52-1	Triethyl phosphite	BDZBKCUKTQZUTL-UHFFFAOYSA-N	C6H15O3P	922	15	167	1
325	543-82-8	2-Amino-6-methylheptane	QNIVIMYXGGFTAK-UHFFFAOYSA-N	C8H19N	923	27	129	0.6
326	638-10-8	2-Butenoic acid, 3-methyl-, ethyl ester	UTXVCHVLDOLVPC-UHFFFAOYSA-N	C7H12O2	924	14	130	2
327	2935-44-6	2,5-Hexanediol	OHMBHFSEKCCCBW-UHFFFAOYSA-N	C6H14O2	925	14	119	1.2
328	111-46-6	Diethylene glycol	MTHSVFCYNBDYFN-UHFFFAOYSA-N	C4H10O3	927	14	88	2.1
329	4439-24-1	Ethylene glycol monoisobutyl ether	HHAPGMVKBLELOE-UHFFFAOYSA-N	C6H14O2	927	14	100	0.5
330	55-91-4	Diisopropyl fluorophosphate	MUCZHBLJLSDCSD-UHFFFAOYSA-N	C6H14FO3P	927	39	169	-1.6
331	1453-58-3	3-Methylpyrazole	XKVUYEYANWFIJX-UHFFFAOYSA-N	C4H6N2	930	12	83	0.9
332	108-47-4	2,4-Dimethylpyridine	JYYNAJVZFGKDEQ-UHFFFAOYSA-N	C7H9N	930	14	109	0.3
333	50876-31-8	cyclohexane, 1,1,3,5-tetramethyl-, trans-	WOJSMJIXPQLESQ-RKDXNWHRSA-N	C10H20	932	14	140	2
334	100-69-6	2-Vinylpyridine	KGIGUEBEKRSTEW-UHFFFAOYSA-N	C7H7N	932	26	107	0
335	300-57-2	benzene, 2-propenyl-	HJWLCRVIBGQPNF-UHFFFAOYSA-N	C9H10	934	2	120	1.7
336	3581-91-7	4,5-Dimethylthiazole	UWSONZCNXUSTKW-UHFFFAOYSA-N	C5H7NS	935	26	115	0.9
337	541-85-5	5-Methyl-3-heptanone	PSBKJPTZCVYXSD-UHFFFAOYSA-N	C8H16O	944	14	129	1.4
338	141-97-9	Ethyl acetoacetate	XYIBRDXRRQCHLP-UHFFFAOYSA-N	C6H10O3	944	12	131	1.5
339	111-92-2	N-Butyl-1-butanamine	JQVDAXLFBXTEQA-UHFFFAOYSA-N	C8H19N	947	15	130	0.2
340	616-02-4	2,5-Furandione, 3-methyl-	AYKYXWQEBUNJCN-UHFFFAOYSA-N	C5H4O3	949	26	113	1.4
341	646-07-1	Pentanoic acid, 4-methyl-	FGKJLKRYENPLQH-UHFFFAOYSA-N	C6H12O2	949	15	117	1.2
342	96-23-1	1,3-Dichloro-2-propanol	DEWLEGDTCGBNGU-UHFFFAOYSA-N	C3H6Cl2O	950	13	129	-0.1
343	108-83-8	Diisobutyl ketone	PTTPXKJBFFKCEK-UHFFFAOYSA-N	C9H18O	952	15	144	1.6
344	103-65-1	Propylbenzene	ODLMAHJVESYWTB-UHFFFAOYSA-N	C9H12	953	15	122	1.7
345	541-47-9	3,3-Dimethylacrylic acid	YYPNJNDODFVZLE-UHFFFAOYSA-N	C5H8O2	953	12	102	1.6
346	622-96-8	4-Ethyltoluene	JRLPEMVDPFPYPJ-UHFFFAOYSA-N	C9H12	954	15	122	1.6
347	123-05-7	2-Ethylhexanal	LGYNIFWIKSEESD-UHFFFAOYSA-N	C8H16O	956	15	129	1.3
348	79-11-8	Chloroacetic acid	FOCAUTSVDIKZOP-UHFFFAOYSA-N	C2H3ClO2	957	13	97	-0.2
349	108-29-2	4-Pentanolide	GAEKPEKOJKCEMS-UHFFFAOYSA-N	C5H8O2	958	14	101	1.9
350	589-92-4	Cyclohexanone, 4-methyl-	VGVHNLRUAMRIEW-UHFFFAOYSA-N	C7H12O	959	14	114	0.9
351	616-23-9	2,3-Dichloro-1-propanol	ZXCYIJGIGSDJQQ-UHFFFAOYSA-N	C3H6Cl2O	959	13	129	-0.2
352	97-61-0	2-Methylpentanoic acid	OVBFMEVBMNZIBR-UHFFFAOYSA-N	C6H12O2	959	15	117	1.2
353	108-86-1	Bromobenzene	QARVLSVVCXYDNA-UHFFFAOYSA-N	C6H5Br	960	25	160	1.2
354	623-48-3	Ethyl iodoacetate	MFFXVVHUKRKXCI-UHFFFAOYSA-N	C4H7IO2	961	13	216	-0.6
355	19780-35-9	Ethyl 2,3-epoxybutyrate	VYXHEFOZRVPJRK-UHFFFAOYNA-N	C6H10O3	962	14	131	0.6
356	100-52-7	Benzaldehyde	HUMNYLRZRPPJDN-UHFFFAOYSA-N	C7H6O	962	17	107	1.1
357	13116-53-5	1,2,2,3-Tetrachloropropane	UDPHJTAYHSSOQB-UHFFFAOYSA-N	C3H4Cl4	963	12	184	1.5
358	1000-70-0	Silanamine, N,N'-methanetetraylbis[1,1,1-trimethyl-	KSVMTHKYDGMXFJ-UHFFFAOYSA-N	C7H18N2Si2	964	43	189	1
359	376-18-1	1H,1H,9H-Hexadecafluoro-1-nonanol	MSXVQELLSMPBFD-UHFFFAOYSA-N	C9H4F16O	965	14	413	1
360	620-02-0	2-Furancarboxaldehyde, 5-methyl-	OUDFNZMQXZILJD-UHFFFAOYSA-N	C6H6O2	965	12	112	1.3
361	76-01-7	Pentachloroethane	BNIXVQGCZULYKV-UHFFFAOYSA-N	C2HCl5	969	24	204	0.7
362	111-70-6	1-Heptanol	BBMCTIGTTCKYKF-UHFFFAOYSA-N	C7H16O	970	14	99	0.6
363	694-83-7	1,2-Cyclohexanediamine	SSJXIUAHEKJCMH-UHFFFAOYSA-N	C6H14N2	972	15	116	1.6
364	98-06-6	tert-Butylbenzene	YTZKOQUCBOVLHL-UHFFFAOYSA-N	C10H14	975	15	136	1.4
365	62-53-3	Aniline	PAYRUJLWNCNPSJ-UHFFFAOYSA-N	C6H7N	977	15	95	0.4
366	601-77-4	Diisopropylnitrosamine	AUIKJTGFPFLMFP-UHFFFAOYSA-N	C6H14N2O	979	13	131	0.8
367	127-91-3	beta-Pinene	WTARULDDTDQWMU-UHFFFAOYSA-N	C10H16	979	14	137	1.5
368	3391-86-4	1-Octen-3-ol	VSMOENVRRABVKN-UHFFFAOYSA-N	C8H16O	980	15	127	0.4
369	108-95-2	Phenol	ISWSIDIOOBJBQZ-UHFFFAOYSA-N	C6H6O	980	12	96	0.5
370	611-13-2	2-Furancarboxylic acid, methyl ester	HDJLSECJEQSPKW-UHFFFAOYSA-N	C6H6O3	980	4	127	0.4
371	7789-99-3	2-Methylpentyl acetate	VPROXMOZLPCRJN-UHFFFAOYSA-N	C8H16O2	984	14	129	1.7
372	79-07-2	Chloroacetamide	VXIVSQZSERGHQP-UHFFFAOYSA-N	C2H4ClNO	984	12	96	0.2
373	111-44-4	Bis(2-chloroethyl) ether	ZNSMNVMLTJELDZ-UHFFFAOYSA-N	C4H8Cl2O	984	13	146	-0.3
374	110-93-0	6-Methyl-5-hepten-2-one	UHEPJGULSIKKTP-UHFFFAOYSA-N	C8H14O	986	15	127	1.4
375	3724-65-0	2-Butenoic acid	LDHQCZJRKDOVOX-UHFFFAOYSA-N	C4H6O2	986	12	88	1.1
376	97-88-1	Butyl methacrylate	SOGAXMICEFXMKE-UHFFFAOYSA-N	C8H14O2	989	15	142	2.1
377	624-49-7	2-Butenedioic acid (2E)-, 1,4-dimethyl ester	LDCRTTXIJACKKU-UHFFFAOYSA-N	C6H8O4	989	13	146	1.2
378	111-13-7	2-Octanone	ZPVFWPFBNIEHGJ-UHFFFAOYSA-N	C8H16O	990	25	129	1.4
379	111-55-7	1,2-Ethanediol diacetate	JTXMVXSTHSMVQF-UHFFFAOYSA-N	C6H10O4	991	14	118	1.7
380	100-72-1	(Oxan-2-yl)methanol	ROTONRWJLXYJBD-UHFFFAOYSA-N	C6H12O2	992	14	116	1.5
381	95-57-8	2-Chlorophenol	ISPYQTSUDJAMAB-UHFFFAOYSA-N	C6H5ClO	992	14	132	-0.5
382	320-60-5	2,4-Dichloro-1-(trifluoromethyl)benzene	KALSHRGEFLVFHE-UHFFFAOYSA-N	C7H3Cl2F3	992	20	219	1
383	111-29-5	1,5-Pentanediol	ALQSHHUCVQOPAS-UHFFFAOYSA-N	C5H12O2	993	14	101	1.3
384	556-67-2	Octamethylcyclotetrasiloxane	HMMGMWAXVFQUOA-UHFFFAOYSA-N	C8H24O4Si4	994	14	285	0.7
385	98-94-2	N,N-Dimethylcyclohexylamine	SVYKKECYCPFKGB-UHFFFAOYSA-N	C8H17N	995	15	128	0.4
386	504-29-0	2-Aminopyridine	ICSNLGPSRYBMBD-UHFFFAOYSA-N	C5H6N2	1002	14	96	0.3
387	77-73-6	Dicyclopentadiene	HECLRDQVFMWTQS-UHFFFAOYSA-N	C10H12	1003	15	133	0.4
388	14667-55-1	2,3,5-Trimethylpyrazine	IAEGWXHKWJGQAZ-UHFFFAOYSA-N	C7H10N2	1004	14	124	0.8
389	6423-43-4	Propylene dinitrate	PSXCGTLGGVDWFU-UHFFFAOYSA-N	C3H6N2O6	1004	12	104	0.2
390	15707-23-0	2-Ethyl-3-methylpyrazine	LNIMMWYNSBZESE-UHFFFAOYSA-N	C7H10N2	1004	25	124	0.7
391	99-83-2	alpha-Phellandrene	OGLDWXZKYODSOB-UHFFFAOYSA-N	C10H16	1005	26	138	1.6
392	13360-64-0	Pyrazine, 2-ethyl-5-methyl-	OXCKCFJIKRGXMM-UHFFFAOYSA-N	C7H10N2	1005	36	124	0.9
393	98-03-3	Thiophene-2-carbaldehyde	CNUDBTRUORMMPA-UHFFFAOYSA-N	C5H4OS	1008	12	115	0.9
394	100-43-6	4-Vinylpyridine	KFDVPJUYSDEJTH-UHFFFAOYSA-N	C7H7N	1011	14	107	0
395	637-50-3	Propenylbenzene	QROGIFZRVHSFLM-UHFFFAOYSA-N	C9H10	1011	15	120	1.5
396	100-54-9	3-Pyridinecarbonitrile	GZPHSAQLYPIAIN-UHFFFAOYSA-N	C6H4N2	1012	12	106	1.1
397	470-67-7	1,4-Cineole	RFFOTVCVTJUTAD-AOOOYVTPNA-N	C10H18O	1016	26	155	1.3
398	99-86-5	alpha-Terpinene	YHQGMYUVUMAZJR-UHFFFAOYSA-N	C10H16	1017	26	137	1.1
399	98-16-8	3-(Trifluoromethyl)aniline	VIUDTWATMPPKEL-UHFFFAOYSA-N	C7H6F3N	1018	31	162	0.5
400	623-84-7	Propylene glycol diacetate	MLHOXUWWKVQEJB-UHFFFAOYSA-N	C7H12O4	1019	14	145	1.9
401	103-44-6	1-Ethenoxy-2-ethylhexane	DSSAWHFZNWVJEC-UHFFFAOYSA-N	C10H20O	1019	14	156	0.9
402	104-93-8	1-Methoxy-4-methylbenzene	CHLICZRVGGXEOD-UHFFFAOYSA-N	C8H10O	1021	14	124	1.2
403	527-84-4	1-Isopropyl-2-methylbenzene	WWRCMNKATXZARA-UHFFFAOYSA-N	C10H14	1022	15	135	1.2
404	108-30-5	Succinic anhydride	RINCXYDBBGOEEQ-UHFFFAOYSA-N	C4H4O3	1023	12	101	1.2
405	100-44-7	Benzyl chloride	KCXMKQUNVWSEMD-UHFFFAOYSA-N	C7H7Cl	1023	26	129	1
406	535-77-3	m-Cymene	XCYJPXQACVEIOS-UHFFFAOYSA-N	C10H14	1023	15	136	1.3
407	99-87-6	p-Cymene	HFPZCAJZSCWRBC-UHFFFAOYSA-N	C10H14	1025	15	136	1.5
408	108-60-1	bis(2-Chloro-1-methylethyl) ether	QCFYJCYNJLBDRT-UHFFFAOYSA-N	C6H12Cl2O	1026	14	157	0.1
409	111-40-0	Diethylenetriamine	RPNUMPOLZDHAAY-UHFFFAOYSA-N	C4H13N3	1028	15	103	1
410	104-76-7	2-Ethyl-1-hexanol	YIWUKEYIRIRTPP-UHFFFAOYSA-N	C8H18O	1030	27	130	1.5
411	108-62-3	Metaldehyde acetaldehyde tetramer	GKKDCARASOJPNG-UHFFFAOYSA-N	C8H16O4	1035	13	131	0.1
412	1122-62-9	2-Acetylpyridine	AJKVQEKCUACUMD-UHFFFAOYSA-N	C7H7NO	1035	12	123	1.3
413	628-96-6	Ethylene glycol dinitrate	UQXKXGWGFRWILX-UHFFFAOYSA-N	C2H4N2O6	1037	14	76	0.5
414	280-57-9	1,4-Diazabicyclo[2.2.2]octane	IMNIMPAHZVJRPE-UHFFFAOYSA-N	C6H12N2	1038	14	114	1.2
415	110-98-5	1,1'-Oxybis-2-propanol	AZUXKVXMJOIAOF-UHFFFAOYSA-N	C6H14O3	1038	14	119	2
416	597-64-8	Tetraethyl tin	RWWNQEOPUOCKGR-UHFFFAOYSA-N	C8H20Sn	1038	26	240	-1.6
417	100-75-4	N-Nitrosopiperidine	UWSDONTXWQOZFN-UHFFFAOYSA-N	C5H10N2O	1040	14	116	0.2
418	872-50-4	N-Methyl-2-pyrrolidone	SECXISVLQFMRJM-UHFFFAOYSA-N	C5H9NO	1044	15	101	1.6
419	471-01-2	beta-Isophorone	LKOKKQDYMZUSCG-UHFFFAOYSA-N	C9H14O	1044	26	140	1.3
420	90-02-8	Salicylaldehyde	SMQUZDBALVYZAC-UHFFFAOYSA-N	C7H6O2	1047	13	124	0.6
421	96-09-3	Styrene oxide	AWMVMTVKBNGEAK-UHFFFAOYSA-N	C8H8O	1057	14	122	1.2
422	1768-31-6	1,1,1,3,3-Pentachloropropanone	RVSIFWBAGVMQKT-UHFFFAOYSA-N	C3HCl5O	1059	35	232	-0.1
423	99-85-4	gamma-Terpinene	YKFLAYDHMOASIY-UHFFFAOYSA-N	C10H16	1060	15	138	1.4
424	98-85-1	alpha-Methylbenzyl alcohol	WAPNOHKVXSQRPX-UHFFFAOYSA-N	C8H10O	1061	14	124	0.5
425	123-76-2	4-Oxopentanoic acid	JOOXCMJARBKPKM-UHFFFAOYSA-N	C5H8O3	1063	14	117	1.2
426	18479-58-8	1,1,5-Trimethyl-6-heptenol	XSNQECSCDATQEL-UHFFFAOYSA-N	C10H20O	1064	26	141	1.4
427	110-18-9	N,N,N',N'-Tetramethylethylenediamine	KWYHDKDOAIKMQN-UHFFFAOYSA-N	C6H16N2	1065	15	117	0.4
428	505-29-3	1,4-Dithiane	LOZWAPSEEHRYPG-UHFFFAOYSA-N	C4H8S2	1068	15	124	1.4
429	288-32-4	Imidazole	RAXXELZNTBOGNW-UHFFFAOYSA-N	C3H4N2	1069	14	69	0.5
430	95-53-4	2-Methylaniline	RNVCVTLRINQCPJ-UHFFFAOYSA-N	C7H9N	1070	15	109	0.8
431	111-87-5	1-Octanol	KBPLFHHGFOOTCA-UHFFFAOYSA-N	C8H18O	1071	15	113	1.4
432	106-49-0	4-Methylaniline	RZXMPPFPUUCRFN-UHFFFAOYSA-N	C7H9N	1072	15	109	0.5
433	1445-75-6	Bis(1-methylethyl) methylphosphonate	WOAFDHWYKSOANX-UHFFFAOYSA-N	C7H17O3P	1073	26	165	0.7
434	116-02-9	3,3,5-Trimethylcyclohexanol	BRRVXFOKWJKTGG-UHFFFAOYSA-N	C9H18O	1073	15	142	1.4
435	104-85-8	4-Methylbenzonitrile	VCZNNAKNUVJVGX-UHFFFAOYSA-N	C8H7N	1073	15	119	1.5
436	110-44-1	2E,4E-Hexadienoic acid	WSWCOQWTEOXDQX-MQQKCMAXSA-N	C6H8O2	1075	14	114	1.8
437	3040-44-6	1-Piperidineethanol	KZTWONRVIPPDKH-UHFFFAOYSA-N	C7H15NO	1075	14	130	1.1
438	108-44-1	3-Methylaniline	JJYPMNFTHPTTDI-UHFFFAOYSA-N	C7H9N	1075	15	109	0.6
439	108-39-4	m-Cresol	RLSSMJSEOOYNOY-UHFFFAOYSA-N	C7H8O	1075	15	110	0.4
440	7789-92-6	1,1,3-Triethoxypropane	LGICWIVABSMSDK-UHFFFAOYSA-N	C9H20O3	1076	14	175	1
441	616-45-5	2-Pyrrolidinone	HNJBEVLQSNELDL-UHFFFAOYSA-N	C4H7NO	1076	12	87	0.6
442	106-44-5	p-Cresol	IWDCLRJOBJJRNH-UHFFFAOYSA-N	C7H8O	1077	15	110	0.3
443	111-14-8	Heptanoic acid	MNWFXJYAOYHMED-UHFFFAOYSA-N	C7H14O2	1078	15	130	1.7
444	621-64-7	N-Nitrosodi-n-propylamine	YLKFDHTUAUWZPQ-UHFFFAOYSA-N	C6H14N2O	1079	13	132	0.6
445	104-87-0	4-Methylbenzaldehyde	FXLOVSHXALFLKQ-UHFFFAOYSA-N	C8H8O	1079	15	122	1.1
446	141-05-9	Diethyl maleate	IEPRKVQEAMIZSS-WAYWQWQTSA-N	C8H12O4	1079	14	173	1.3
447	96-13-9	2,3-Dibromopropanol	QWVCIORZLNBIIC-UHFFFAOYSA-N	C3H6Br2O	1079	14	220	0.5
448	98-95-3	Nitrobenzene	LQNUZADURLCDLV-UHFFFAOYSA-N	C6H5NO2	1080	18	125	0.5
449	591-50-4	Benzene, iodo-	SNHMUERNLJLMHN-UHFFFAOYSA-N	C6H5I	1080	25	205	0.9
450	104-57-4	Formic acid, phenylmethyl ester	UYWQUFXKFGHYNT-UHFFFAOYSA-N	C8H8O2	1080	15	138	1
451	2179-57-9	Diallyl disulfide	PFRGXCVKLLPLIP-UHFFFAOYSA-N	C6H10S2	1081	14	149	0.3
452	112-36-7	Diethylene glycol diethyl ether	RRQYJINTUHWNHW-UHFFFAOYSA-N	C8H18O3	1081	14	118	1.5
453	98-51-1	4-tert-Butyltoluene	QCWXDVFBZVHKLV-UHFFFAOYSA-N	C11H16	1081	15	150	1
454	541-25-3	Lewisite	GIKLTQKNOXNBNY-UHFFFAOYSA-N	C2H2AsCl3	1082	26	212	-0.6
455	13925-07-0	2-Ethyl-3,5-dimethylpyrazine	JZBCTZLGKSYRSF-UHFFFAOYSA-N	C8H12N2	1084	37	137	0.5
456	51-75-2	Nitrogen mustard	HAWPXGHAZFHHAD-UHFFFAOYSA-N	C5H11Cl2N	1086	27	157	-1.2
457	1124-11-4	Tetramethylpyrazine	FINHMKGKINIASC-UHFFFAOYSA-N	C8H12N2	1089	14	138	1.1
458	1646-87-3	Aldicarb sulfoxide	BXPMAGSOWXBZHS-WEVVVXLNSA-N	C7H14N2O3S	1089	11	169	-2.6
459	111-69-3	Hexanedinitrile	BTGRAWJCKBQKAO-UHFFFAOYSA-N	C6H8N2	1090	15	107	0.2
460	692-45-5	Formic acid, vinyl ester	GFJVXXWOPWLRNU-UHFFFAOYSA-N	C3H4O2	1090	12	74	1.6
461	112-07-2	2-Butoxyethyl acetate	NQBXSWAWVZHKBZ-UHFFFAOYSA-N	C8H16O3	1090	14	117	1.2
462	617-94-7	2-Phenylpropan-2-ol	BDCFWIDZNLCTMF-UHFFFAOYSA-N	C9H12O	1090	14	137	1
463	821-55-6	2-Nonanone	VKCYHJWLYTUGCC-UHFFFAOYSA-N	C9H18O	1092	15	143	1.4
464	96-12-8	1,2-Dibromo-3-chloropropane	WBEJYOJJBDISQU-UHFFFAOYSA-N	C3H5Br2Cl	1092	13	240	-0.1
465	629-11-8	1,6-Hexanediol	XXMIOPMDWAUFGU-UHFFFAOYSA-N	C6H14O2	1093	14	117	1.5
466	2825-82-3	Octahydro-exo-4,7-methano-1H-indene	LPSXSORODABQKT-FIRGSJFUSA-N	C10H16	1093	27	138	2.1
467	93-53-8	Hydratropaldehyde	IQVAERDLDAZARL-UHFFFAOYSA-N	C9H10O	1094	15	135	1.3
468	93-58-3	Methyl benzoate	QPJVMBTYPHYUOC-UHFFFAOYSA-N	C8H8O2	1094	15	138	0.9
469	620-22-4	3-Methylbenzonitrile	BOHCMQZJWOGWTA-UHFFFAOYSA-N	C8H7N	1094	15	119	1.4
470	106-30-9	Ethyl heptanoate	TVQGDYNRXLTQAP-UHFFFAOYSA-N	C9H18O2	1097	25	159	2.3
471	7378-99-6	N,N-Dimethyloctylamine	UQKAOOAFEFCDGT-UHFFFAOYSA-N	C10H23N	1099	15	158	0
472	78-70-6	Linalool	CDOSHBSSFJOMGT-UHFFFAOYSA-N	C10H18O	1099	15	154	1.3
473	1603-40-3	2-Amino-3-methylpyridine	RGDQRXPEZUNWHX-UHFFFAOYSA-N	C6H8N2	1099	14	110	0
474	121-69-7	N,N-Dimethylaniline	JLTDJTHDQAWBAV-UHFFFAOYSA-N	C8H11N	1101	14	123	0.9
475	5444-80-4	1,3,3-Triethoxy-1-propene	ATAQLIDYIFWHFW-UHFFFAOYSA-N	C9H18O3	1102	41	175	1.2
476	546-80-5	alpha-Thujone	USMNOWBWPHYOEA-MRTMQBJTSA-N	C10H16O	1103	27	153	0.5
477	591-60-6	Butanoic acid, 3-oxo-, butyl ester	REIYHFWZISXFKU-UHFFFAOYSA-N	C8H14O3	1104	27	158	1.9
478	100-53-8	Benzenemethanethiol	UENWRTRMUIOCKN-UHFFFAOYSA-N	C7H8S	1104	18	126	0.6
479	589-18-4	4-Methylbenzyl alcohol	KMTDMTZBNYGUNX-UHFFFAOYSA-N	C8H10O	1106	14	124	1.5
480	100-68-5	Benzene, (methylthio)-	HNKJADCVZUBCPG-UHFFFAOYSA-N	C7H8S	1106	14	127	0.9
481	98-87-3	Benzal chloride	CAHQGWAXKLQREW-UHFFFAOYSA-N	C7H6Cl2	1107	25	165	1.3
482	529-19-1	2-Tolunitrile	NWPNXBQSRGKSJB-UHFFFAOYSA-N	C8H7N	1108	15	119	1.4
483	576-26-1	2,6-Dimethylphenol	NXXYKOUNUYWIHA-UHFFFAOYSA-N	C8H10O	1108	15	124	0.4
484	118-71-8	Maltol	XPCTZQVDEJYUGT-UHFFFAOYSA-N	C6H6O3	1110	12	128	1
485	2442-10-6	Oct-1-en-3-yl acetate	DOJDQRFOTHOBEK-UHFFFAOYSA-N	C10H18O2	1111	14	155	0.7
486	623-30-3	3-(2-Furyl)acrolein	VZIRCHXYMBFNFD-UHFFFAOYSA-N	C7H6O2	1111	14	124	0.8
487	695-34-1	4-Methylpyridin-2-amine	ORLGLBZRQYOWNA-UHFFFAOYSA-N	C6H8N2	1113	14	110	0.3
488	60-12-8	2-Phenylethanol	WRMNZCZEMHIOCP-UHFFFAOYSA-N	C8H10O	1116	14	123	1.2
489	95-93-2	1,2,4,5-Tetramethylbenzene	SQNZJJAZBFDUTD-UHFFFAOYSA-N	C10H14	1116	14	136	1.7
490	104-88-1	4-Chlorobenzaldehyde	AVPYQKSLYISFPO-UHFFFAOYSA-N	C7H5ClO	1116	25	144	1.1
491	543-39-5	2-Methyl-6-methylene-7-octen-2-ol	DUNCVNHORHNONW-UHFFFAOYSA-N	C10H18O	1117	26	137	1.5
492	89-98-5	2-Chlorobenzaldehyde	FPYUJUBAXZAQNL-UHFFFAOYSA-N	C7H5ClO	1119	25	144	1.2
493	99-62-7	1,3-Diisopropylbenzene	UNEATYXSUBPPKP-UHFFFAOYSA-N	C12H18	1119	15	164	1.7
494	149-57-5	2-Ethylhexanoic acid	OBETXYAYXDNJHR-UHFFFAOYSA-N	C8H16O2	1123	15	145	1.3
495	112-48-1	Ethylene glycol dibutyl ether	GDXHBFHOEYVPED-UHFFFAOYSA-N	C10H22O2	1124	15	174	1.3
496	78-59-1	Isophorone	HJOVHMDZYOCNQW-UHFFFAOYSA-N	C9H14O	1124	15	140	1.1
497	98-89-5	Cyclohexanecarboxylic acid	NZNMSOFKMUBTKW-UHFFFAOYSA-N	C7H12O2	1126	14	130	1.4
498	121-17-5	4-Chloro-3-nitrobenzotrifluoride	TZGFQIXRVUHDLE-UHFFFAOYSA-N	C7H3ClF3NO2	1126	16	229	0.7
499	300-62-9	Amphetamine	KWTSXDURSIMDCE-UHFFFAOYSA-N	C9H13N	1128	40	134	-0.7
500	103-09-3	2-Ethylhexyl acetate	WOYWLLHHWAMFCB-UHFFFAOYSA-N	C10H20O2	1129	14	157	1.2
501	77-81-6	Tabun	PJVJTCIRVMBVIA-UHFFFAOYSA-N	C5H11N2O2P	1132	27	163	-1.6
502	78-40-0	Triethyl phosphate	DQWPFSLDHJDLRL-UHFFFAOYSA-N	C6H15O4P	1132	14	183	0.8
503	1696-20-4	N-Acetylmorpholine	KYWXRBNOYGGPIZ-UHFFFAOYSA-N	C6H11NO2	1133	12	131	1.7
504	3289-28-9	Cyclohexanecarboxylic acid, ethyl ester	JJOYCHKVKWDMEA-UHFFFAOYSA-N	C9H16O2	1136	26	158	1.4
505	90-04-0	2-Anisidine	VMPITZXILSNTON-UHFFFAOYSA-N	C7H9NO	1143	14	125	1
506	140-29-4	Benzyl cyanide	SUSQOBVLVYHIEX-UHFFFAOYSA-N	C8H7N	1144	14	119	0.4
507	2050-92-2	Dipentylamine	JACMPVXHEARCBO-UHFFFAOYSA-N	C10H23N	1145	15	158	0.2
508	105-59-9	N-Methyldiethanolamine	CRVGTESFCCXCTH-UHFFFAOYSA-N	C5H13NO2	1146	15	120	1.2
509	2173-56-0	Pentyl valerate	FGPPDYNPZTUNIU-UHFFFAOYSA-N	C10H20O2	1150	27	172	2.3
510	105-67-9	2,4-Dimethylphenol	KUFFULVDNCHOFZ-UHFFFAOYSA-N	C8H10O	1150	15	124	1.4
511	106-23-0	Citronellal	NEHNMFOYXAPHSD-UHFFFAOYSA-N	C10H18O	1153	15	155	1.2
512	625-95-6	m-Iodotoluene	VLCPISYURGTGLP-UHFFFAOYSA-N	C7H7I	1155	26	220	1
513	144-19-4	2,2,4-Trimethyl-1,3-pentanediol	JCTXKRPTIMZBJT-UHFFFAOYSA-N	C8H18O2	1157	15	145	1.1
514	124-76-5	Isoborneol	DTGKSKDOIYIVQL-MRTMQBJTSA-N	C10H18O	1157	14	155	1.5
515	100-63-0	Phenylhydrazine	HKOOXMFOFWEVGF-UHFFFAOYSA-N	C6H8N2	1157	27	109	0.2
516	116-16-5	Hexachloroacetone	DOJXGHGHTWFZHK-UHFFFAOYSA-N	C3Cl6O	1157	12	266	0
517	504-24-5	4-Aminopyridine	NUKYPUAOHBNCPY-UHFFFAOYSA-N	C5H6N2	1158	13	96	-0.7
518	112-27-6	Triethylene glycol	ZIBGPFATKBEMQZ-UHFFFAOYSA-N	C6H14O4	1160	15	120	2.1
519	623-91-6	(2E)-2-Butenedioic acid diethyl ester	IEPRKVQEAMIZSS-AATRIKPKSA-N	C8H12O4	1160	13	174	1
520	78-00-2	Tetraethyl lead	MRMOZBOQVYRSEM-UHFFFAOYSA-N	C8H20Pb	1160	12	324	-1.4
521	2463-53-8	2-Nonenal	BSAIUMLZVGUGKX-UHFFFAOYSA-N	C9H16O	1161	15	140	1.6
522	88-72-2	2-Nitrotoluene	PLAZTCDQAHEYBI-UHFFFAOYSA-N	C7H7NO2	1161	12	139	0.8
523	16986-24-6	2,3,4,5,6,8,9,10,11,12-Decaborabicyclo[5.3.2]dodecane	MNNZWCWNVRYNHM-UHFFFAOYNA-N	C2H12B10	1161	12	146	1
524	1603-41-4	6-Amino-3-methylpyridine	CMBSSVKZOPZBKW-UHFFFAOYSA-N	C6H8N2	1163	14	110	0.3
525	140-11-4	Benzyl acetate	QUKGYYKBILRGFE-UHFFFAOYSA-N	C9H10O2	1164	14	152	1.2
526	95-68-1	2,4-Dimethylaniline	CZZZABOKJQXEBO-UHFFFAOYSA-N	C8H11N	1167	15	123	0.6
527	111-91-1	Bis(2-chloroethoxy)methane	NLXGURFLBLRZRO-UHFFFAOYSA-N	C5H10Cl2O2	1168	15	173	-0.4
528	87-62-7	2,6-Dimethylaniline	UFFBMTHBGFGIHF-UHFFFAOYSA-N	C8H11N	1168	15	123	0.8
529	150-78-7	Hydroquinone dimethyl ether	OHBQPCCCRFSCAX-UHFFFAOYSA-N	C8H10O2	1168	14	139	1.4
530	140-39-6	4-Tolyl acetate	CDJJKTLOZJAGIZ-UHFFFAOYSA-N	C9H10O2	1169	14	152	1.1
531	102-82-9	Tributylamine	IMFACGCPASFAPR-UHFFFAOYSA-N	C12H27N	1169	15	187	-0.2
532	120-83-2	2,4-Dichlorophenol	HFZWRUODUSTPEG-UHFFFAOYSA-N	C6H4Cl2O	1169	25	167	-0.5
533	65-85-0	Benzoic acid	WPYMKLBDIGXBTP-UHFFFAOYSA-N	C7H6O2	1170	26	124	1.1
534	93-89-0	Ethyl benzoate	MTZQAGJQAFMTAQ-UHFFFAOYSA-N	C9H10O2	1171	15	152	1.1
535	95-78-3	2,5-Dimethylaniline	VOWZNBNDMFLQGM-UHFFFAOYSA-N	C8H11N	1171	26	123	1
536	108-68-9	3,5-Dimethylphenol	TUAMRELNJMMDMT-UHFFFAOYSA-N	C8H10O	1171	26	124	0.7
537	2499-58-3	Heptyl acrylate	SCFQUKBBGYTJNC-UHFFFAOYSA-N	C10H18O2	1173	15	141	1.4
538	143-08-8	1-Nonanol	ZWRUINPWMLAQRD-UHFFFAOYSA-N	C9H20O	1173	14	127	1.4
539	5986-38-9	2,6-Dimethyl-5,7-octadien-2-ol	IJFKZRMIRAVXRK-UHFFFAOYSA-N	C10H18O	1174	41	139	1
540	2216-51-5	(1R,2S,5R)-(-)-Menthol	NOOLISFMXDJSKH-KXUCPTDWSA-N	C10H20O	1175	15	155	1.3
541	562-74-3	4-Methyl-1-(propan-2-yl)cyclohex-3-en-1-ol	WRYLYDPHFGVWKC-UHFFFAOYSA-N	C10H18O	1177	14	156	0.9
542	108-69-0	3,5-Dimethylaniline	MKARNSWMMBGSHX-UHFFFAOYSA-N	C8H11N	1177	15	123	0.8
543	101-41-7	Methyl phenylacetate	CRZQGDNQQAALAY-UHFFFAOYSA-N	C9H10O2	1178	14	152	1.2
544	104-62-1	Formic acid, 2-phenylethyl ester	IKDIJXDZEYHZSD-UHFFFAOYSA-N	C9H10O2	1178	27	122	1.3
545	101-40-6	(+/-) Propylhexedrine	JCRIVQIOJSSCQD-UHFFFAOYSA-N	C10H21N	1179	15	156	-0.3
546	142-19-8	Prop-2-en-1-yl heptanoate	SJWKGDGUQTWDRV-UHFFFAOYSA-N	C10H18O2	1180	14	155	0.5
547	58430-94-7	3,5,5-Trimethylhexyl acetate	DGKXDLCVQSQVBC-UHFFFAOYSA-N	C11H22O2	1180	15	187	1.4
548	91-20-3	Naphthalene	UFWIBTONFRDIAS-UHFFFAOYSA-N	C10H8	1182	26	130	0.6
549	111-48-8	2,2'-Thiobisethanol	YODZTKMDCQEPHD-UHFFFAOYSA-N	C4H10O2S	1184	13	124	1.7
550	98-55-5	alpha-Terpineol	WUOACPNHFRMFPN-UHFFFAOYSA-N	C10H18O	1189	14	139	1.5
551	583-78-8	2,5-Dichlorophenol	RANCECPPZPIPNO-UHFFFAOYSA-N	C6H4Cl2O	1189	24	168	0.6
552	3964-18-9	Butane, 2,3-dimethyl-2,3-dinitro-	DWCLXOREGBLXTD-UHFFFAOYSA-N	C6H12N2O4	1190	14	101	-0.5
553	119-36-8	Methyl salicylate	OSWPMRLSEDHDFF-UHFFFAOYSA-N	C8H8O3	1192	14	154	0.8
554	564-94-3	6,6-Dimethylbicyclo[3.1.1]heptane-2-carbaldehyde	OOCLVMCVOWKECB-UHFFFAOYSA-N	C10H14O	1193	15	150	1.2
555	95-65-8	3,4-Dimethylphenol	YCOXTKKNXUZSKD-UHFFFAOYSA-N	C8H10O	1193	15	124	0.8
556	93-51-6	2-Methoxy-4-methylphenol	PETRWTHZSKVLRE-UHFFFAOYSA-N	C8H10O2	1193	14	140	0.7
557	98-13-5	Trichlorophenylsilane	ORVMIVQULIKXCP-UHFFFAOYSA-N	C6H5Cl3Si	1193	15	218	1.1
558	120-82-1	1,2,4-Trichlorobenzene	PBKONEOXTCPAFI-UHFFFAOYSA-N	C6H3Cl3	1193	25	187	0.6
559	77-67-8	Ethosuximide	HAPOVYFOVVWLRS-UHFFFAOYSA-N	C7H11NO2	1194	14	142	1.1
560	3132-99-8	3-Bromobenzaldehyde	SUISZCALMBHJQX-UHFFFAOYSA-N	C7H5BrO	1194	25	188	0.8
561	106-32-1	Ethyl octanoate	YYZUSRORWSJGET-UHFFFAOYSA-N	C10H20O2	1196	15	173	2.2
562	95-64-7	3,4-Dimethylaniline	DOLQYFPDPKPQSS-UHFFFAOYSA-N	C8H11N	1196	15	123	0.8
563	140-67-0	Estragole	ZFMSMUAANRJZFM-UHFFFAOYSA-N	C10H12O	1196	14	149	0.9
564	3674-13-3	Propanoic acid, 2,3-dibromo-, ethyl ester	OENICUBCLXKLJQ-UHFFFAOYSA-N	C5H8Br2O2	1198	13	263	0
565	4940-11-8	2-Ethyl-3-hydroxy-4-pyrone	YIKYNHJUKRTCJL-UHFFFAOYSA-N	C7H8O3	1199	13	142	0.9
566	99-08-1	3-Nitrotoluene	QZYHIOPPLUPUJF-UHFFFAOYSA-N	C7H7NO2	1200	15	139	0.9
567	102-27-2	N-Ethyl-3-methylaniline	GUYMMHOQXYZMJQ-UHFFFAOYSA-N	C9H13N	1200	27	137	0.6
568	1125-88-8	Benzene, (dimethoxymethyl)-	HEVMDQBCAHEHDY-UHFFFAOYSA-N	C9H12O2	1200	14	153	0.9
569	106-47-8	4-Chloroaniline	QSNSCYSYFYORTR-UHFFFAOYSA-N	C6H6ClN	1201	37	130	0.4
570	128-50-7	Bicyclo[3.1.1]hept-2-ene-2-ethanol, 6,6-dimethyl-	ROKSAUSPJGWCSM-UHFFFAOYSA-N	C11H18O	1202	15	167	0.7
571	98-07-7	Benzotrichloride	XEMRAKSQROQPBR-UHFFFAOYSA-N	C7H5Cl3	1202	25	200	1.5
572	106-48-9	4-Chlorophenol	WXNZTHHGJRFXKQ-UHFFFAOYSA-N	C6H5ClO	1203	12	132	0.7
573	87-61-6	1,2,3-Trichlorobenzene	RELMFMZEBKVZJC-UHFFFAOYSA-N	C6H3Cl3	1206	25	187	1
574	98-53-3	4-tert-Butylcyclohexanone	YKFKEYKJGVSEIX-UHFFFAOYSA-N	C10H18O	1208	14	155	1.5
575	75-47-8	Iodoform	OKJPEAGHQZHRQV-UHFFFAOYSA-N	CHI3	1209	12	395	0
576	112-14-1	Octyl acetate	YLYBTZIQSIBWLI-UHFFFAOYSA-N	C10H20O2	1210	14	173	1.2
577	614-00-6	Nitrosomethylaniline	MAXCWSIJKVASQC-UHFFFAOYSA-N	C7H8N2O	1211	14	137	0.2
578	99-99-0	4-Nitrotoluene	ZPTVNYMJQHSSEA-UHFFFAOYSA-N	C7H7NO2	1212	15	139	1.2
579	111-12-6	Methyl 2-octynoate	FRLZQXRXIKQFNS-UHFFFAOYSA-N	C9H14O2	1212	14	156	1
580	18127-01-0	3-(4-tert-Butylphenyl)propanal	FZJUFJKVIYFBSY-UHFFFAOYSA-N	C13H18O	1212	15	191	1.2
581	7782-79-8	Hydrazoic acid	JUINSXZKUKVTMD-UHFFFAOYSA-N	HN3	1213	14	45	-0.1
582	99-75-2	Methyl 4-methylbenzoate	QSSJZLPUHJDYKF-UHFFFAOYSA-N	C9H10O2	1215	15	152	1.3
583	555-57-7	Pargyline	DPWPWRLQFGFJFI-UHFFFAOYSA-N	C11H13N	1216	14	161	0.3
584	939-48-0	Propan-2-yl benzoate	FEXQDZTYJVXMOS-UHFFFAOYSA-N	C10H12O2	1217	15	166	1.4
585	24549-06-2	2-Ethyl-6-methylaniline	JJVKJJNCIILLRP-UHFFFAOYSA-N	C9H13N	1218	15	137	0.8
586	103-63-9	Phenethyl bromide	WMPPDTMATNBGJN-UHFFFAOYSA-N	C8H9Br	1219	26	187	0.6
587	99-48-9	Carveol	BAVONGHXFVOKBV-UHFFFAOYSA-N	C10H16O	1219	14	153	1.3
588	824-11-3	2,6,7-Trioxa-1-phosphabicyclo[2.2.2]octane, 4-ethyl-	QRUSNTDXJQBKBI-UHFFFAOYSA-N	C6H11O3P	1221	27	163	-1.3
589	768-94-5	Amantadine	DKNWSYNQZKUICI-UHFFFAOYSA-N	C10H17N	1221	27	153	0.8
590	498-23-7	Citraconic acid	HNEGQIOMVPPMNR-IHWYPQMZSA-N	C5H6O4	1222	12	131	1
591	135-02-4	2-Methoxybenzaldehyde	PKZJLOCLABXVMC-UHFFFAOYSA-N	C8H8O2	1222	14	139	1.3
592	95-74-9	3-Chloro-4-methylaniline	RQKFYFNZSHWXAW-UHFFFAOYSA-N	C7H8ClN	1223	15	145	1
593	644-35-9	2-Propylphenol	LCHYEKKJCUJAKN-UHFFFAOYSA-N	C9H12O	1224	15	138	0.6
594	121-73-3	1-Chloro-3-nitrobenzene	KMAQZIILEGKYQZ-UHFFFAOYSA-N	C6H4ClNO2	1224	26	161	0.4
595	2581-34-2	4-Nitro-3-methylphenol	PIIZYNQECPTVEO-UHFFFAOYSA-N	C7H7NO3	1224	14	155	0.9
596	122-99-6	2-Phenoxyethanol	QCDWFXQBSFUVSP-UHFFFAOYSA-N	C8H10O2	1225	13	140	1
597	106-25-2	(2Z)-3,7-Dimethylocta-2,6-dien-1-ol	GLZPCOQZEFWAFX-YFHOEESVSA-N	C10H18O	1228	15	155	1.5
598	10265-92-6	Methamidophos	NNKVPIKMPCQWCG-UHFFFAOYSA-N	C2H8NO2PS	1229	13	143	-1.3
599	95-16-9	Benzothiazole	IOJUPLGTWVMSFF-UHFFFAOYSA-N	C7H5NS	1229	25	138	0.4
600	87-68-3	Hexachloro-1,3-butadiene	RWNKSTSCBHKHTB-UHFFFAOYSA-N	C4Cl6	1231	12	268	-0.5
601	2550-26-7	Benzylacetone	AKGGYBADQZYZPD-UHFFFAOYSA-N	C10H12O	1232	14	150	1.3
602	122-97-4	3-Phenyl-1-propanol	VAJVDSVGBWFCLW-UHFFFAOYSA-N	C9H12O	1232	15	137	1.2
603	21722-83-8	2-Cyclohexylethyl acetate	NOTFZGFABLVTIG-UHFFFAOYSA-N	C10H18O2	1233	14	156	1.3
604	67-47-0	5-(Hydroxymethyl)-2-furfural	NOEGNKMFWQHSLB-UHFFFAOYSA-N	C6H6O3	1233	12	128	1.3
605	100-00-5	1-Chloro-4-nitrobenzene	CZGCEKJOLUNIFY-UHFFFAOYSA-N	C6H4ClNO2	1234	12	161	0.4
606	120-71-8	2-Methoxy-5-methylaniline	WXWCDTXEKCVRRO-UHFFFAOYSA-N	C8H11NO	1234	14	139	1
607	5638-76-6	Betahistine	UUQMNUMQCIQDMZ-UHFFFAOYSA-N	C8H12N2	1235	15	137	1.7
608	150-19-6	3-Methoxyphenol	ASHGTJPOSUFTGB-UHFFFAOYSA-N	C7H8O2	1235	14	126	0.7
609	63-75-2	Arecoline	HJJPJSXJAXAIPN-UHFFFAOYSA-N	C8H13NO2	1236	13	157	1.2
610	91-22-5	Quinoline	SMWDFEZZVXVKRB-UHFFFAOYSA-N	C9H7N	1237	26	131	0.4
611	122-03-2	4-Isopropylbenzaldehyde	WTWBUQJHJGUZCY-UHFFFAOYSA-N	C10H12O	1239	14	151	1
612	88-73-3	1-Chloro-2-nitrobenzene	BFCFYVKQTRLZHA-UHFFFAOYSA-N	C6H4ClNO2	1241	12	161	0.2
613	95-55-6	2-Aminophenol	CDAWCLOXVUBKRW-UHFFFAOYSA-N	C6H7NO	1242	14	111	0.9
614	112-50-5	2-[2-(2-Ethoxyethoxy)ethoxy]ethanol	WFSMVVDJSNMRAR-UHFFFAOYSA-N	C8H18O4	1243	14	148	1.6
615	512-85-6	1-Methyl-4-(propan-2-yl)-2,3-dioxabicyclo[2.2.2]oct-5-ene	MGYMHQJELJYRQS-ZJUUUORDSA-N	C10H16O2	1244	26	168	0.1
616	770-35-4	1-Phenoxy-2-propanol	IBLKWZIFZMJLFL-UHFFFAOYSA-N	C9H12O2	1246	13	154	1.3
617	4124-30-5	Dichloroacetic anhydride	RQHMQURGSQBBJY-UHFFFAOYSA-N	C4H2Cl4O3	1248	12	161	1.1
618	150-76-5	4-Methoxyphenol	NWVVVBRKAWDGAB-UHFFFAOYSA-N	C7H8O2	1248	14	126	1.1
619	106-40-1	4-Bromoaniline	WDFQBORIUYODSI-UHFFFAOYSA-N	C6H6BrN	1248	15	175	0.4
620	62-73-7	Dichlorvos	OEBRKCOSUFCWJD-UHFFFAOYSA-N	C4H7Cl2O4P	1249	12	224	-1.1
621	119-33-5	4-Methyl-2-nitrophenol	SYDNSSSQVSOXTN-UHFFFAOYSA-N	C7H7NO3	1250	14	156	1.3
622	122-60-1	Phenyl glycidyl ether	FQYUMYWMJTYZTK-UHFFFAOYSA-N	C9H10O2	1251	13	152	1.4
623	123-11-5	4-Methoxybenzaldehyde	ZRSNZINYAWTAHE-UHFFFAOYSA-N	C8H8O2	1251	12	138	1
624	89-81-6	Piperitone	YSTPAHQEHQSRJD-UHFFFAOYSA-N	C10H16O	1253	24	154	1.2
625	25679-28-1	(Z)-Anethole	RUVINXPYWBROJD-ARJAWSKDSA-N	C10H12O	1254	26	150	0
626	95-79-4	5-Chloro-2-methylaniline	WRZOMWDJOLIVQP-UHFFFAOYSA-N	C7H8ClN	1256	26	144	0.5
627	115-95-7	Linalyl acetate	UWKAYLJWKGQEPM-UHFFFAOYSA-N	C12H20O2	1257	14	196	1.9
628	103-45-7	2-Phenylethyl acetate	MDHYEMXUFSJLGV-UHFFFAOYSA-N	C10H12O2	1258	14	122	1.3
629	105-60-2	Caprolactam	JBKVHLHDHHXQEQ-UHFFFAOYSA-N	C6H11NO	1259	14	115	1
630	5585-39-7	2,6-Octadienenitrile, 3,7-dimethyl-, (2E)-	HLCSDJLATUNSSI-JXMROGBWSA-N	C10H15N	1260	24	150	1.3
631	25564-22-1	2-Pentyl-2-cyclopenten-1-one	ILHZVKAXFCDFMT-UHFFFAOYSA-N	C10H16O	1260	15	153	1.2
632	645-56-7	4-Propylphenol	KLSLBUSXWBJMEC-UHFFFAOYSA-N	C9H12O	1260	15	138	0.6
633	119-65-3	Isoquinoline	AWJUIBRHMBBTKR-UHFFFAOYSA-N	C9H7N	1261	26	131	0.4
634	88-05-1	2,4,6-Trimethylaniline	KWVPRPSXBZNOHS-UHFFFAOYSA-N	C9H13N	1261	15	137	0.7
635	4230-97-1	Allyl octanoate	PZGMUSDNQDCNAG-UHFFFAOYSA-N	C11H20O2	1262	14	185	0.5
636	103-82-2	Phenylacetic acid	WLJVXDMOQOGPHL-UHFFFAOYSA-N	C8H8O2	1262	26	138	1.2
637	622-08-2	Ethanol, 2-(phenylmethoxy)-	CUZKCNWZBXLAJX-UHFFFAOYSA-N	C9H12O2	1264	14	154	0.9
638	97-05-2	Benzoic acid, 2-hydroxy-5-sulfo-	YCPXWRQRBFJBPZ-UHFFFAOYSA-N	C7H6O6S	1265	26	221	0.9
639	118-61-6	Ethyl salicylate	GYCKQBWUSACYIF-UHFFFAOYSA-N	C9H10O3	1269	15	168	0.9
640	141-27-5	(2E)-3,7-dimethylocta-2,6-dienal	WTEVQBCEXWBHNA-JXMROGBWSA-N	C10H16O	1270	26	153	0.5
641	1656-48-0	2,2'-Dicyanodiethyl ether	BCGCCTGNWPKXJL-UHFFFAOYSA-N	C6H8N2O	1271	12	123	1.4
642	2568-25-4	1,3-Dioxolane, 4-methyl-2-phenyl-	CDIKGISJRLTLRA-UHFFFAOYSA-N	C10H12O2	1272	25	167	1.3
643	104-55-2	3-Phenylprop-2-enal	KJPRLNWUNMBNBZ-UHFFFAOYSA-N	C9H8O	1274	17	134	1.2
644	88-18-6	2-tert-Butylphenol	WJQOZHYUIDYNHM-UHFFFAOYSA-N	C10H14O	1275	15	152	0.5
645	3913-02-8	2-Butyloctan-1-ol	XMVBHZBLHNOQON-UHFFFAOYNA-N	C12H26O	1277	27	168	1.8
646	156-43-4	4-Ethoxyaniline	IMPPGHMHELILKG-UHFFFAOYSA-N	C8H11NO	1277	15	139	0.6
647	39196-18-4	3,3-Dimethyl-1-(methylthio)butanone-O-(N-methylcarbamoyl)oxime	FZSVSABTBYGOQH-UHFFFAOYSA-N	C9H18N2O2S	1277	40	548	-1.4
648	10453-89-1	Cyclopropanecarboxylic acid, 2,2-dimethyl-3-(2-methyl-1-propen-1-yl)-	XLOPRKKSAJMMEW-UHFFFAOYSA-N	C10H16O2	1283	14	170	1.2
649	532-27-4	2-Chloroacetophenone	IMACFCSSMIZSPP-UHFFFAOYSA-N	C8H7ClO	1283	18	156	-0.5
650	123-31-9	Hydroquinone	QIGBRXMKCJKVMJ-UHFFFAOYSA-N	C6H6O2	1283	14	112	0.4
651	4180-23-8	(E)-Anethole	RUVINXPYWBROJD-ONEGZZNKSA-N	C10H12O	1284	37	150	1.1
652	125-12-2	Isobornyl acetate	KGEKLUUHTZCSIP-JBLDHEPKSA-N	C12H20O2	1286	13	196	1.7
653	94-58-6	1,2-(Methylenedioxy)-4-propylbenzene	MYEIDJPOUKASEC-UHFFFAOYSA-N	C10H12O2	1286	12	166	1.1
654	95-82-9	2,5-Dichloroaniline	AVYGCQXNNJPXSS-UHFFFAOYSA-N	C6H5Cl2N	1286	25	166	1
655	10497-05-9	Tris(trimethylsilyl) phosphate	QJMMCGKXBZVAEI-UHFFFAOYSA-N	C9H27O4PSi3	1286	15	317	1
656	94-59-7	Safrole	ZMQAAUBTXCXRIC-UHFFFAOYSA-N	C10H10O2	1287	18	164	1.1
657	17788-00-0	Phenol, 2,4-dichloro-3-methyl-	GIXSFSVVKULPEK-UHFFFAOYSA-N	C7H6Cl2O	1288	25	181	1.3
658	87-60-5	3-Chloro-2-methylaniline	ZUVPLKVDZNDZCM-UHFFFAOYSA-N	C7H8ClN	1289	15	145	0.6
659	89-72-5	2-(Butan-2-yl)phenol	NGFPWHGISWUQOI-UHFFFAOYSA-N	C10H14O	1289	15	152	0.3
660	536-60-7	4-Isopropylbenzyl alcohol	OIGWAXDAPKFNCQ-UHFFFAOYSA-N	C10H14O	1289	15	152	0.8
661	123-30-8	4-Aminophenol	PLIKAWJENQZMHA-UHFFFAOYSA-N	C6H7NO	1290	25	111	0.5
662	2216-45-7	4-Methylbenzyl acetate	WDCUPFMSLUIQBH-UHFFFAOYSA-N	C10H12O2	1290	14	166	1.5
663	89-83-8	Thymol	MGSRCZKZVOBKFT-UHFFFAOYSA-N	C10H14O	1291	26	151	0.8
664	96-08-2	Limonene diepoxide	YIEDFHHVUWKOEV-UHFFFAOYSA-N	C10H16O2	1294	15	169	1.5
665	937-40-6	N-Nitrosomethylbenzylamine	NGXUJKBJBFLCAR-UHFFFAOYSA-N	C8H10N2O	1294	30	151	-0.9
666	142-26-7	N-(2-Hydroxyethyl)acetamide	PVCJKHHOXFKFRP-UHFFFAOYSA-N	C4H9NO2	1297	14	104	2.4
667	91-57-6	2-Methylnaphthalene	QIMMUPPBPVKWKM-UHFFFAOYSA-N	C11H10	1298	26	144	1.1
668	4437-22-3	Furan, 2,2'-[oxybis(methylene)]bis-	YEQMNLGBLPBBNI-UHFFFAOYSA-N	C10H10O3	1299	27	179	0.1
669	499-75-2	Isopropyl-o-cresol	RECUKUPTGUEGMW-UHFFFAOYSA-N	C10H14O	1299	18	151	0.7
670	69-72-7	Salicylic acid	YGSDEFSMJLZEOE-UHFFFAOYSA-N	C7H6O3	1303	15	140	0.8
671	122-31-6	1,1,3,3-Tetraethoxypropane	KVJHGPAAOUGYJX-UHFFFAOYSA-N	C11H24O4	1304	14	175	0.9
672	91-15-6	1,2-Benzenedicarbonitrile	XQZYPMVTSDWCCE-UHFFFAOYSA-N	C8H4N2	1304	26	130	-0.6
673	103-28-6	Benzyl 2-methylpropanoate	UIKJRDSCEYGECG-UHFFFAOYSA-N	C11H14O2	1305	27	179	1.2
674	10031-82-0	p-Ethoxybenzaldehyde	JRHHJNMASOIRDS-UHFFFAOYSA-N	C9H10O2	1305	15	152	1.1
675	90-12-0	1-Methylnaphthalene	QPUYECUOLPXSFR-UHFFFAOYSA-N	C11H10	1307	26	144	1.1
676	50-78-2	Aspirin	BSYNRYMUTXBXSQ-UHFFFAOYSA-N	C9H8O4	1309	15	181	0
677	111-80-8	Methyl 2-nonynoate	NTLJTUMJJWVCTL-UHFFFAOYSA-N	C10H16O2	1311	12	170	1.1
678	91-63-4	Quinaldine	SMUQFGGVLNAIOZ-UHFFFAOYSA-N	C10H9N	1311	15	145	0.9
679	104-54-1	3-Phenyl-2-propen-1-ol	OOCCDEMITAIZTP-UHFFFAOYSA-N	C9H10O	1312	15	136	1.2
680	2628-16-2	4-Ethenylphenyl acetate	JAMNSIXSLVPNLC-UHFFFAOYSA-N	C10H10O2	1313	4	162	1
681	99-71-8	4-(Butan-2-yl)phenol	ZUTYZAFDFLLILI-UHFFFAOYSA-N	C10H14O	1315	15	152	1.2
682	85-44-9	Phthalic anhydride	LGRFSURHDFAFJT-UHFFFAOYSA-N	C8H4O3	1316	25	149	1
683	88-41-5	2-tert-Butylcyclohexyl acetate	FINOAUDUYKVGDS-UHFFFAOYSA-N	C12H22O2	1321	15	183	1.4
684	120-50-3	Isobutyl benzoate	KYZHGEFMXZOSJN-UHFFFAOYSA-N	C11H14O2	1321	15	163	1.5
685	583-03-9	Fenipentol	OVGORFFCBUIFIA-UHFFFAOYSA-N	C11H16O	1321	26	166	1.5
686	16872-09-6	Dodecahydro[1,2,3]triborolo[4,5-h][1,2,3,4,5,6,7]heptaboronine	GOYDGNMSSRAQDY-UHFFFAOYNA-N	C2H12B10	1324	13	146	1
687	554-00-7	2,4-Dichloroaniline	KQCMTOWTPBNWDB-UHFFFAOYSA-N	C6H5Cl2N	1324	12	166	1
688	1079-01-2	(+)-Myrtenyl acetate	BKATZVAUANSCKN-GHMZBOCLSA-N	C12H18O2	1327	14	153	1.1
689	120-58-1	Isosafrole	VHVOLFRBFDOUSH-UHFFFAOYSA-N	C10H10O2	1327	26	164	0.9
690	1797-74-6	Allyl phenylacetate	ZCDYAMJXVAUTIM-UHFFFAOYSA-N	C11H12O2	1328	26	178	0.6
691	1477-55-0	1,3-Benzenedimethanamine	FDLQZKYLHJJBHD-UHFFFAOYSA-N	C8H12N2	1328	14	137	0.8
692	77-47-4	Hexachlorocyclopentadiene	VUNCWTMEJYMOOR-UHFFFAOYSA-N	C5Cl6	1328	12	279	0.1
693	634-90-2	1,2,3,5-Tetrachlorobenzene	QZYNWJQFTJXIRN-UHFFFAOYSA-N	C6H2Cl4	1329	35	222	0.9
694	120-57-0	Piperonal	SATCULPHIDQDRE-UHFFFAOYSA-N	C8H6O3	1330	14	152	1.3
695	492-41-1	Benzenemethanol, .alpha.-[(1S)-1-aminoethyl]-, (.alpha.R)-	DLNKOYKMWOXYQA-CBAPKCEASA-N	C9H13NO	1331	15	152	1
696	591-27-5	3-Aminophenol	CWLKGDAVCFYWJK-UHFFFAOYSA-N	C6H7NO	1335	14	111	0.9
697	59-67-6	Nicotinic acid	PVNIIMVLHYAWGP-UHFFFAOYSA-N	C6H5NO2	1335	12	125	1.8
698	1470-94-6	Indan-5-ol	PEHSSTUGJUBZBI-UHFFFAOYSA-N	C9H10O	1335	15	136	1.4
699	74-11-3	4-Chlorobenzoic acid	XRHGYUZYPHTUJZ-UHFFFAOYSA-N	C7H5ClO2	1336	14	160	0.9
700	122-57-6	Methyl styryl ketone	BWHOZHOGCMHOBV-UHFFFAOYSA-N	C10H10O	1337	14	148	1.1
701	925-15-5	Succinic acid, dipropyl ester	SZHZCPHKDJWHNG-UHFFFAOYSA-N	C10H18O4	1338	4	162	1.5
702	2209-86-1	Loprodiol	YFESJHPTNWYOCO-UHFFFAOYSA-N	C5H10Cl2O2	1340	35	176	0.9
703	1194-65-6	Dichlobenil	YOYAIZYFCNQIRF-UHFFFAOYSA-N	C7H3Cl2N	1341	25	176	1.2
704	579-66-8	2,6-Diethylaniline	FOYHNROGBXVLLX-UHFFFAOYSA-N	C10H15N	1342	15	151	1.1
705	606-45-1	Methyl 2-methoxybenzoate	PFYHAAAQPNMZHO-UHFFFAOYSA-N	C9H10O3	1342	26	168	1.4
706	623-25-6	alpha,alpha'-Dichloro-p-xylene	ZZHIDJWUJRKHGX-UHFFFAOYSA-N	C8H8Cl2	1342	26	179	0.9
707	134-20-3	Methyl 2-aminobenzoate	VAMXMNNIEUEQDV-UHFFFAOYSA-N	C8H9NO2	1343	15	153	1.3
708	102-76-1	Triacetin	URAYPUMNDPQOKB-UHFFFAOYSA-N	C9H14O6	1344	14	159	1.1
709	103-37-7	Benzyl butyrate	VONGZNXBKCOUHB-UHFFFAOYSA-N	C11H14O2	1345	25	180	1.1
710	143-16-8	Dihexylamine	PXSXRABJBXYMFT-UHFFFAOYSA-N	C12H27N	1345	15	187	0.3
711	122-98-5	Ethanol, 2-(phenylamino)-	MWGATWIBSKHFMR-UHFFFAOYSA-N	C8H11NO	1347	15	138	1.2
712	759-94-4	EPTC	GUVLYNGULCJVDO-UHFFFAOYSA-N	C9H19NOS	1348	15	192	0.7
713	100-06-1	4'-Methoxyacetophenone	NTPLXRHDUXRPNE-UHFFFAOYSA-N	C9H10O2	1348	26	152	1.1
714	80-26-2	alpha-Terpinyl acetate	IGODOXYLBBXFDW-UHFFFAOYSA-N	C12H20O2	1350	15	181	1.4
715	122-70-3	2-Phenylethyl propionate	HVGZQCSMLUDISR-UHFFFAOYSA-N	C11H14O2	1350	26	122	1.4
716	584-84-9	Toluene 2,4-diisocyanate	DVKJHBMWWAPEIU-UHFFFAOYSA-N	C9H6N2O2	1352	15	176	1.5
717	1072-52-2	1-Aziridineethanol	VYONOYYDEFODAJ-UHFFFAOYSA-N	C4H9NO	1353	12	88	-0.1
718	597-25-1	Dimethyl morpholinophosphoramidate	BZXUQIDKDGGYPB-UHFFFAOYSA-N	C6H14NO4P	1354	15	196	1.5
719	459-80-3	3,7-Dimethylocta-2,6-dienoic acid	ZHYZQXUYZJNEHD-UHFFFAOYSA-N	C10H16O2	1355	27	168	1.3
720	91-62-3	6-Methylquinoline	LUYISICIYVKBTA-UHFFFAOYSA-N	C10H9N	1355	26	145	0.7
721	91-10-1	2,6-Dimethoxyphenol	KLIDCXVFHGNTTM-UHFFFAOYSA-N	C8H10O3	1355	13	157	0.6
722	5397-31-9	3-((2-Ethylhexyl)oxy)propylamine	DVFGEIYOLIFSRX-UHFFFAOYSA-N	C11H25NO	1357	15	188	0.2
723	97-53-0	Eugenol	RRAFCDWBNXTKKO-UHFFFAOYSA-N	C10H12O2	1357	15	166	1.1
724	4771-80-6	3-Cyclohexene-1-carboxylic acid	VUSWCWPCANWBFG-UHFFFAOYSA-N	C7H10O2	1360	15	128	1.5
725	95-95-4	2,4,5-Trichlorophenol	LHJGJYXLEPZJPM-UHFFFAOYSA-N	C6H3Cl3O	1361	12	203	0.6
726	89-61-2	1,4-Dichloro-2-nitrobenzene	RZKKOBGFCAHLCZ-UHFFFAOYSA-N	C6H3Cl2NO2	1362	12	196	0.7
727	88-06-2	2,4,6-Trichlorophenol	LINPIYWFGCPVIE-UHFFFAOYSA-N	C6H3Cl3O	1362	25	203	0.6
728	55-63-0	Trinitroglycerin	SNIOPGDIGTZGOP-UHFFFAOYSA-N	C3H5N3O9	1363	30	193	-0.3
729	104-61-0	gamma-Nonanolactone	OALYTRUKMRCXNH-UHFFFAOYSA-N	C9H16O2	1363	14	156	1.6
730	123-08-0	p-Hydroxybenzaldehyde	RGHHSNMVTDWUBI-UHFFFAOYSA-N	C7H6O2	1364	5	124	1.3
731	2078-54-8	Propofol	OLBCVFGFOZPWHH-UHFFFAOYSA-N	C12H18O	1364	15	180	0.4
732	5216-25-1	4-Chlorobenzotrichloride	LVZPKYYPPLUECL-UHFFFAOYSA-N	C7H4Cl4	1364	25	234	0.6
733	124-17-4	2-(2-Butoxyethoxy)ethyl acetate	VXQBJTKSVGFQOL-UHFFFAOYSA-N	C10H20O4	1366	14	161	1.5
734	103-84-4	Acetanilide	FZERHIULMFGESH-UHFFFAOYSA-N	C8H9NO	1366	26	137	0.8
735	91-58-7	2-Chloronaphthalene	CGYGETOMCSJHJU-UHFFFAOYSA-N	C10H7Cl	1366	36	166	1.1
736	91-23-6	1-Methoxy-2-nitrobenzene	CFBYEGUGFPZCNF-UHFFFAOYSA-N	C7H7NO3	1368	14	155	0.7
737	90-13-1	1-Chloronaphthalene	JTPNRXUCIXHOKM-UHFFFAOYSA-N	C10H7Cl	1368	26	166	1
738	112-59-4	2-[2-(Hexyloxy)ethoxy]ethanol	GZMAAYIALGURDQ-UHFFFAOYSA-N	C10H22O3	1369	14	162	1.1
739	299-42-3	Ephedrine	KWGRBVOPPLSCSI-WPRPVWTQSA-N	C10H15NO	1369	15	146	0.6
740	90-82-4	Pseudoephedrine	KWGRBVOPPLSCSI-WCBMZHEXSA-N	C10H15NO	1369	29	132	0.6
741	1128-08-1	Dihydrojasmone	YCIXWYOBMVNGTB-UHFFFAOYSA-N	C11H18O	1369	15	168	1.2
742	112-42-5	1-Undecanol	KJIOQYGWTQBHNH-UHFFFAOYSA-N	C11H24O	1371	14	154	1.2
743	93-71-0	Allidochlor	MDBGGTQNNUOQRC-UHFFFAOYSA-N	C8H12ClNO	1372	40	175	0.6
744	108-46-3	Resorcinol	GHMLBKRAJCXXBS-UHFFFAOYSA-N	C6H6O2	1372	14	112	0.4
745	122-72-5	3-Phenylpropyl acetate	JRJGKUTZNBZHNK-UHFFFAOYSA-N	C11H14O2	1373	14	136	1.4
746	78-35-3	Linalyl isobutyrate	JZIARAQCPRDGAC-UHFFFAOYSA-N	C14H24O2	1374	26	225	2.2
747	504-15-4	1,3-Benzenediol, 5-methyl-	OIPPWFOQEKKFEE-UHFFFAOYSA-N	C7H8O2	1374	14	127	0.8
748	612-12-4	1,2-Bis(chloromethyl)benzene	FMGGHNGKHRCJLL-UHFFFAOYSA-N	C8H8Cl2	1375	14	179	1.1
749	136-60-7	Butyl benzoate	XSIFPSYPOVKYCO-UHFFFAOYSA-N	C11H14O2	1376	27	179	0.6
750	461-78-9	Chlorphentermine	ZCKAMNXUHHNZLN-UHFFFAOYSA-N	C10H14ClN	1380	15	171	0.1
751	103-26-4	Methyl cinnamate	CCRCUPLGCSFEDV-UHFFFAOYSA-N	C10H10O2	1380	14	164	1.2
752	634-66-2	1,2,3,4-Tetrachlorobenzene	GBDZXPJXOMHESU-UHFFFAOYSA-N	C6H2Cl4	1380	25	222	0.7
753	21335-43-3	Methanesulfonamide, 1-chloro-	AVXHCUKQISJQBN-UHFFFAOYSA-N	CH4ClNO2S	1384	12	131	1.7
754	99-54-7	3,4-Dichloronitrobenzene	NTBYINQTYWZXLH-UHFFFAOYSA-N	C6H3Cl2NO2	1386	16	196	0.7
755	119-84-6	3,4-Dihydrocoumarin	VMUXSMXIQBNMGZ-UHFFFAOYSA-N	C9H8O2	1387	14	150	1
756	83-34-1	3-Methylindole	ZFRKQXVRDFCRJG-UHFFFAOYSA-N	C9H9N	1391	26	133	1.4
757	488-10-8	Jasmone	XMLSXPIVAXONDL-PLNGDYQASA-N	C11H16O	1394	15	166	1.5
758	95-04-5	Ectylurea [INN:BAN]	QCUPYFTWJOZAOB-HYXAFXHYSA-N	C7H12N2O2	1396	36	158	1.2
759	105-45-3	Methyl acetoacetate	WRQNANDWMGAFTP-UHFFFAOYSA-N	C5H8O3	1396	12	118	1.4
760	103-48-0	2-Phenylethyl 2-methylpropanoate	JDQVBGQWADMTAM-UHFFFAOYSA-N	C12H16O2	1396	27	106	1.4
761	80-46-6	4-(2-Methylbutan-2-yl)phenol	NRZWYNLTFLDQQX-UHFFFAOYSA-N	C11H16O	1400	15	166	1
762	121-33-5	4-Hydroxy-3-methoxybenzaldehyde	MWOOGOJBHIARFG-UHFFFAOYSA-N	C8H8O3	1404	14	154	1
763	24544-04-5	2,6-Diisopropylaniline	WKBALTUBRZPIPZ-UHFFFAOYSA-N	C12H19N	1404	15	179	1.3
764	555-77-1	2-Chloro-N,N-bis(2-chloroethyl)ethanamine	FDAYLTPAFBGXAB-UHFFFAOYSA-N	C6H12Cl3N	1408	27	205	-1.6
765	112-54-9	Dodecanal	HFJRKMMYBMWEAD-UHFFFAOYSA-N	C12H24O	1409	26	184	2.1
766	99-03-6	3-Aminoacetophenone	CKQHAYFOPRIUOM-UHFFFAOYSA-N	C8H9NO	1409	14	137	1.1
767	130-15-4	1,4-Naphthoquinone	FRASJONUBLZVQX-UHFFFAOYSA-N	C10H6O2	1409	25	161	0.1
768	88-74-4	2-Nitroaniline	DPJCXCZTLWNFOH-UHFFFAOYSA-N	C6H6N2O2	1411	14	140	1.1
769	540-37-4	Benzenamine, 4-iodo-	VLVCDUSVTXIWGW-UHFFFAOYSA-N	C6H6IN	1411	14	221	0.4
770	87-25-2	Ethyl anthranilate	TWLLPUMZVVGILS-UHFFFAOYSA-N	C9H11NO2	1413	15	167	1.4
771	36322-90-4	Piroxicam	QYSPLQLAKJAUJT-UHFFFAOYSA-N	C15H13N3O4S	1413	36	332	-0.2
772	2008-41-5	Butylate	BMTAFVWTTFSTOG-UHFFFAOYSA-N	C11H23NOS	1419	15	218	1.3
773	7786-34-7	Mevinphos	GEPDYQSQVLXLEU-UHFFFAOYSA-N	C7H13O6P	1419	12	225	-1.9
774	30560-19-1	Acephate	YASYVMFAVPKPKE-UHFFFAOYSA-N	C4H10NO3PS	1420	14	185	0.6
775	1892-29-1	2-Hydroxyethyl disulfide	KYNFOMQIXZUKRK-UHFFFAOYSA-N	C4H10O2S2	1425	12	158	0.1
776	532-12-7	Myosmine	DPNGWXJMIILTBS-UHFFFAOYSA-N	C9H10N2	1427	37	148	1.1
777	59230-57-8	4-Isopropylbenzyl acetate	QBCRVYRADYXNOW-UHFFFAOYSA-N	C12H16O2	1428	36	194	0.9
778	5826-73-3	Dimethyl bicyclo[2.2.1]hept-5-ene-2,3-dicarboxylate	VGQLNJWOULYVFV-UHFFFAOYSA-N	C11H14O4	1429	15	211	0.7
779	93-05-0	N,N-Diethyl-p-phenylenediamine	QNGVNLMMEQUVQK-UHFFFAOYSA-N	C10H16N2	1430	14	166	0.1
780	24934-91-6	Chlormephos	QGTYWWGEWOBMAK-UHFFFAOYSA-N	C5H12ClO2PS2	1433	13	239	-1.5
781	95-76-1	3,4-Dichloroaniline	SDYWXFYBZPNOFX-UHFFFAOYSA-N	C6H5Cl2N	1433	14	166	0.5
782	99-65-0	1,3-Dinitrobenzene	WDCYWAQPCXBPJA-UHFFFAOYSA-N	C6H4N2O4	1434	16	170	-0.5
783	101-81-5	Diphenylmethane	CZZYITDELCSZES-UHFFFAOYSA-N	C13H12	1434	26	170	1.1
784	124-22-1	1-Dodecanamine	JRBPAEWTRLWTQC-UHFFFAOYSA-N	C12H27N	1436	15	186	0.7
785	2052-14-4	Butyl salicylate	YFDUWSBGVPBWKF-UHFFFAOYSA-N	C11H14O3	1436	15	196	0.9
786	94-46-2	Isopentyl benzoate	MLLAPOCBLWUFAP-UHFFFAOYSA-N	C12H16O2	1439	15	193	1.5
787	20820-80-8	O-Ethyl S-(2-dimethylaminoethyl) methylphosphonothioate	PKDYQTANBZBIRM-UHFFFAOYNA-N	C7H18NO2PS	1442	26	210	-3.2
788	23495-12-7	Phenoxyethyl propionate	FKTSMIXZGPUSJB-UHFFFAOYSA-N	C11H14O3	1442	41	196	1.4
789	100-17-4	p-Nitroanisole	BNUHAJGCKIQFGE-UHFFFAOYSA-N	C7H7NO3	1444	14	155	1.2
790	52-68-6	Trichlorfon	NFACJZMKEDPNKN-UHFFFAOYSA-N	C4H8Cl3O4P	1446	12	261	0.2
791	97-54-1	Isoeugenol	BJIOGJUNALELMI-UHFFFAOYSA-N	C10H12O2	1450	15	165	1
792	2593-15-9	Etridiazole	KQTVWCSONPJJPE-UHFFFAOYSA-N	C5H5Cl3N2OS	1451	13	252	0.6
793	124-68-5	2-Amino-2-methylpropan-1-ol	CBTVGIZVANVGBH-UHFFFAOYSA-N	C4H11NO	1452	14	88	1.5
794	122-42-9	Propham	VXPLXMJHHKHSOA-UHFFFAOYSA-N	C10H13NO2	1453	12	181	0.7
795	121-32-4	3-Ethoxy-4-hydroxybenzaldehyde	CBOQJANXLMLOSS-UHFFFAOYSA-N	C9H10O3	1453	15	168	1
796	1114-71-2	Pebulate	SGEJQUSYQTVSIU-UHFFFAOYSA-N	C10H21NOS	1454	14	205	0.7
797	131-11-3	Dimethyl phthalate	NIQCNGHVCWTJSM-UHFFFAOYSA-N	C10H10O4	1454	15	195	1.5
798	1696-17-9	N,N-Diethylbenzamide	JLNGEXDJAQASHD-UHFFFAOYSA-N	C11H15NO	1456	42	178	1.1
799	577-59-3	2-Nitroacetophenone	SUGXZLKUDLDTKX-UHFFFAOYSA-N	C8H7NO3	1457	13	166	1
800	520-45-6	Dehydroacetic acid	PGRHXDWITVMQBC-UHFFFAOYSA-N	C8H8O4	1458	12	170	0.5
801	5205-11-8	3-Methyl-2-butenyl benzoate	INVWRXWYYVMFQC-UHFFFAOYSA-N	C12H14O2	1459	15	191	1.4
802	1466-76-8	2,6-Dimethoxybenzoic acid	MBIZFBDREVRUHY-UHFFFAOYSA-N	C9H10O4	1460	12	185	0.4
803	134-49-6	Phenmetrazine	OOBHFESNSZDWIU-UHFFFAOYSA-N	C11H15NO	1462	15	179	0.3
804	103-36-6	Ethyl cinnamate	KBEBGUQPQBELIU-UHFFFAOYSA-N	C11H12O2	1464	15	178	1.4
805	90-49-3	Ethylphenylacetylurea	AJOQSQHYDOFIOX-UHFFFAOYSA-N	C11H14N2O2	1465	15	208	1
806	1129-41-5	Metolcarb	VOEYXMAFNDNNED-UHFFFAOYSA-N	C9H11NO2	1465	15	166	0.2
807	103-95-7	Cyclamen aldehyde	ZFNVDHOSLNRHNN-UHFFFAOYSA-N	C13H18O	1466	36	192	1.3
808	95-14-7	1,2,3-Benzotriazole	QRUDEWIWKLJBPS-UHFFFAOYSA-N	C6H5N3	1469	13	121	0.7
809	2986-17-6	Thiourea, N,N'-bis(1-methylethyl)-	KREOCUNMMFZOOS-UHFFFAOYSA-N	C7H16N2S	1470	15	163	0.4
810	93-02-7	2,5-Dimethoxybenzaldehyde	AFUKNJHPZAVHGQ-UHFFFAOYSA-N	C9H10O3	1471	14	169	1.3
811	366-18-7	2,2'-Bipyridine	ROFVEXUMMXZLPA-UHFFFAOYSA-N	C10H8N2	1472	26	158	-0.2
812	112-53-8	1-Dodecanol	LQZZUXJYWNFBMV-UHFFFAOYSA-N	C12H26O	1473	15	169	1.8
813	63-98-9	Phenacemide	XPFRXWCVYUEORT-UHFFFAOYSA-N	C9H10N2O2	1473	12	179	1
814	65-45-2	Salicylamide	SKZKKFZAGNVIMN-UHFFFAOYSA-N	C7H7NO2	1474	14	139	0.9
815	14617-95-9	Butyric acid, p-methoxyphenyl ester	NMHGWSBHBWGJNC-UHFFFAOYSA-N	C11H14O3	1477	26	195	1.2
816	95-85-2	2-Amino-4-chlorophenol	SWFNPENEBHAHEB-UHFFFAOYSA-N	C6H6ClNO	1478	17	147	0.7
817	60-34-4	Methylhydrazine	HDZGCSFEDULWCS-UHFFFAOYSA-N	CH6N2	1479	27	47	-0.2
818	16339-04-1	Diethylamine, 1-methyl-N-nitroso-	VGGZTNNNXAUZLB-UHFFFAOYSA-N	C5H12N2O	1480	30	117	1
819	321-14-2	Benzoic acid, 5-chloro-2-hydroxy-	NKBASRXWGAGQDP-UHFFFAOYSA-N	C7H5ClO3	1480	36	174	0.2
820	1985-12-2	4-Bromophenylisothiocyanate	XQACWEBGSZBLRG-UHFFFAOYSA-N	C7H4BrNS	1481	26	218	0.3
821	7549-33-9	Anisyl propionate	YWIJRJQYADFRTL-UHFFFAOYSA-N	C11H14O3	1482	14	196	1.2
822	112-38-9	10-Undecenoic acid	FRPZMMHWLSIFAZ-UHFFFAOYSA-N	C11H20O2	1484	12	185	1.1
823	140-26-1	Phenethyl isovalerate	JIMGVOCOYZFDKB-UHFFFAOYSA-N	C13H18O2	1490	27	149	1.5
824	13980-04-6	Trinitrosotrimethylenetriamine	HFWOSHMLDRSIDN-UHFFFAOYSA-N	C3H6N6O3	1491	15	102	0
825	62610-77-9	Methacrifos	NTAHCMPOMKHKEU-AATRIKPKSA-N	C7H13O5PS	1491	14	243	0.5
826	14901-07-6	4-(2,6,6-Trimethyl-cyclohex-1-enyl)-but-3-en-2-one	PSQYTAPXSHCGMF-UHFFFAOYSA-N	C13H20O	1491	15	193	1.4
827	644-08-6	4-Phenyltoluene	ZZLCFHIKESPLTH-UHFFFAOYSA-N	C13H12	1492	27	170	1.2
828	93-16-3	4-Prop-1-enylveratrole	NNWHUJCUHAELCL-UHFFFAOYSA-N	C11H14O2	1492	39	179	1.1
829	108-82-7	2,6-Dimethyl-4-heptanol	HXQPUEQDBSPXTE-UHFFFAOYSA-N	C9H20O	1493	26	143	1.4
830	120-14-9	Veratraldehyde	WJUFSDZVCOTFON-UHFFFAOYSA-N	C9H10O3	1495	14	169	1.1
831	104-01-8	Benzeneacetic acid, 4-methoxy-	NRPFNQUDKRYCNX-UHFFFAOYSA-N	C9H10O3	1496	26	168	1
832	90-84-6	Diethylpropion	XXEPPPIWZFICOJ-UHFFFAOYSA-N	C13H19NO	1497	15	203	0.3
833	121-00-6	2-tert-Butyl-4-methoxyphenol	MRBKEAMVRSLQPH-UHFFFAOYSA-N	C11H16O2	1497	15	182	1.2
834	119-38-0	Isolane	RNNBHZYEKNHLKT-UHFFFAOYSA-N	C10H17N3O2	1498	15	211	-1.3
835	99-92-3	4-Aminoacetophenone	GPRYKVSEZCQIHD-UHFFFAOYSA-N	C8H9NO	1500	14	137	0.5
836	34014-18-1	Tebuthiuron	HBPDKDSFLXWOAE-UHFFFAOYSA-N	C9H16N4OS	1504	15	173	0.5
837	121-89-1	3-Nitroacetophenone	ARKIFHPFTHVKDT-UHFFFAOYSA-N	C8H7NO3	1506	14	166	1.3
838	553-26-4	4,4'-Bipyridine	MWVTWFVJZLCBMC-UHFFFAOYSA-N	C10H8N2	1507	26	158	0
839	90-43-7	2-Phenylphenol	LLEMOWNGBBNAJR-UHFFFAOYSA-N	C12H10O	1507	50	172	1.1
840	93-19-6	2-Isobutylquinoline	FAQVGPWFQGGIPP-UHFFFAOYSA-N	C13H15N	1508	40	186	0.7
841	2675-77-6	Chloroneb	PFIADAMVCJPXSF-UHFFFAOYSA-N	C8H8Cl2O2	1508	12	211	1.7
842	13256-06-9	Dipentylnitrosamine	OELWBYBVFOLSTA-UHFFFAOYSA-N	C10H22N2O	1510	15	188	1
843	51-28-5	2,4-Dinitrophenol	UFBJCMHMOXMLKC-UHFFFAOYSA-N	C6H4N2O5	1510	14	186	-0.8
844	608-93-5	Pentachlorobenzene	CEOCDNVZRAIOQZ-UHFFFAOYSA-N	C6HCl5	1511	35	258	0.6
845	112-56-1	2-(2-Butoxyethoxy)ethyl thiocyanate	JVGPVVUTUMQJKL-UHFFFAOYSA-N	C9H17NO2S	1513	15	176	-0.4
846	128-37-0	Butylated hydroxytoluene	NLZUEZXRPGMBCV-UHFFFAOYSA-N	C15H24O	1513	15	222	0.6
847	1335-66-6	Isocyclocitral	AEXLFXYEFLKADK-UHFFFAOYSA-N	C10H16O	1515	15	153	1.5
848	118-75-2	Chloranil	UGNWTBMOAKPKBL-UHFFFAOYSA-N	C6Cl4O2	1516	12	253	1.2
849	90-15-3	1-Naphthol	KJCVRFUGPWSIIH-UHFFFAOYSA-N	C10H8O	1516	18	146	1.1
850	103-56-0	3-Phenylprop-2-en-1-yl propanoate	KGDJMNKPBUNHGY-UHFFFAOYSA-N	C12H14O2	1517	27	191	1.3
851	77-83-8	Ethyl methylphenylglycidate	LQKRYVGRPXFFAV-UHFFFAOYSA-N	C12H14O3	1517	26	206	1.4
852	607-91-0	Myristicin	BNWJOHGLIBDBOB-UHFFFAOYSA-N	C11H12O3	1519	38	194	1.3
853	673-31-4	Phenprobamate	CAMYKONBWHRPDD-UHFFFAOYSA-N	C10H13NO2	1520	15	179	0.8
854	93-18-5	2-Ethoxynaphthalene	GUMOJENFFHZAFP-UHFFFAOYSA-N	C12H12O	1520	15	174	1.3
855	77-65-6	Carbromal	OPNPQXLQERQBBV-UHFFFAOYSA-N	C7H13BrN2O2	1521	15	211	0.1
856	135-19-3	2-Naphthalenol	JWAZRIHNYRIHIV-UHFFFAOYSA-N	C10H8O	1521	15	146	1.1
857	52-24-4	Thiotepa	FOCVUCIESVLUNU-UHFFFAOYSA-N	C6H12N3PS	1522	14	192	-0.9
858	629-15-2	1,2-Ethanediol, 1,2-diformate	IKCQWKJZLSDDSS-UHFFFAOYSA-N	C4H6O4	1523	13	89	1.1
859	93-28-7	Acetyleugenol	SCCDQYPEOIRVGX-UHFFFAOYSA-N	C12H14O3	1524	14	208	0.9
860	73-66-5	Pyrimidine, 4-amino-5-(ethoxymethyl)-2-methyl-	KEYFHYRXUHGMLW-UHFFFAOYSA-N	C8H13N3O	1525	14	169	0.9
861	505-66-8	1H-1,4-Diazepine, hexahydro-	FQUYSHZXSKYCSY-UHFFFAOYSA-N	C5H12N2	1525	13	101	1.5
862	98-10-2	Benzenesulfonamide	KHBQMWCZKVMBLN-UHFFFAOYSA-N	C6H7NO2S	1525	15	159	0.8
863	103-29-7	Bibenzyl	QWUWMCYKGHVNAV-UHFFFAOYSA-N	C14H14	1525	27	184	1.4
864	121-39-1	Ethyl 2,3-epoxy-3-phenylpropionate	GOMAKLPNAAZVCJ-UHFFFAOYSA-N	C11H12O3	1529	15	193	1.1
865	86-54-4	Hydralazine	RPTUSVTUFVMDQK-UHFFFAOYSA-N	C8H8N4	1529	14	162	-0.2
866	274-09-9	1,3-Benzodioxolane	FTNJQNQLEGKTGD-UHFFFAOYSA-N	C7H6O2	1531	12	124	0.7
867	1866-31-5	Allyl cinnamate	KCMITHMNVLRGJU-UHFFFAOYSA-N	C12H12O2	1531	15	190	0.9
868	16752-77-5	Methomyl	UHXUZOCRWCRNSJ-UHFFFAOYSA-N	C5H10N2O2S	1532	40	163	-1
869	150-68-5	Monuron	BMLIZLVNXIYGCK-UHFFFAOYSA-N	C9H11ClN2O	1533	15	201	0.7
870	2212-67-1	Molinate	DEDOPGXGGQYYMW-UHFFFAOYSA-N	C9H17NOS	1533	40	190	0.3
871	80-54-6	2-(4-Tert-Butylbenzyl)propionaldehyde	SDQFDHOLCGWZPU-UHFFFAOYSA-N	C14H20O	1533	13	206	0.8
872	98-29-3	4-tert-Butylcatechol	XESZUVZBAMCAEJ-UHFFFAOYSA-N	C10H14O2	1534	14	168	1.2
873	1918-02-1	Picloram	NQQVFXUMIDALNH-UHFFFAOYSA-N	C6H3Cl3N2O2	1534	16	247	1.5
874	637-07-0	Clofibrate	KNHUKKLJHYUCFP-UHFFFAOYSA-N	C12H15ClO3	1535	15	245	0.6
875	4901-51-3	2,3,4,5-Tetrachlorophenol	RULKYXXCCZZKDZ-UHFFFAOYSA-N	C6H2Cl4O	1536	12	239	-0.2
876	3160-37-0	Piperonal acetone	XIYPXOFSURQTTJ-UHFFFAOYSA-N	C11H10O3	1537	14	192	1.3
877	121-14-2	2,4-Dinitrotoluene	RMBFBMJGBANMMK-UHFFFAOYSA-N	C7H6N2O4	1537	14	184	0.2
878	90-17-5	2,2,2-Trichloro-1-phenylethyl acetate	JKRWZLOCPLZZEI-UHFFFAOYSA-N	C10H9Cl3O2	1538	14	232	1.4
879	87-20-7	Isoamyl salicylate	PMGCQNGBLMMXEW-UHFFFAOYSA-N	C12H16O3	1538	15	210	1.2
880	108-78-1	Melamine	JDSHMPZPIAZGSV-UHFFFAOYSA-N	C3H6N6	1538	12	128	1.4
881	2425-10-7	Xylylcarb	WCJYTPVNMWIZCG-UHFFFAOYSA-N	C10H13NO2	1540	15	179	0.2
882	7068-83-9	Nitrosomethyl-N-butylamine	PKTSCJXWLVREKX-UHFFFAOYSA-N	C5H12N2O	1541	27	117	0
883	100-29-8	1-Ethoxy-4-nitrobenzene	NWPKEYHUZKMWKJ-UHFFFAOYSA-N	C8H9NO3	1541	15	169	1.3
884	62-23-7	4-Nitrobenzoic acid	OTLNPYWUJOZPPA-UHFFFAOYSA-N	C7H5NO4	1543	16	169	1.1
885	149-29-1	Patulin	ZRWPUFFVAOMMNM-UHFFFAOYSA-N	C7H6O4	1545	15	156	-0.7
886	100-02-7	4-Nitrophenol	BTJIUGUIPKRLHP-UHFFFAOYSA-N	C6H5NO3	1545	14	141	0.2
887	91-88-3	2-(N-Ethyl-m-toluidino)ethanol	KRNUKKZDGDAWBF-UHFFFAOYSA-N	C11H17NO	1546	15	181	0.9
888	125-64-4	Methyprylon	SIDLZWOQUZRBRU-UHFFFAOYSA-N	C10H17NO2	1547	26	183	0.7
889	66-77-3	1-Naphthaldehyde	SQAINHDHICKHLX-UHFFFAOYSA-N	C11H8O	1547	18	159	0.6
890	483-63-6	Crotamiton	DNTGGZPQPQTDQF-UHFFFAOYSA-N	C13H17NO	1550	15	205	0.9
891	618-85-9	3,5-Dinitrotoluene	RUIFULUFLANOCI-UHFFFAOYSA-N	C7H6N2O4	1551	15	184	0.1
892	91-59-8	2-Naphthylamine	JBIJLHTVPXGSAM-UHFFFAOYSA-N	C10H9N	1554	26	145	0.7
893	3296-90-0	Pentaerythritol dibromide	CHUGKEQJSLOLHL-UHFFFAOYSA-N	C5H10Br2O2	1556	14	265	0.9
894	105-75-9	Dibutyl (2E)-but-2-enedioate	JBSLOWBPDRZSMB-BQYQJAHWSA-N	C12H20O4	1557	15	213	1.6
895	97-00-7	1-Chloro-2,4-dinitrobenzene	VYZAHLCBVHPDDF-UHFFFAOYSA-N	C6H3ClN2O4	1560	12	206	0.5
896	54-95-5	Pentylenetetrazol	CWRVKFFCRWGWCS-UHFFFAOYSA-N	C6H10N4	1560	14	140	0
897	4549-44-4	N-Ethyl-N-butylnitrosamine	ZGMCNGHHUQZNIH-UHFFFAOYSA-N	C6H14N2O	1560	30	131	0.5
898	34681-10-2	Butocarboxim	SFNPDDSJBGRXLW-UHFFFAOYSA-N	C7H14N2O2S	1560	51	175	-0.1
899	5471-51-2	4-(4-Hydroxyphenyl)butan-2-one	NJGBTKGETPDVIK-UHFFFAOYSA-N	C10H12O2	1560	14	165	0.9
900	3547-33-9	2-Hydroxyethyl octyl sulfide	KXPXKNBDCUOENF-UHFFFAOYSA-N	C10H22OS	1562	14	193	1.7
901	106-29-6	Geranyl butyrate	ZSBOMYJPSRFZAL-JLHYYAGUSA-N	C14H24O2	1562	36	224	1.7
902	2698-41-1	(2-Chlorobenzylidene)propanedinitrile	JJNZXLAFIPKXIG-UHFFFAOYSA-N	C10H5ClN2	1562	25	192	0
903	94-09-7	Benzocaine	BLFLLBZGZJTVJG-UHFFFAOYSA-N	C9H11NO2	1564	15	167	1.3
904	1948-33-0	tert-Butylhydroquinone	BGNXCDMCOKJUMV-UHFFFAOYSA-N	C10H14O2	1566	15	168	0.6
905	139-45-7	Tripropionin	YZWRNSARCRTXDS-UHFFFAOYSA-N	C12H20O6	1567	14	188	1.4
906	23560-59-0	Heptenophos	GBAWQJNHVWMTLU-UHFFFAOYSA-N	C9H12ClO4P	1567	14	253	-0.4
907	143-07-7	Dodecanoic acid	POULHZVOKOAJMA-UHFFFAOYSA-N	C12H24O2	1568	26	202	1.8
908	134-62-3	DEET	MMOXZBCLCQITDF-UHFFFAOYSA-N	C12H17NO	1571	14	193	1
909	92-48-8	6-Methyl coumarin	FXFYOPQLGGEACP-UHFFFAOYSA-N	C10H8O2	1574	15	162	1
910	86-26-0	Biphenyl-2-yl methyl ether	NLWCWEGVNJVLAX-UHFFFAOYSA-N	C13H12O	1574	14	186	1.3
911	58-90-2	2,3,4,6-Tetrachlorophenol	VGVRPFIJEJYOFN-UHFFFAOYSA-N	C6H2Cl4O	1574	24	238	-0.2
912	2445-83-2	2H-1-Benzopyran-2-one, 7-methyl-	DLHXRDUXNVEIEY-UHFFFAOYSA-N	C10H8O2	1575	15	168	1.4
913	104-67-6	5-Heptyldihydro-2(3H)-furanone	PHXATPHONSXBIL-UHFFFAOYSA-N	C11H20O2	1576	15	184	2
914	112-70-9	1-Tridecanol	XFRVVPUIAFSTFO-UHFFFAOYSA-N	C13H28O	1577	15	183	1.9
915	106-20-7	Bis-2-ethylhexylamine	SAIKULLUBZKPDA-UHFFFAOYSA-N	C16H35N	1579	26	243	0.8
916	6789-88-4	Hexyl benzoate	UUGLJVMIFJNVFH-UHFFFAOYSA-N	C13H18O2	1580	26	207	1.8
917	54-85-3	Isoniazid	QRXWMOHMRWLFEY-UHFFFAOYSA-N	C6H7N3O	1582	16	139	1
918	610-39-9	3,4-Dinitrotoluene	INYDMNPNDHRJQJ-UHFFFAOYSA-N	C7H6N2O4	1585	15	184	0.6
919	65442-31-1	6-(Butan-2-yl)quinoline	AUBLFWWZTFFBNU-UHFFFAOYSA-N	C13H15N	1585	41	186	0.7
920	59-47-2	Mephenesin	JWDYCNIAQWPBHD-UHFFFAOYSA-N	C10H14O3	1586	15	184	0.5
921	90-41-5	2-Biphenylamine	TWBPWBPGNQWFSJ-UHFFFAOYSA-N	C12H11N	1591	15	171	1.1
922	443-48-1	Metronidazole	VAOCPAMSLUNLGC-UHFFFAOYSA-N	C6H9N3O3	1592	14	173	1.2
923	54-92-2	Iproniazid	NYMGNSNKLVNMIA-UHFFFAOYSA-N	C9H13N3O	1593	14	180	0.3
924	1461-25-2	Tetrabutyltin	AFCAKJKUYFLYFK-UHFFFAOYSA-N	C16H36Sn	1594	26	296	0.6
925	140-66-9	4-(1,1,3,3-Tetramethylbutyl)phenol	ISAVYTVYFVQUDY-UHFFFAOYSA-N	C14H22O	1601	27	208	1.3
926	13048-33-4	1,6-Hexanediol diacrylate	FIHBHSQYSYVZQE-UHFFFAOYSA-N	C12H18O4	1602	15	171	1.3
927	117-18-0	2,3,5,6-Tetrachloronitrobenzene	XQTLDIFVVHJORV-UHFFFAOYSA-N	C6HCl4NO2	1602	16	267	1.5
928	298-03-3	Demeton-O	DGLIBALSRMUQDD-UHFFFAOYSA-N	C8H19O3PS2	1606	13	260	-1.5
929	114-26-1	Propoxur	ISRUGXGCCGIOQO-UHFFFAOYSA-N	C11H15NO3	1606	26	209	-0.7
930	103-33-3	Azobenzene	DMLAVOWQYNRWNQ-UHFFFAOYSA-N	C12H10N2	1607	27	184	0.7
931	1918-16-7	Propachlor	MFOUDYKPLGXPGO-UHFFFAOYSA-N	C11H14ClNO	1608	14	214	0.5
932	3766-81-2	Fenobucarb	DIRFUJHNVNOBMY-UHFFFAOYSA-N	C12H17NO2	1608	15	208	0.2
933	100-01-6	4-Nitroaniline	TYMLOMAKGOJONV-UHFFFAOYSA-N	C6H6N2O2	1610	14	140	0.7
934	262-12-4	Dibenzo-p-dioxin	NFBOHOGPQUYFRF-UHFFFAOYSA-N	C12H8O2	1612	26	186	0.8
935	4957-14-6	1-Methyl-4-[(4-methylphenyl)methyl]benzene	HZAWPPRBCALFRN-UHFFFAOYSA-N	C15H16	1616	15	199	0.9
936	122-39-4	Diphenylamine	DMBHHRLKUKUOEG-UHFFFAOYSA-N	C12H11N	1622	27	171	0.8
937	118-79-6	2,4,6-Tribromophenol	BSWWXRFVMJHFBN-UHFFFAOYSA-N	C6H3Br3O	1624	24	336	0.8
938	101-42-8	Fenuron	XXOYNJXVWVNOOJ-UHFFFAOYSA-N	C9H12N2O	1625	26	166	1.6
939	1744-22-5	6-(Trifluoromethoxy)-2-Benzothiazolamine	FTALBRSUTCGOEG-UHFFFAOYSA-N	C8H5F3N2OS	1625	25	237	-0.7
940	112-26-5	1,2-Bis(2-chloroethoxy)ethane	AGYUOJIYYGGHKV-UHFFFAOYSA-N	C6H12Cl2O2	1626	14	150	0.1
941	15687-27-1	Ibuprofen	HEFNNWSXXWATRW-UHFFFAOYSA-N	C13H18O2	1626	15	208	0.5
942	15545-48-9	Chlorotoluron	JXCGFZXSOMJFOA-UHFFFAOYSA-N	C10H13ClN2O	1627	15	215	1.4
943	732-26-3	2,4,6-Tris(tert-butyl)phenol	PFEFOYRSMXVNEL-UHFFFAOYSA-N	C18H30O	1627	15	264	0.8
944	61-80-3	Zoxazolamine	YGCODSQDUUUKIV-UHFFFAOYSA-N	C7H5ClN2O	1629	26	172	0.7
945	13194-48-4	Ethoprop	VJYFKVYYMZPMAB-UHFFFAOYSA-N	C8H19O2PS2	1630	13	244	-0.9
946	2164-17-2	Fluometuron	RZILCCPWPBTYDO-UHFFFAOYSA-N	C10H11F3N2O	1634	14	233	0.8
947	1918-00-9	Dicamba	IWEDIXLBFLAXBO-UHFFFAOYSA-N	C8H6Cl2O3	1637	12	224	0.7
948	581-89-5	2-Nitronaphthalene	ZJYJZEAJZXVAMF-UHFFFAOYSA-N	C10H7NO2	1638	50	174	1.4
949	2686-99-9	3,4,5-Trimethylphenyl methylcarbamate	AUQAUAIUNJIIEP-UHFFFAOYSA-N	C11H15NO2	1639	15	194	0
950	55283-68-6	N-Ethyl-N-(2-methyl-2-propenyl)-2,6-dinitro-4-(trifluoromethyl)benzenamine	PTFJIKYUEPWBMS-UHFFFAOYSA-N	C13H14F3N3O4	1643	15	335	1.5
951	77-86-1	Tromethamine	LENZDBCJOHFCAS-UHFFFAOYSA-N	C4H11NO3	1645	15	92	1.7
952	3572-06-3	4-(p-Hydroxyphenyl)-2-butanone acetate	UMIKWXDGXDJQJK-UHFFFAOYSA-N	C12H14O3	1645	15	207	1.2
953	5657-19-2	Furoylglycine	KSPQDMRTZZYQLM-UHFFFAOYSA-N	C7H7NO4	1649	39	170	1.6
954	493-92-5	1-(1-Phenyl-2-pentanyl)pyrrolidine	OJCPSBCUMRIPFL-UHFFFAOYSA-N	C15H23N	1649	41	174	-0.1
955	103-50-4	Dibenzyl ether	MHDVGSVTJDSBDK-UHFFFAOYSA-N	C14H14O	1650	14	167	1.1
956	118-55-8	Phenyl salicylate	ZQBAKBUEJOMQEX-UHFFFAOYSA-N	C13H10O3	1650	26	216	1.1
957	6164-98-3	Chlordimeform	STUSTWKEFDQFFZ-KPKJPENVSA-N	C10H13ClN2	1650	15	199	-0.1
958	91-01-0	Benzhydrol	QILSFLSDHQAZET-UHFFFAOYSA-N	C13H12O	1653	26	186	1.4
959	126-73-8	Tributyl phosphate	STCOOQWBFONSKY-UHFFFAOYSA-N	C12H27O4P	1655	26	237	1.1
960	141-66-2	Dicrotophos	VEENJGZXVHKXNB-VOTSOKGWSA-N	C8H16NO5P	1656	14	239	-1.3
961	77-93-0	Triethyl citrate	DOOTYTYQINUNNV-UHFFFAOYSA-N	C12H20O7	1658	14	277	1.3
962	1689-84-5	Bromoxynil	UPMXNNIRAGDFEH-UHFFFAOYSA-N	C7H3Br2NO	1659	25	280	-0.2
963	59-42-7	Phenylephrine	SONNWYBIRXJNDC-VIFPVBQESA-N	C9H13NO2	1660	15	168	0.3
964	109-42-2	Butyl undec-10-enoate	GRAORJFMGCQWRN-UHFFFAOYSA-N	C15H28O2	1660	27	185	1.3
965	122-40-7	alpha-Amyl cinnamaldehyde	HMKKIXGYKWDQSV-UHFFFAOYSA-N	C14H18O	1662	14	204	1.3
966	6923-22-4	Monocrotophos	KRTSDMXIXPKRQR-AATRIKPKSA-N	C7H14NO5P	1662	14	224	-1.4
967	64-77-7	Tolbutamide	JLRGJRBPOGGCBT-UHFFFAOYSA-N	C12H18N2O3S	1665	15	272	1
968	4621-04-9	4-Isopropylcyclohexanol	DKKRDMLKVSKFMJ-UHFFFAOYSA-N	C9H18O	1667	15	125	1.3
969	22781-23-3	Bendiocarb	XEGGRYVFLWGFHI-UHFFFAOYSA-N	C11H13NO4	1667	13	225	-0.7
970	1582-09-8	Trifluralin	ZSDSQXJSNMTJDA-UHFFFAOYSA-N	C13H16F3N3O4	1669	15	336	0.8
971	140-27-2	Cinnamyl isovalerate	FOCMOGKCPPTERB-UHFFFAOYSA-N	C14H18O2	1670	27	219	1.4
972	65405-77-8	(3Z)-Hex-3-en-1-yl salicylate	IEPWIPZLLIOZLU-ARJAWSKDSA-N	C13H16O3	1670	15	222	1.4
973	2876-78-0	Methyl 1-naphthaleneacetate	YGGXZTQSGNFKPJ-UHFFFAOYSA-N	C13H12O2	1671	14	202	1
974	94-75-7	2,4-Dichlorophenoxyacetic acid	OVSKIKFHRZPJSS-UHFFFAOYSA-N	C8H6Cl2O3	1671	26	225	0.2
975	947-92-2	N-Nitrosodicyclohexylamine	CYMNKXLBEMEABS-UHFFFAOYSA-N	C12H22N2O	1675	15	212	1.4
976	101-85-9	alpha-Amylcinnamyl alcohol	LIPHCKNQPJXUQF-UHFFFAOYSA-N	C14H20O	1675	17	205	1.3
977	551-08-6	1(3H)-Isobenzofuranone, 3-butylidene-	WMBOCUXXNSOQHM-UHFFFAOYSA-N	C12H12O2	1675	15	190	1
978	944-21-8	Fonofos oxon	KKVDUJRKQVHKBU-UHFFFAOYSA-N	C10H15O2PS	1679	26	233	-1.9
979	115-71-9	alpha-Santalol	PDEQKAVEYSOLJX-RQGDDBKYSA-N	C15H24O	1681	27	220	1.2
980	3689-24-5	Sulfotepp	XIUROWKZWPIAIB-UHFFFAOYSA-N	C8H20O5P2S2	1681	14	326	-1.8
981	95465-99-9	Cadusafos	KXRPCFINVWWFHQ-UHFFFAOYSA-N	C10H23O2PS2	1682	15	274	-0.9
982	709-55-7	Etilefrine	SQVIAVUSQAWMKL-UHFFFAOYSA-N	C10H15NO2	1685	15	182	-0.2
983	298-02-2	Phorate	BULVZWIRKLYCBC-UHFFFAOYSA-N	C7H17O2PS3	1686	13	264	-2.4
984	886-74-8	Chlorphenesin carbamate	SKPLBLUECSEIFO-UHFFFAOYSA-N	C10H12ClNO4	1686	26	247	0.5
985	95-06-7	Sulfallate	XJCLWVXTCRQIDI-UHFFFAOYSA-N	C8H14ClNS2	1686	27	225	0.6
986	2631-37-0	Promecarb	DTAPQAJKAFRNJB-UHFFFAOYSA-N	C12H17NO2	1687	41	208	-0.8
987	319-84-6	alpha-1,2,3,4,5,6-Hexachlorocyclohexane	JLYXXMFPNIAWKQ-SHFUYGGZSA-N	C6H6Cl6	1693	26	256	-0.2
988	103-90-2	Acetaminophen	RZVAJINKPMORJF-UHFFFAOYSA-N	C8H9NO2	1697	14	153	1.1
989	121-87-9	2-Chloro-4-nitroaniline	LOCWBQIWHWIRGN-UHFFFAOYSA-N	C6H5ClN2O2	1699	14	176	1.6
990	94-11-1	2,4-D isopropyl ester	WHOKDONDRZNCBC-UHFFFAOYSA-N	C11H12Cl2O3	1700	12	267	0.4
991	1209-98-9	N-Ethyl-3-phenylbicyclo[2.2.1]heptan-2-amine	IKFBPFGUINLYQI-UHFFFAOYSA-N	C15H21N	1700	15	217	-0.4
992	2303-16-4	Diallate	SPANOECCGNXGNR-UHFFFAOYSA-N	C10H17Cl2NOS	1703	13	256	0.2
993	115-44-6	Talbutal	BJVVMKUXKQHWJK-UHFFFAOYSA-N	C11H16N2O3	1703	40	209	-0.6
994	671-04-5	Carbanolate	QRTXZGIQTYDABO-UHFFFAOYSA-N	C10H12ClNO2	1707	36	215	-0.9
995	118-74-1	Hexachlorobenzene	CKAPSXZOOQJIBF-UHFFFAOYSA-N	C6Cl6	1707	24	292	1.5
996	7116-95-2	4-Isopropylbiphenyl	KWSHGRJUSUJPQD-UHFFFAOYSA-N	C15H16	1709	15	198	1.6
997	118-96-7	2,4,6-Trinitrotoluene	SPSSULHKWOKEEL-UHFFFAOYSA-N	C7H5N3O6	1709	15	228	0.4
998	131-17-9	Diallyl phthalate	QUDWYFHPNIMBFC-UHFFFAOYSA-N	C14H14O4	1712	15	246	0.4
999	93-65-2	Mecoprop	WNTGYJSOUMFZEP-UHFFFAOYSA-N	C10H11ClO3	1712	27	217	0.5
1000	4602-84-0	Farnesol	CRDAMVZIKSXKFV-UHFFFAOYSA-N	C15H26O	1713	15	222	1.4
1001	120-95-6	2,4-Di-tert-pentylphenol	WMVJWKURWRGJCI-UHFFFAOYSA-N	C16H26O	1713	15	235	0.1
1002	126-75-0	Demeton-S	GRPRVIYRYGLIJU-UHFFFAOYSA-N	C8H19O3PS2	1714	14	260	-2.2
1003	1610-17-9	Atraton	PXWUKZGIHQRDHL-UHFFFAOYSA-N	C9H17N5O	1716	15	212	0.8
1004	91-53-2	Ethoxyquin	DECIPOUIJURFOJ-UHFFFAOYSA-N	C14H19NO	1716	26	219	0.6
1005	330-54-1	Diuron	XMTQQYYKAHVGBJ-UHFFFAOYSA-N	C9H10Cl2N2O	1720	15	237	0.6
1006	60-51-5	Dimethoate	MCWXGJITAZMZEV-UHFFFAOYSA-N	C5H12NO3PS2	1720	15	231	-0.6
1007	531-59-9	2H-1-Benzopyran-2-one, 7-methoxy-	LIIALPBMIOVAHH-UHFFFAOYSA-N	C10H8O3	1721	14	179	1.4
1008	99-30-9	Dicloran	BIXZHMJUSMUDOQ-UHFFFAOYSA-N	C6H4Cl2N2O2	1723	15	211	1.1
1009	94-20-2	Chlorpropamide	RKWGIWYCVPQPMF-UHFFFAOYSA-N	C10H13ClN2O3S	1724	14	278	0.9
1010	50-19-1	2-Hydroxy-2-phenylbutyl carbamate	WAFIYOULDIWAKR-UHFFFAOYSA-N	C11H15NO3	1724	25	181	0.5
1011	112-73-2	Diethylene glycol dibutyl ether	KZVBBTZJMSWGTK-UHFFFAOYSA-N	C12H26O3	1727	26	145	1.3
1012	1610-18-0	Prometon	ISEUFVQQFVOBCY-UHFFFAOYSA-N	C10H19N5O	1727	12	227	0.3
1013	713-68-8	Phenol, 3-phenoxy-	HBUCPZGYBSEEHF-UHFFFAOYSA-N	C12H10O2	1731	27	188	0.8
1014	1967-16-4	Chlorbufam	ULBXWWGWDPVHAO-UHFFFAOYSA-N	C11H10ClNO2	1732	50	226	1
1015	66215-27-8	Cyromazine	LVQDKIWDGQRHTE-UHFFFAOYSA-N	C6H10N6	1734	27	167	1.3
1016	81777-89-1	Clomazone	KIEDNEWSYUYDSN-UHFFFAOYSA-N	C12H14ClNO2	1738	14	242	0.8
1017	536-33-4	Ethionamide	AEOCXXJPGCBFJA-UHFFFAOYSA-N	C8H10N2S	1738	14	169	0.9
1018	33693-04-8	Terbumeton	BCQMBFHBDZVHKU-UHFFFAOYSA-N	C10H19N5O	1738	12	227	0.3
1019	1746-81-2	Monolinuron	LKJPSUCKSLORMF-UHFFFAOYSA-N	C9H11ClN2O2	1740	15	217	0.9
1020	50-31-7	2,3,6-Trichlorobenzoic acid	XZIDTOHMJBOSOX-UHFFFAOYSA-N	C7H3Cl3O2	1740	25	230	0.5
1021	122-34-9	Simazine	ODCWYMIRDDJXKW-UHFFFAOYSA-N	C7H12ClN5	1741	13	204	0.7
1022	319-85-7	beta-Hexachlorocyclohexane	JLYXXMFPNIAWKQ-CDRYSYESSA-N	C6H6Cl6	1741	25	296	1.3
1023	113-45-1	Methylphenidate	DUGOZIWVEXMGBE-UHFFFAOYSA-N	C14H19NO2	1744	15	232	0.2
1024	58-89-9	Lindane	JLYXXMFPNIAWKQ-GNIYUCBRSA-N	C6H6Cl6	1754	17	296	-0.6
1025	59558-23-5	p-Tolyl octanoate	ALRYNTSLFYRKGF-UHFFFAOYSA-N	C15H22O2	1755	15	235	0.8
1026	30979-48-7	N-Isobutyl-2-oxo-1-imidazolidinecarboxamide	SBYAVOHNDJTVPA-UHFFFAOYSA-N	C8H15N3O2	1756	15	186	1.3
1027	120-36-5	Dichlorprop	MZHCENGPTKEIGP-UHFFFAOYSA-N	C9H8Cl2O3	1756	15	239	0.2
1028	110-40-7	Diethyl decanedioate	ONKUXPIBXRRIDU-UHFFFAOYSA-N	C14H26O4	1756	15	259	1.7
1029	78-34-2	Dioxathion	VBKKVDGJXVOLNE-UHFFFAOYSA-N	C12H26O6P2S4	1756	15	327	-1.4
1030	57-42-1	Meperidine	XADCESSVHJOZHK-UHFFFAOYSA-N	C15H21NO2	1758	15	249	-0.2
1031	92-67-1	4-Biphenylamine	DMVOXQPQNTYEKQ-UHFFFAOYSA-N	C12H11N	1758	18	171	0.5
1032	608-73-1	1,2,3,4,5,6-Hexachlorocyclohexane	JLYXXMFPNIAWKQ-UHFFFAOYSA-N	C6H6Cl6	1759	36	294	-0.5
1033	2163-69-1	Cycluron	DQZCVNGCTZLGAQ-UHFFFAOYSA-N	C11H22N2O	1760	15	200	0.9
1034	76-74-4	Pentobarbital	WEXRUCMBJFQVBZ-UHFFFAOYSA-N	C11H18N2O3	1761	15	199	-0.3
1035	1912-25-0	Ipazine	OWYWGLHRNBIFJP-UHFFFAOYSA-N	C10H18ClN5	1763	39	246	0.8
1036	82-68-8	Pentachloronitrobenzene	LKPLKUMXSAEKID-UHFFFAOYSA-N	C6Cl5NO2	1763	12	301	0.6
1037	105-99-7	Dibutyl adipate	XTJFFFGAUHQWII-UHFFFAOYSA-N	C14H26O4	1766	41	259	1.7
1038	3734-95-0	Cyanthoate	TWDJIKFUVRYBJF-UHFFFAOYSA-N	C10H19N2O4PS	1767	13	278	-1.9
1039	152-16-9	Octamethylpyrophosphoramide	SZKKRCSOSQAJDE-UHFFFAOYSA-N	C8H24N4O3P2	1770	13	288	-1.8
1040	5915-41-3	Terbutylazine	FZXISNSWEXTPMF-UHFFFAOYSA-N	C9H16ClN5	1771	12	232	0.9
1041	2636-26-2	Cyanophos	SCKHCCSZFPSHGR-UHFFFAOYSA-N	C9H10NO3PS	1772	14	246	-0.1
1042	26399-36-0	Profluralin	ITVQAKZNYJEWKS-UHFFFAOYSA-N	C14H16F3N3O4	1773	14	349	0.7
1043	944-22-9	Fonofos	KVGLBTYUCJYMND-UHFFFAOYSA-N	C10H15OPS2	1773	14	250	-1.9
1044	141-82-2	Propanedioic acid	OFOBLEOULBTSOW-UHFFFAOYSA-N	C3H4O4	1774	12	105	1.1
1045	14860-49-2	Clobutinol	KVHHQGIIZCJATJ-UHFFFAOYSA-N	C14H22ClNO	1774	40	240	0.5
1046	31218-83-4	Propetamphos	BZNDWPRGXNILMS-VQHVLOKHSA-N	C10H20NO4PS	1774	25	281	-0.7
1047	489-84-9	Guaiazulene	FWKQNCXZGNBPFD-UHFFFAOYSA-N	C15H18	1775	26	200	0.9
1048	83-26-1	Pindone	RZKYEQDPDZUERB-UHFFFAOYSA-N	C14H14O3	1778	15	232	0.1
1049	115-96-8	Tris(2-chloroethyl) phosphate	HQUQLFOMPYWACS-UHFFFAOYSA-N	C6H12Cl3O4P	1779	14	287	0.6
1050	152-72-7	Acenocoumarol	VABCILAOYCMVPS-UHFFFAOYSA-N	C19H15NO6	1779	42	355	0.2
1051	51-68-3	Meclofenoxate	XZTYGFHCIAKPGJ-UHFFFAOYSA-N	C12H16ClNO3	1780	15	259	1
1052	68039-35-0	Ethanone, 1-(2,3,4,7,8,8a-hexahydro-3,6,8,8-tetramethyl-1H-3a,7-methanoazulen-5-yl)-	YBUIAJZFOGJGLJ-UHFFFAOYSA-N	C17H26O	1780	39	248	1.3
1053	23950-58-5	Propyzamide	PHNUZKMIPFFYSO-UHFFFAOYSA-N	C12H11Cl2NO	1780	26	259	1.1
1054	75-12-7	Formamide	ZHNUHDYFZUAESO-UHFFFAOYSA-N	CH3NO	1782	12	47	2.1
1055	90-39-1	Sparteine	SLRCCWJSBJZJBV-ZQDZILKHSA-N	C15H26N2	1785	26	236	0.6
1056	50-12-4	Mephenytoin	GMHKMTDVRCWUDX-UHFFFAOYSA-N	C12H14N2O2	1786	15	218	0.6
1057	89-25-8	1-Phenyl-3-methyl-5-pyrazolone	QELUYTUMUWHWMC-UHFFFAOYSA-N	C10H10N2O	1790	14	176	1
1058	333-41-5	Diazinon	FHIVAFMUCKRCQO-UHFFFAOYSA-N	C12H21N2O3PS	1791	12	307	-0.7
1059	1966-58-1	Dichlormate	DSVOTYIOPGIVPP-UHFFFAOYSA-N	C9H9Cl2NO2	1793	12	237	0.9
1060	33245-39-5	Fluchloralin	MNFMIVVPXOGUMX-UHFFFAOYSA-N	C12H13ClF3N3O4	1794	12	358	0.9
1061	3622-84-2	N-Butylbenzenesulfonamide	IPRJXAGUEGOFGG-UHFFFAOYSA-N	C10H15NO2S	1796	14	215	1
1062	115-31-1	Thanite	IXEVGHXRXDBAOB-BREBYQMCSA-N	C13H19NO2S	1797	33	238	0.6
1063	78-11-5	Pentaerythritol tetranitrate	TZRXHJWUDPFEEY-UHFFFAOYSA-N	C5H8N4O12	1798	41	240	0.7
1064	4658-28-0	Aziprotryne	AFIIBUOYKYSPKB-UHFFFAOYSA-N	C7H11N7S	1800	41	227	1.2
1065	16587-71-6	4-(tert-Pentyl)-cyclohexanone	DCSKAMGZSIRJAQ-UHFFFAOYSA-N	C11H20O	1800	15	170	1.4
1066	942-01-8	1,2,3,4-Tetrahydrocarbazole	XKLNOVWDVMWTOB-UHFFFAOYSA-N	C12H13N	1800	27	172	1.2
1067	298-04-4	Disulfoton	DOFZAZXDOSGAJZ-UHFFFAOYSA-N	C8H19O2PS3	1801	12	277	-2
1068	315-18-4	Mexacarbate	YNEVBPNZHBAYOA-UHFFFAOYSA-N	C12H18N2O2	1801	12	224	-1.2
1069	257-07-8	Dibenz[b,f][1,4]oxazepine	NPUACKRELIJTFM-UHFFFAOYSA-N	C13H9NO	1802	37	197	0.5
1070	26259-45-0	Secbumeton	ZJMZZNVGNSWOOM-UHFFFAOYSA-N	C10H19N5O	1804	15	226	0.6
1071	88-85-7	Dinoseb	OWZPCEFYPSAJFR-UHFFFAOYSA-N	C10H12N2O5	1804	27	241	-1
1072	260-94-6	Acridine	DZBUGLKDJFMEHC-UHFFFAOYSA-N	C13H9N	1805	27	181	1
1073	523-50-2	Isopsoralen	XDROKJSWHURZGO-UHFFFAOYSA-N	C11H6O3	1805	17	188	0.2
1074	5902-51-2	Terbacil	NBQCNZYJJMBDKY-UHFFFAOYSA-N	C9H13ClN2O2	1810	26	218	0.9
1075	59-89-2	N-Nitrosomorpholine	ZKXDGKXYMTYWTB-UHFFFAOYSA-N	C4H8N2O2	1811	13	118	0.4
1076	60-01-5	Glycerol tributyrate	UYXTWWCETRIEDR-UHFFFAOYSA-N	C15H26O6	1814	15	230	1
1077	13674-84-5	Tris(2-chloroisopropyl)phosphate	KVMPUXDNESXNOH-UHFFFAOYSA-N	C9H18Cl3O4P	1814	43	331	0.7
1078	38260-54-7	Etrimfos	FGIWFCGDPUIBEZ-UHFFFAOYSA-N	C10H17N2O4PS	1815	12	295	0.8
1079	19937-59-8	Metoxuron	DSRNRYQBBJQVCW-UHFFFAOYSA-N	C10H13ClN2O2	1819	12	231	0.8
1080	95-25-0	Chlorzoxazone	TZFWDZFKRBELIQ-UHFFFAOYSA-N	C7H4ClNO2	1821	26	173	0.7
1081	1713-15-1	2,4-D-isobutyl	GPSGZZSRFJXXBA-UHFFFAOYSA-N	C12H14Cl2O3	1823	33	280	0
1082	7286-69-3	Sebuthylazine	BZRUVKZGXNSXMB-UHFFFAOYSA-N	C9H16ClN5	1823	51	232	1.1
1083	57-53-4	Meprobamate	NPPQSCRMBWNHMW-UHFFFAOYSA-N	C9H18N2O4	1824	14	175	0.6
1084	16339-07-4	N-Nitroso-N'-methylpiperazine	CEAIOKFZXJMDAS-UHFFFAOYSA-N	C5H11N3O	1825	30	129	-0.1
1085	69377-81-7	Fluroxypyr	MEFQWPUMEMWTJP-UHFFFAOYSA-N	C7H5Cl2FN2O3	1825	47	278	1
1086	1005-93-2	Etbicyphat	BYEFHDZWRALTEN-UHFFFAOYSA-N	C6H11O4P	1828	12	179	-1.8
1087	156-08-1	Benzphetamine	YXKTVDFXDRQTKV-HNNXBMFYSA-N	C17H21N	1830	15	238	-0.2
1088	7287-36-7	Monalide	KXGYBSNVFXBPNO-UHFFFAOYSA-N	C13H18ClNO	1831	14	242	1
1089	2540-82-1	Formothion	AIKKULXCBHRFOS-UHFFFAOYSA-N	C6H12NO4PS2	1831	13	257	0
1090	2588-05-8	Phorate oxon sulfoxide	RCRHKXGEYNVPDK-UHFFFAOYSA-N	C7H17O4PS2	1833	12	261	-2.4
1091	93-78-7	2,4,5-T-isopropyl	SXHQLHGHMREHMX-UHFFFAOYSA-N	C11H11Cl3O3	1834	15	298	0.2
1092	6008-60-2	Propanedinitrile, 1,3-dithietan-2-ylidene-	ZKJSHCHPIMUIFQ-UHFFFAOYSA-N	C5H2N2S2	1834	12	157	-0.3
1093	22936-86-3	Cyprazine	OOHIAOSLOGDBCE-UHFFFAOYSA-N	C9H14ClN5	1835	14	230	0.7
1094	26530-20-1	Octhilinone	JPMIIZHYYWMHDT-UHFFFAOYSA-N	C11H19NOS	1836	15	216	0.4
1095	73-24-5	Adenine	GFFGJBXGBJISGV-UHFFFAOYSA-N	C5H5N5	1836	27	137	0.2
1096	22131-79-9	Alclofenac	ARHWPKZXBHOEEE-UHFFFAOYSA-N	C11H11ClO3	1837	39	228	0.7
1097	3060-89-7	Metobromuron	WLFDQEVORAMCIM-UHFFFAOYSA-N	C9H11BrN2O2	1837	28	261	0.9
1098	23103-98-2	Pirimicarb	YFGYUFNIOHWBOB-UHFFFAOYSA-N	C11H18N4O2	1837	15	240	-0.4
1099	13826-35-2	3-Phenoxybenzenemethanol	KGANAERDZBAECK-UHFFFAOYSA-N	C13H12O2	1837	26	203	0.9
1100	6506-37-2	Nimorazole	MDJFHRLTPRPZLY-UHFFFAOYSA-N	C9H14N4O3	1838	41	180	0.8
1101	21145-77-7	7-Acetyl-1,1,3,4,4,6-hexamethyltetraline	DNRJTBAOUJJKDY-UHFFFAOYSA-N	C18H26O	1843	39	259	0.3
1102	60-80-0	Phenazone	VEQOALNAAJBPNY-UHFFFAOYSA-N	C11H12N2O	1845	37	190	1
1103	2588-06-9	Phoratoxon sulfone	IIMUEPCADBPEMF-UHFFFAOYSA-N	C7H17O5PS2	1847	12	278	-2.7
1104	86-35-1	Ethotoin	SZQIFWWUIBRPBZ-UHFFFAOYSA-N	C11H12N2O2	1848	14	206	0.9
1105	94-82-6	2,4-Dichlorophenoxybutyric acid	YIVXMZJTEQBPQO-UHFFFAOYSA-N	C10H10Cl2O3	1848	14	252	0.5
1106	94-80-4	2,4-D Butyl ester	UQMRAFJOBWOFNS-UHFFFAOYSA-N	C12H14Cl2O3	1849	27	280	0.3
1107	6988-21-2	Dioxacarb	SDKQRNRRDYRQKY-UHFFFAOYSA-N	C11H13NO4	1850	14	178	-1
1108	77-15-6	Ethoheptazine	WGJHHMKQBWSQIY-UHFFFAOYSA-N	C16H23NO2	1853	39	263	0.1
1109	1918-13-4	Chlorthiamid	KGKGSIUWJCAFPX-UHFFFAOYSA-N	C7H5Cl2NS	1853	25	211	0.6
1110	1014-69-3	Desmetryn	HCRWJJJUKUVORR-UHFFFAOYSA-N	C8H15N5S	1853	15	216	0.8
1111	2687-91-4	1-Ethyl-2-pyrrolidinone	ZFPGARUNNKGOBB-UHFFFAOYSA-N	C6H11NO	1856	13	115	1.1
1112	502-44-3	Caprolactone	PAPBSGBWRJIAAV-UHFFFAOYSA-N	C6H10O2	1860	14	116	1.6
1113	54-36-4	Metyrapone	FJLBFSROUSIWMA-UHFFFAOYSA-N	C14H14N2O	1860	15	228	0.4
1114	13171-21-6	Phosphamidon	RGCLLPNLLBQHPF-UHFFFAOYSA-N	C10H19ClNO5P	1861	14	284	-1.6
1115	77-21-4	Glutethimide	JMBQKKAJIKAWKF-UHFFFAOYSA-N	C13H15NO2	1862	15	219	0.4
1116	709-98-8	Propanil	LFULEKSKNZEWOE-UHFFFAOYSA-N	C9H9Cl2NO	1863	13	222	0.2
1117	86-30-6	N-Nitrosodiphenylamine	UBUCNCOMADRQHX-UHFFFAOYSA-N	C12H10N2O	1865	26	170	1
1118	1079-33-0	Mobam	BOTUVXISJHKZKJ-UHFFFAOYSA-N	C10H9NO2S	1868	15	207	-0.5
1119	118-58-1	Benzyl salicylate	ZCTQGTTXIYCGGC-UHFFFAOYSA-N	C14H12O3	1869	17	230	1
1120	97-17-6	Dichlofenthion	WGOWCPGHOCIHBW-UHFFFAOYSA-N	C10H13Cl2O3PS	1869	13	318	-0.3
1121	54910-89-3	Fluoxetine	RTHCYVBBDHJXIQ-UHFFFAOYSA-N	C17H18F3NO	1870	15	310	0.4
1122	121-82-4	Cyclonite	XTFIVUDBNACUBN-UHFFFAOYSA-N	C3H6N6O6	1870	29	221	-0.3
1123	2275-18-5	Prothoate	QTXHFDHVLBDJIO-UHFFFAOYSA-N	C9H20NO3PS2	1870	26	287	-1.6
1124	84-69-5	Diisobutyl phthalate	MGWAVDBGNNKXQV-UHFFFAOYSA-N	C16H22O4	1870	26	279	1.7
1125	2255-17-6	Fenitrooxone	MJNAIAPNXYJWCT-UHFFFAOYSA-N	C9H12NO6P	1871	45	263	-1
1126	58-73-1	Diphenhydramine	ZZVUWRFHKOJYTH-UHFFFAOYSA-N	C17H21NO	1872	14	256	0.2
1127	611-94-9	4-Methoxybenzophenone	SWFHGTMLYIBPPA-UHFFFAOYSA-N	C14H12O2	1874	14	214	1.4
1128	83-67-0	Theobromine	YAPQBXQYLJRXSA-UHFFFAOYSA-N	C7H8N4O2	1874	14	182	0.8
1129	50471-44-8	Vinclozolin	FSCWZHGZWWDELK-UHFFFAOYSA-N	C12H9Cl2NO3	1876	13	290	1.5
1130	104-40-5	4-Nonylphenol	IGFHQQFPSIBGKE-UHFFFAOYSA-N	C15H24O	1877	55	221	0.9
1131	36653-82-4	1-Hexadecanol	BXWNKGSJHAJOGX-UHFFFAOYSA-N	C16H34O	1880	14	224	1.3
1132	137-58-6	Lidocaine	NNJVILVZKWQKPM-UHFFFAOYSA-N	C14H22N2O	1881	27	235	0.1
1133	304-84-7	Ethamivan	BQJODPIMMWWMFC-UHFFFAOYSA-N	C12H17NO3	1886	42	225	-0.2
1134	76-44-8	Heptachlor	FRCCEHPWNOQAEU-UHFFFAOYSA-N	C10H5Cl7	1887	27	376	-1
1135	2528-36-1	Dibutyl phenyl phosphate	YICSVBJRVMLQNS-UHFFFAOYSA-N	C14H23O4P	1889	26	288	0.9
1136	78-44-4	Carisoprodol	OFZCIYFFPZCNJE-UHFFFAOYSA-N	C12H24N2O4	1890	14	260	0.7
1137	3878-19-1	Fuberidazole	UYJUZNLFJAWNEZ-UHFFFAOYSA-N	C11H8N2O	1891	26	186	0.4
1138	93-72-1	2-(2,4,5-Trichlorophenoxy)propionic acid	ZLSWBLPERHFHIS-UHFFFAOYSA-N	C9H7Cl3O3	1892	15	274	0.4
1139	15972-60-8	Alachlor	XCSGPAVHZFQHGE-UHFFFAOYSA-N	C14H20ClNO2	1894	14	271	0.5
1140	2528-38-3	Tripentyl phosphate	QJAVUVZBMMXBRO-UHFFFAOYSA-N	C15H33O4P	1895	26	240	1.9
1141	456-59-7	Cyclandelate	WZHCOOQXZCIUNC-UHFFFAOYSA-N	C17H24O3	1897	41	232	1.3
1142	834-12-8	Ametryn	RQVYBGPQFYCBGX-UHFFFAOYSA-N	C9H17N5S	1898	15	229	0.3
1143	63-25-2	Carbaryl	CVXBEEMKQHEXEN-UHFFFAOYSA-N	C12H11NO2	1901	15	202	0.1
1144	127-90-2	Bis(2,3,3,3-tetrachloropropyl) ether	LNJXZKBHJZAIKQ-UHFFFAOYSA-N	C6H6Cl8O	1902	17	307	1
1145	1014-70-6	Simetryn	MGLWZSOBALDPEK-UHFFFAOYSA-N	C8H15N5S	1902	13	216	0.5
1146	84-15-1	o-Terphenyl	OIAQMFOKAXHPNH-UHFFFAOYSA-N	C18H14	1902	27	233	0.9
1147	56534-02-2	Alpha-Chlordene	GSNLXLNDMLYEEK-HSIKWZMFNA-N	C10H6Cl6	1902	14	346	1.5
1148	57837-19-1	Metalaxyl	ZQEIXNIJLIKNTD-UHFFFAOYSA-N	C15H21NO4	1903	14	281	0.3
1149	311-45-5	Paraoxon	WYMSBXTXOHUIGT-UHFFFAOYSA-N	C10H14NO6P	1903	14	278	-2.2
1150	85-98-3	N,N'-Diethylcarbanilide	PZIMIYVOZBTARW-UHFFFAOYSA-N	C17H20N2O	1904	15	270	1
1151	2813-95-8	Dinoseb acetate	RDJTWDKSYLLHRW-UHFFFAOYSA-N	C12H14N2O6	1905	14	282	-0.7
1152	24691-80-3	Fenfuram	JFSPBVWPKOEZCB-UHFFFAOYSA-N	C12H11NO2	1905	15	203	1.8
1153	7287-19-6	Prometryn	AAEVYOVXGOFMJO-UHFFFAOYSA-N	C10H19N5S	1905	12	244	0.9
1154	314-42-1	Isocil	PSYBGEADHLUXCS-UHFFFAOYSA-N	C8H11BrN2O2	1907	45	249	1.1
1155	52888-80-9	Prosulfocarb	NQLVQOSNDJXLKG-UHFFFAOYSA-N	C14H21NOS	1909	41	253	0.9
1156	102-20-5	2-Phenylethyl phenylacetate	ZOZIRNMDEZKZHM-UHFFFAOYSA-N	C16H16O2	1909	26	179	1.8
1157	17040-19-6	Demeton-S-methylsulphon	PZIRJMYRYORVIT-UHFFFAOYSA-N	C6H15O5PS2	1909	15	171	-0.9
1158	58138-08-2	Tridiphane	IBZHOAONZVJLOB-UHFFFAOYSA-N	C10H7Cl5O	1911	13	326	0.7
1159	106797-53-9	2-Hydroxy-1-[4-(2-hydroxyethoxy)phenyl]-2-methylpropan-1-one	GJKGAPPUXSSCFI-UHFFFAOYSA-N	C12H16O4	1914	15	224	1.3
1160	87-19-4	Isobutyl salicylate	PTXDBYSCVQQBNF-UHFFFAOYSA-N	C11H14O3	1915	15	196	0.9
1161	74782-23-3	Oxabentrinil	YEMRRKGCMRSREH-UHFFFAOYSA-N	C12H12N2O3	1921	14	231	1.3
1162	827-94-1	2,6-Dibromo-4-nitroaniline	YMZIFDLWYUSZCC-UHFFFAOYSA-N	C6H4Br2N2O2	1923	16	300	0.2
1163	123-69-3	Musk	NVIPUOMWGQAOIT-RQOWECAXSA-N	C16H28O2	1925	15	254	0.1
1164	1421-49-4	Benzoic acid, 3,5-bis(1,1-dimethylethyl)-4-hydroxy-	YEXOWHQZWLCHHD-UHFFFAOYSA-N	C15H22O3	1925	15	252	0.8
1165	62571-86-2	Captopril	FAKRSMQSSFJEIM-RQJHMYQMSA-N	C9H15NO3S	1926	15	219	1.3
1166	25057-89-0	Bentazone	ZOMSMJKLGFBRBS-UHFFFAOYSA-N	C10H12N2O3S	1926	27	241	0.7
1167	92-12-6	Phenyltoloxamine	IZRPKIZLIFYYKR-UHFFFAOYSA-N	C17H21NO	1927	15	257	0.7
1168	2588-03-6	Phorate sulfoxide	XRQHTUDGPWMPKX-UHFFFAOYSA-N	C7H17O3PS3	1928	14	260	-2.1
1169	67306-00-7	Fenpropidin	MGNFYQILYYYUBS-UHFFFAOYSA-N	C19H31N	1928	41	273	0.7
1170	886-50-0	Terbutryn	IROINLKCQGIITA-UHFFFAOYSA-N	C10H19N5S	1928	15	244	0.9
1171	19406-51-0	4-Amino-2,6-dinitrotoluene	KQRJATLINVYHEZ-UHFFFAOYSA-N	C7H7N3O4	1930	14	199	0.7
1172	2588-04-7	Phorate sulfone	YVPSNUIHHFTTRL-UHFFFAOYSA-N	C7H17O4PS3	1931	25	294	-2.4
1173	2032-65-7	Methiocarb	YFBPRJGDJKVWAH-UHFFFAOYSA-N	C11H15NO2S	1932	12	225	-1.1
1174	122-14-5	Fenitrothion	ZNOLGFHPUIJIMJ-UHFFFAOYSA-N	C9H12NO5PS	1932	13	281	0
1175	622-15-1	N,N'-Diphenylformamidine	ZQUVDXMUKIVNOW-UHFFFAOYSA-N	C13H12N2	1933	26	198	1
1176	83-05-6	p,p'-DDA	YIOCIFXUGBYCJR-UHFFFAOYSA-N	C14H10Cl2O2	1933	39	284	0.4
1177	3735-01-1	Aminoparathion	XIZOTXGJXSTQDI-UHFFFAOYSA-N	C10H16NO3PS	1935	12	264	0.2
1178	131-57-7	2-Hydroxy-4-methoxybenzophenone	DXGLGDHPHMLXJC-UHFFFAOYSA-N	C14H12O3	1938	15	231	1.5
1179	26225-79-6	Ethofumesate	IRCMYGHHKLLGHV-UHFFFAOYSA-N	C13H18O5S	1938	27	288	0.6
1180	4147-51-7	Dipropetryn	NPWMZOGDXOFZIN-UHFFFAOYSA-N	C11H21N5S	1938	14	258	1.2
1181	29232-93-7	Pirimiphos-methyl	QHOQHJPRIBSPCY-UHFFFAOYSA-N	C11H20N3O3PS	1938	12	308	0.6
1182	1689-83-4	Ioxynil	NRXQIUSYPAHGNM-UHFFFAOYSA-N	C7H3I2NO	1942	25	373	-0.5
1183	81-84-5	1H,3H-Naphtho(1,8-cd)pyran-1,3-dione	GRSMWKLPSNHDHA-UHFFFAOYSA-N	C12H6O3	1944	16	200	1.8
1184	1085-98-9	Dichlofluanid	WURGXGVFSMYFCG-UHFFFAOYSA-N	C9H11Cl2FN2O2S2	1945	26	337	0.2
1185	314-40-9	Bromacil	CTSLUCNDVMMDHG-UHFFFAOYSA-N	C9H13BrN2O2	1945	15	263	0.4
1186	330-55-2	Linuron	XKJMBINCVNINCA-UHFFFAOYSA-N	C9H10Cl2N2O2	1946	15	252	0.7
1187	29091-21-2	Prodiamine	RSVPPPHXAASNOL-UHFFFAOYSA-N	C13H17F3N4O4	1947	15	352	1.6
1188	56-18-8	Norspermidine	OTBHHUPVCYLGQO-UHFFFAOYSA-N	C6H17N3	1948	15	132	0.8
1189	3547-04-4	Benzene, 1,1'-ethylidenebis(4-chloro-	KTEARTXATWOYDB-UHFFFAOYSA-N	C14H12Cl2	1950	50	254	0.6
1190	530-78-9	Flufenamic acid	LPEPZBJOKDYZAD-UHFFFAOYSA-N	C14H10F3NO2	1950	27	283	-0.1
1191	309-00-2	Aldrin	QBYJBZPUGVGKQQ-SJJAEHHWSA-N	C12H8Cl6	1955	14	370	-1
1192	59-63-2	Isocarboxazid	XKFPYPQQHFEXRZ-UHFFFAOYSA-N	C12H13N3O2	1955	42	232	0.1
1193	553-69-5	Fenyramidol	ZEAJXCPGHPJVNP-UHFFFAOYSA-N	C13H14N2O	1957	50	216	0.5
1194	121-75-5	Malathion	JXSJBGJIGXNWCI-UHFFFAOYSA-N	C10H19O6PS2	1959	13	330	-0.1
1195	2463-84-5	Dicapthon	OTKXWJHPGBRXCR-UHFFFAOYSA-N	C8H9ClNO5PS	1961	14	281	0
1196	64-55-1	Mebutamate	LEROTMJVBFSIMP-UHFFFAOYSA-N	C10H20N2O4	1965	26	176	0.7
1197	2797-51-5	2-Amino-3-chloro-1,4-naphthoquinone	OBLNWSCLAYSJJR-UHFFFAOYSA-N	C10H6ClNO2	1965	27	210	0.8
1198	3524-68-3	Pentaerythritol triacrylate	HVVWZTWDBSEWIH-UHFFFAOYSA-N	C14H18O7	1970	17	297	0.8
1199	297-78-9	Isobenzan	LRWHHSXTGZSMSN-UHFFFAOYSA-N	C9H4Cl8O	1970	17	416	-1.9
1200	5598-15-2	Chlorpyrifos oxon	OTMOUPHCTWPNSL-UHFFFAOYSA-N	C9H11Cl3NO4P	1973	12	339	-0.4
1201	28249-77-6	Thiobencarb	QHTQREMOGMZHJV-UHFFFAOYSA-N	C12H16ClNOS	1974	15	261	0.6
1202	16118-49-3	Carbetamide	AMRQXHFXNZFDCH-UHFFFAOYSA-N	C12H16N2O3	1974	14	238	1.7
1203	299-86-5	Crufomate	BOFHKBLZOYVHSI-UHFFFAOYSA-N	C12H19ClNO3P	1974	14	294	0.2
1204	16509-23-2	DL-8-Ethoxy-2-butylaminomethyl-1,4-benzodioxan	WKRAEDUMAWVCOC-UHFFFAOYNA-N	C15H23NO3	1975	41	266	0.1
1205	4317-14-0	Amitriptylinoxide	ZPMKQFOGINQDAM-UHFFFAOYSA-N	C20H23NO	1976	41	293	0.8
1206	55-38-9	Fenthion	PNVJTZOFSHSLTO-UHFFFAOYSA-N	C10H15O3PS2	1976	11	282	-0.2
1207	92-61-5	Scopoletin	RODXRVNMMDRFIK-UHFFFAOYSA-N	C10H8O4	1979	15	195	1.3
1208	35572-78-2	2-Amino-4,6-dinitrotoluene	IEEJAAUSLQCGJH-UHFFFAOYSA-N	C7H7N3O4	1980	14	199	0.8
1209	2496-91-5	O,O-diethyl S-[2-(ethylsulfonyl)-ethyl]phosphorothioate	VMXCTQSDRPKAOC-UHFFFAOYSA-N	C8H19O5PS2	1983	12	293	-2.2
1210	58-55-9	Theophylline	ZFXYFBGIUFBOJW-UHFFFAOYSA-N	C7H8N4O2	1983	13	182	0.1
1211	50-06-6	Phenobarbital	DDBREPKUVSBGFI-UHFFFAOYSA-N	C12H12N2O3	1984	15	234	-0.2
1212	43121-43-3	Triadimefon	WURBVZBTWMNKQT-UHFFFAOYSA-N	C14H16ClN3O2	1986	13	296	0.1
1213	495-45-4	1,3-Diphenyl-2-buten-1-one	PLELHVCQAULGBH-UHFFFAOYSA-N	C16H14O	1986	15	224	1.2
1214	80-38-6	Fenson	SPJOZZSIXXJYBT-UHFFFAOYSA-N	C12H9ClO3S	1988	14	270	0.7
1215	27203-92-5	Tramadol	TVYLLZQTGLZFBW-ZBFHGGJFSA-N	C16H25NO2	1991	15	265	-0.1
1216	5286-73-7	O-[2-(Ethanesulfinyl)ethyl] O,O-diethyl phosphorothioate	HTXJPMPQYXHDOR-UHFFFAOYSA-N	C8H19O4PS2	1993	12	275	-0.4
1217	97-02-9	2,4-Dinitroaniline	LXQOQPGNCGEELI-UHFFFAOYSA-N	C6H5N3O4	1994	14	185	0.2
1218	327-98-0	Trichloronat	ANIAQSUBRGXWLS-UHFFFAOYSA-N	C10H12Cl3O2PS	1995	13	303	-1.3
1219	2759-71-9	Cypromid	PLQDLOBGKJCDSZ-UHFFFAOYSA-N	C10H9Cl2NO	1996	15	234	0
1220	2104-96-3	Bromofos	NYQDCVLCJXRDSK-UHFFFAOYSA-N	C8H8BrCl2O3PS	2002	15	335	0.6
1221	90-33-5	4-Methylumbelliferone	HSHNITRMYYLLCV-UHFFFAOYSA-N	C10H8O3	2003	26	177	1.3
1222	465-73-6	Isodrin	QBYJBZPUGVGKQQ-WVWMLWNASA-N	C12H8Cl6	2007	39	370	-1.7
1223	1817-73-8	2-Bromo-4,6-dinitroaniline	KWMDHCLJYMVBNS-UHFFFAOYSA-N	C6H4BrN3O4	2009	25	266	1.2
1224	14769-73-4	Levamisole	HLFSDGLLUJUHTE-SNVBAGLBSA-N	C11H12N2S	2009	15	207	0.4
1225	5221-49-8	Pyrimitate	MLDVVJZNWASRQL-UHFFFAOYSA-N	C11H20N3O3PS	2009	41	307	-0.4
1226	1024-57-3	Heptachlor epoxide B	ZXFXBSWRVIQKOD-GEAKMUSANA-N	C10H5Cl7O	2012	27	394	-1.4
1227	92-13-7	Pilocarpine	QCHFTSOMWOSFHM-WPRPVWTQSA-N	C11H16N2O2	2014	41	209	0.3
1228	132-22-9	Chlorpheniramine	SOYKEARSMXGVTM-UHFFFAOYSA-N	C16H19ClN2	2014	15	274	-0.4
1229	2550-75-6	Chlorbicyclen	FUZORIOHZSVKAW-UHFFFAOYSA-N	C9H6Cl8	2014	15	406	-0.3
1230	33629-47-9	Butralin	SPNQRCTZKIBOAX-UHFFFAOYSA-N	C14H21N3O4	2014	40	297	0.9
1231	13360-45-7	Chlorbromuron	NLYNUTMZTCLNOO-UHFFFAOYSA-N	C9H10BrClN2O2	2016	11	296	0.9
1232	98886-44-3	Fosthiazate	DUFVKSUJRWYZQP-UHFFFAOYSA-N	C9H18NO3PS2	2018	41	285	-0.7
1233	120-08-1	Scoparone	GUAFOGOEJLSQBT-UHFFFAOYSA-N	C11H10O4	2018	15	209	0.2
1234	23505-41-1	Pirimiphos-ethyl	TZBPRYIIJAJUOY-UHFFFAOYSA-N	C13H24N3O3PS	2019	51	337	-0.4
1235	2496-92-6	O,O-diethyl S-[2-(ethylsulfinyl)-ethyl]phosphorothioate	RWRHZQVSYSDUSM-UHFFFAOYSA-N	C8H19O4PS2	2020	12	277	-2.1
1236	27355-22-2	Fthalide	NMWKWBPNKPGATC-UHFFFAOYSA-N	C8H2Cl4O2	2021	29	276	1.9
1237	68291-97-4	Zonisamide	UBQNRHZMVUUOMG-UHFFFAOYSA-N	C8H8N2O3S	2023	15	215	1
1238	2570-26-5	Pentadecylamine	JPZYXGPCHFZBHO-UHFFFAOYSA-N	C15H33N	2025	16	228	0.5
1239	1137-42-4	4-Hydroxybenzophenone	NPFYZDNDJHZQKY-UHFFFAOYSA-N	C13H10O2	2027	14	200	1.8
1240	33820-53-0	Isopropalin	NEKOXWSIMFDGMA-UHFFFAOYSA-N	C15H23N3O4	2027	14	311	1.2
1241	29804-22-6	cis-7,8-Epoxy-2-methyloctadecane	HFOFYNMWYRXIBP-MOPGFXCFSA-N	C19H38O	2028	15	283	2.1
1242	117-08-8	Tetrachlorophthalic anhydride	AUHHYELHRWCWEZ-UHFFFAOYSA-N	C8Cl4O3	2029	37	292	1.7
1243	22494-42-4	Diflunisal	HUPFGZXOMWLGNK-UHFFFAOYSA-N	C13H8F2O3	2031	45	253	0.2
1244	27304-13-8	Oxychlordane	VWGNQYSIWFHEQU-KGEUUOKHSA-N	C10H4Cl8O	2033	50	430	0
1245	1593-77-7	Dodemorph	JMXKCYUTURMERF-UHFFFAOYSA-N	C18H35NO	2038	15	283	1
1246	40487-42-1	Pendimethalin	CHIFOSRWCNZCFN-UHFFFAOYSA-N	C13H19N3O4	2038	14	283	0.6
1247	655-05-0	2-(Dimethylamino)-5-phenyl-2-oxazolin-4-one	JJSHYECKYLDYAR-UHFFFAOYNA-N	C11H12N2O2	2040	42	205	1.2
1248	54-91-1	Pipobroman	NJBFOOCLYDNZJN-UHFFFAOYSA-N	C10H16Br2N2O2	2040	39	359	-0.2
1249	1478-61-1	Bisphenol AF	ZFVMWEVVKGLCIJ-UHFFFAOYSA-N	C15H10F6O2	2042	20	338	1
1250	57-74-9	Chlordane	BIWJNBZANLAXMG-UHFFFAOYSA-N	C10H6Cl8	2042	27	414	-0.3
1251	67129-08-2	Metazachlor	STEPQTYSZVCJPV-UHFFFAOYSA-N	C14H16ClN3O	2043	12	280	0.6
1252	92-88-6	4,4'-Biphenyldiol	VCCBEIPGXKNHFW-UHFFFAOYSA-N	C12H10O2	2046	27	188	1.4
1253	83-07-8	Ampyrone	RLFWWDJHLFCNIJ-UHFFFAOYSA-N	C11H13N3O	2047	14	205	0.9
1254	150-50-5	Merphos	KLAPGAOQRZTCBI-UHFFFAOYSA-N	C12H27PS3	2047	41	302	0.5
1255	206-44-0	Fluoranthene	GVEPBJHOBDJJJI-UHFFFAOYSA-N	C16H10	2054	39	204	1
1256	22936-75-0	Dimethametryn	IKYICRRUVNIHPP-UHFFFAOYSA-N	C11H21N5S	2058	15	257	1.1
1257	470-90-6	Chlorfenvinphos	FSAVDKDHPDSCTO-UHFFFAOYSA-N	C12H14Cl3O4P	2059	14	362	-1.6
1258	133-06-2	Captan	LDVVMCZRFWMZSG-UHFFFAOYSA-N	C9H8Cl3NO2S	2060	15	303	1.5
1259	584-79-2	Allethrin	ZCVAOQKBXKSDMS-UHFFFAOYSA-N	C19H26O3	2062	12	303	0.4
1260	2595-54-2	Mecarbam	KLGMSAOQDHLCOS-UHFFFAOYSA-N	C10H20NO5PS2	2063	14	332	-1
1261	25311-71-1	Isofenphos	HOQADATXFBOEGG-UHFFFAOYSA-N	C15H24NO4PS	2064	26	347	-1.2
1262	13593-03-8	Quinalphos	JYQUHIFYBATCCY-UHFFFAOYSA-N	C12H15N2O3PS	2067	50	300	-1.1
1263	32889-48-8	Procyazine	WUZNHSBFPPFULJ-UHFFFAOYSA-N	C10H13ClN6	2067	12	256	0.1
1264	2152-34-3	Pemoline	NRNCYVBFPDDJNE-UHFFFAOYSA-N	C9H8N2O2	2068	32	177	0.4
1265	97-16-5	2,4-Dichlorophenyl benzenesulfonate	OZFAFGSSMRRTDW-UHFFFAOYSA-N	C12H8Cl2O3S	2071	51	309	0.5
1266	620-92-8	Bis(4-hydroxyphenyl)methane	PXKLMJQFEQBVLD-UHFFFAOYSA-N	C13H12O2	2071	26	203	1.4
1267	133-07-3	Folpet	HKIOYBQGHSTUDB-UHFFFAOYSA-N	C9H4Cl3NO2S	2071	12	302	1
1268	104-68-7	Diethylene glycol monophenyl ether	ZUAURMBNZUCEAF-UHFFFAOYSA-N	C10H14O3	2072	15	184	1.1
1269	7700-17-6	Crotoxyphos	XXXSILNSXNPGKG-ZHACJKMWSA-N	C14H19O6P	2073	14	314	-0.9
1270	2597-03-7	Phenthoate	XAMUDJHXFNRLCY-UHFFFAOYSA-N	C12H17O4PS2	2073	15	323	-0.7
1271	57646-30-7	Furalaxyl	CIEXPHRYOLIQQD-UHFFFAOYSA-N	C17H19NO4	2074	15	303	0.5
1272	103-17-3	Chlorbenside	ZHLKXBJTJHRTTE-UHFFFAOYSA-N	C13H10Cl2S	2074	28	272	0.9
1273	973-21-7	Dinobuton	HDWLUGYOLUHEMN-UHFFFAOYSA-N	C14H18N2O7	2076	15	267	-0.7
1274	55219-65-3	Triadimenol	BAZVSMNPJJMILC-UHFFFAOYSA-N	C14H18ClN3O2	2076	12	295	1.1
1275	120-11-6	1-Benzyloxy-2-methoxy-4-(1-propenyl)benzene	YKSSSKBJDZDZTD-CLTKARDFSA-N	C17H18O2	2078	39	256	1.3
1276	68694-11-1	Triflumizole	HSMVPDGQOIQYSR-KGENOOAVSA-N	C15H15ClF3N3O	2080	15	348	0.3
1277	112-92-5	1-Octadecanol	GLDOVTGHNKAZLK-UHFFFAOYSA-N	C18H38O	2082	15	254	1.9
1278	17243-39-9	Benzoctamine	GNRXCIONJWKSEA-UHFFFAOYSA-N	C18H19N	2082	42	250	0.4
1279	61432-55-1	Dimepiperate	BWUPSGJXXPATLU-UHFFFAOYSA-N	C15H21NOS	2085	15	265	0.6
1280	2439-01-2	Chinomethionate	FBQQHUGEACOBDN-UHFFFAOYSA-N	C10H6N2OS2	2085	26	237	0.7
1281	55-22-1	Isonicotinic acid	TWBYWOBDOCUKOW-UHFFFAOYSA-N	C6H5NO2	2088	12	125	1.6
1282	88283-41-4	Pyrifenox	CKPCAYZTYMHQEX-UHFFFAOYSA-N	C14H12Cl2N2O	2088	50	298	0.8
1283	33399-00-7	Bromfenvinphos	ORDKAVSHIKNMAN-UHFFFAOYSA-N	C12H14BrCl2O4P	2089	41	405	-1.3
1284	55142-85-3	Ticlopidine	PHWBOXQYWZNQIN-UHFFFAOYSA-N	C14H14ClNS	2090	41	268	0.8
1285	101-68-8	4,4'-Diphenylmethane diisocyanate	UPMLOUAZCHDJJD-UHFFFAOYSA-N	C15H10N2O2	2092	27	252	1.6
1286	129-00-0	Pyrene	BBEAQIROQSPTKN-UHFFFAOYSA-N	C16H10	2093	39	204	1.1
1287	4394-00-7	Niflumic acid	JZFPYUNJRRFVQU-UHFFFAOYSA-N	C13H9F3N2O2	2093	45	284	-0.1
1288	6753-24-8	2,4-DB-butyl	IXXKVXJYFVAQBI-UHFFFAOYSA-N	C14H18Cl2O3	2094	12	307	0
1289	40596-69-8	Methoprene	NFGXHKASABOEEW-LDRANXPESA-N	C19H34O3	2097	39	295	1.9
1290	4824-78-6	Bromophos-ethyl	KWGUFOITWDSNQY-UHFFFAOYSA-N	C10H12BrCl2O3PS	2099	39	363	-0.9
1291	950-37-8	Methidathion	MEBQXILRKZHVCX-UHFFFAOYSA-N	C6H11N2O4PS3	2099	14	304	-1.2
1292	23593-75-1	Clotrimazole	VNFPBHJOKIVQEB-UHFFFAOYSA-N	C22H17ClN2	2100	26	346	0.3
1293	42924-53-8	Nabumetone	BLXXJMDCKKHMKV-UHFFFAOYSA-N	C15H16O2	2103	14	231	1.2
1294	2536-31-4	Chlorflurenol-methyl	LINPVWIEWJTEEJ-UHFFFAOYSA-N	C15H11ClO3	2104	50	277	1.1
1295	70193-21-4	N-(1-Butoxy-2,2,2-trichloroethyl)-2-hydroxybenzamide	NHTFLYKPEGXOAN-UHFFFAOYSA-N	C13H16Cl3NO3	2106	15	345	1.4
1296	7149-26-0	Linalyl anthranilate	WHIJSULEEDNKPD-UHFFFAOYSA-N	C17H23NO2	2107	27	274	1.2
1297	80-05-7	Bisphenol A	IISBACLAFKSPIT-UHFFFAOYSA-N	C15H16O2	2108	15	230	1.2
1298	2275-23-2	Vamidothion	LESVOLZBIFDZGS-UHFFFAOYSA-N	C8H18NO4PS2	2109	30	287	-0.7
1299	2497-06-5	Disulfoton sulfone	BKVJOVPVLOJPKJ-UHFFFAOYSA-N	C8H19O4PS3	2109	12	307	-1.6
1300	76738-62-0	Paclobutrazol	RMOGWMIKYWRTKW-KGLIPLIRSA-N	C15H20ClN3O	2109	15	296	0.6
1301	5103-71-9	cis-Chlordane	BIWJNBZANLAXMG-KMMBHOGFSA-N	C10H6Cl8	2111	51	416	0.1
1302	959-98-8	Endosulfan I	RDYMFSUJUZBWLH-AZVNHNRSSA-N	C9H6Cl6O3S	2114	15	410	-0.7
1303	3380-34-5	Triclosan	XEFQLINVKFYRCS-UHFFFAOYSA-N	C12H7Cl3O2	2114	26	294	1.1
1304	92-87-5	Benzidine	HFACYLZERDEVSX-UHFFFAOYSA-N	C12H12N2	2116	27	186	0.2
1305	69806-40-2	Haloxyfop-methyl	MFSWTRQUCLNFOM-UHFFFAOYSA-N	C16H13ClF3NO4	2116	15	380	0
1306	19387-91-8	Tinidazole	HJLSLZFTEKNLFI-UHFFFAOYSA-N	C8H13N3O4S	2117	14	249	1
1307	15307-86-5	Diclofenac	DCOPUUMXTXDBNB-UHFFFAOYSA-N	C14H11Cl2NO2	2118	42	301	-0.7
1308	22204-53-1	Naproxen	CMWTZPSULFXXJA-VIFPVBQESA-N	C14H14O3	2124	15	232	0
1309	23184-66-9	Butachlor	HKPHPIREJKHECO-UHFFFAOYSA-N	C17H26ClNO2	2126	12	314	0.7
1310	39765-80-5	trans-Nonachlor	OCHOKXCPKDPNQU-DFACZZRHSA-N	C10H5Cl9	2127	26	452	0.1
1311	62924-70-3	Flumetralin	PWNAWOCHVWERAR-UHFFFAOYSA-N	C16H12ClF4N3O4	2129	15	424	0.9
1312	4169-04-4	2-Phenoxy-1-propanol	LOJHHQNEBFCTQK-UHFFFAOYSA-N	C9H12O2	2131	14	155	1.3
1313	101-77-9	4,4'-Diaminobiphenyl methane	YBRVSVVVWCFQMG-UHFFFAOYSA-N	C13H14N2	2131	27	200	0.4
1314	1982-49-6	Siduron	JXVIIQLNUPXOII-UHFFFAOYSA-N	C14H20N2O	2132	14	233	1.3
1315	78-37-5	Linalyl cinnamate	DPFUEXLIKDHJNB-UHFFFAOYSA-N	C19H24O2	2132	26	285	1.5
1316	125-71-3	Dextromethorphan	MKXZASYAUGDDCJ-NJAFHUGGSA-N	C18H25NO	2132	15	274	-0.4
1317	89269-64-7	Ferimzone	GOWLARCWZRESHU-AQTBWJFISA-N	C15H18N4	2134	15	256	0.3
1318	103-41-3	Benzyl cinnamate	NGHOLYJTSCBCGC-UHFFFAOYSA-N	C16H14O2	2135	15	240	1.4
1319	90-30-2	N-Phenyl-1-naphthylamine	XQVWYOYUZDUNRW-UHFFFAOYSA-N	C16H13N	2135	15	221	0.9
1320	525-66-6	Propranolol	AQHHHDLHHXJYJD-UHFFFAOYSA-N	C16H21NO2	2136	29	261	0.4
1321	97-77-8	Tetraethylthiuram disulfide	AUZONCFQVSMFAP-UHFFFAOYSA-N	C10H20N2S4	2138	15	299	0.2
1322	58-14-0	Pyrimethamine	WKSAUQYGYAYLPV-UHFFFAOYSA-N	C12H13ClN4	2139	26	252	0.2
1323	97-23-4	Dichlorophen	MDNWOSOZYLHTCG-UHFFFAOYSA-N	C13H10Cl2O2	2140	26	273	0.7
1324	21564-17-0	2-(Thiocyanomethylthio)benzothiazole	TUBQDCKAWGHZPF-UHFFFAOYSA-N	C9H6N2S3	2140	14	242	0.5
1325	112-80-1	Oleic acid	ZQPPMHVWECSIRJ-KTKRTIGZSA-N	C18H34O2	2141	15	283	1.9
1326	38727-55-8	Diethatyl-ethyl	WFKSADNZWSKCRZ-UHFFFAOYSA-N	C16H22ClNO3	2141	26	314	0.9
1327	15457-05-3	Fluorodifen	HHMCAJWVGYGUEF-UHFFFAOYSA-N	C13H7F3N2O5	2141	26	330	1.4
1328	2210-63-1	Mofebutazone	REOJLIXKJWXUGB-UHFFFAOYSA-N	C13H16N2O2	2142	27	233	0.9
1329	484-12-8	7-Methoxy-8-(3-methyl-2-butenyl)-coumarin	MBRLOUHOWLUMFF-UHFFFAOYSA-N	C15H16O3	2144	15	247	1.1
1330	76-99-3	Methadone	USSIQXCVUWKGNF-UHFFFAOYSA-N	C21H27NO	2145	15	309	-0.6
1331	15299-99-7	Napropamide	WXZVAROIGSFCFJ-UHFFFAOYSA-N	C17H21NO2	2145	15	273	1.3
1332	53188-07-1	Trolox	GLEVLJDDWXEYCO-UHFFFAOYSA-N	C14H18O4	2145	15	253	1.2
1333	36335-67-8	Butamiphos	OEYOMNZEMCPTKN-UHFFFAOYSA-N	C13H21N2O4PS	2145	15	333	0.3
1334	18181-70-9	Iodenphos	LFVLUOAHQIVABZ-UHFFFAOYSA-N	C8H8Cl2IO3PS	2146	26	416	0.8
1335	80-33-1	Chlorfenson	RZXLPPRPEOUENN-UHFFFAOYSA-N	C12H8Cl2O3S	2147	40	307	0.8
1336	22224-92-6	Fenamiphos	ZCJPOPBZHLUFHF-UHFFFAOYSA-N	C13H22NO3PS	2148	13	306	-1.6
1337	79983-71-4	Hexaconazole	STMIIPIFODONDC-UHFFFAOYSA-N	C14H17Cl2N3O	2150	15	316	0.8
1338	14086-35-2	Fenthion oxon sulfone	VUTHWSUXEOILTN-UHFFFAOYSA-N	C10H15O6PS	2150	12	297	-1
1339	4376-20-9	MEHP	DJDSLBVSSOQSLW-UHFFFAOYSA-N	C16H22O4	2152	27	180	0.7
1340	92-06-8	1,1':3',1''-Terphenyl	YJTKZCDBKVTVBY-UHFFFAOYSA-N	C18H14	2152	27	233	1
1341	70-07-5	Mephenoxalone	ZMNSRFNUONFLSP-UHFFFAOYSA-N	C11H13NO4	2155	38	225	1.2
1342	41814-78-2	2,7,8,9-Tricyclazole	DQJCHOQLCLEDLL-UHFFFAOYSA-N	C9H7N3S	2158	13	192	0.1
1343	109-43-3	Dibutyl decanedioate	PYGXAGIECVVIOZ-UHFFFAOYSA-N	C18H34O4	2159	15	316	1.7
1344	321-64-2	Tacrine	YLJREFDVOIBQDA-UHFFFAOYSA-N	C13H14N2	2160	15	200	-0.5
1345	37893-02-0	Flubenzimine	IZFZCMFMJKDHJZ-BANPTERESA-N	C17H10F6N4S	2161	20	419	0.7
1346	101-27-9	Barban	MCOQHIWZJUDQIC-UHFFFAOYSA-N	C11H9Cl2NO2	2164	26	261	0.3
1347	86386-73-4	Fluconazole	RFHAOTPXVQNOHP-UHFFFAOYSA-N	C13H12F2N6O	2164	42	307	0.6
1348	550-90-3	(+)-Lupanine	JYIJIIVLEOETIQ-XDQVBPFNSA-N	C15H24N2O	2165	47	250	0.8
1349	80-77-3	Chlormezanone	WEQAYVWKMWHEJO-UHFFFAOYSA-N	C11H12ClNO3S	2165	14	212	0.3
1350	41198-08-7	Profenofos	QYMMJNLHFKGANY-UHFFFAOYSA-N	C11H15BrClO3PS	2165	14	377	0
1351	63-74-1	Sulfanilamide	FDDDEECHVMSUSB-UHFFFAOYSA-N	C6H8N2O2S	2166	15	175	1.4
1352	60-57-1	Dieldrin	DFBKLUNHFCTMDC-PICURKEMSA-N	C12H8Cl6O	2167	50	385	-1
1353	1491-59-4	Oxymetazoline	WYWIFABBXFUGLM-UHFFFAOYSA-N	C16H24N2O	2168	15	262	-2.5
1354	72-55-9	p,p'-DDE	UCNVFOCBFJOQAL-UHFFFAOYSA-N	C14H8Cl4	2168	39	322	0.4
1355	78-48-8	Tribufos	ZOKXUAHZSKEQSS-UHFFFAOYSA-N	C12H27OPS3	2169	41	317	-0.3
1356	50512-35-1	Isoprothiolane	UFHLMYOGRXOCSL-UHFFFAOYSA-N	C12H18O4S2	2171	15	293	0.6
1357	6132-17-8	Phosphoric acid, diethyl p-(methylsulfonyl)phenyl ester	KUBUBYBFFRVFHD-UHFFFAOYSA-N	C11H17O6PS	2174	51	312	-1.8
1358	83657-22-1	Uniconazole	YNWVFADWVLCOPU-MDWZMJQESA-N	C15H18ClN3O	2184	15	293	0.8
1359	22071-15-4	Ketoprofen	DKYWVDODHFEZIM-UHFFFAOYSA-N	C16H14O3	2185	43	256	-0.6
1360	115-29-7	Endosulfan	RDYMFSUJUZBWLH-UHFFFAOYSA-N	C9H6Cl6O3S	2185	27	410	-1.4
1361	69806-50-4	Fluazifop-butyl	VAIZTNZGPYBOGF-UHFFFAOYSA-N	C19H20F3NO4	2185	15	386	0.9
1362	50-48-6	Amitriptyline	KRMDCWKBEZIMAB-UHFFFAOYSA-N	C20H23N	2188	15	276	0.1
1363	19666-30-9	Oxadiazon	CHNUNORXWHYHNE-UHFFFAOYSA-N	C15H18Cl2N2O3	2188	12	349	1
1364	5234-68-4	Carboxin	GYSSRZJIHXQEHQ-UHFFFAOYSA-N	C12H13NO2S	2189	14	238	0.3
1365	59-32-5	Chloropyramine [INN:BAN:DCF]	ICKFFNBDFNZJSX-UHFFFAOYSA-N	C16H20ClN3	2190	15	291	0.5
1366	24219-97-4	Mianserin	UEQUQVLFIPOEMF-UHFFFAOYSA-N	C18H20N2	2191	15	267	0.5
1367	75736-33-3	Diclobutrazol	URDNHJIVMYZFRT-UONOGXRCSA-N	C15H19Cl2N3O	2191	13	316	1.1
1368	841-06-5	Methoprotryne	DDUIUBPJPOKOMV-UHFFFAOYSA-N	C11H21N5OS	2193	14	274	1.3
1369	69327-76-0	Buprofezin	PRLVTUNWOQKEAI-UHFFFAOYSA-N	C16H23N3OS	2195	15	308	0.9
1370	57-47-6	Physostigmine	PIJVFDBKTWXHHD-HIFRSBDPSA-N	C15H21N3O2	2197	26	277	-1.8
1371	88671-89-0	Myclobutanil	HZJKXKUJVSEEFU-UHFFFAOYSA-N	C15H17ClN4	2198	41	290	0.7
1372	42874-03-3	Oxyfluorfen	OQMBBFQZGJFLBU-UHFFFAOYSA-N	C15H11ClF3NO4	2201	26	365	1.1
1373	56775-88-3	Zimeldine	OYPPVKRFBIWMSX-SXGWCWSVSA-N	C16H17BrN2	2206	15	320	0.5
[truncated: 291 more rows]

## Sheet: log Kow
ID	CAS	Name	InChI key	Formula	RI	min(m/z)	max(m/z)	log Kow
[truncated: 2,140 more rows]

[truncated: 3 more sheets: Molecular weight, Water Solubility, Melting Point]
