# Supplementary material for: Mining Structural Information from Gas Chromatography-Electron-Impact Ionization-Mass Spectrometry Data for Analytical-Descriptor-Based Quantitative Structure–Activity Relationship
Source: J Xenobiot. 2025 Nov 1;15(6):177. doi: 10.3390/jox15060177 (PMC12641815; doi:10.3390/jox15060177)
Supplement: Supplementary file 1 [file jox-15-00177-s001.zip › jox-3866436-validation_data_coverage_mod1.xlsx]

## Sheet: Boiling Point
ID	CAS	Name	InChI key	Formula	RI	min(m/z)	max(m/z)	Boiling Point (°C)
1	354-33-6	Pentafluoroethane	GTLACDSXYULKMZ-UHFFFAOYSA-N	C2HF5	234	19	119	-48
2	811-97-2	1,1,1,2-Tetrafluoroethane	LVGUZGTVOIAKKC-UHFFFAOYSA-N	C2H2F4	261	25	103	-26
3	355-68-0	Perfluorocyclohexane	RKIMETXDACNTIE-UHFFFAOYSA-N	C6F12	263	19	300	51
4	75-37-6	1,1-Difluoroethane	NPNPZTNLOVBDOC-UHFFFAOYSA-N	C2H4F2	277	2	67	-25
5	75-19-4	Cyclopropane	LVZWSLJZHVFIQJ-UHFFFAOYSA-N	C3H6	346	2	44	-33
6	106-97-8	Butane	IJDNQMDRQITEOD-UHFFFAOYSA-N	C4H10	400	12	59	-0.5
7	75-21-8	Ethylene oxide	IAYPIBMASNFSPL-UHFFFAOYSA-N	C2H4O	404	12	46	11
8	75-43-4	Dichlorofluoromethane	UMNKXPULIDJLSU-UHFFFAOYSA-N	CHCl2F	420	12	106	8.9
9	540-67-0	Ethyl methyl ether	XOBKSJJDNFUZPF-UHFFFAOYSA-N	C3H8O	421	12	62	7.4
10	378-75-6	Methyl pentafluoropropionate	JMKJCPUVEMZGEC-UHFFFAOYSA-N	C4H3F5O2	437	12	177	60
11	75-56-9	1,2-Propylene oxide	GOOHAUXETOMSMM-UHFFFAOYSA-N	C3H6O	460	12	60	35
12	107-11-9	Allylamine	VVJKKWFAADXIJK-UHFFFAOYSA-N	C3H7N	463	12	58	53
13	109-94-4	Ethyl formate	WBJINCZRORDGAQ-UHFFFAOYSA-N	C3H6O2	468	26	75	54
14	75-29-6	2-Chloropropane	ULYZAYCEDJDHCC-UHFFFAOYSA-N	C3H7Cl	480	13	81	36
15	75-61-6	Dibromodifluoromethane	AZSZCFSOHXEJQE-UHFFFAOYSA-N	CBr2F2	481	12	212	25
16	359-13-7	Difluoroethanol	VOGSDFLJZPNWHY-UHFFFAOYSA-N	C2H4F2O	481	12	82	96
17	109-67-1	1-Pentene	YWAKXRMUMFPDSH-UHFFFAOYSA-N	C5H10	482	14	71	30
18	543-67-9	Nitrous acid, propyl ester	KAOQVXHBVNKNHA-UHFFFAOYSA-N	C3H7NO2	486	41	91	48
19	13838-16-9	Enflurane	JPGQOUSTVILISH-UHFFFAOYSA-N	C3H2ClF5O	494	29	149	56
20	110-00-9	Furan	YLQBMQCUIZJEEH-UHFFFAOYSA-N	C4H4O	494	12	70	32
21	107-05-1	Allyl chloride	OSDWBNJEKMUWAV-UHFFFAOYSA-N	C3H5Cl	498	12	79	45
22	78-79-5	Isoprene	RRHGJUQNOFWUDK-UHFFFAOYSA-N	C5H8	498	15	69	34
23	109-87-5	Dimethoxymethane	NKDDWNXOKDWJAK-UHFFFAOYSA-N	C3H8O2	500	12	77	42
24	16136-84-8	(1Z)-1-Chloropropene	OWXJKYNZGFSVRC-IHWYPQMZSA-N	C3H5Cl	511	12	79	33
25	930-18-7	1,2-cis-Dimethylcyclopropane	VKJLDXGFBJBTRQ-SYDPRGILNA-N	C5H10	516	12	72	37
26	75-35-4	1,1-Dichloroethylene	LGXVIGDEPROXKC-UHFFFAOYSA-N	C2H2Cl2	521	12	100	32
27	542-92-7	1,3-Cyclopentadiene	ZSWFCLXCOIISFI-UHFFFAOYSA-N	C5H6	523	12	69	41
28	625-55-8	Isopropyl formate	RMOUBSOVHSONPZ-UHFFFAOYSA-N	C4H8O2	528	13	88	68
29	108-05-4	Vinyl acetate	XTXRWKRVRITETP-UHFFFAOYSA-N	C4H6O2	546	12	87	72
30	691-37-2	4-Methyl-1-pentene	WSSSPWUEQFSQQG-UHFFFAOYSA-N	C6H12	551	14	85	54
31	563-52-0	1-Butene, 3-chloro-	VZGLVCFVUREVDP-UHFFFAOYSA-N	C4H7Cl	576	12	92	64
32	4088-60-2	2-Buten-1-ol, (2Z)-	WCASXYBKJHWFMY-IHWYPQMZSA-N	C4H8O	597	13	73	120
33	75-66-1	t-Butyl mercaptan	WMXCDAVJEZZYLT-UHFFFAOYSA-N	C4H10S	602	14	93	64
34	156-59-2	(Z)-1,2-Dichloroethylene	KFUSEUYYWQURPO-UPHRSURJSA-N	C2H2Cl2	609	12	101	60
35	109-73-9	Butylamine	HQABUPZFAYXKJW-UHFFFAOYSA-N	C4H11N	610	14	74	77
36	75-78-5	Dimethyldichlorosilane	LIKFHECYJZWXFJ-UHFFFAOYSA-N	C2H6Cl2Si	610	12	132	70
37	75-03-6	Ethane, iodo-	HVTICUPFWKNHNG-UHFFFAOYSA-N	C2H5I	616	12	157	72
38	926-56-7	1,3-Pentadiene, 4-methyl-	CJSBUWDGPXGFGA-UHFFFAOYSA-N	C6H10	629	14	84	76
39	4170-30-3	Crotonaldehyde	MLUCVPSAIODCQM-UHFFFAOYSA-N	C4H6O	629	12	72	100
40	594-56-9	2,3,3-Trimethylbut-1-ene	AUYRUAVCWOAHQN-UHFFFAOYSA-N	C7H14	629	14	100	78
41	108-08-7	2,4-Dimethylpentane	BZHMBWZPUJHVEE-UHFFFAOYSA-N	C7H16	630	12	101	80
42	589-40-2	formic acid, 1-methylpropyl ester	OAEQYDZVVPONKW-UHFFFAOYSA-N	C5H10O2	633	2	103	97
43	2213-32-3	2,4-Dimethylpent-1-ene	LXQPBCHJNIOMQU-UHFFFAOYSA-N	C7H14	638	15	99	82
44	7385-78-6	3,4-Dimethylpent-1-ene	WFHXQNMTMDKVJG-UHFFFAOYSA-N	C7H14	638	12	99	81
45	540-88-5	tert-Butyl acetate	WMOVHXAZOJBABW-UHFFFAOYSA-N	C6H12O2	639	14	103	97
46	108-18-9	Diisopropylamine	UAOMVDZJSHZZME-UHFFFAOYSA-N	C6H15N	644	14	102	84
47	3404-61-3	1-Hexene, 3-methyl-	RITONZMLZWYPHW-UHFFFAOYSA-N	C7H14	645	14	99	84
48	123-73-9	(E)-Crotonaldehyde	MLUCVPSAIODCQM-NSCUHMNNSA-N	C4H6O	647	25	72	100
49	1072-43-1	Thiirane, 2-methyl-	MBNVSWHUJDDZRH-UHFFFAOYSA-N	C3H6S	650	25	77	72
50	563-58-6	1,1-Dichloropropene	ZAIDIVBQUMFXEC-UHFFFAOYSA-N	C3H4Cl2	655	12	115	76
51	563-57-5	3,3-Dichloro-1-propene	VRTNIWBNFSHDEB-UHFFFAOYSA-N	C3H4Cl2	656	2	114	84
52	6921-35-3	Oxetane, 3,3-dimethyl- (9CI)	RVGLUKRYMXEQAH-UHFFFAOYSA-N	C5H10O	657	26	86	81
53	373-14-8	Hexane, 1-fluoro-	OFERIJCSHDJMSA-UHFFFAOYSA-N	C6H13F	657	2	85	92
54	3769-23-1	4-Methylhex-1-ene	SUWJESCICIOQHO-UHFFFAOYSA-N	C7H14	659	14	99	87
55	354-38-1	Acetamide, 2,2,2-trifluoro-	NRKYWOKHZRQRJR-UHFFFAOYSA-N	C2H2F3NO	675	12	114	160
56	121-44-8	Triethylamine	ZMANZCXQSJIPKH-UHFFFAOYSA-N	C6H15N	679	15	102	89
57	821-08-9	Divinylacetylene	AUBDSFLQOBEOPX-UHFFFAOYSA-N	C6H6	679	12	80	85
58	1000-86-8	2,4-Dimethylpenta-1,3-diene	CMSUNVGIWAFNBG-UHFFFAOYSA-N	C7H12	687	15	98	93
59	14686-14-7	(3E)-3-Heptene	WZHKDGJSXCTSCK-FNORWQNLSA-N	C7H14	688	12	100	96
60	598-38-9	2,2-Dichloroethanol	IDJOCJAIQSKSOP-UHFFFAOYSA-N	C2H4Cl2O	692	14	118	150
61	3018-12-0	Dichloroacetonitrile	STZZWJCGRKXEFF-UHFFFAOYSA-N	C2HCl2N	693	12	113	110
62	10574-36-4	2-HEXENE, 3-METHYL-, (Z)-	JZMUUSXQSKCZNO-ALCCZGGFSA-N	C7H14	694	12	99	96
63	627-13-4	n-Propyl nitrate	JNTOKFNBDFMTIV-UHFFFAOYSA-N	C3H7NO3	700	14	78	110
64	127-00-4	1-Chloro-2-propanol	YYTSGNJTASLUOY-UHFFFAOYSA-N	C3H7ClO	703	14	81	130
65	115-21-9	Ethyl silicon trichloride	ZOYFEXPFPVDYIS-UHFFFAOYSA-N	C2H5Cl3Si	705	14	168	100
66	2373-51-5	Chlorodimethyl sulfide	JWMLCCRPDOIBAV-UHFFFAOYSA-N	C2H5ClS	713	12	100	100
67	3877-15-4	Propane, 1-(methylthio)-	ZOASGOXWEHUTKZ-UHFFFAOYSA-N	C4H10S	715	1	93	96
68	690-92-6	3-hexene, 2,2-dimethyl-, (z)-	JPLZSSHKQZJYTJ-SREVYHEPSA-N	C8H16	717	12	114	110
69	1192-18-3	(Z)-1,2-Dimethylcyclopentane	RIRARCHMRDHZAR-KNVOCYPGSA-N	C7H14	723	15	99	100
70	919-94-8	Butane, 2-ethoxy-2-methyl-	KFRVYYGHSPLXSZ-UHFFFAOYSA-N	C7H16O	728	27	102	100
71	109-76-2	1,3-Diaminopropane	XFNJVJPLKCPIBV-UHFFFAOYSA-N	C3H10N2	734	14	75	140
72	76-05-1	Trifluoroacetic acid	DTQVDTLACAAQTR-UHFFFAOYSA-N	C2HF3O2	737	17	114	73
73	109-49-9	5-Hexen-2-one	RNDVGJZUHCKENF-UHFFFAOYSA-N	C6H10O	742	13	100	130
74	76-11-9	1,1,1,2-Tetrachloro-2,2-difluoroethane	SLGOCMATMKJJCE-UHFFFAOYSA-N	C2Cl4F2	744	24	187	92
75	617-86-7	Silane, triethyl-	AQRLNPVMDITEJU-UHFFFAOYSA-N	C6H16Si	744	26	117	110
76	5077-67-8	2-Butanone, 1-hydroxy-	GFAZHVHNLUBROE-UHFFFAOYSA-N	C4H8O2	748	13	89	160
77	623-49-4	Carbonocyanidic acid, ethyl ester	MSMGXWFHBSCQFB-UHFFFAOYSA-N	C4H5NO2	750	12	100	120
78	105-46-4	Butan-2-yl acetate	DCKVNWZUADLDEH-UHFFFAOYSA-N	C6H12O2	760	14	116	110
79	565-77-5	2,3,4-Trimethylpent-2-ene	SZFRZEBLZFTODC-UHFFFAOYSA-N	C8H16	766	12	114	120
80	105-58-8	Diethyl carbonate	OIFBSDVPJOWBCH-UHFFFAOYSA-N	C5H10O3	767	13	118	130
81	1120-59-8	Thiophene, 2,3-dihydro-	OXBLVCZKDOZZOJ-UHFFFAOYSA-N	C4H6S	768	26	89	110
82	760-23-6	3,4-Dichloro-1-butene	XVEASTGLHPVZNA-UHFFFAOYSA-N	C4H6Cl2	769	12	128	120
83	4016-11-9	Oxirane, 2-(ethoxymethyl)-	HQCSZRIVJVOYSU-UHFFFAOYSA-N	C5H10O2	770	12	101	130
84	123-54-6	2,4-Pentanedione	YRKCREAYFQTBPV-UHFFFAOYSA-N	C5H8O2	783	2	102	140
85	107-88-0	1,3-Butanediol	PUPZLCDOIYMWBV-UHFFFAOYSA-N	C4H10O2	788	12	90	210
86	3744-02-3	4-Penten-2-one, 4-methyl-	VADUDTKCGJKNDY-UHFFFAOYSA-N	C6H10O	790	26	99	120
87	110-45-2	Isoamyl formate	XKYICAQFSCFURC-UHFFFAOYSA-N	C6H12O2	792	19	101	120
88	930-28-9	Cyclopentane, chloro-	NDTCXABJQNJPCF-UHFFFAOYSA-N	C5H9Cl	793	26	104	110
89	591-21-9	1,3-Dimethylcyclohexane	SGVUHPSBDNVHKL-UHFFFAOYSA-N	C8H16	796	14	113	120
90	624-95-3	3,3-Dimethyl-1-butanol	DUXCSEISVMREAX-UHFFFAOYSA-N	C6H14O	796	26	87	140
91	286-08-8	Bicyclo[4.1.0]heptane	WPHGSKGZRAQSGP-UHFFFAOYSA-N	C7H12	796	13	97	120
92	6789-80-6	3-Hexenal, (3Z)-	GXANMBISFKBPEX-ARJAWSKDSA-N	C6H10O	800	26	99	120
93	583-57-3	1,2-Dimethylcyclohexane	KVZJLSYJROEPSQ-UHFFFAOYSA-N	C8H16	800	14	113	120
94	1942-45-6	4-Octyne	GZTNBKQTTZSQNS-UHFFFAOYSA-N	C8H14	811	14	112	130
95	1186-53-4	pentane, 2,2,3,4-tetramethyl-	VZFMYOCAEQDWDY-UHFFFAOYSA-N	C9H20	821	26	128	130
96	16747-32-3	3-Ethyl-2,2-dimethylpentane	CLZCPQKGOAXOJT-UHFFFAOYSA-N	C9H20	824	14	114	130
97	3074-75-7	Hexane, 4-ethyl-2-methyl-	KYCZJIBOPKRSOV-UHFFFAOYSA-N	C9H20	825	25	129	130
98	4747-07-3	Hexane, 1-methoxy-	ICBJCVRQDSQPGI-UHFFFAOYSA-N	C7H16O	827	15	116	130
99	350-50-5	Benzyl fluoride	MBXXQYJBFRRFCK-UHFFFAOYSA-N	C7H7F	830	20	112	140
100	4032-86-4	Heptane, 3,3-dimethyl-	BVAKDOXCVSMKHE-UHFFFAOYSA-N	C9H20	836	27	113	140
101	600-11-3	Pentane, 2,3-dichloro-	HVFJQRZGBBKTPL-UHFFFAOYSA-N	C5H10Cl2	844	13	113	140
102	2550-21-2	3-Methylhexan-2-one	GYWYASONLSQZBB-UHFFFAOYSA-N	C7H14O	844	14	115	140
103	921-47-1	hexane, 2,3,4-trimethyl-	RUTNOQHQISEBGT-UHFFFAOYSA-N	C9H20	849	25	129	140
104	629-20-9	1,3,5,7-Cyclooctatetraene	KDUIUFJBNGTBMD-BONZMOEMSA-N	C8H8	850	12	106	140
105	513-31-5	1-Propene, 2,3-dibromo-	YMFWYDYJHRGGPF-UHFFFAOYSA-N	C3H4Br2	852	12	203	140
106	16747-31-2	Hexane, 3,3,4-trimethyl-	ARWOOWBJJKVYOV-UHFFFAOYSA-N	C9H20	853	14	114	140
107	616-43-3	1H-Pyrrole, 3-methyl-	FEKWWZCCJDUWLY-UHFFFAOYSA-N	C5H7N	858	29	83	140
108	1613-51-0	Thiane	YPWFISCTZQNZAU-UHFFFAOYSA-N	C5H10S	860	14	106	140
109	116-53-0	2-Methylbutanoic acid	WLAMNBDJUVNPJU-UHFFFAOYSA-N	C5H10O2	861	13	102	180
110	1453-24-3	1-Ethylcyclohexene	IFVMAGPISVKRAR-UHFFFAOYSA-N	C8H14	861	14	112	140
111	928-95-0	(E)-2-Hexen-1-ol	ZCHHRLHTBGRGOT-SNAWJCMRSA-N	C6H12O	862	14	101	160
112	110-12-3	5-Methyl-2-hexanone	FFWSICBKRCICMR-UHFFFAOYSA-N	C7H14O	862	13	115	140
113	108-99-6	3-Methylpyridine	ITQTTZVARXURQS-UHFFFAOYSA-N	C6H7N	863	14	95	140
114	105-40-8	Ethyl N-methylcarbamate	SURZCVYFPAXNGN-UHFFFAOYSA-N	C4H9NO2	867	14	105	170
115	928-94-9	2-Hexen-1-ol, (2Z)-	ZCHHRLHTBGRGOT-PLNGDYQASA-N	C6H12O	868	15	101	160
116	123-19-3	4-Heptanone	HCFAJYNVAYBARA-UHFFFAOYSA-N	C7H14O	872	14	115	140
117	638-00-6	2,4-Dimethylthiophene	CPULIKNSOUFMPL-UHFFFAOYSA-N	C6H8S	875	12	115	140
118	4900-30-5	1,8-Nonadiene	VJHGSLHHMIELQD-UHFFFAOYSA-N	C9H16	877	14	124	140
119	766-08-5	Benzene, (methylsilyl)-	QRLBICHXRCOJDU-UHFFFAOYSA-N	C7H10Si	880	44	124	140
120	628-30-8	Propyl isothiocyanate	KKASGUHLXWAKEZ-UHFFFAOYSA-N	C4H7NS	881	12	104	150
121	52896-99-8	Hexane, 4-ethyl-2,2-dimethyl-	QHLDBFLIDFTHQI-UHFFFAOYSA-N	C10H22	881	24	142	150
122	5756-43-4	1-Ethoxyhexane	ZXHQLEQLZPJIFG-UHFFFAOYSA-N	C8H18O	882	26	130	140
123	822-67-3	2-?Cyclohexen-?1-?ol	PQANGXXSEABURG-UHFFFAOYNA-N	C6H10O	887	12	100	160
124	488-97-1	1,3,3-Trimethyltricyclo(2.2.1.02,6)heptane	NZXWDTCLMXDSHY-UHFFFAOYNA-N	C10H16	890	26	138	140
125	110-43-0	2-Heptanone	CATSNJVOTSVZJV-UHFFFAOYSA-N	C7H14O	891	12	116	150
126	100-42-5	Styrene	PPBRXRYQALVLMV-UHFFFAOYSA-N	C8H8	893	15	106	140
127	814-67-5	1,2-Dimercaptopropane	YGKHJWTVMIMEPQ-UHFFFAOYSA-N	C3H8S2	895	14	112	150
128	126-30-7	2,2-Dimethylpropane-1,3-diol	SLCVBVWXLSEKPL-UHFFFAOYSA-N	C5H12O2	895	14	89	210
129	105-66-8	Butanoic acid, propyl ester	HUAZGNHGCJGYNP-UHFFFAOYSA-N	C7H14O2	896	12	131	140
130	111-84-2	Nonane	BKIMMITUMNQMOS-UHFFFAOYSA-N	C9H20	900	15	129	150
131	100-71-0	2-Ethylpyridine	NRGGMCIBEHEAIL-UHFFFAOYSA-N	C7H9N	906	15	109	150
132	535-11-5	Propanoic acid, 2-bromo-, ethyl ester	ARFLASKVLJTEJD-UHFFFAOYSA-N	C5H9BrO2	907	14	183	160
133	16219-75-3	5-Ethylidene-2-norbornene	OJOWICOBYCXEKR-UHFFFAOYSA-N	C9H12	908	15	121	150
134	693-13-0	Diisopropylcarbodiimide	BDNKZNFMNDZQMI-UHFFFAOYSA-N	C7H14N2	908	14	127	150
135	565-63-9	2-Methylisocrotonic acid	UIERETOOQGIECD-ARJAWSKDSA-N	C5H8O2	909	14	102	180
136	617-84-5	Diethylformamide	SUAKHGWARZSWIH-UHFFFAOYSA-N	C5H11NO	921	14	103	180
137	98-82-8	Cumene	RWGFKTVRMDUZSP-UHFFFAOYSA-N	C9H12	921	15	121	150
138	122-52-1	Triethyl phosphite	BDZBKCUKTQZUTL-UHFFFAOYSA-N	C6H15O3P	922	15	167	160
139	589-93-5	2,5-Dimethylpyridine	XWKFPIODWVPXLX-UHFFFAOYSA-N	C7H9N	922	14	109	160
140	543-82-8	2-Amino-6-methylheptane	QNIVIMYXGGFTAK-UHFFFAOYSA-N	C8H19N	923	27	129	160
141	815-24-7	Di-tert-butyl ketone	UIQGEWJEWJMQSL-UHFFFAOYSA-N	C9H18O	923	26	143	150
142	3178-29-8	4-Propylheptane	ABYGSZMCWVXFCQ-UHFFFAOYSA-N	C10H22	924	15	142	160
143	508-32-7	1,7,7-Trimethyltricyclo[2.2.1.02,6]heptane	RRBYUSWBLVXTQN-UHFFFAOYSA-N	C10H16	925	14	137	150
144	13475-78-0	Heptane, 5-ethyl-2-methyl-	DGEMPTLPTFNEHJ-UHFFFAOYSA-N	C10H22	925	25	127	160
145	627-98-5	5-Methyl-1-hexanol	ZVHAANQOQZVVFD-UHFFFAOYSA-N	C7H16O	930	26	99	170
146	2051-30-1	2,6-Dimethyloctane	ZALHPSXXQIPKTQ-UHFFFAOYSA-N	C10H22	933	15	143	160
147	1073-06-9	1-Bromo-3-fluorobenzene	QDFKKJYEIFBEFC-UHFFFAOYSA-N	C6H4BrF	933	12	178	150
148	100-60-7	N-Methylcyclohexanamine	XTUVJUMINZSXGF-UHFFFAOYSA-N	C7H15N	941	15	115	150
149	18720-65-5	5-Methyl-3-heptanol	SECKOSOTZOBWEI-UHFFFAOYNA-N	C8H18O	943	15	112	170
150	5131-66-8	1-Butoxy-2-propanol	RWNUSVWFHDHRCJ-UHFFFAOYSA-N	C7H16O2	945	14	133	170
151	15869-86-0	4-Ethyloctane	NRJUFUBKIFIKFI-UHFFFAOYSA-N	C10H22	952	27	142	160
152	103-65-1	Propylbenzene	ODLMAHJVESYWTB-UHFFFAOYSA-N	C9H12	953	15	122	160
153	371-41-5	4-Fluorophenol	RHMPLDJJXGPMEX-UHFFFAOYSA-N	C6H5FO	955	26	114	190
154	536-75-4	4-Ethylpyridine	VJXRKZJMGVSXPX-UHFFFAOYSA-N	C7H9N	956	14	109	170
155	97-61-0	2-Methylpentanoic acid	OVBFMEVBMNZIBR-UHFFFAOYSA-N	C6H12O2	959	15	117	200
156	1003-09-4	Thiophene, 2-bromo-	TUCRZHGAIRVWTI-UHFFFAOYSA-N	C4H3BrS	962	24	167	150
157	13116-53-5	1,2,2,3-Tetrachloropropane	UDPHJTAYHSSOQB-UHFFFAOYSA-N	C3H4Cl4	963	12	184	160
158	624-54-4	Pentyl propionate	TWSRVQVEYJNFKQ-UHFFFAOYSA-N	C8H16O2	969	27	144	170
159	5441-52-1	3,5-Dimethylcyclohexanol	WIYNOPYNRFPWNB-UHFFFAOYNA-N	C8H16O	973	15	128	190
160	3721-95-7	Cyclobutanecarboxylic acid	TXWOGHSRPAYOML-UHFFFAOYSA-N	C5H8O2	977	12	102	190
161	622-39-9	2-Propylpyridine	OIALIKXMLIAOSN-UHFFFAOYSA-N	C8H11N	977	15	122	170
162	141-06-0	Propyl valerate	ROJKPKOYARNFNB-UHFFFAOYSA-N	C8H16O2	978	14	145	170
163	100-48-1	4-Pyridinecarbonitrile	GPHQHTOMRSGBNZ-UHFFFAOYSA-N	C6H4N2	978	12	106	210
164	1569-69-3	Cyclohexanethiol	CMKBCTPCXZNQKX-UHFFFAOYSA-N	C6H12S	983	1	119	160
165	544-01-4	Di-iso-amyl ether	AQZGPSLYZOOYQP-UHFFFAOYSA-N	C10H22O	988	15	129	170
166	97-88-1	Butyl methacrylate	SOGAXMICEFXMKE-UHFFFAOYSA-N	C8H14O2	989	15	142	160
167	109-21-7	Butyl butyrate	XUPYJHCZDLZNFP-UHFFFAOYSA-N	C8H16O2	995	14	117	170
168	138-22-7	Butyl lactate	MRABAEUHTLLEML-UHFFFAOYSA-N	C7H14O3	997	14	145	190
169	124-18-5	Decane	DIOQZVSQGTUSAI-UHFFFAOYSA-N	C10H22	1000	14	143	170
170	3761-94-2	1-Methylcycloheptan-1-ol	XFFKAYOHINCUNU-UHFFFAOYSA-N	C8H16O	1009	15	128	180
171	142-92-7	Hexyl acetate	AOGQPLXWSUTHQB-UHFFFAOYSA-N	C8H16O2	1011	14	116	170
172	2547-61-7	Methanesulfonyl chloride, trichloro-	ZCPSWAFANXCCOT-UHFFFAOYSA-N	CCl4O2S	1012	12	205	170
173	100-46-9	Benzylamine	WGQKYBSKWIADBV-UHFFFAOYSA-N	C7H9N	1019	15	108	180
174	100-44-7	Benzyl chloride	KCXMKQUNVWSEMD-UHFFFAOYSA-N	C7H7Cl	1023	26	129	180
175	99-87-6	p-Cymene	HFPZCAJZSCWRBC-UHFFFAOYSA-N	C10H14	1025	15	136	180
176	4945-48-6	1-Butylpiperidine	AXWLKJWVMMAXBD-UHFFFAOYSA-N	C9H19N	1026	26	143	180
177	99-84-3	b-Terpinene	SCWPFSIZUZUCCE-UHFFFAOYSA-N	C10H16	1028	41	136	170
178	1678-93-9	Butylcyclohexane	GGBJHURWWWLEQH-UHFFFAOYSA-N	C10H20	1030	15	142	180
179	638-45-9	1-Iodohexane	ANOOTOPTCJRUPK-UHFFFAOYSA-N	C6H13I	1033	14	213	180
180	872-50-4	N-Methyl-2-pyrrolidone	SECXISVLQFMRJM-UHFFFAOYSA-N	C5H9NO	1044	15	101	200
181	539-30-0	Benzyl ethyl ether	AXPZDYVDTMMLNB-UHFFFAOYSA-N	C9H12O	1046	2	138	190
182	673-32-5	1-Phenyl-1-propyne	GHUURDQYRGVEHX-UHFFFAOYSA-N	C9H8	1052	18	118	180
183	95-48-7	o-Cresol	QWVGKYWNOKOFNN-UHFFFAOYSA-N	C7H8O	1054	14	110	190
184	3731-51-9	2-Pyridinemethanamine	WOXFMYVTSLAQMO-UHFFFAOYSA-N	C6H8N2	1054	14	110	200
185	693-65-2	Pentyl ether	AOPDRZXCEAKHHW-UHFFFAOYSA-N	C10H22O	1057	15	159	190
186	695-06-7	gamma-Caprolactone	JBFHTYHTHYHCDJ-UHFFFAOYSA-N	C6H10O2	1057	14	115	220
187	111-41-1	N-(Hydroxyethyl)ethylenediamine	LHIJANUOQQMGNT-UHFFFAOYSA-N	C4H12N2O	1072	14	105	240
188	4920-99-4	Benzene, 1-ethyl-3-(1-methylethyl)-	GSLSBTNLESMZTN-UHFFFAOYSA-N	C11H16	1076	36	149	190
189	2719-52-0	2-Phenylpentane	LTHAIAJHDPJXLG-UHFFFAOYSA-N	C11H16	1078	27	150	200
190	764-97-6	(5E)-5-Undecene	NGCRXXLKJAAUQQ-PKNBQFBNSA-N	C11H22	1082	24	155	190
191	1124-20-5	m,alpha-Dimethylstyrene	XXTQHVKTTBLFRI-UHFFFAOYSA-N	C10H12	1082	38	133	180
192	88-14-2	2-Furancarboxylic acid	SMNDYUVBFMFKNZ-UHFFFAOYSA-N	C5H4O3	1092	14	114	230
193	88-15-3	Ethanone, 1-(2-thienyl)-	WYJOVVXUZNRJQY-UHFFFAOYSA-N	C6H6OS	1092	12	129	210
194	821-55-6	2-Nonanone	VKCYHJWLYTUGCC-UHFFFAOYSA-N	C9H18O	1092	15	143	200
195	933-98-2	3-Ethyl-o-xylene	QUBBAXISAHIDNM-UHFFFAOYSA-N	C10H14	1094	1	136	190
196	142-08-5	2-Pyridone	UBQKCCHYAOITMY-UHFFFAOYSA-N	C5H5NO	1094	12	97	280
197	104-12-1	4-Chlorophenyl isocyanate	ADAKRBAJFHTIEW-UHFFFAOYSA-N	C7H4ClNO	1100	25	157	200
198	434-90-2	Decafluorobiphenyl	ONUFSRWQCKNVSL-UHFFFAOYSA-N	C12F10	1101	31	336	210
199	3968-85-2	(2-Methylbutyl)benzene	IFDLFCDWOFLKEB-UHFFFAOYNA-N	C11H16	1104	26	150	200
200	1706-11-2	2,5-Dimethylanisole	SJZAUIVYZWPNAS-UHFFFAOYSA-N	C9H12O	1113	14	138	190
201	502-49-8	Cyclooctanone	IIRFCWANHMSDCG-UHFFFAOYSA-N	C8H14O	1115	14	128	200
202	536-50-5	Benzenemethanol, .alpha.,4-dimethyl-	JESIHYIJKKUWIS-UHFFFAOYSA-N	C9H12O	1118	14	138	220
203	2110-78-3	Methyl 2-hydroxy-2-methylpropionate	XYVQFUJDGOBPQI-UHFFFAOYSA-N	C5H10O3	1118	13	117	140
204	623-12-1	Benzene, 1-chloro-4-methoxy-	YRGAYAGBVIXNAQ-UHFFFAOYSA-N	C7H7ClO	1120	12	146	200
205	507-09-5	Ethanethioic acid	DUYAAUVXQSMXQP-UHFFFAOYSA-N	C2H4OS	1124	12	78	93
206	95-51-2	2-Chloroaniline	AKCRQHGQIJBRMN-UHFFFAOYSA-N	C6H6ClN	1126	15	130	210
207	5452-37-9	Cyclooctanamine	HSOHBWMXECKEKV-UHFFFAOYSA-N	C8H17N	1132	15	128	190
208	4292-92-6	Pentylcyclohexane	HLTMUYBTNSVOFY-UHFFFAOYSA-N	C11H22	1135	15	155	200
209	1119-40-0	Dimethyl glutarate	XTDYIOOONNVFMA-UHFFFAOYSA-N	C7H12O4	1135	12	160	210
210	587-02-0	3-Ethylaniline	AMKPQMFZCBTTAT-UHFFFAOYSA-N	C8H11N	1141	14	123	210
211	90-04-0	2-Anisidine	VMPITZXILSNTON-UHFFFAOYSA-N	C7H9NO	1143	14	125	220
212	2591-86-8	N-Formylpiperidine	FEWLNYSYJNLUOO-UHFFFAOYSA-N	C6H11NO	1145	14	115	220
213	105-59-9	N-Methyldiethanolamine	CRVGTESFCCXCTH-UHFFFAOYSA-N	C5H13NO2	1146	15	120	250
214	637-65-0	Tetrahydrofurfuryl propionate	FMKCDSXOYLTWBR-UHFFFAOYSA-N	C8H14O3	1153	41	159	210
215	1667-04-5	2-Chloro-1,3,5-trimethylbenzene	WDZACGWEPQLKOM-UHFFFAOYSA-N	C9H11Cl	1157	15	158	200
216	149-74-6	Dichloromethylphenylsilane	GNEPOXWQWFSSOU-UHFFFAOYSA-N	C7H8Cl2Si	1157	14	196	210
217	13679-74-8	2-Acetyl-5-methylthiophene	YOSDTJYMDAEEAZ-UHFFFAOYSA-N	C7H8OS	1157	12	143	230
218	65-85-0	Benzoic acid	WPYMKLBDIGXBTP-UHFFFAOYSA-N	C7H6O2	1170	26	124	250
219	623-21-2	Furfuryl butyrate	IXISGRHWGVGCAK-UHFFFAOYSA-N	C9H12O3	1171	25	170	210
220	577-16-2	1-(2-Methylphenyl)ethanone	YXWWHNCQZBVZPV-UHFFFAOYSA-N	C9H10O	1173	14	136	210
221	7778-87-2	Propyl heptanoate	UWZVPQKWYFZLLW-UHFFFAOYSA-N	C10H20O2	1174	27	132	210
222	1119-46-6	5-Chlorovaleric acid	YSXDKDWNIPOSMF-UHFFFAOYSA-N	C5H9ClO2	1174	15	120	230
223	3757-32-2	Isobutyl 4-oxovalerate	WETOYPNHZMSVFZ-UHFFFAOYSA-N	C9H16O3	1183	24	157	230
224	95-15-8	Benzothiophene	FCEHBMOGCRZNNI-UHFFFAOYSA-N	C8H6S	1188	26	137	220
225	98-55-5	alpha-Terpineol	WUOACPNHFRMFPN-UHFFFAOYSA-N	C10H18O	1189	14	139	220
226	108-36-1	1,3-Dibromobenzene	JSRLURSZEMLAFO-UHFFFAOYSA-N	C6H4Br2	1190	25	239	220
227	95-65-8	3,4-Dimethylphenol	YCOXTKKNXUZSKD-UHFFFAOYSA-N	C8H10O	1193	15	124	230
228	693-54-9	2-Decanone	ZAJNGDIORYACQU-UHFFFAOYSA-N	C10H20O	1193	25	158	210
229	822-36-6	4-Methylimidazole	XLSZMDLNRCVEIJ-UHFFFAOYSA-N	C4H6N2	1198	14	83	260
230	99-08-1	3-Nitrotoluene	QZYHIOPPLUPUJF-UHFFFAOYSA-N	C7H7NO2	1200	15	139	230
231	576-24-9	2,3-Dichlorophenol	UMPSXRYVXUPCOS-UHFFFAOYSA-N	C6H4Cl2O	1200	24	167	210
232	2216-81-1	Heptyl propionate	BGYICJVBGZQOCY-UHFFFAOYSA-N	C10H20O2	1201	15	144	210
233	637-87-6	Benzene, 1-chloro-4-iodo-	GWQSENYKCGJTRI-UHFFFAOYSA-N	C6H4ClI	1202	25	241	230
234	2038-57-5	3-Phenylpropylamine	LYUQWQRTDLVQGA-UHFFFAOYSA-N	C9H13N	1205	14	136	220
235	321-38-0	1-Fluoronaphthalene	CWLKTJOTWITYSI-UHFFFAOYSA-N	C10H7F	1207	26	148	220
236	824-55-5	Benzene, 1-(chloromethyl)-2,4-dimethyl-	BETNPSBTDMBHCZ-UHFFFAOYSA-N	C9H11Cl	1208	13	157	220
237	87-65-0	2,6-Dichlorophenol	HOLHYSJJBXSLMV-UHFFFAOYSA-N	C6H4Cl2O	1223	12	167	220
238	122-97-4	3-Phenyl-1-propanol	VAJVDSVGBWFCLW-UHFFFAOYSA-N	C9H12O	1232	15	137	240
239	10222-95-4	5-Isopropyl-1,2,4-trimethylbenzene	POOXAYBPGIHSME-UHFFFAOYSA-N	C12H18	1233	13	163	220
240	1455-21-6	1-Nonanethiol	ZVEZMVFBMOOHAT-UHFFFAOYSA-N	C9H20S	1233	37	163	220
241	938-16-9	tert-Butyl phenyl ketone	OECPUBRNDKXFDX-UHFFFAOYSA-N	C11H14O	1233	26	164	220
242	106-37-6	1,4-Dibromobenzene	SWJPEBQEEAHIGZ-UHFFFAOYSA-N	C6H4Br2	1237	25	239	220
243	91-22-5	Quinoline	SMWDFEZZVXVKRB-UHFFFAOYSA-N	C9H7N	1237	26	131	240
244	629-27-6	Octane, 1-iodo-	UWLHSHAHTBJTBA-UHFFFAOYSA-N	C8H17I	1238	15	241	230
245	62-73-7	Dichlorvos	OEBRKCOSUFCWJD-UHFFFAOYSA-N	C4H7Cl2O4P	1249	12	224	230
246	490-91-5	2,5-Cyclohexadiene-1,4-dione, 2-methyl-5-(1-methylethyl)-	KEQHJBNSCLWCAE-UHFFFAOYSA-N	C10H12O2	1250	14	167	230
247	122-60-1	Phenyl glycidyl ether	FQYUMYWMJTYZTK-UHFFFAOYSA-N	C9H10O2	1251	13	152	240
248	700-12-9	Benzene, pentamethyl-	BEZDDPMMPIDMGJ-UHFFFAOYSA-N	C11H16	1260	15	150	230
249	13019-22-2	9-Decen-1-ol	QGFSQVPRCWJZQK-UHFFFAOYSA-N	C10H20O	1262	14	138	240
250	2065-23-8	Acetic acid, phenoxy-, methyl ester	BZCKRPHEZOHHBK-UHFFFAOYSA-N	C9H10O3	1266	14	168	240
251	118-61-6	Ethyl salicylate	GYCKQBWUSACYIF-UHFFFAOYSA-N	C9H10O3	1269	15	168	230
252	603-76-9	1H-Indole, 1-methyl-	BLRHMMGNCXNXJL-UHFFFAOYSA-N	C9H9N	1275	14	133	240
253	94-69-9	Formamide, N-(2-methylphenyl)-	ZXTLGJAARBNQGK-UHFFFAOYSA-N	C8H9NO	1283	15	137	290
254	818-38-2	Diethyl glutarate	OUWSNHWQZPEFEX-UHFFFAOYSA-N	C9H16O4	1283	26	145	240
255	2315-68-6	Propyl benzoate	UDEWPOVQBGFNGE-UHFFFAOYSA-N	C10H12O2	1286	12	165	210
256	1570-64-5	4-Chloro-2-methylphenol	RHPUJHQBPORFGV-UHFFFAOYSA-N	C7H7ClO	1286	14	146	220
257	94-59-7	Safrole	ZMQAAUBTXCXRIC-UHFFFAOYSA-N	C10H10O2	1287	18	164	230
258	624-13-5	Propyl octanoate	IDHBLVYDNJDWNO-UHFFFAOYSA-N	C11H22O2	1290	26	187	230
259	622-59-3	Isothiocyanic acid, 4-tolyl ester	ABQKHKWXTUVKGF-UHFFFAOYSA-N	C8H7NS	1293	26	152	240
260	16409-45-3	cyclohexanol, 5-methyl-2-(1-methylethyl)-, acetate	XHXUANMFYXWVNG-UHFFFAOYSA-N	C12H22O2	1294	15	156	230
261	6639-30-1	2,4,5-Trichlorotoluene	ZCXHZKNWIYVQNC-UHFFFAOYSA-N	C7H5Cl3	1294	51	200	230
262	1821-39-2	Aniline, 2-propyl-	WKURVXXDGMYSDP-UHFFFAOYSA-N	C9H13N	1299	14	137	230
263	5053-43-0	2-Methylpyrimidine	LNJMHEJAYSYZKK-UHFFFAOYSA-N	C5H6N2	1301	26	95	140
264	1193-82-4	(+/-)-(Methylsulfinyl)benzene	JXTGICXCHWMCPM-UHFFFAOYNA-N	C7H8OS	1305	15	143	260
265	143-13-5	Nonyl acetate	GJQIMXVRFNLMTB-UHFFFAOYSA-N	C11H22O2	1308	14	171	210
266	2219-82-1	2-tert-Butyl-6-methylphenol	BKZXZGWHTRCFPX-UHFFFAOYSA-N	C11H16O	1310	15	166	230
267	104-54-1	3-Phenyl-2-propen-1-ol	OOCCDEMITAIZTP-UHFFFAOYSA-N	C9H10O	1312	15	136	250
268	827-52-1	Cyclohexylbenzene	IGARGHRYKHJQSM-UHFFFAOYSA-N	C12H16	1318	14	162	240
269	98-27-1	Phenol, 4-(1,1-dimethylethyl)-2-methyl-	SNKLPZOJLXDZCW-UHFFFAOYSA-N	C11H16O	1334	15	166	240
270	7335-25-3	Ethyl 2-chlorobenzoate	RETLCWPMLJPOTP-UHFFFAOYSA-N	C9H9ClO2	1343	12	187	240
271	102-76-1	Triacetin	URAYPUMNDPQOKB-UHFFFAOYSA-N	C9H14O6	1344	14	159	260
272	104-47-2	4-Methoxyphenylacetonitrile	PACGLQCRGWFBJH-UHFFFAOYSA-N	C9H9NO	1353	14	149	290
273	91-62-3	6-Methylquinoline	LUYISICIYVKBTA-UHFFFAOYSA-N	C10H9N	1355	26	145	260
274	102-47-6	Benzene, 1,2-dichloro-4-(chloromethyl)-	YZIFVWOCPGPNHB-UHFFFAOYSA-N	C7H5Cl3	1355	25	200	240
275	54-11-5	Nicotine	SNICXCGAKADSCV-JTQLQIEISA-N	C10H14N2	1361	15	164	250
276	88-06-2	2,4,6-Trichlorophenol	LINPIYWFGCPVIE-UHFFFAOYSA-N	C6H3Cl3O	1362	25	203	250
277	1638-22-8	4-Butylphenol	CYYZDBDROVLTJU-UHFFFAOYSA-N	C10H14O	1362	15	152	250
278	2078-54-8	Propofol	OLBCVFGFOZPWHH-UHFFFAOYSA-N	C12H18O	1364	15	180	260
279	90-13-1	1-Chloronaphthalene	JTPNRXUCIXHOKM-UHFFFAOYSA-N	C10H7Cl	1368	26	166	260
280	299-42-3	Ephedrine	KWGRBVOPPLSCSI-WPRPVWTQSA-N	C10H15NO	1369	15	146	260
281	1603-79-8	Benzeneacetic acid, .alpha.-oxo-, ethyl ester	QKLCQKPAECHXCQ-UHFFFAOYSA-N	C10H10O3	1375	26	179	260
282	141-86-6	2,6-Diaminopyridine	VHNQIURBCCNWDN-UHFFFAOYSA-N	C5H7N3	1377	13	111	280
283	767-12-4	Cyclohexanol, 3,3-dimethyl-	DQBDGNSFXSCBJX-UHFFFAOYSA-N	C8H16O	1392	14	113	180
284	110-38-3	Ethyl decanoate	RGXWDWUGBIJHDO-UHFFFAOYSA-N	C12H24O2	1396	15	201	240
285	634-93-5	2,4,6-Trichloroaniline	NATVSFWWYVJTAZ-UHFFFAOYSA-N	C6H4Cl3N	1398	26	202	260
286	93-15-2	Methyleugenol	ZYEMGPIYFIJGTP-UHFFFAOYSA-N	C11H14O2	1402	27	180	250
287	2051-04-9	Diisoamyl disulfide	MPYGLNNTOXLWOB-UHFFFAOYSA-N	C10H22S2	1409	15	210	250
288	87-25-2	Ethyl anthranilate	TWLLPUMZVVGILS-UHFFFAOYSA-N	C9H11NO2	1413	15	167	270
289	92-50-2	Ethanol, 2-(ethylphenylamino)-	HYVGFUIWHXLVNV-UHFFFAOYSA-N	C10H15NO	1417	14	166	270
290	111-81-9	Methyl 10-undecenoate	KISVAASFGZJBCY-UHFFFAOYSA-N	C12H22O2	1427	15	198	250
291	19700-21-1	Geosmin	JLPUXFOGCDVKGO-TUAOUCFPSA-N	C12H22O	1431	27	183	270
292	645-00-1	1-Iodo-3-nitrobenzene	CBYAZOKPJYBCHE-UHFFFAOYSA-N	C6H4INO2	1457	26	251	280
293	528-29-0	1,2-Dinitrobenzene	IZUKQUVSCNEFMJ-UHFFFAOYSA-N	C6H4N2O4	1458	13	170	320
294	14938-35-3	4-Pentylphenol	ZNPSUQQXTRRSBM-UHFFFAOYSA-N	C11H16O	1464	14	166	250
295	6976-72-3	Heptyl hexanoate	QEKCBKVWQYEUGY-UHFFFAOYSA-N	C13H26O2	1482	25	214	260
296	112-38-9	10-Undecenoic acid	FRPZMMHWLSIFAZ-UHFFFAOYSA-N	C11H20O2	1484	12	185	280
297	768-00-3	BENZENE, (1-METHYL-1-PROPENYL)-, (E)-	UGUYQBMBIJFNRM-YCRREMRBSA-N	C10H12	1486	26	134	190
298	17085-91-5	1-(Tert-butyl)naphthalene	SPLGZANLVHBDCC-UHFFFAOYSA-N	C14H16	1494	37	186	280
299	593-08-8	2-Tridecanone	CYIFVRUOHKNECG-UHFFFAOYSA-N	C13H26O	1497	15	200	260
300	629-62-9	Pentadecane	YCOZIPAWZNQLMR-UHFFFAOYSA-N	C15H32	1500	15	213	270
301	99-92-3	4-Aminoacetophenone	GPRYKVSEZCQIHD-UHFFFAOYSA-N	C8H9NO	1500	14	137	290
302	93-03-8	Benzenemethanol, 3,4-dimethoxy-	OEGPRYNGFWGMMV-UHFFFAOYSA-N	C9H12O3	1506	15	171	300
303	946-80-5	Benzyloxybenzene	BOTNYLSAWDQNEX-UHFFFAOYSA-N	C13H12O	1548	16	185	290
304	91-59-8	2-Naphthylamine	JBIJLHTVPXGSAM-UHFFFAOYSA-N	C10H9N	1554	26	145	300
305	111-21-7	Triethylene glycol diacetate	OVOUKWFJRHALDD-UHFFFAOYSA-N	C10H18O6	1556	42	234	290
306	97-00-7	1-Chloro-2,4-dinitrobenzene	VYZAHLCBVHPDDF-UHFFFAOYSA-N	C6H3ClN2O4	1560	12	206	320
307	94-09-7	Benzocaine	BLFLLBZGZJTVJG-UHFFFAOYSA-N	C9H11NO2	1564	15	167	310
308	86-73-7	Fluorene	NIHNNTQXNPWCJQ-UHFFFAOYSA-N	C13H10	1583	14	169	300
309	2050-08-0	Pentyl 2-hydroxybenzoate	RANVDUNFZBMTBK-UHFFFAOYSA-N	C12H16O3	1583	36	209	270
310	532-34-3	Butopyronoxyl	OKIJSNGRQAOIGZ-UHFFFAOYSA-N	C12H18O4	1590	14	228	260
311	941-98-0	1'-Acetonaphthone	QQLIGMASAVJVON-UHFFFAOYSA-N	C12H10O	1592	14	172	300
312	613-33-2	4,4'-Dimethylbiphenyl	RZTDESRVPFKCBH-UHFFFAOYSA-N	C14H14	1608	15	184	300
313	581-89-5	2-Nitronaphthalene	ZJYJZEAJZXVAMF-UHFFFAOYSA-N	C10H7NO2	1638	50	174	310
314	765-09-3	1-Bromotridecane	BFDNZQUBFCYTIC-UHFFFAOYSA-N	C13H27Br	1651	15	264	300
315	629-82-3	Dicaprylyl ether	NKJOXAZJBOMXID-UHFFFAOYSA-N	C16H34O	1659	15	243	280
316	765-87-7	1,2-Cyclohexanedione	OILAIQUEIWYQPH-UHFFFAOYSA-N	C6H8O2	1668	14	113	190
317	604-88-6	Hexaethylbenzene	LXSMILGNHYBUCG-UHFFFAOYSA-N	C18H30	1682	29	248	300
318	14852-31-4	2-hexadecanol	FVDRFBGMOWJEOR-UHFFFAOYSA-N	C16H34O	1702	15	227	310
319	552-30-7	Trimellitic anhydride	SRPWOOOHEPICQU-UHFFFAOYSA-N	C9H4O5	1709	16	194	390
320	712-48-1	Diphenylchlorarsine	YHHKGKCOLGRKKB-UHFFFAOYSA-N	C12H10AsCl	1734	28	266	340
321	75-12-7	Formamide	ZHNUHDYFZUAESO-UHFFFAOYSA-N	CH3NO	1782	12	47	220
322	85-02-9	Benzo(f)quinoline	HCAUQPZEWLULFJ-UHFFFAOYSA-N	C13H9N	1830	26	181	350
323	620-88-2	4-Nitrophenyl phenyl ether	JDTMUJBWSGNMGR-UHFFFAOYSA-N	C12H9NO3	1840	44	217	320
324	90-90-4	4-Bromobenzophenone	KEOLYBMGRQYQTN-UHFFFAOYSA-N	C13H9BrO	1841	26	264	350
325	835-11-0	2,2'-Dihydroxybenzophenone	YIYBRXKMQFDHSM-UHFFFAOYSA-N	C13H10O3	1852	15	216	330
326	123-01-3	Dodecylbenzene	KWKXNDCHNDYVRT-UHFFFAOYSA-N	C18H30	1878	26	248	330
327	2090-14-4	Chrysene, octadecahydro-	ZEMKTMFBYLHVNN-UHFFFAOYSA-N	C18H30	1979	17	249	350
328	3452-07-1	1-Eicosene	VAMFXQBUQXONLZ-UHFFFAOYSA-N	C20H40	1994	15	283	340
329	92-84-2	Phenothiazine	WJFKNYWRSNBZNX-UHFFFAOYSA-N	C12H9NS	2010	26	203	370
330	129-00-0	Pyrene	BBEAQIROQSPTKN-UHFFFAOYSA-N	C16H10	2093	39	204	400
331	605-54-9	1,2-Benzenedicarboxylic acid, bis(2-ethoxyethyl) ester	RMKYMNRQXYPJHL-UHFFFAOYSA-N	C16H22O6	2103	26	267	340
332	629-97-0	Docosane	HOWGUJZVBDQJKV-UHFFFAOYSA-N	C22H46	2200	26	312	370
333	72-54-8	p,p'-DDD	AHJKRLASYNVKDZ-UHFFFAOYSA-N	C14H10Cl4	2257	26	324	350
334	1116-76-3	Trioctylamine	XTAZYLNFDRKIHJ-UHFFFAOYSA-N	C24H51N	2297	27	355	370
335	1241-94-7	2-Ethylhexyl diphenyl phosphate	CGSLYBDCEGBZCG-UHFFFAOYSA-N	C20H27O4P	2410	27	364	240
336	70-30-4	Hexachlorophene	ACGUYXCXAPNIKK-UHFFFAOYSA-N	C13H6Cl6O2	2797	17	414	480
337	612-78-2	2,2'-Binaphthyl	MSBVBOUOMVTWKE-UHFFFAOYSA-N	C20H14	2928	12	256	450
338	630-07-9	Pentatriacontane	VHQQPFLOGSTQPC-UHFFFAOYSA-N	C35H72	3500	26	494	490

## Sheet: LD50(Oral, Mouse)
ID	CAS	Name	InChI key	Formula	RI	min(m/z)	max(m/z)	log (LD50) (mM·mM-1)
1	106-99-0	1,3-Butadiene	KAKZBPTYRLMSJV-UHFFFAOYSA-N	C4H6	389	1	56	1.8
2	378-75-6	Methyl pentafluoropropionate	JMKJCPUVEMZGEC-UHFFFAOYSA-N	C4H3F5O2	437	12	177	1.6
3	75-56-9	1,2-Propylene oxide	GOOHAUXETOMSMM-UHFFFAOYSA-N	C3H6O	460	12	60	0.9
4	75-18-3	Dimethyl sulfide	QMMFVYPAHWMCMS-UHFFFAOYSA-N	C2H6S	520	12	65	1.8
5	107-18-6	Allyl alcohol	XXROGKLTLUQVRX-UHFFFAOYSA-N	C3H6O	540	13	59	0.2
6	71-23-8	1-Propanol	BDERNNFJNOPAEC-UHFFFAOYSA-N	C3H8O	555	25	61	2.1
7	287-92-3	Cyclopentane	RGSFGYAAUTVSQA-UHFFFAOYSA-N	C5H10	568	14	71	2.3
8	121-43-7	Trimethyl borate	WRECIMRULFAWHA-UHFFFAOYSA-N	C3H9BO3	593	10	105	1.1
9	71-36-3	1-Butanol	LRHPLDYGYMQRHN-UHFFFAOYSA-N	C4H10O	659	25	74	1.6
10	471-25-0	2-Propynoic acid	UORVCLMRJXCDCP-UHFFFAOYSA-N	C3H2O2	660	44	72	0.2
11	56-23-5	Carbon tetrachloride	VZGDMQKNWNREIO-UHFFFAOYSA-N	CCl4	663	12	123	1.7
12	121-45-9	Trimethyl phosphite	CYTQBVOFDCPGCX-UHFFFAOYSA-N	C3H9O3P	689	14	125	1.5
13	18936-17-9	2-Methylbutanenitrile	RCEJCSULJQNRQQ-UHFFFAOYSA-N	C5H9N	723	14	83	-0.5
14	13360-63-9	N-Ethyl-N-butylamine	QHCCDDQKNUYGNC-UHFFFAOYSA-N	C6H15N	753	15	102	0.6
15	79-00-5	1,1,2-Trichloroethane	UBOXGVDOUJQMTN-UHFFFAOYSA-N	C2H3Cl3	768	12	138	0.5
16	107-88-0	1,3-Butanediol	PUPZLCDOIYMWBV-UHFFFAOYSA-N	C4H10O2	788	12	90	2.2
17	3188-00-9	2-Methyltetrahydrofuran-3-one	FCWYQRVIQDNGBI-UHFFFAOYSA-N	C5H8O2	809	13	102	1.3
18	51-79-6	Urethane	JOYRKODLDBILNP-UHFFFAOYSA-N	C3H7NO2	838	12	90	1.4
19	110-96-3	Diisobutylamine	NJBCRXCAPCODGX-UHFFFAOYSA-N	C8H19N	850	15	131	0.7
20	928-96-1	(Z)-3-Hexen-1-ol	UFLHIIWVXFIJGU-ARJAWSKDSA-N	C6H12O	857	15	100	1.8
21	108-89-4	4-Methylpyridine	FKNQCJSGGFJEIZ-UHFFFAOYSA-N	C6H7N	863	15	95	0.6
22	107-70-0	4-Methoxy-4-methyl-2-pentanone	KOKPBCHLPVDQTK-UHFFFAOYSA-N	C7H14O2	910	14	116	1.2
23	106-51-4	1,4-Benzoquinone	AZQWKYJCGOJGHM-UHFFFAOYSA-N	C6H4O2	912	12	111	-0.6
24	96-48-0	4-Butyrolactone	YEJRWHAVMIAJKC-UHFFFAOYSA-N	C4H6O2	915	13	86	1.2
25	616-47-7	1-Methylimidazole	MCTWTZJPVLRJOU-UHFFFAOYSA-N	C4H6N2	929	12	84	1.2
26	100-69-6	2-Vinylpyridine	KGIGUEBEKRSTEW-UHFFFAOYSA-N	C7H7N	932	26	107	0.6
27	767-10-2	Pyrrolidine, 1-butyl-	JSHASCFKOSDFHY-UHFFFAOYSA-N	C8H17N	942	15	128	-0.4
28	541-85-5	5-Methyl-3-heptanone	PSBKJPTZCVYXSD-UHFFFAOYSA-N	C8H16O	944	14	129	1.5
29	100-47-0	Benzonitrile	JFDZBHWFFUWGJE-UHFFFAOYSA-N	C7H5N	985	25	105	1
30	632-21-3	1,1,3,3-Tetrachloropropanone	DJWVKJAGMVZYFP-UHFFFAOYSA-N	C3H2Cl4O	999	12	200	0
31	96-09-3	Styrene oxide	AWMVMTVKBNGEAK-UHFFFAOYSA-N	C8H8O	1057	14	122	1.1
32	108-39-4	m-Cresol	RLSSMJSEOOYNOY-UHFFFAOYSA-N	C7H8O	1075	15	110	0.9
33	111-14-8	Heptanoic acid	MNWFXJYAOYHMED-UHFFFAOYSA-N	C7H14O2	1078	15	130	1.7
34	591-17-3	3-Bromotoluene	WJIFKOVZNJTSGO-UHFFFAOYSA-N	C7H7Br	1095	26	174	0.9
35	118-71-8	Maltol	XPCTZQVDEJYUGT-UHFFFAOYSA-N	C6H6O3	1110	12	128	0.6
36	104-88-1	4-Chlorobenzaldehyde	AVPYQKSLYISFPO-UHFFFAOYSA-N	C7H5ClO	1116	25	144	1
37	103-74-2	2-(2-Pyridyl)ethanol	BXGYBSJAZFGIPX-UHFFFAOYSA-N	C7H9NO	1119	14	125	1.8
38	89-98-5	2-Chlorobenzaldehyde	FPYUJUBAXZAQNL-UHFFFAOYSA-N	C7H5ClO	1119	25	144	1.1
39	137-18-8	2,5-Cyclohexadiene-1,4-dione, 2,5-dimethyl-	MYKLQMNSFPAPLZ-UHFFFAOYSA-N	C8H8O2	1129	13	139	0.3
40	108-70-3	1,3,5-Trichlorobenzene	XKEFYDZQGKAQCN-UHFFFAOYSA-N	C6H3Cl3	1139	25	187	1.3
41	95-68-1	2,4-Dimethylaniline	CZZZABOKJQXEBO-UHFFFAOYSA-N	C8H11N	1167	15	123	0.3
42	1126-79-0	Butyl phenyl ether	YFNONBGXNFCTMM-UHFFFAOYSA-N	C10H14O	1169	27	151	1.3
43	89-78-1	dl-Menthol	NOOLISFMXDJSKH-KXUCPTDWSA-N	C10H20O	1174	15	156	1.3
44	101-40-6	(+/-) Propylhexedrine	JCRIVQIOJSSCQD-UHFFFAOYSA-N	C10H21N	1179	15	156	0.1
45	104-45-0	4-Propylanisole	KBHWKXNXTURZCD-UHFFFAOYSA-N	C10H14O	1190	26	152	1.7
46	98-07-7	Benzotrichloride	XEMRAKSQROQPBR-UHFFFAOYSA-N	C7H5Cl3	1202	25	200	0.6
47	106-40-1	4-Bromoaniline	WDFQBORIUYODSI-UHFFFAOYSA-N	C6H6BrN	1248	15	175	0.2
48	103-45-7	2-Phenylethyl acetate	MDHYEMXUFSJLGV-UHFFFAOYSA-N	C10H12O2	1258	14	122	1.3
49	552-89-6	2-Nitrobenzaldehyde	CMWKITSNTDAEDT-UHFFFAOYSA-N	C7H5NO3	1274	26	150	0.6
50	1570-64-5	4-Chloro-2-methylphenol	RHPUJHQBPORFGV-UHFFFAOYSA-N	C7H7ClO	1286	14	146	1
51	125-12-2	Isobornyl acetate	KGEKLUUHTZCSIP-JBLDHEPKSA-N	C12H20O2	1286	13	196	1.2
52	95-82-9	2,5-Dichloroaniline	AVYGCQXNNJPXSS-UHFFFAOYSA-N	C6H5Cl2N	1286	25	166	1
53	2437-56-1	1-Tridecene	VQOXUMQBYILCKR-UHFFFAOYSA-N	C13H26	1292	14	183	1.7
54	112-12-9	2-Undecanone	KYWIYKKSMDLRDC-UHFFFAOYSA-N	C11H22O	1294	15	171	1.4
55	85-44-9	Phthalic anhydride	LGRFSURHDFAFJT-UHFFFAOYSA-N	C8H4O3	1316	25	149	1
56	99-04-7	3-Methylbenzoic acid	GPSDUZXPYCFOSQ-UHFFFAOYSA-N	C8H8O2	1325	26	138	1.1
57	544-13-8	Pentanedinitrile	ZTOMUSMDRMJOTH-UHFFFAOYSA-N	C5H6N2	1343	12	95	0.5
58	693-21-0	Diethylene glycol dinitrate	LYAGTVMJGHTIDH-UHFFFAOYSA-N	C4H8N2O7	1348	15	134	0.8
59	54-11-5	Nicotine	SNICXCGAKADSCV-JTQLQIEISA-N	C10H14N2	1361	15	164	-1.7
60	5216-25-1	4-Chlorobenzotrichloride	LVZPKYYPPLUECL-UHFFFAOYSA-N	C7H4Cl4	1364	25	234	0.5
61	136-60-7	Butyl benzoate	XSIFPSYPOVKYCO-UHFFFAOYSA-N	C11H14O2	1376	27	179	1.3
62	90-27-7	Benzeneacetic acid, .alpha.-ethyl-	OFJWFSNDPCAWDK-UHFFFAOYSA-N	C10H12O2	1415	26	166	0.8
63	298-01-1	(E)-Mevinphos	GEPDYQSQVLXLEU-AATRIKPKSA-N	C7H13O6P	1419	47	224	-1.5
64	95-77-2	3,4-Dichlorophenol	WDNBURPWRNALGP-UHFFFAOYSA-N	C6H4Cl2O	1429	14	167	1
65	621-82-9	Cinnamic acid	WBYWAXJHAXSJNI-UHFFFAOYSA-N	C9H8O2	1435	12	150	1.5
66	620-71-3	N-Phenylpropanamide	ZTHRQJQJODGZHV-UHFFFAOYSA-N	C9H11NO	1480	15	151	0.9
67	119-38-0	Isolane	RNNBHZYEKNHLKT-UHFFFAOYSA-N	C10H17N3O2	1498	15	211	-1.3
68	28122-76-1	Acetic acid, thio-, S-(p-bromophenyl) ester	ZILDXZXTWVSRDE-UHFFFAOYSA-N	C8H7BrOS	1514	14	234	1.1
69	149-29-1	Patulin	ZRWPUFFVAOMMNM-UHFFFAOYSA-N	C7H6O4	1545	15	156	-1
70	58-90-2	2,3,4,6-Tetrachlorophenol	VGVRPFIJEJYOFN-UHFFFAOYSA-N	C6H2Cl4O	1574	24	238	-0.2
71	1744-22-5	6-(Trifluoromethoxy)-2-Benzothiazolamine	FTALBRSUTCGOEG-UHFFFAOYSA-N	C8H5F3N2OS	1625	25	237	-0.5
72	1076-38-6	2H-1-Benzopyran-2-one, 4-hydroxy-	VXIXUWQIVKSKSA-UHFFFAOYSA-N	C9H6O3	1656	14	164	1.1
73	94-26-8	Butylparaben	QFOHBWFCKVYLES-UHFFFAOYSA-N	C11H14O3	1668	26	196	1.8
74	3689-24-5	Sulfotepp	XIUROWKZWPIAIB-UHFFFAOYSA-N	C8H20O5P2S2	1681	14	326	-1.2
75	298-02-2	Phorate	BULVZWIRKLYCBC-UHFFFAOYSA-N	C7H17O2PS3	1686	13	264	-2.1
76	2631-37-0	Promecarb	DTAPQAJKAFRNJB-UHFFFAOYSA-N	C12H17NO2	1687	41	208	-1.1
77	34883-43-7	2,4'-Dichlorobiphenyl	UFNIBRDIUNVOMX-UHFFFAOYSA-N	C12H8Cl2	1704	35	227	1.5
78	118-96-7	2,4,6-Trinitrotoluene	SPSSULHKWOKEEL-UHFFFAOYSA-N	C7H5N3O6	1709	15	228	0.5
79	93-65-2	Mecoprop	WNTGYJSOUMFZEP-UHFFFAOYSA-N	C10H11ClO3	1712	27	217	0.2
80	1610-18-0	Prometon	ISEUFVQQFVOBCY-UHFFFAOYSA-N	C10H19N5O	1727	12	227	1
81	57-43-2	Amobarbital	VIROVYVQCGLCII-UHFFFAOYSA-N	C11H18N2O3	1732	15	227	0.2
82	1563-66-2	Carbofuran	DUEPRVBVGDRKAG-UHFFFAOYSA-N	C12H15NO3	1735	12	222	-2
83	536-33-4	Ethionamide	AEOCXXJPGCBFJA-UHFFFAOYSA-N	C8H10N2S	1738	14	169	0.8
84	87-86-5	Pentachlorophenol	IZUPBVBPLAPZRR-UHFFFAOYSA-N	C6HCl5O	1751	35	272	-0.9
85	105-99-7	Dibutyl adipate	XTJFFFGAUHQWII-UHFFFAOYSA-N	C14H26O4	1766	41	259	1.8
86	2636-26-2	Cyanophos	SCKHCCSZFPSHGR-UHFFFAOYSA-N	C9H10NO3PS	1772	14	246	0.5
87	944-22-9	Fonofos	KVGLBTYUCJYMND-UHFFFAOYSA-N	C10H15OPS2	1773	14	250	-1.2
88	85-01-8	Phenanthrene	YNPNZTXNASCQKK-UHFFFAOYSA-N	C14H10	1775	27	184	0.6
89	152-72-7	Acenocoumarol	VABCILAOYCMVPS-UHFFFAOYSA-N	C19H15NO6	1779	42	355	0.6
90	75-12-7	Formamide	ZHNUHDYFZUAESO-UHFFFAOYSA-N	CH3NO	1782	12	47	1.8
91	117-80-6	Dichlone	SVPKNMBRVBMTLB-UHFFFAOYSA-N	C10H4Cl2O2	1792	24	232	0.3
92	3622-84-2	N-Butylbenzenesulfonamide	IPRJXAGUEGOFGG-UHFFFAOYSA-N	C10H15NO2S	1796	14	215	1.1
93	76-73-3	Secobarbital	KQPKPCNLIDLUMF-UHFFFAOYSA-N	C12H18N2O3	1805	15	239	-0.2
94	260-94-6	Acridine	DZBUGLKDJFMEHC-UHFFFAOYSA-N	C13H9N	1805	27	181	0.4
95	38260-54-7	Etrimfos	FGIWFCGDPUIBEZ-UHFFFAOYSA-N	C10H17N2O4PS	1815	12	295	0.2
96	19937-59-8	Metoxuron	DSRNRYQBBJQVCW-UHFFFAOYSA-N	C10H13ClN2O2	1819	12	231	1
97	93-78-7	2,4,5-T-isopropyl	SXHQLHGHMREHMX-UHFFFAOYSA-N	C11H11Cl3O3	1834	15	298	0.3
98	3060-89-7	Metobromuron	WLFDQEVORAMCIM-UHFFFAOYSA-N	C9H11BrN2O2	1837	28	261	0.9
99	2255-17-6	Fenitrooxone	MJNAIAPNXYJWCT-UHFFFAOYSA-N	C9H12NO6P	1871	45	263	-1.1
100	76-44-8	Heptachlor	FRCCEHPWNOQAEU-UHFFFAOYSA-N	C10H5Cl7	1887	27	376	-0.7
101	115-38-8	Mephobarbital	ALARQZQTBTVLJV-UHFFFAOYSA-N	C13H14N2O3	1895	15	248	0.1
102	114-83-0	1-Acetyl-2-phenylhydrazine	UICBCXONCUFSOI-UHFFFAOYSA-N	C8H10N2O	1906	14	152	0.3
103	92-12-6	Phenyltoloxamine	IZRPKIZLIFYYKR-UHFFFAOYSA-N	C17H21NO	1927	15	257	0.6
104	1689-83-4	Ioxynil	NRXQIUSYPAHGNM-UHFFFAOYSA-N	C7H3I2NO	1942	25	373	-0.2
105	81-84-5	1H,3H-Naphtho(1,8-cd)pyran-1,3-dione	GRSMWKLPSNHDHA-UHFFFAOYSA-N	C12H6O3	1944	16	200	0.9
106	314-40-9	Bromacil	CTSLUCNDVMMDHG-UHFFFAOYSA-N	C9H13BrN2O2	1945	15	263	1.1
107	2463-84-5	Dicapthon	OTKXWJHPGBRXCR-UHFFFAOYSA-N	C8H9ClNO5PS	1961	14	281	0
108	28249-77-6	Thiobencarb	QHTQREMOGMZHJV-UHFFFAOYSA-N	C12H16ClNOS	1974	15	261	0.3
109	58-55-9	Theophylline	ZFXYFBGIUFBOJW-UHFFFAOYSA-N	C7H8N4O2	1983	13	182	0.1
110	835-31-4	Naphazoline	CNIIGCLFLJGOGP-UHFFFAOYSA-N	C14H14N2	1993	15	211	0.1
111	132-22-9	Chlorpheniramine	SOYKEARSMXGVTM-UHFFFAOYSA-N	C16H19ClN2	2014	15	274	-0.4
112	13669-70-0	Nefopam	RGPDEAGGEXEMMM-UHFFFAOYSA-N	C17H19NO	2017	41	254	-0.1
113	98886-44-3	Fosthiazate	DUFVKSUJRWYZQP-UHFFFAOYSA-N	C9H18NO3PS2	2018	41	285	-0.5
114	59-46-1	Procaine	MFDFERRIHVXMIY-UHFFFAOYSA-N	C13H20N2O2	2021	15	237	0.2
115	2152-34-3	Pemoline	NRNCYVBFPDDJNE-UHFFFAOYSA-N	C9H8N2O2	2068	32	177	0.3
116	17243-39-9	Benzoctamine	GNRXCIONJWKSEA-UHFFFAOYSA-N	C18H19N	2082	42	250	0.1
117	55-22-1	Isonicotinic acid	TWBYWOBDOCUKOW-UHFFFAOYSA-N	C6H5NO2	2088	12	125	1.4
118	101-68-8	4,4'-Diphenylmethane diisocyanate	UPMLOUAZCHDJJD-UHFFFAOYSA-N	C15H10N2O2	2092	27	252	0.9
119	147-20-6	Diphenylpyraline	OWQUZNMMYNAXSL-UHFFFAOYSA-N	C19H23NO	2099	15	282	-0.1
120	22204-53-1	Naproxen	CMWTZPSULFXXJA-VIFPVBQESA-N	C14H14O3	2124	15	232	0.2
121	525-66-6	Propranolol	AQHHHDLHHXJYJD-UHFFFAOYSA-N	C16H21NO2	2136	29	261	0
122	603-00-9	Proxyphylline	KYHQZNGJUGFTGR-UHFFFAOYSA-N	C10H14N4O3	2146	42	239	0.5
123	41394-05-2	Metamitron	VHCNQEUWZYOAEV-UHFFFAOYSA-N	C10H10N4O	2193	12	204	0.9
124	57-47-6	Physostigmine	PIJVFDBKTWXHHD-HIFRSBDPSA-N	C15H21N3O2	2197	26	277	-2
125	3761-41-9	Mesulfenfos	DLAPIMGBBDILHJ-UHFFFAOYSA-N	C10H15O4PS2	2215	15	298	-0.1
126	94-24-6	Tetracaine	GKCBAIGFKIBETG-UHFFFAOYSA-N	C15H24N2O2	2219	15	263	0.1
127	1668-19-5	Doxepin	ODQWQRRAPPTVAG-GZTJUZNOSA-N	C19H21NO	2220	15	279	-0.3
128	12771-68-5	Ancymidol	HUTDUHSNJYTCAR-UHFFFAOYSA-N	C15H16N2O2	2221	15	258	1.3
129	91-84-9	Pyrilamine	YECBIJXISLIIDS-UHFFFAOYSA-N	C17H23N3O	2226	15	286	-0.1
130	135-88-6	N-Phenyl-2-naphthylamine	KEQFTVQCIQJIQW-UHFFFAOYSA-N	C16H13N	2251	27	221	0.8
131	82-02-0	Khellin	HSMPDPBYAYSOBC-UHFFFAOYSA-N	C14H12O5	2253	14	263	-0.7
132	125-33-7	Primidone	DQMZLTXERSFNPB-UHFFFAOYSA-N	C12H14N2O2	2254	15	220	0.1
133	2227-13-6	Tetrasul	QUWSDLYBOVGOCW-UHFFFAOYSA-N	C12H6Cl4S	2288	50	330	1.2
134	51-34-3	Scopolamine	STECJAGHUSJQJN-FWXGHANASA-N	C17H21NO4	2304	15	305	0.6
135	115-93-5	Cythioate	BSBSDQUZDZXGFN-UHFFFAOYSA-N	C8H12NO5PS2	2311	27	300	-0.9
136	786-19-6	Carbophenothion	VEDTXTNSFWUXGQ-UHFFFAOYSA-N	C11H16ClO2PS3	2317	14	347	-0.2
137	4757-55-5	Dimetacrine	RYQOGSFEJBUZBX-UHFFFAOYSA-N	C20H26N2	2322	15	296	0.6
138	17109-49-8	Edifenphos	AWZOLILCOUMRDG-UHFFFAOYSA-N	C14H15O2PS2	2330	15	314	-0.3
139	15345-89-8	Desmethoxyyangonin	DKKJNZYHGRUXBS-BQYQJAHWSA-N	C14H12O3	2354	26	230	0.5
140	153-87-7	Oxypertine	XCWPUUGSGHNIDZ-UHFFFAOYSA-N	C23H29N3O2	2355	41	380	0.8
141	35619-65-9	Tritiozine	MVOUIYUWRXPNKD-UHFFFAOYSA-N	C14H19NO4S	2396	14	301	1
142	7696-12-0	Tetramethrin	CXBMCYHAMVGWJQ-UHFFFAOYSA-N	C19H25NO4	2414	26	331	0.5
143	10379-14-3	Tetrazepam	IQWYAQCHYZHJOS-UHFFFAOYSA-N	C16H17ClN2O	2463	40	291	0.8
144	19902-91-1	(+)-Dihydromethysticin	RSIWXFIBHXYNFM-NSHDSACASA-N	C15H16O5	2572	27	278	0.6
145	24143-17-7	Oxazolam	VCCZBYPHZRWKFY-XIKOKIGWSA-N	C18H17ClN2O2	2586	40	328	1.2
146	13057-72-2	7-Hydroxyisoflavone	WMKOZARWBMFKAS-UHFFFAOYSA-N	C15H10O3	2599	17	241	1
147	39562-70-4	Nitrendipine	PVHUJELLJLJGLN-UHFFFAOYSA-N	C18H20N2O6	2659	15	362	0.8
148	18683-91-5	Ambroxol	JBDGDEWWOUBZPM-XYPYZODXSA-N	C13H18Br2N2O	2670	15	381	0.9
149	117-84-0	Di-n-octyl phthalate	MQIUGAXCHLFZKX-UHFFFAOYSA-N	C24H38O4	2690	15	391	1.2
150	74-31-7	N,N'-Diphenyl-p-phenylenediamine	UTGQNNCQYDRXCH-UHFFFAOYSA-N	C18H16N2	2728	27	263	1.8
151	75530-68-6	Nilvadipine	FAIIFDPAEUKBEP-UHFFFAOYSA-N	C19H19N3O6	2729	15	387	0.5
152	476-28-8	Lycorine	XGVJWXAYKUHDOO-DANNLKNASA-N	C16H17NO4	2747	39	289	1.6
153	23256-30-6	Nifurtimox	ARFHIAQFJWUCFH-UHFFFAOYSA-N	C10H13N3O5S	2762	15	290	0.9
154	19408-74-3	1,2,3,7,8,9-Hexachlorodibenzo-p-dioxin	LGIRBUBHIWTVCK-UHFFFAOYSA-N	C12H2Cl6O2	2784	96	396	0.6
155	63675-72-9	Nisoldipine	VKQFCGNPDRICFG-UHFFFAOYSA-N	C20H24N2O6	2791	41	390	0
156	82-66-6	Diphacinone	JYGLAHSAISAEAL-UHFFFAOYSA-N	C23H16O3	2934	14	342	-1.1
157	52-86-8	Haloperidol	LNEPOXFFQSENCJ-UHFFFAOYSA-N	C21H23ClFNO2	2950	27	378	-0.7
158	28911-01-5	Triazolam	JOFWLTCLBGQGBO-UHFFFAOYSA-N	C17H12Cl2N4	3034	15	347	0.5
159	43200-80-2	Zopiclone	GBBSUAFBMRNDJC-UHFFFAOYSA-N	C17H17ClN6O3	3085	15	274	0.7
160	483-04-5	Raubasine	GRTOGORTSDXSFK-XJTZBENFSA-N	C21H24N2O3	3139	15	355	0.1
161	64-86-8	Colchicine	IAKHMKGGTNLKSZ-INIZCTEOSA-N	C22H25NO6	3340	14	402	-1.8
162	14759-06-9	(+/-)-Thioridazine-2-sulfone	FLGCRGJDQJIJAW-UHFFFAOYSA-N	C21H26N2O2S2	3387	39	404	0.1
163	10238-21-8	Glybenclamide	ZNNLBTZKUZBEKO-UHFFFAOYSA-N	C23H28ClN3O5S	3531	42	397	0.8

## Sheet: LD50 (Oral, Rat)
ID	CAS	Name	InChI key	Formula	RI	min(m/z)	max(m/z)	log (LD50) (mM·mM-1)
1	64-17-5	Ethanol	LFQSCWFLJHTTHZ-UHFFFAOYSA-N	C2H6O	427	12	47	2.2
2	75-89-8	2,2,2-Trifluoroethanol	RHQDFWAXVIIEBN-UHFFFAOYSA-N	C2H3F3O	441	12	100	0.4
3	107-02-8	Acrolein	HGINCPLSRVDWNT-UHFFFAOYSA-N	C3H4O	456	13	57	-0.3
4	75-64-9	tert-Butylamine	YBRBMKDOPFTVDT-UHFFFAOYSA-N	C4H11N	482	13	73	-0.2
5	60-29-7	Diethyl ether	RTZKZFJDLAIYFH-UHFFFAOYSA-N	C4H10O	485	2	75	1.2
6	75-65-0	tert-Butyl alcohol	DKGAVHZHDRPRBM-UHFFFAOYSA-N	C4H10O	491	12	74	1.6
7	75-08-1	Ethanethiol	DNJIEGIFACGWOD-UHFFFAOYSA-N	C2H6S	517	12	65	1
8	75-15-0	Carbon disulfide	QGJOPFRUJISHPQ-UHFFFAOYSA-N	CS2	549	12	80	1.2
9	1634-04-4	Methyl tert-butyl ether	BZLVMXJERCGZMT-UHFFFAOYSA-N	C5H12O	560	14	75	1.7
10	79-22-1	Methyl chlorocarbonate	XMJHPCRAQCTCFT-UHFFFAOYSA-N	C2H3ClO2	576	12	96	-0.2
11	75-66-1	t-Butyl mercaptan	WMXCDAVJEZZYLT-UHFFFAOYSA-N	C4H10S	602	14	93	1.7
12	108-22-5	Isopropenyl acetate	HETCEOQFVDFGSY-UHFFFAOYSA-N	C5H8O2	609	13	101	1.5
13	107-15-3	Ethylenediamine	PIICEJLVQHRZGT-UHFFFAOYSA-N	C2H8N2	612	13	61	1.3
14	79-04-9	Chloroacetyl chloride	VGCXGMAHQTYDJK-UHFFFAOYSA-N	C2H2Cl2O	622	12	114	0.3
15	497-26-7	2-Methyl-1,3-dioxolane	HTWIZMNMTWYQRN-UHFFFAOYSA-N	C4H8O2	623	26	88	1.5
16	109-74-0	Butanenitrile	KVNRLNFWIYMESJ-UHFFFAOYSA-N	C4H7N	633	12	70	-0.1
17	590-86-3	3-Methylbutanal	YGHRJJRRZDOVPD-UHFFFAOYSA-N	C5H10O	652	13	87	1.8
18	56-23-5	Carbon tetrachloride	VZGDMQKNWNREIO-UHFFFAOYSA-N	CCl4	663	12	123	1.2
19	302-17-0	Chloral hydrate	RNFNDJAIBTYOQL-UHFFFAOYSA-N	C2H3Cl3O2	698	12	150	0.5
20	75-27-4	Bromodichloromethane	FMWLUWPQPKEARP-UHFFFAOYSA-N	CHBrCl2	706	12	166	0.4
21	110-75-8	2-Chloroethyl vinyl ether	DNJRKFKAFWSXSE-UHFFFAOYSA-N	C4H7ClO	709	12	109	0.3
22	106-89-8	Epichlorohydrin	BRLQWZUYTZBJKN-UHFFFAOYSA-N	C3H5ClO	725	12	94	0
23	62-75-9	N-Nitrosodimethylamine	UMFJAHHVKNCGLG-UHFFFAOYSA-N	C2H6N2O	734	12	76	-0.3
24	60-35-5	Acetamide	DLFVBJFMPXGRIB-UHFFFAOYSA-N	C2H5NO	742	14	61	2.1
25	110-86-1	Pyridine	JUJWROOIHBZHMG-UHFFFAOYSA-N	C5H5N	746	25	81	1.1
26	584-03-2	1,2-Butanediol	BMRWNKZVCUKKSR-UHFFFAOYSA-N	C4H10O2	788	14	89	2.2
27	110-45-2	Isoamyl formate	XKYICAQFSCFURC-UHFFFAOYSA-N	C6H12O2	792	19	101	1.9
28	141-79-7	4-Methylpent-3-en-2-one	SHOJXDKTYKFBRD-UHFFFAOYSA-N	C6H10O	798	14	100	1.1
29	124-48-1	Chlorodibromomethane	GATVIKZLVQHOMN-UHFFFAOYSA-N	CHBr2Cl	800	12	212	0.3
30	127-18-4	Tetrachloroethylene	CYTYCFOTNPOANT-UHFFFAOYSA-N	C2Cl4	814	12	172	1.2
31	627-70-3	Acetazine	PFLUPZGCTVGDLV-UHFFFAOYSA-N	C6H12N2	828	12	114	0.6
32	108-31-6	2,5-Furandione	FPYJFEHAWHCUMM-UHFFFAOYSA-N	C4H2O3	830	12	100	0.6
33	542-58-5	beta-Chloroethyl acetate	VIRWKAJWTKAIMA-UHFFFAOYSA-N	C4H7ClO2	835	14	88	-1.1
34	51-79-6	Urethane	JOYRKODLDBILNP-UHFFFAOYSA-N	C3H7NO2	838	12	90	1.3
35	79-16-3	N-Methylacetamide	OHLUUHNLEMFGTQ-UHFFFAOYSA-N	C3H7NO	841	12	75	1.8
36	100-73-2	3,4-Dihydro-2H-pyran-2-carbaldehyde	NPWYTMFWRRIFLK-UHFFFAOYSA-N	C6H8O2	853	13	114	1.6
37	108-65-6	1-Methoxy-2-propyl acetate	LLHKCFNBLRBOGN-UHFFFAOYSA-N	C6H12O3	870	4	117	1.8
38	541-28-6	Butane, 1-iodo-3-methyl-	BUZZUHJODKQYTF-UHFFFAOYSA-N	C5H11I	881	15	199	0.9
39	107-41-5	2-Methyl-2,4-pentanediol	SVTBMSDMJJWYQN-UHFFFAOYSA-N	C6H14O2	892	14	104	1.5
40	100-37-8	N,N-Diethylethanolamine	BFSVOASYOCHEOV-UHFFFAOYSA-N	C6H15NO	894	15	118	1
41	97-85-8	Isobutyl isobutyrate	RXGUIWHIADMCFC-UHFFFAOYSA-N	C8H16O2	910	15	129	1.9
42	108-59-8	Dimethyl malonate	BEPAFCGSDWSTEL-UHFFFAOYSA-N	C5H8O4	916	12	132	1.6
43	589-93-5	2,5-Dimethylpyridine	XWKFPIODWVPXLX-UHFFFAOYSA-N	C7H9N	922	14	109	0.9
44	5910-89-4	Pyrazine, 2,3-dimethyl-	OXQOBQJCDNLAPO-UHFFFAOYSA-N	C6H8N2	926	12	110	0.8
45	100-60-7	N-Methylcyclohexanamine	XTUVJUMINZSXGF-UHFFFAOYSA-N	C7H15N	941	15	115	0.5
46	460-00-4	1-Bromo-4-fluorobenzene	AITNMTXHTIIIBB-UHFFFAOYSA-N	C6H4BrF	944	25	178	1.2
47	930-55-2	N-Nitrosopyrrolidine	WNYADZVDBIBLJJ-UHFFFAOYSA-N	C4H8N2O	952	12	102	1
48	78-98-8	Methyl glyoxal	AIJULSRZWUXGPQ-UHFFFAOYSA-N	C3H4O2	970	13	72	1.2
49	868-77-9	2-Hydroxyethyl methacrylate	WOBHKFSMXKNTIM-UHFFFAOYSA-N	C6H10O3	985	14	114	1.6
50	5459-93-8	N-Ethyl cyclohexylamine	AGVKXDPPPSLISR-UHFFFAOYSA-N	C8H17N	996	41	128	0.7
51	107-72-2	Silane, trichloropentyl-	PVJBCVHLABOJEX-UHFFFAOYSA-N	C5H11Cl3Si	996	10	210	1.1
52	106-46-7	1,4-Dichlorobenzene	OCJBOOLMMGQPQU-UHFFFAOYSA-N	C6H4Cl2	1021	25	151	0.5
53	95-50-1	1,2-Dichlorobenzene	RFFLAFLAYFXFSW-UHFFFAOYSA-N	C6H4Cl2	1043	25	151	0.5
54	108-77-0	2,4,6-Trichloro-s-triazine	MGNCLNQXLYJVJD-UHFFFAOYSA-N	C3Cl3N3	1051	25	190	0.4
55	91-17-8	Decalin	NNBZCPXTIHJBJL-UHFFFAOYSA-N	C10H18	1064	14	140	1.5
56	111-41-1	N-(Hydroxyethyl)ethylenediamine	LHIJANUOQQMGNT-UHFFFAOYSA-N	C4H12N2O	1072	14	105	1.5
57	123-68-2	Allyl hexanoate	RCSBILYQLVXLJG-UHFFFAOYSA-N	C9H16O2	1080	14	156	0.1
58	3735-92-0	Methyl dimethyldithiocarbamate	NBBZMDUHKWRYSZ-UHFFFAOYSA-N	C4H9NS2	1082	34	135	-0.3
59	2761-24-2	Triethoxypentylsilane	FHVAUDREWWXPRW-UHFFFAOYSA-N	C11H26O3Si	1102	14	235	1.9
60	88-12-0	N-Vinyl-2-pyrrolidone	WHNWPMSKXPGLAX-UHFFFAOYSA-N	C6H9NO	1102	14	113	1.1
61	288-88-0	1H-1,2,4-Triazole	NSPMIYGKQJPBQR-UHFFFAOYSA-N	C2H3N3	1116	12	70	1.4
62	527-53-7	1,2,3,5-Tetramethylbenzene	BFIMMTCNYPIMRN-UHFFFAOYSA-N	C10H14	1117	15	136	1.6
63	557-36-8	Octane, 2-iodo-	XFLOGTUFKZCFTK-UHFFFAOYSA-N	C8H17I	1119	15	183	1.5
64	768-52-5	N-Isopropylaniline	FRCFWPVMFJMNDP-UHFFFAOYSA-N	C9H13N	1127	15	137	0.6
65	51-64-9	Dextroamphetamine	KWTSXDURSIMDCE-QMMMGPOBSA-N	C9H13N	1141	26	135	-0.6
66	538-07-8	Ethylbis(2-chloroethyl)amine	UQZPGHOJMQTOHB-UHFFFAOYSA-N	C6H13Cl2N	1155	42	171	-1.8
67	464-45-9	[(1S)-endo]-(-)-Borneol	DTGKSKDOIYIVQL-QXFUBDJGSA-N	C10H18O	1166	15	155	1.6
68	507-70-0	dl-Borneol	DTGKSKDOIYIVQL-NQMVMOMDSA-N	C10H18O	1167	15	154	0.5
69	123-25-1	Diethyl butanedioate	DKMROQRQHGEIOW-UHFFFAOYSA-N	C8H14O4	1182	25	174	1.7
70	122-00-9	p-Methylacetophenone	GNKZMNRKLCTJAY-UHFFFAOYSA-N	C9H10O	1183	14	136	1
71	112-15-2	2-(2-Ethoxyethoxy)ethyl acetate	FPZWZCWUIYYYBU-UHFFFAOYSA-N	C8H16O4	1184	14	147	1.8
72	112-34-5	2-(2-Butoxyethoxy)ethanol	OAYXUHPQHDHDDZ-UHFFFAOYSA-N	C8H18O3	1192	13	144	1.5
73	108-42-9	3-Chloroaniline	PNPCRKVUWYDDST-UHFFFAOYSA-N	C6H6ClN	1198	15	131	0.3
74	87-59-2	2,3-Xylidine	VVAKEQGKZNKUSU-UHFFFAOYSA-N	C8H11N	1202	15	123	0.9
75	108-43-0	3-Chlorophenol	HORNXRXVQWOLPJ-UHFFFAOYSA-N	C6H5ClO	1203	14	132	0.6
76	6607-45-0	.alpha.,.beta.-Dichlorostyrene	OQGSCHGFHOSXFY-UHFFFAOYSA-N	C8H6Cl2	1209	49	177	1.4
77	98-52-2	4-tert-Butylcyclohexanol	CCOQPGVQAWPUPE-UHFFFAOYSA-N	C10H20O	1214	15	156	1.4
78	2142-68-9	Ethanone, 1-(2-chlorophenyl)-	ZDOYHCIRUPHUHN-UHFFFAOYSA-N	C8H7ClO	1241	13	158	1.1
79	123-56-8	Succinimide	KZNICNPSHKQLFF-UHFFFAOYSA-N	C4H5NO2	1242	13	101	2.2
80	95-69-2	4-Chloro-2-methylaniline	CXNVOWPRHWWCQR-UHFFFAOYSA-N	C7H8ClN	1256	14	145	0.9
81	112-58-3	Hexane, 1,1'-oxybis-	BPIUIOXAFBGMNB-UHFFFAOYSA-N	C12H26O	1264	15	157	2.2
82	6012-97-1	Tetrachlorothiophene	WZXXZHONLFRKGG-UHFFFAOYSA-N	C4Cl4S	1272	24	228	-0.5
83	7473-98-5	2-Hydroxy-2-methylpropiophenone	XMLYCEVDHLAQEL-UHFFFAOYSA-N	C10H12O2	1278	29	149	1
84	512-48-1	Valdetamide	LOMDVEFCNVDZMZ-UHFFFAOYSA-N	C9H17NO	1285	51	155	0.4
85	104-46-1	Anethole	RUVINXPYWBROJD-UHFFFAOYSA-N	C10H12O	1286	15	150	1.1
86	112-12-9	2-Undecanone	KYWIYKKSMDLRDC-UHFFFAOYSA-N	C11H22O	1294	15	171	1.5
87	16409-45-3	cyclohexanol, 5-methyl-2-(1-methylethyl)-, acetate	XHXUANMFYXWVNG-UHFFFAOYSA-N	C12H22O2	1294	15	156	1.6
88	120-72-9	Indole	SIKJAQJRHWYJAI-UHFFFAOYSA-N	C8H7N	1295	25	119	0.9
89	4074-90-2	Hexanedioic acid, diethenyl ester	JZQAAQZDDMEFGZ-UHFFFAOYSA-N	C10H14O4	1295	13	157	1.5
90	1126-78-9	N-Butylaniline	VSHTWPWTCXQLQN-UHFFFAOYSA-N	C10H15N	1300	15	150	1
91	61-82-5	Amitrole	KLSJWNVTNUYHDU-UHFFFAOYSA-N	C2H4N4	1312	13	85	1.1
92	615-58-7	2,4-Dibromophenol	FAXWFCTVSHEODL-UHFFFAOYSA-N	C6H4Br2O	1337	12	256	-0.7
93	693-21-0	Diethylene glycol dinitrate	LYAGTVMJGHTIDH-UHFFFAOYSA-N	C4H8N2O7	1348	15	134	0.6
94	148-24-3	8-Hydroxyquinoline	MCJGNVYPOGVAJF-UHFFFAOYSA-N	C9H7NO	1358	25	147	0.9
95	104-65-4	2-Propen-1-ol, 3-phenyl-, 1-formate	LBHJXKYRYCUGPD-UHFFFAOYSA-N	C10H10O2	1360	27	164	1.3
96	32210-23-4	4-tert-Butylcyclohexyl acetate	MBZRJSQZCBXRGK-UHFFFAOYSA-N	C12H22O2	1368	15	155	1.4
97	92-52-4	Biphenyl	ZUOUZKKEUPVFJK-UHFFFAOYSA-N	C12H10	1381	26	156	1.1
98	122-84-9	2-Propanone, 1-(4-methoxyphenyl)-	WFWKNGZODAOLEO-UHFFFAOYSA-N	C10H12O2	1384	14	166	1.3
99	122-59-8	Phenoxyacetic acid	LCPDWSOZIOUXRV-UHFFFAOYSA-N	C8H8O3	1389	14	154	1
100	491-37-2	4H-1-Benzopyran-4-one, 2,3-dihydro-	MSTDXOZUKAQDRL-UHFFFAOYSA-N	C9H8O2	1390	14	150	1.3
101	3610-27-3	Ethanol, 2-[2-(2-methoxyethoxy)ethoxy]-, 1-acetate	SDHQGBWMLCBNSM-UHFFFAOYSA-N	C9H18O5	1392	14	163	1.7
102	126-52-3	Ethinamate	GXRZIMHKGDIBEW-UHFFFAOYSA-N	C9H13NO2	1397	15	167	0.3
103	634-93-5	2,4,6-Trichloroaniline	NATVSFWWYVJTAZ-UHFFFAOYSA-N	C6H4Cl3N	1398	26	202	1.1
104	95-01-2	2,4-Dihydroxybenzaldehyde	IUNJCFABHJZSKB-UHFFFAOYSA-N	C7H6O3	1406	13	140	0.5
105	92-50-2	Ethanol, 2-(ethylphenylamino)-	HYVGFUIWHXLVNV-UHFFFAOYSA-N	C10H15NO	1417	14	166	1
106	298-01-1	(E)-Mevinphos	GEPDYQSQVLXLEU-AATRIKPKSA-N	C7H13O6P	1419	47	224	-1.9
107	8013-90-9	Ionone	UZFLPKAIBPNNCA-UHFFFAOYNA-N	C13H20O	1426	14	194	1.4
108	1929-77-7	Vernolate	OKUGPJPKMAEJOE-UHFFFAOYSA-N	C10H21NOS	1435	14	205	0.8
109	91-64-5	Coumarin	ZYGHJZDHTFUPRJ-UHFFFAOYSA-N	C9H6O2	1441	25	148	0.3
110	94-30-4	Benzoic acid, 4-methoxy-, ethyl ester	FHUODBDRWMIBQP-UHFFFAOYSA-N	C10H12O3	1453	15	182	1.1
111	20056-92-2	7-Dodecen-1-ol,(7Z)-	WWDOVTHLTQFGOZ-WAYWQWQTSA-N	C12H24O	1463	15	167	1.8
112	1929-82-4	Nitrapyrin	DCUJJWWUNKIJPH-UHFFFAOYSA-N	C6H3Cl4N	1464	24	235	0.6
113	98-73-7	4-tert-Butylbenzoic acid	KDVYCTOWXSLNNI-UHFFFAOYSA-N	C11H14O2	1479	15	180	0.4
114	57-39-6	Metepa	AVUYXHYHTTVPRX-UHFFFAOYSA-N	C9H18N3OP	1480	14	217	-0.2
115	99-09-2	3-Nitroaniline	XJCVRTZCHMZPBD-UHFFFAOYSA-N	C6H6N2O2	1486	26	140	0.6
116	326-61-4	Piperonyl acetate	PFWYHTORQZAGCA-UHFFFAOYSA-N	C10H10O4	1514	37	196	1
117	120-61-6	Dimethyl terephthalate	WOZVHXUHUFLZGK-UHFFFAOYSA-N	C10H10O4	1515	14	196	1.2
118	77-04-3	Pyrithyldione	NZASCBIBXNPDMH-UHFFFAOYSA-N	C9H13NO2	1525	14	168	0.7
119	141-03-7	Dibutyl butanedioate	YUXIBTJKHLUKBD-UHFFFAOYSA-N	C12H22O4	1529	15	201	1.5
120	2631-40-5	Isoprocarb	QBSJMKIUCUGGNG-UHFFFAOYSA-N	C11H15NO2	1532	15	194	0.4
121	616-91-1	N-Acetyl-L-cysteine	PWKSKIMOESPYIA-BYPYZUCNSA-N	C5H9NO3S	1547	14	165	1.5
122	4098-71-9	Isophorone diisocyanate	NIMLQBUJDJZYEJ-UHFFFAOYSA-N	C12H18N2O2	1584	14	208	1.3
123	2521-01-9	Encyprate	OGXBVBBMMWSZJO-UHFFFAOYSA-N	C13H17NO2	1586	15	221	0.8
124	941-98-0	1'-Acetonaphthone	QQLIGMASAVJVON-UHFFFAOYSA-N	C12H10O	1592	14	172	1
125	1113-02-6	Omethoate	PZXOQEXFMJCDPG-UHFFFAOYSA-N	C5H12NO4PS	1593	14	214	-0.9
126	297-97-2	Thionazin	IRVDMKJLOCGUBJ-UHFFFAOYSA-N	C8H13N2O3PS	1594	26	250	-1.9
127	481-42-5	1,4-Naphthalenedione, 5-hydroxy-2-methyl-	VCMMXZQDRFWYSE-UHFFFAOYSA-N	C11H8O3	1597	14	190	-0.5
128	14959-86-5	cis-7-Dodecenyl acetate	MUZGQHWTRUVFLG-SREVYHEPSA-N	C14H26O2	1598	41	228	1.8
129	1134-23-2	Cycloate	DFCAFRGABIXSDS-UHFFFAOYSA-N	C11H21NOS	1624	15	217	0.9
130	2782-40-3	Benzamide, N-butyl-	BAULSHLTGVOYKM-UHFFFAOYSA-N	C11H15NO	1642	50	178	1.5
131	101-21-3	Chlorpropham	CWJSHJJYOPWUGX-UHFFFAOYSA-N	C10H12ClNO2	1655	12	217	0.8
132	6066-49-5	1(3H)-Isobenzofuranone, 3-butyl-	HJXMNVQARNZTEE-UHFFFAOYSA-N	C12H14O2	1656	26	191	1.1
133	1861-40-1	Benfluralin	SMDHCQAYESWHAE-UHFFFAOYSA-N	C13H16F3N3O4	1671	12	337	1.5
134	3811-49-2	Dioxabenzofos	OUNSASXJZHBGAI-UHFFFAOYSA-N	C8H9O3PS	1672	15	219	-0.3
135	502-55-6	Diethyl dithiobis(thionoformate)	FVIGODVHAVLZOO-UHFFFAOYSA-N	C6H10O2S4	1693	14	244	0.3
136	75625-99-9	2-[4-(2-Methylpropenyl)phenyl]propionic Acid	WYUJTWQSJJRVIG-UHFFFAOYNA-N	C13H16O2	1704	26	206	0.8
137	7683-59-2	Isoproterenol	JWZZKOKVBUJMES-UHFFFAOYSA-N	C11H17NO3	1730	29	213	0.2
138	1918-18-9	Swep	WOZQBERUBLYCEG-UHFFFAOYSA-N	C8H7Cl2NO2	1731	14	224	0.4
139	57-43-2	Amobarbital	VIROVYVQCGLCII-UHFFFAOYSA-N	C11H18N2O3	1732	15	227	0
140	55290-64-7	Dimethipin	PHVNLLCAQHGNKU-UHFFFAOYSA-N	C6H10O4S2	1735	14	212	0.7
141	101-86-0	2-(Phenylmethylene)octanal	GUUHFMWKWLOQMM-UHFFFAOYSA-N	C15H20O	1755	15	218	1.2
142	139-40-2	Propazine	WJNRPILHGGKWCK-UHFFFAOYSA-N	C9H16ClN5	1756	15	232	1.2
143	77-54-3	Cedryl acetate	HQKQRXZEXPXXIG-DTWJZALFSA-N	C17H28O2	1762	27	264	2.2
144	4008-48-4	Nitroxoline	RJIWZDNTCBHXAL-UHFFFAOYSA-N	C9H6N2O3	1767	26	192	0.4
145	117-80-6	Dichlone	SVPKNMBRVBMTLB-UHFFFAOYSA-N	C10H4Cl2O2	1792	24	232	-0.1
146	57369-32-1	Pyroquilon	XRJLAOUDSILTFT-UHFFFAOYSA-N	C11H11NO	1797	15	175	0.3
147	950-35-6	Methylparaoxon	BAFQDKPJKOLXFZ-UHFFFAOYSA-N	C8H10NO6P	1804	25	249	-1.9
148	1897-45-6	Chlorothalonil	CRQQGFGUEAVUIL-UHFFFAOYSA-N	C8Cl4N2	1807	12	273	1.6
149	29091-05-2	Dinitramine	OFDYMSKSGFSLLM-UHFFFAOYSA-N	C11H13F3N4O4	1807	14	323	1
150	2303-17-5	Tri-allate	MWBPRDONLNQCFV-UHFFFAOYSA-N	C10H16Cl3NOS	1814	13	303	0.4
151	1715-40-8	Bromociclen	DAASOABUJRMZAD-UHFFFAOYSA-N	C8H5BrCl6	1826	26	402	1.5
152	94-81-5	MCPB	LLWADFLAOKUBDR-UHFFFAOYSA-N	C11H13ClO3	1843	15	231	0.5
153	607-88-5	Salicylic acid p-tolyl ester	AMYKXJAXRJCLCV-UHFFFAOYSA-N	C14H12O3	1850	18	230	0.8
154	80-06-8	Chlorfenethol	URYAFVKLYSEINW-UHFFFAOYSA-N	C14H12Cl2O	1853	15	271	0.3
155	626-48-2	6-Methyluracil	SHVCSCWHWMSGTE-UHFFFAOYSA-N	C5H6N2O2	1888	15	129	2.7
156	17013-35-3	5-Ethyl-5-(1-methyl-2-butenyl)barbituric acid	PUAFBJFWUGOCOU-GQCTYLIANA-N	C11H16N2O3	1890	52	224	-1
157	120-32-1	Clorophene	NCKMMSIFQUPKCK-UHFFFAOYSA-N	C13H11ClO	1891	14	222	0.9
158	57018-04-9	Tolclofos-methyl	OBZIQQJJIKNWNO-UHFFFAOYSA-N	C9H11Cl2O3PS	1899	12	300	1.2
159	149-30-4	2-Mercaptobenzothiazole	YXIWHUQXZSMYRE-UHFFFAOYSA-N	C7H5NS2	1944	26	171	-0.2
160	919-76-6	Amidithion	GDTZUQIYUMGJRT-UHFFFAOYSA-N	C7H16NO4PS2	1950	15	274	0.2
161	122-37-2	4-Anilinophenol	JTTMYKSFKOOQLP-UHFFFAOYSA-N	C12H11NO	1956	15	187	1.3
162	56641-38-4	gamma-Chlordene	SVGYVZYRIHEIML-RINJIEKQNA-N	C10H6Cl6	1960	18	346	1.1
163	18530-56-8	Norea	YGLMVCVJLXREAK-MTVMDMGHSA-N	C13H22N2O	1960	15	223	1
164	299-85-4	Zytron	PJFGPJQBWSEWKX-UHFFFAOYSA-N	C10H14Cl2NO2PS	1969	35	300	-0.1
165	56-38-2	Parathion	LCCNCVORNKJIRZ-UHFFFAOYSA-N	C10H14NO5PS	1979	15	294	-2.2
166	113-48-4	Octylbicycloheptenedicarboximide	WLLGXSLBOPFWQV-UHFFFAOYSA-N	C17H25NO2	2021	14	277	1
167	82-57-5	Visnagin	NZVQLVGOZRELTG-UHFFFAOYSA-N	C13H10O4	2051	15	233	0.6
168	148-79-8	Thiabendazole	WJCNZQLZVWNLKY-UHFFFAOYSA-N	C10H7N3S	2052	26	204	1
169	4205-90-7	Clonidine	GJSURZIOUXUGAL-UHFFFAOYSA-N	C9H9Cl2N3	2063	14	234	-0.5
170	2497-07-6	Oxydisulfoton	UPUGLJYNCXXUQV-UHFFFAOYSA-N	C8H19O3PS3	2077	12	291	-1.9
171	32809-16-8	Procymidone	QXJKBPAVAHBARF-UHFFFAOYSA-N	C13H11Cl2NO2	2077	11	288	1.4
172	2615-15-8	Hexaethylene glycol	IIRDTKBZINWQAW-UHFFFAOYSA-N	C12H26O7	2080	14	252	2.1
173	519-37-9	Etofylline	NWPRCRWQMGIBOT-UHFFFAOYSA-N	C9H12N4O3	2096	46	226	0.5
174	3424-82-6	o,p'-DDE	ZDYJWDIWLRZXDB-UHFFFAOYSA-N	C14H8Cl4	2097	14	324	0.4
175	22259-30-9	Formetanate	RMFNNCGOSPBBAD-UHFFFAOYSA-N	C11H15N3O2	2117	14	223	-1
176	5131-24-8	Ditalimfos	MTBZIGHNGSTDJV-UHFFFAOYSA-N	C12H14NO4PS	2126	51	302	1.2
177	84-51-5	2-Ethylanthraquinone	SJEBAWHUJDUKQK-UHFFFAOYSA-N	C16H12O2	2141	15	239	1.1
178	66332-96-5	Flutolanil	PTCGDEVVHUXTMP-UHFFFAOYSA-N	C17H16F3NO2	2147	51	325	1.5
179	103-53-7	Phenethyl cinnamate	MJQVZIANGRDJBT-UHFFFAOYSA-N	C17H16O2	2158	15	252	1.3
180	72-44-6	Methaqualone	JEYCTXHKTXCGPB-UHFFFAOYSA-N	C16H14N2O	2168	15	252	-0.1
181	635-41-6	Trimetozine	XWVOEFLBOSSYGM-UHFFFAOYSA-N	C14H19NO5	2198	15	284	0.8
182	72-69-5	Nortriptyline	PHVGLTMQBUFIQQ-UHFFFAOYSA-N	C19H21N	2207	15	264	0.3
183	72-56-0	p,p'-Ethyl-DDD	QFMDFTQOJHFVNR-UHFFFAOYSA-N	C18H20Cl2	2224	12	310	1.3
184	71320-77-9	Moclobemide	YHXISWVBGDMDLQ-UHFFFAOYSA-N	C13H17ClN2O2	2241	39	268	0.4
185	2097-19-0	Phenylsilatrane	IJOIPPSHQCEBDH-UHFFFAOYSA-N	C12H17NO3Si	2242	27	253	-2.2
186	13067-93-1	Cyanofenphos	LRNJHZNPJSPMGK-UHFFFAOYSA-N	C15H14NO2PS	2249	14	306	-1
187	135-88-6	N-Phenyl-2-naphthylamine	KEQFTVQCIQJIQW-UHFFFAOYSA-N	C16H13N	2251	27	221	1.6
188	27519-02-4	cis-Tricos-9-ene	IGOWHGRNPLFNDJ-ZPHPHTNESA-N	C23H46	2278	26	324	1.9
189	786-19-6	Carbophenothion	VEDTXTNSFWUXGQ-UHFFFAOYSA-N	C11H16ClO2PS3	2317	14	347	-1.7
190	5560-72-5	Iprindole	PLIGPBGDXASWPX-UHFFFAOYSA-N	C19H28N2	2335	41	286	0.4
191	2312-35-8	Propargite	ZYHMJXZULPZUED-UHFFFAOYSA-N	C19H26O4S	2387	51	353	0.6
192	107534-96-3	Tebuconazole	PXMNMQRDXWABCY-UHFFFAOYSA-N	C16H22ClN3O	2391	14	309	1
193	51-03-6	Piperonyl butoxide	FIPWRIJSWJWJAI-UHFFFAOYSA-N	C19H30O5	2396	14	339	1.3
194	57-27-2	Morphine	BQJCRHHNABKAKU-KBQPJGBKSA-N	C17H19NO3	2426	15	287	0.1
195	119-12-0	Pyridaphenthion	CXJSOEPQXUCJSA-UHFFFAOYSA-N	C14H17N2O4PS	2441	42	344	0.1
196	5431-33-4	Glycidyl oleate	VWYIWOYBERNXLX-KTKRTIGZNA-N	C21H38O3	2478	42	339	1
197	475-83-2	1,2-Dimethoxy-6-methyl-5,6,6a,7-tetrahydro-4H-dibenzo[de,g]quinoline	ORJVQPIHKOARKV-OAHLLOKOSA-N	C19H21NO2	2494	27	298	0
198	137-30-4	Ziram	DUBNHZYBDBBJHD-UHFFFAOYSA-L	C6H12N2S4Zn	2515	51	314	-0.1
199	1977-10-2	Loxapine	XJGVXQDUIWGIRW-UHFFFAOYSA-N	C18H18ClN3O	2542	40	330	-0.3
200	78755-81-4	Flumazenil	OFBIFZUFASYYRE-UHFFFAOYSA-N	C15H14FN3O3	2551	15	306	1.1
201	19044-88-3	Oryzalin	UNAHYJYOSSSJHH-UHFFFAOYSA-N	C12H18N4O6S	2612	13	348	1.5
202	77458-01-6	Pyraclofos	QHGVXILFMXYDRS-UHFFFAOYSA-N	C14H18ClN2O3PS	2634	15	365	-0.2
203	18683-91-5	Ambroxol	JBDGDEWWOUBZPM-XYPYZODXSA-N	C13H18Br2N2O	2670	15	381	1.6
204	68359-37-5	Cyfluthrin	QQODLKZGRKWIFG-UHFFFAOYSA-N	C22H18Cl2FNO3	2735	26	435	0.3
205	15521-65-0	Nickel(II) bis(dimethyldithiocarbamate)	BLCKKNLGFULNRC-UHFFFAOYSA-L	C6H12N2NiS4	2833	14	306	1.8
206	3386-18-3	Nonaethylene glycol	YZUUTMGDONTGTN-UHFFFAOYSA-N	C18H38O10	2937	15	371	2
207	28911-01-5	Triazolam	JOFWLTCLBGQGBO-UHFFFAOYSA-N	C17H12Cl2N4	3034	15	347	1.3
208	548-73-2	Droperidol	RMEDXOLNCUSCGS-UHFFFAOYSA-N	C22H22FN3O2	3402	30	379	0.3

## Sheet: log Kow
ID	CAS	Name	InChI key	Formula	RI	min(m/z)	max(m/z)	log Kow
1	76-16-4	Perfluoroethane	WMIYKQLTONQJES-UHFFFAOYSA-N	C2F6	156	12	138	2
2	75-45-6	Chlorodifluoromethane	VOPWNXZWBYDODV-UHFFFAOYSA-N	CHClF2	268	12	88	1.1
3	75-37-6	1,1-Difluoroethane	NPNPZTNLOVBDOC-UHFFFAOYSA-N	C2H4F2	277	2	67	0.8
4	67-56-1	Methanol	OKKJLVBELUTLKV-UHFFFAOYSA-N	CH4O	354	2	34	-0.8
5	590-18-1	2-Butene, (2Z)-	IAQRGUVFOMOMEM-ARJAWSKDSA-N	C4H8	417	12	58	2.3
6	593-60-2	Vinyl bromide	INLLPKCGLOXCIV-UHFFFAOYSA-N	C2H3Br	428	24	109	1.6
7	107-18-6	Allyl alcohol	XXROGKLTLUQVRX-UHFFFAOYSA-N	C3H6O	540	13	59	0.2
8	108-05-4	Vinyl acetate	XTXRWKRVRITETP-UHFFFAOYSA-N	C4H6O2	546	12	87	0.7
9	107-15-3	Ethylenediamine	PIICEJLVQHRZGT-UHFFFAOYSA-N	C2H8N2	612	13	61	-2
10	7778-85-0	1,2-Dimethoxypropane	LEEANUDEDHYDTG-UHFFFAOYSA-N	C5H12O2	635	14	104	-0.1
11	2424-02-4	N-Ethylprop-2-en-1-amine	PUUULGNNRPBVBA-UHFFFAOYSA-N	C5H11N	640	13	86	0.8
12	5500-21-0	Cyclopropanecarbonitrile	AUQDITHEDVOTCU-UHFFFAOYSA-N	C4H5N	645	12	68	0.7
13	121-44-8	Triethylamine	ZMANZCXQSJIPKH-UHFFFAOYSA-N	C6H15N	679	15	102	1.4
14	75-87-6	Chloral	HFFLGKNGCAIQMO-UHFFFAOYSA-N	C2HCl3O	699	25	152	1
15	74-95-3	Dibromomethane	FJBFPHVGVWTDIP-UHFFFAOYSA-N	CH2Br2	700	12	177	1.7
16	5765-44-6	Isoxazole, 5-methyl-	AGQOIYCTCOEHGR-UHFFFAOYSA-N	C4H5NO	702	12	85	0.4
17	3208-16-0	Furan, 2-ethyl-	HLPIHRDZBHXTFJ-UHFFFAOYSA-N	C6H8O	703	14	97	2.4
18	105-37-3	Ethyl propionate	FKRCODPIKNYEAC-UHFFFAOYSA-N	C5H10O2	710	14	103	1.2
19	623-42-7	Methyl butyrate	UUIQMZJEGPQKFD-UHFFFAOYSA-N	C5H10O2	722	12	102	1.3
20	18936-17-9	2-Methylbutanenitrile	RCEJCSULJQNRQQ-UHFFFAOYSA-N	C5H9N	723	14	83	1.1
21	625-74-1	Propane, 2-methyl-1-nitro-	XFXRMDNWSGXSNJ-UHFFFAOYSA-N	C4H9NO2	775	39	103	1.4
22	79-10-7	Acrylic acid	NIXOWILDQLNWCW-UHFFFAOYSA-N	C3H4O2	784	13	74	0.4
23	109-02-4	4-Methylmorpholine	SJRJJKPEHAURKC-UHFFFAOYSA-N	C5H11NO	787	12	103	-0.3
24	13389-42-9	(2E)-2-Octene	ILPBINAXDRFYPL-HWKANZROSA-N	C8H16	798	15	114	4.5
25	79-16-3	N-Methylacetamide	OHLUUHNLEMFGTQ-UHFFFAOYSA-N	C3H7NO	841	12	75	-1.1
26	629-20-9	1,3,5,7-Cyclooctatetraene	KDUIUFJBNGTBMD-BONZMOEMSA-N	C8H8	850	12	106	3.1
27	503-74-2	Isovaleric acid	GWYFCOCPABKNJV-UHFFFAOYSA-N	C5H10O2	863	14	103	1.2
28	434-45-7	Ethanone, 2,2,2-trifluoro-1-phenyl-	KZJRKRQSDZGHEC-UHFFFAOYSA-N	C8H5F3O	866	25	175	2.1
29	589-55-9	4-Heptanol	YVBCULSIZWMTFY-UHFFFAOYSA-N	C7H16O	872	14	115	2.2
30	124-11-8	1-Nonene	JRZJOMJEPLMPRA-UHFFFAOYSA-N	C9H18	889	15	128	5.2
31	1759-53-1	Cyclopropane carboxylic acid	YMGUBTXCNDTFJI-UHFFFAOYSA-N	C4H6O2	900	14	87	0.6
32	625-84-3	2,5-Dimethylpyrrole	PAPNRQCYSFBWDI-UHFFFAOYSA-N	C6H9N	902	14	96	1.5
33	102-69-2	Tripropylamine	YFTHZRPMJXBUME-UHFFFAOYSA-N	C9H21N	917	15	144	2.8
34	930-68-7	2-Cyclohexen-1-one	FWFSEYBSWVRWGL-UHFFFAOYSA-N	C6H8O	920	14	97	0.6
35	512-56-1	Trimethyl phosphate	WVLBCYQITXONBZ-UHFFFAOYSA-N	C3H9O4P	931	13	142	-0.6
36	13129-23-2	Methyl furan-3-carboxylate	ZKHQSQYLKSSYIP-UHFFFAOYSA-N	C6H6O3	934	14	128	1.3
37	629-06-1	Heptane, 1-chloro-	DZMDPHNGKBEVRE-UHFFFAOYSA-N	C7H15Cl	946	15	134	4.2
38	620-14-4	3-Ethyltoluene	ZLCSFXXPPANWQY-UHFFFAOYSA-N	C9H12	957	15	121	4
39	109-64-8	1,3-Dibromopropane	VEFLKXRACNJHOV-UHFFFAOYSA-N	C3H6Br2	959	13	205	2.4
40	536-78-7	3-Ethylpyridine	MFEIKQPHQINPRI-UHFFFAOYSA-N	C7H9N	959	14	108	1.7
41	99-82-1	1-Isopropyl-4-methylcyclohexane	CFJYNSNXFXLKNS-UHFFFAOYSA-N	C10H20	968	14	142	5.6
42	76-01-7	Pentachloroethane	BNIXVQGCZULYKV-UHFFFAOYSA-N	C2HCl5	969	24	204	3.2
43	127-91-3	beta-Pinene	WTARULDDTDQWMU-UHFFFAOYSA-N	C10H16	979	14	137	4.2
44	108-95-2	Phenol	ISWSIDIOOBJBQZ-UHFFFAOYSA-N	C6H6O	980	12	96	1.5
45	3724-65-0	2-Butenoic acid	LDHQCZJRKDOVOX-UHFFFAOYSA-N	C4H6O2	986	12	88	0.7
46	624-49-7	2-Butenedioic acid (2E)-, 1,4-dimethyl ester	LDCRTTXIJACKKU-UHFFFAOYSA-N	C6H8O4	989	13	146	0.7
47	371-40-4	4-Fluoroaniline	KRZCOLNOCZKSDF-UHFFFAOYSA-N	C6H6FN	996	26	113	1.1
48	123-96-6	2-Octanol	SJWFXCIHNDVPSH-UHFFFAOYSA-N	C8H18O	998	15	129	2.9
49	554-61-0	2-Carene	IBVJWOMJGCHRRW-UHFFFAOYSA-N	C10H16	1001	15	138	4.4
50	108-85-0	Bromocyclohexane	AQNQQHJNRPDOQV-UHFFFAOYSA-N	C6H11Br	1009	15	165	3.2
51	100-54-9	3-Pyridinecarbonitrile	GZPHSAQLYPIAIN-UHFFFAOYSA-N	C6H4N2	1012	12	106	0.4
52	470-67-7	1,4-Cineole	RFFOTVCVTJUTAD-AOOOYVTPNA-N	C10H18O	1016	26	155	3
53	99-87-6	p-Cymene	HFPZCAJZSCWRBC-UHFFFAOYSA-N	C10H14	1025	15	136	4.1
54	872-85-5	4-Pyridinecarboxaldehyde	BGUWFUQJCDRPTL-UHFFFAOYSA-N	C6H5NO	1025	12	109	0.4
55	32737-14-7	Pyrazine, 2-ethoxy-3-methyl-	MMKWCKGYULOKET-UHFFFAOYSA-N	C7H10N2O	1029	12	140	1.8
56	873-49-4	Cyclopropylbenzene	VFSFCYAQBIPUSL-UHFFFAOYSA-N	C9H10	1032	26	120	3.3
57	629-04-9	1-Bromoheptane	LSXKDWGTSHCFPP-UHFFFAOYSA-N	C7H15Br	1038	14	180	4.4
58	1074-55-1	p-Propyltoluene	JXFVMNFKABWTHD-UHFFFAOYSA-N	C10H14	1040	15	136	4.6
59	95-50-1	1,2-Dichlorobenzene	RFFLAFLAYFXFSW-UHFFFAOYSA-N	C6H4Cl2	1043	25	151	3.4
60	6996-81-2	Phosphonothioic acid, methyl-, O,o-diethyl ester	GEDUXIUTPVHAAV-UHFFFAOYSA-N	C5H13O2PS	1044	27	170	2.1
61	1074-17-5	2-Propyltoluene	YQZBFMJOASEONC-UHFFFAOYSA-N	C10H14	1047	15	136	4.5
62	90-02-8	Salicylaldehyde	SMQUZDBALVYZAC-UHFFFAOYSA-N	C7H6O2	1047	13	124	1.8
63	107-96-0	3-Mercaptopropanoic acid	DKIDEFUBRARXTE-UHFFFAOYSA-N	C3H6O2S	1057	15	108	0.4
64	67-72-1	Hexachloroethane	VHHHONWQHHHLTI-UHFFFAOYSA-N	C2Cl6	1064	12	209	4.1
65	7525-62-4	Benzene, 1-ethenyl-3-ethyl-	XHUZSRRCICJJCN-UHFFFAOYSA-N	C10H12	1066	15	134	4.1
66	111-87-5	1-Octanol	KBPLFHHGFOOTCA-UHFFFAOYSA-N	C8H18O	1071	15	113	3
67	3760-54-1	Prolinal	AGRIQBHIKABLPJ-UHFFFAOYSA-N	C5H9NO	1083	13	100	-0.3
68	106-39-8	p-Bromoclorobenzene	NHDODQWIKUYWMW-UHFFFAOYSA-N	C6H4BrCl	1093	12	195	3.5
69	933-98-2	3-Ethyl-o-xylene	QUBBAXISAHIDNM-UHFFFAOYSA-N	C10H14	1094	1	136	4.3
70	112-25-4	2-Hexyloxyethanol	UPGSWASWQBLSKZ-UHFFFAOYSA-N	C8H18O2	1106	15	147	1.9
71	576-26-1	2,6-Dimethylphenol	NXXYKOUNUYWIHA-UHFFFAOYSA-N	C8H10O	1108	15	124	2.4
72	529-19-1	2-Tolunitrile	NWPNXBQSRGKSJB-UHFFFAOYSA-N	C8H7N	1108	15	119	2.2
73	623-30-3	3-(2-Furyl)acrolein	VZIRCHXYMBFNFD-UHFFFAOYSA-N	C7H6O2	1111	14	124	1.1
74	2845-89-8	Benzene, 1-chloro-3-methoxy-	YUKILTJWFRTXGB-UHFFFAOYSA-N	C7H7ClO	1118	13	146	3
75	15987-00-5	Pyrazine, 2-butyl-3-methyl-	IRSIKJPEFMMRHD-UHFFFAOYSA-N	C9H14N2	1123	14	150	2.1
76	51-64-9	Dextroamphetamine	KWTSXDURSIMDCE-QMMMGPOBSA-N	C9H13N	1141	26	135	1.8
77	109-00-2	3-Pyridinol	GRFNBEZIAWKNCO-UHFFFAOYSA-N	C5H5NO	1145	26	96	0.5
78	2385-77-5	(3R)-3,7-Dimethyloct-6-enal	NEHNMFOYXAPHSD-SNVBAGLBSA-N	C10H18O	1152	15	155	3.8
79	589-08-2	N-Methylphenethylamine	SASNBVQSOZSTPD-UHFFFAOYSA-N	C9H13N	1157	14	135	1.9
80	100-63-0	Phenylhydrazine	HKOOXMFOFWEVGF-UHFFFAOYSA-N	C6H8N2	1157	27	109	1.2
81	4812-20-8	2-Isopropoxyphenol	ZNCUUYCDKVNVJH-UHFFFAOYSA-N	C9H12O2	1164	15	154	2.1
82	140-39-6	4-Tolyl acetate	CDJJKTLOZJAGIZ-UHFFFAOYSA-N	C9H10O2	1169	14	152	2.1
83	13258-63-4	4-Pyridineethanamine	IDLHTECVNDEOIY-UHFFFAOYSA-N	C7H10N2	1180	15	123	0
84	10482-56-1	(L)-alpha-Terpineol	WUOACPNHFRMFPN-SECBINFHSA-N	C10H18O	1190	25	140	3.3
85	112-34-5	2-(2-Butoxyethoxy)ethanol	OAYXUHPQHDHDDZ-UHFFFAOYSA-N	C8H18O3	1192	13	144	0.6
86	95-65-8	3,4-Dimethylphenol	YCOXTKKNXUZSKD-UHFFFAOYSA-N	C8H10O	1193	15	124	2.2
87	77-67-8	Ethosuximide	HAPOVYFOVVWLRS-UHFFFAOYSA-N	C7H11NO2	1194	14	142	0.4
88	515-00-4	Bicyclo[3.1.1]hept-2-ene-2-methanol, 6,6-dimethyl-	RXBQNMWIQKOSCS-UHFFFAOYSA-N	C10H16O	1195	14	153	3.2
89	108-42-9	3-Chloroaniline	PNPCRKVUWYDDST-UHFFFAOYSA-N	C6H6ClN	1198	15	131	1.9
90	99-08-1	3-Nitrotoluene	QZYHIOPPLUPUJF-UHFFFAOYSA-N	C7H7NO2	1200	15	139	2.5
91	104-92-7	Benzene, 1-bromo-4-methoxy-	QJPJQTDYNZXKQF-UHFFFAOYSA-N	C7H7BrO	1212	14	190	3
92	934-87-2	Thiophenyl acetate	WBISVCLTLBMTDS-UHFFFAOYSA-N	C8H8OS	1240	14	154	2.2
93	106-40-1	4-Bromoaniline	WDFQBORIUYODSI-UHFFFAOYSA-N	C6H6BrN	1248	15	175	2.3
94	119-33-5	4-Methyl-2-nitrophenol	SYDNSSSQVSOXTN-UHFFFAOYSA-N	C7H7NO3	1250	14	156	2.4
95	123-11-5	4-Methoxybenzaldehyde	ZRSNZINYAWTAHE-UHFFFAOYSA-N	C8H8O2	1251	12	138	1.8
96	156-43-4	4-Ethoxyaniline	IMPPGHMHELILKG-UHFFFAOYSA-N	C8H11NO	1277	15	139	1.2
97	103-25-3	Benzenepropanoic acid, methyl ester	RPUSRLKKXPQSGP-UHFFFAOYSA-N	C10H12O2	1279	29	165	2.3
98	612-22-6	Benzene, 1-ethyl-2-nitro-	PXWYZLWEKCMTEZ-UHFFFAOYSA-N	C8H9NO2	1283	12	152	2.6
99	6639-30-1	2,4,5-Trichlorotoluene	ZCXHZKNWIYVQNC-UHFFFAOYSA-N	C7H5Cl3	1294	51	200	4.6
100	16409-45-3	cyclohexanol, 5-methyl-2-(1-methylethyl)-, acetate	XHXUANMFYXWVNG-UHFFFAOYSA-N	C12H22O2	1294	15	156	4
101	120-72-9	Indole	SIKJAQJRHWYJAI-UHFFFAOYSA-N	C8H7N	1295	25	119	2.1
102	6125-24-2	(2-Nitroethyl)benzene	XAWCLWKTUKMCMO-UHFFFAOYSA-N	C8H9NO2	1304	26	151	2.1
103	586-98-1	Piconol	SHNUBALDGXWUJI-UHFFFAOYSA-N	C6H7NO	1305	14	111	0.1
104	70-11-1	2-Bromoacetophenone	LIGACIXOYTUXAW-UHFFFAOYSA-N	C8H7BrO	1313	14	201	2.2
105	1125-80-0	Isoquinoline, 3-methyl-	FVVXWRGARUACNW-UHFFFAOYSA-N	C10H9N	1318	37	145	2.7
106	618-62-2	Benzene, 1,3-dichloro-5-nitro-	RNABGKOKSBUFHW-UHFFFAOYSA-N	C6H3Cl2NO2	1325	16	196	3.1
107	2046-18-6	Benzenebutanenitrile	ICMVGKQFVMTRLB-UHFFFAOYSA-N	C10H11N	1337	26	147	2.2
108	606-45-1	Methyl 2-methoxybenzoate	PFYHAAAQPNMZHO-UHFFFAOYSA-N	C9H10O3	1342	26	168	2
109	134-20-3	Methyl 2-aminobenzoate	VAMXMNNIEUEQDV-UHFFFAOYSA-N	C8H9NO2	1343	15	153	1.9
110	759-94-4	EPTC	GUVLYNGULCJVDO-UHFFFAOYSA-N	C9H19NOS	1348	15	192	3.2
111	626-43-7	3,5-Dichloroaniline	UQRLKWGPEVNVHT-UHFFFAOYSA-N	C6H5Cl2N	1349	26	166	2.9
112	622-62-8	4-Ethoxyphenol	LKVFCSWBKOVHAH-UHFFFAOYSA-N	C8H10O2	1350	26	139	1.8
113	615-67-8	Chlorohydroquinone	AJPXTSMULZANCB-UHFFFAOYSA-N	C6H5ClO2	1351	12	148	1.4
114	551-92-8	1,2-Dimethyl-5-nitroimidazole	IBXPYPUJPLLOIN-UHFFFAOYSA-N	C5H7N3O2	1353	12	143	0.3
115	104-47-2	4-Methoxyphenylacetonitrile	PACGLQCRGWFBJH-UHFFFAOYSA-N	C9H9NO	1353	14	149	1.7
116	2100-42-7	2-Chloro-1,4-dimethoxybenzene	QMXZSRVFIWACJH-UHFFFAOYSA-N	C8H9ClO2	1356	14	176	2.7
117	626-01-7	m-Iodoaniline	FFCSRWGYGMRBGD-UHFFFAOYSA-N	C6H6IN	1359	15	221	2.9
118	1638-22-8	4-Butylphenol	CYYZDBDROVLTJU-UHFFFAOYSA-N	C10H14O	1362	15	152	3.6
119	123-08-0	p-Hydroxybenzaldehyde	RGHHSNMVTDWUBI-UHFFFAOYSA-N	C7H6O2	1364	5	124	1.4
120	611-06-3	2,4-Dichloronitrobenzene	QUIMTLZDMCNYGY-UHFFFAOYSA-N	C6H3Cl2NO2	1371	12	197	3.1
121	17781-16-7	7-Hydroxy-2,2-dimethylbenzofuran-3-one	XLZCZWCXCBPEJR-UHFFFAOYSA-N	C10H10O3	1382	40	179	1.9
122	6938-06-3	3-Pyridinecarboxylic acid, butyl ester	DQULIMIQTCDUAN-UHFFFAOYSA-N	C10H13NO2	1384	15	181	2.3
123	99-54-7	3,4-Dichloronitrobenzene	NTBYINQTYWZXLH-UHFFFAOYSA-N	C6H3Cl2NO2	1386	16	196	3.1
124	1127-76-0	1-Ethylnaphthalene	ZMXIYERNXPIYFR-UHFFFAOYSA-N	C12H12	1394	13	158	4.4
125	31828-71-4	Mexiletine	VLPIATFUUWWMKC-UHFFFAOYSA-N	C11H17NO	1397	41	180	2.1
126	351-36-0	Acetamide, N-(3-(trifluoromethyl)phenyl)- (9CI)	HNIPNANLYHXYDE-UHFFFAOYSA-N	C9H8F3NO	1400	14	205	2.6
127	581-42-0	2,6-Dimethylnaphthalene	YGYNBBAUIYTWBF-UHFFFAOYSA-N	C12H12	1401	15	158	4.3
128	575-37-1	1,7-Dimethylnaphthalene	SPUWFVKLHHEKGV-UHFFFAOYSA-N	C12H12	1404	15	158	4.4
129	121-33-5	4-Hydroxy-3-methoxybenzaldehyde	MWOOGOJBHIARFG-UHFFFAOYSA-N	C8H8O3	1404	14	154	1.2
130	1821-12-1	4-Phenylbutyric acid	OBKXEAXTFZPCHS-UHFFFAOYSA-N	C10H12O2	1413	15	166	2.4
131	586-76-5	4-Bromobenzoic acid	TUXYZHVUPGXXQG-UHFFFAOYSA-N	C7H5BrO2	1415	25	204	2.9
132	92-50-2	Ethanol, 2-(ethylphenylamino)-	HYVGFUIWHXLVNV-UHFFFAOYSA-N	C10H15NO	1417	14	166	2.1
133	127-41-3	alpha-Ionone	UZFLPKAIBPNNCA-BQYQJAHWSA-N	C13H20O	1426	14	194	3.8
134	101-81-5	Diphenylmethane	CZZYITDELCSZES-UHFFFAOYSA-N	C13H12	1434	26	170	4.1
135	492-97-7	2,2'-Bithiophene	OHZAHWOAMVVGEL-UHFFFAOYSA-N	C8H6S2	1438	26	170	3.8
136	121-71-1	Ethanone, 1-(3-hydroxyphenyl)-	LUJMEECXHPYQOF-UHFFFAOYSA-N	C8H8O2	1439	14	138	1.4
137	529-35-1	1-Naphthalenol, 5,6,7,8-tetrahydro-	SCWNNOCLLOHZIG-UHFFFAOYSA-N	C10H12O	1447	15	150	3
138	1696-17-9	N,N-Diethylbenzamide	JLNGEXDJAQASHD-UHFFFAOYSA-N	C11H15NO	1456	42	178	1.2
139	621-84-1	Benzyl carbamate	PUJDIJCNWFYVJX-UHFFFAOYSA-N	C8H9NO2	1460	14	153	1.2
140	2189-60-8	Benzene, octyl-	CDKDZKXSXLNROY-UHFFFAOYSA-N	C14H22	1467	27	192	6.3
141	621-59-0	3-Hydroxy-4-methoxy-benzaldehyde	JVTZFYYHCGSXJV-UHFFFAOYSA-N	C8H8O3	1469	14	155	1
142	719-22-2	2,6-Bis-(1,1-dimethylethyl)-2,5-cyclohexadiene-1,4-dione	RDQSIADLBQFVMY-UHFFFAOYSA-N	C14H20O2	1471	26	222	4.4
143	54135-81-8	Benzene, 1,2,5-trichloro-3-methoxy-	MKERQGLKSFEKAE-UHFFFAOYSA-N	C7H5Cl3O	1471	35	216	3.9
144	939-23-1	4-Phenylpyridine	JVZRCNQLWOELDU-UHFFFAOYSA-N	C11H9N	1471	17	157	2.6
145	98-73-7	4-tert-Butylbenzoic acid	KDVYCTOWXSLNNI-UHFFFAOYSA-N	C11H14O2	1479	15	180	3.8
146	2700-22-3	Malononitrile, benzylidene-	WAVNYPVYNSIHNC-UHFFFAOYSA-N	C10H6N2	1480	25	156	2.2
147	147-93-3	2-Thiosalicylic acid	NBOMNTLFRHMDEZ-UHFFFAOYSA-N	C7H6O2S	1494	26	157	2.4
148	57-44-3	Barbital	FTOAOBMCPZCFFF-UHFFFAOYSA-N	C8H12N2O3	1506	15	183	0.6
149	619-45-4	Benzoic acid, 4-amino-, methyl ester	LZXXNPOYQCLXRS-UHFFFAOYSA-N	C8H9NO2	1511	15	153	1.4
150	877-95-2	N-Acetyl-2-phenylethylamine	MODKMHXGCGKTLE-UHFFFAOYSA-N	C10H13NO	1512	26	165	1.2
151	128-37-0	Butylated hydroxytoluene	NLZUEZXRPGMBCV-UHFFFAOYSA-N	C15H24O	1513	15	222	5.1
152	89-68-9	6-Chlorothymol	KFZXVMNBUMVKLN-UHFFFAOYSA-N	C10H13ClO	1514	14	188	3.9
153	120-61-6	Dimethyl terephthalate	WOZVHXUHUFLZGK-UHFFFAOYSA-N	C10H10O4	1515	14	196	2.2
154	90-15-3	1-Naphthol	KJCVRFUGPWSIIH-UHFFFAOYSA-N	C10H8O	1516	18	146	2.8
155	77-65-6	Carbromal	OPNPQXLQERQBBV-UHFFFAOYSA-N	C7H13BrN2O2	1521	15	211	1.5
156	62-23-7	4-Nitrobenzoic acid	OTLNPYWUJOZPPA-UHFFFAOYSA-N	C7H5NO4	1543	16	169	1.9
157	2051-61-8	3-Chlorobiphenyl	NMWSKOLWZZWHPL-UHFFFAOYSA-N	C12H9Cl	1557	34	192	4.6
158	97-00-7	1-Chloro-2,4-dinitrobenzene	VYZAHLCBVHPDDF-UHFFFAOYSA-N	C6H3ClN2O4	1560	12	206	2.2
159	4780-79-4	1-Hydroxymethylnaphthalene	PBLNHHSDYFYZNC-UHFFFAOYSA-N	C11H10O	1581	14	160	2.4
160	54-85-3	Isoniazid	QRXWMOHMRWLFEY-UHFFFAOYSA-N	C6H7N3O	1582	16	139	-0.7
161	59-47-2	Mephenesin	JWDYCNIAQWPBHD-UHFFFAOYSA-N	C10H14O3	1586	15	184	1.4
162	23597-82-2	Hexyl nicotinate	RVYGVBZGSFLJKH-UHFFFAOYSA-N	C12H17NO2	1593	15	208	3.5
163	615-22-5	2-(Methylthio)benzothiazole	UTBVIMLZIRIFFR-UHFFFAOYSA-N	C8H7NS2	1607	14	185	3.1
164	100-01-6	4-Nitroaniline	TYMLOMAKGOJONV-UHFFFAOYSA-N	C6H6N2O2	1610	14	140	1.4
165	86-57-7	1-Nitronaphthalene	RJKGJBPXVHTNJL-UHFFFAOYSA-N	C10H7NO2	1612	26	175	3.2
166	483-55-6	2-ME-3-OH-1,4-NAPHTHOQUINONE	LULCPJWUGUVEFU-UHFFFAOYSA-N	C11H8O3	1620	17	190	1.2
167	101-42-8	Fenuron	XXOYNJXVWVNOOJ-UHFFFAOYSA-N	C9H12N2O	1625	26	166	1
168	4537-14-8	6-Phenylundecane	WCABIRIFXVXGQH-UHFFFAOYSA-N	C17H28	1628	26	233	7.5
169	119-61-9	Benzophenone	RWCCWEUUXYIKHB-UHFFFAOYSA-N	C13H10O	1635	18	184	3.2
170	7491-74-9	2-Oxo-1-Pyrrolidineacetamide	GMZVRMREEHBGGF-UHFFFAOYSA-N	C6H10N2O2	1640	14	143	-1.5
171	605-45-8	Diisopropyl phthalate	QWDBCIAVABMJPP-UHFFFAOYSA-N	C14H18O4	1640	15	250	2.8
172	4536-86-1	BENZENE, (1-PROPYLOCTYL)-	NSQAXMRLBNXEHK-UHFFFAOYSA-N	C17H28	1643	27	233	7.6
173	55283-68-6	N-Ethyl-N-(2-methyl-2-propenyl)-2,6-dinitro-4-(trifluoromethyl)benzenamine	PTFJIKYUEPWBMS-UHFFFAOYSA-N	C13H14F3N3O4	1643	15	335	5.1
174	22781-23-3	Bendiocarb	XEGGRYVFLWGFHI-UHFFFAOYSA-N	C11H13NO4	1667	13	225	1.7
175	94-26-8	Butylparaben	QFOHBWFCKVYLES-UHFFFAOYSA-N	C11H14O3	1668	26	196	3.6
176	94-75-7	2,4-Dichlorophenoxyacetic acid	OVSKIKFHRZPJSS-UHFFFAOYSA-N	C8H6Cl2O3	1671	26	225	2.8
177	2008-58-4	2,6-Dichlorobenzamide	JHSPCUHPSIUQRB-UHFFFAOYSA-N	C7H5Cl2NO	1674	12	194	0.8
178	112-72-1	1-Tetradecanol	HLZKNKRTKFSKGZ-UHFFFAOYSA-N	C14H30O	1676	13	198	6
179	776-35-2	9,10-Dihydrophenanthrene	XXPBFNVKTVJZKF-UHFFFAOYSA-N	C14H12	1689	15	182	4.5
180	92-82-0	Phenazine	PCNDJXKNXGMECE-UHFFFAOYSA-N	C12H8N2	1703	26	182	2.8
181	330-54-1	Diuron	XMTQQYYKAHVGBJ-UHFFFAOYSA-N	C9H10Cl2N2O	1720	15	237	2.7
182	2719-63-3	BENZENE, (1-BUTYLOCTYL)-	NPAWGLOPXKCTCV-UHFFFAOYSA-N	C18H30	1730	27	248	8
183	34883-41-5	3,5-Dichlorobiphenyl	QHZSDTDMQZPUKC-UHFFFAOYSA-N	C12H8Cl2	1732	34	227	5.4
184	634-83-3	2,3,4,5-Tetrachloroaniline	GBKZRUCVLTWAML-UHFFFAOYSA-N	C6H3Cl4N	1734	12	238	4.3
185	486-25-9	9-Fluorenone	YLQWCDOCJODRMT-UHFFFAOYSA-N	C13H8O	1752	27	182	3.6
186	2050-67-1	3,3'-Dichloro-1,1'-biphenyl	KTXUOWUHFLBZPW-UHFFFAOYSA-N	C12H8Cl2	1755	26	228	5.3
187	120-36-5	Dichlorprop	MZHCENGPTKEIGP-UHFFFAOYSA-N	C9H8Cl2O3	1756	15	239	3.4
188	134-81-6	1,2-Diphenylethanedione	WURBFLDFSFBTLW-UHFFFAOYSA-N	C14H10O2	1766	26	212	3.4
189	2636-26-2	Cyanophos	SCKHCCSZFPSHGR-UHFFFAOYSA-N	C9H10NO3PS	1772	14	246	2.7
190	298-04-4	Disulfoton	DOFZAZXDOSGAJZ-UHFFFAOYSA-N	C8H19O2PS3	1801	12	277	4
191	83-56-7	1,5-Dihydroxynaphthalene	BOKGTLAJQHTOKE-UHFFFAOYSA-N	C10H8O2	1832	26	162	1.9
192	58-08-2	Caffeine	RYYVLZVUVIJVGH-UHFFFAOYSA-N	C8H10N4O2	1835	14	197	-0.1
193	22131-79-9	Alclofenac	ARHWPKZXBHOEEE-UHFFFAOYSA-N	C11H11ClO3	1837	39	228	2.5
194	98730-04-2	2,2-Dichloro-1-(3-methyl-2,3-dihydro-4H-1,4-benzoxazin-4-yl)ethanone	PFJJMJDEVDLPNE-UHFFFAOYSA-N	C11H11Cl2NO2	1842	14	264	2.7
195	38444-81-4	PCB 026	ONNCPBRWFSKDMQ-UHFFFAOYSA-N	C12H7Cl3	1843	33	263	5.8
196	60-80-0	Phenazone	VEQOALNAAJBPNY-UHFFFAOYSA-N	C11H12N2O	1845	37	190	0.4
197	2719-21-3	N-(p-Acetylphenyl)acetamide	WECHHDJTILFYQT-UHFFFAOYSA-N	C10H11NO2	1849	14	178	1.2
198	882-33-7	Diphenyl disulfide	GUUVPOWQJOLRAS-UHFFFAOYSA-N	C12H10S2	1855	27	222	4.4
199	83-67-0	Theobromine	YAPQBXQYLJRXSA-UHFFFAOYSA-N	C7H8N4O2	1874	14	182	-0.8
200	133-32-4	Indole-3-butyric acid	JTEDVYBZBROSJT-UHFFFAOYSA-N	C12H13NO2	1885	18	205	2.3
201	626-48-2	6-Methyluracil	SHVCSCWHWMSGTE-UHFFFAOYSA-N	C5H6N2O2	1888	15	129	-0.8
202	1135-24-6	Ferulic acid	KSEBMYQBYZTDHS-UHFFFAOYSA-N	C10H10O4	1897	14	197	1.5
203	832-71-3	3-Methylphenanthrene	GKYWZUBZZBHZKU-UHFFFAOYSA-N	C15H12	1909	27	194	5.2
204	38444-84-7	2,3,3'-Trichlorobiphenyl	SXHLTVKPNQVZGL-UHFFFAOYSA-N	C12H7Cl3	1919	41	263	5.6
205	35693-99-3	2,2',5,5'-Tetrachlorobiphenyl	HCWZEPKLWVAEOV-UHFFFAOYSA-N	C12H6Cl4	1933	26	298	6.1
206	29232-93-7	Pirimiphos-methyl	QHOQHJPRIBSPCY-UHFFFAOYSA-N	C11H20N3O3PS	1938	12	308	4.2
207	121-75-5	Malathion	JXSJBGJIGXNWCI-UHFFFAOYSA-N	C10H19O6PS2	1959	13	330	2.4
208	779-02-2	9-Methylanthracene	CPGPAVAKSZHMBP-UHFFFAOYSA-N	C15H12	1980	27	194	5.1
209	552-62-5	7-Methylxanthine	PFWLFWPASULGAN-UHFFFAOYSA-N	C6H6N4O2	1982	15	168	-0.9
210	33857-26-0	2,7-Dichlorodibenzo-p-dioxin	NBFMTHWVRBOVPE-UHFFFAOYSA-N	C12H6Cl2O2	1985	14	257	5.8
211	93-79-8	Butyl (2,4,5-trichlorophenoxy)acetate	FNEXNZUHBCBQTI-UHFFFAOYSA-N	C12H13Cl3O3	2003	27	314	4.8
212	27355-22-2	Fthalide	NMWKWBPNKPGATC-UHFFFAOYSA-N	C8H2Cl4O2	2021	29	276	3.2
213	470-90-6	Chlorfenvinphos	FSAVDKDHPDSCTO-UHFFFAOYSA-N	C12H14Cl3O4P	2059	14	362	3.8
214	133-07-3	Folpet	HKIOYBQGHSTUDB-UHFFFAOYSA-N	C9H4Cl3NO2S	2071	12	302	2.8
215	33979-03-2	2,2',4,4',6,6'-Hexachlorobiphenyl	ICOAEPDGFWLUTI-UHFFFAOYSA-N	C12H4Cl6	2072	33	368	7.5
216	41464-49-7	2,3,3',5'-Tetrachlorobiphenyl	IOPBNBSKOPJKEG-UHFFFAOYSA-N	C12H6Cl4	2082	44	298	6.2
217	509-86-4	Heptabarbital	PAZQYDJGLKSCSI-UHFFFAOYSA-N	C13H18N2O3	2084	39	250	2
218	61432-55-1	Dimepiperate	BWUPSGJXXPATLU-UHFFFAOYSA-N	C15H21NOS	2085	15	265	4
219	42924-53-8	Nabumetone	BLXXJMDCKKHMKV-UHFFFAOYSA-N	C15H16O2	2103	14	231	3.1
220	2497-06-5	Disulfoton sulfone	BKVJOVPVLOJPKJ-UHFFFAOYSA-N	C8H19O4PS3	2109	12	307	1.9
221	19387-91-8	Tinidazole	HJLSLZFTEKNLFI-UHFFFAOYSA-N	C8H13N3O4S	2117	14	249	-0.4
222	97-23-4	Dichlorophen	MDNWOSOZYLHTCG-UHFFFAOYSA-N	C13H10Cl2O2	2140	26	273	4.3
223	57-11-4	Octadecanoic acid	QIQXTHQIDYTFRH-UHFFFAOYSA-N	C18H36O2	2172	15	286	8.2
224	50-47-5	Desipramine	HCYAFALTSJYZDH-UHFFFAOYSA-N	C18H22N2	2237	14	268	4.9
225	13067-93-1	Cyanofenphos	LRNJHZNPJSPMGK-UHFFFAOYSA-N	C15H14NO2PS	2249	14	306	4.3
226	2898-12-6	Medazepam	YLCXGBZIZBEVPZ-UHFFFAOYSA-N	C16H15ClN2	2260	15	274	4.4
227	77732-09-3	Oxadixyl	UWVQIROCRJWDKL-UHFFFAOYSA-N	C14H18N2O4	2268	12	280	0.8
228	117-37-3	Anisindione	XRCFXMGQEVUZFC-UHFFFAOYSA-N	C16H12O3	2273	50	254	2.9
229	84-96-8	Trimeprazine	ZZHLYYDVIOPZBE-UHFFFAOYSA-N	C18H22N2S	2287	14	300	4.7
230	52-85-7	Famphur	JISACBWYRJHSMG-UHFFFAOYSA-N	C10H16NO5PS2	2315	15	327	2.2
231	52663-66-8	2,2',3,3',4,5'-Hexachlorobiphenyl	YFSLABAYQDPWPF-UHFFFAOYSA-N	C12H4Cl6	2325	44	367	7.4
232	1031-07-8	Endosulfan sulfate	AAPVQEMYVNZIOO-UHFFFAOYSA-N	C9H6Cl6O4S	2328	15	430	3.7
233	57-66-9	Probenecid	DBABZHXKTCFAPX-UHFFFAOYSA-N	C13H19NO4S	2336	30	286	3.2
234	74472-44-9	2,3,3',4',5,6-Hexachlorobiphenyl	ZAGRQXMWMRUYRB-UHFFFAOYSA-N	C12H4Cl6	2350	44	368	7.2
235	1698-60-8	Chloridazon	WYKYKTKDBLFHCY-UHFFFAOYSA-N	C10H8ClN3O	2353	26	225	1.1
236	113-53-1	Dothiepin	PHTUQLWOUWZIMZ-UHFFFAOYSA-N	C19H21NS	2376	42	295	4.5
237	107534-96-3	Tebuconazole	PXMNMQRDXWABCY-UHFFFAOYSA-N	C16H22ClN3O	2391	14	309	3.7
238	1241-94-7	2-Ethylhexyl diphenyl phosphate	CGSLYBDCEGBZCG-UHFFFAOYSA-N	C20H27O4P	2410	27	364	5.7
239	74738-17-3	Fenpicionil	FKLFBQCQQYDUAM-UHFFFAOYSA-N	C11H6Cl2N2	2430	50	241	3.9
240	4498-32-2	Dibenzepin	QPGGEKPRGVJKQB-UHFFFAOYSA-N	C18H21N3O	2453	27	296	2.5
241	36735-22-5	Quazepam	IKMPWMZBZSAONZ-UHFFFAOYSA-N	C17H11ClF4N2S	2485	40	391	4
242	28108-99-8	Isopropyl phenyl diphenyl phosphate	JJXNVYMIYBNZQX-UHFFFAOYSA-N	C21H21O4P	2495	26	371	5.3
243	50-53-3	Chlorpromazine	ZPEIMTDSQAKGNT-UHFFFAOYSA-N	C17H19ClN2S	2499	15	323	5.4
244	33671-46-4	Clotiazepam	CHBRHODLKOZEPZ-UHFFFAOYSA-N	C16H15ClN2OS	2503	42	323	3.2
245	17455-13-9	18-Crown-6	XEZNGIUYQVAUSS-UHFFFAOYSA-N	C12H24O6	2504	12	189	-0.7
246	57117-41-6	1,2,3,7,8-Pentachlorodibenzofuran	SBMIVUVRFPGOEB-UHFFFAOYSA-N	C12H3Cl5O	2507	36	346	6.8
247	86-50-0	Azinphos-methyl	CJJOSEISRRTUQB-UHFFFAOYSA-N	C10H12N3O3PS2	2525	12	270	2.8
248	58-00-4	Apomorphine	VMWNQDUVQKEIOC-CYBMUJFWSA-N	C17H17NO2	2530	41	269	2.3
249	2385-85-5	Mirex	GVYLCNUFSHDAAW-UHFFFAOYSA-N	C10Cl12	2530	60	443	6.9
250	2894-67-9	Delorazepam	CHIFCDOIPRCHCF-UHFFFAOYSA-N	C15H10Cl2N2O	2537	36	309	3.1
251	19044-88-3	Oryzalin	UNAHYJYOSSSJHH-UHFFFAOYSA-N	C12H18N4O6S	2612	13	348	3.7
252	55179-31-2	Bitertanol	VGPIBGGRCVEHQZ-UHFFFAOYSA-N	C20H23N3O2	2633	27	338	4.2
253	1165-48-6	Dimefline	ZXFQRFXLFWWKLX-UHFFFAOYSA-N	C20H21NO3	2677	15	326	3.6
254	57-97-6	7,12-Dimethylbenz(a)anthracene	ARSRBNBHOADGJU-UHFFFAOYSA-N	C20H16	2713	15	259	5.8
255	2051-24-3	Decachlorobiphenyl	ONXPZLFXDMAPRO-UHFFFAOYSA-N	C12Cl10	2794	35	506	8.3
256	80-08-0	Dapsone	MQJKPEGWNLWLTK-UHFFFAOYSA-N	C12H12N2O2S	2880	27	252	1
257	1499-10-1	Anthracene, 9,10-diphenyl-	FCNCGHJSNVOIKE-UHFFFAOYSA-N	C26H18	3066	25	332	8.5
258	57801-81-7	Brotizolam	UMSGKTJDUHERQW-UHFFFAOYSA-N	C15H10BrClN4S	3068	26	398	2.8
259	7008-42-6	Acronycine	SMPZPKRDRQOOHT-UHFFFAOYSA-N	C20H19NO3	3078	15	324	3.7
260	3383-96-8	Temephos	WWJZWCUNLNYYAU-UHFFFAOYSA-N	C16H20O6P2S3	3097	13	469	6
261	191-24-2	Benzo(g,h,i)perylene	GYFAGKUZYNFMBN-UHFFFAOYSA-N	C22H12	3150	27	279	6.6
262	191-26-4	Anthanthrene	YFIJJNAKSZUOLT-UHFFFAOYSA-N	C22H12	3185	26	279	7
263	2622-26-6	Periciazine	LUALIOATIOESLM-UHFFFAOYSA-N	C21H23N3OS	3230	15	369	3.5
264	749-02-0	Spiperone	DKGZKTPJOSAWFA-UHFFFAOYSA-N	C23H26FN3O2	3316	27	395	3
265	50-22-6	Corticosterone	OMFXVFTZEKFJBZ-HJTSIMOOSA-N	C21H30O4	3341	27	347	1.9
266	50-37-3	Lysergide	VAYOSLLFUXYJDT-RDTXWAMCSA-N	C20H25N3O	3445	42	325	3
267	191-07-1	Coronene	VPUGDVKSAQVFFS-UHFFFAOYSA-N	C24H12	3498	98	303	7.6

## Sheet: Molecular weight
ID	CAS	Name	InChI key	Formula	RI	min(m/z)	max(m/z)	log (Molecular Weight) (g/mol·g/mol-1)
1	462-94-2	Cadaverine	VHRGRCVQAFMJIZ-UHFFFAOYSA-N	CH2F2	184	12	53	1.7
2	55956-39-3	5H-Cyclohepta-1,4-dioxin, 2,3,4a,6,7,9a-hexahydro-, cis-	GUPKEFUJDMLGBZ-DTWKUNHWSA-N	C2H6	200	2	31	1.5
3	354-37-0	Trifluoroacetamidine	NITMACBPVVUGOJ-UHFFFAOYSA-N	C2N2	255	26	53	1.7
4	119110-38-2	Magnesium ionophore III	MXMJPDBVBJZBCA-UHFFFAOYSA-N	COS	304	16	62	1.8
5	192193-18-3	3-Cyclohexylaminopropyl-dimethylsilanol	HPQNKABCZJBILL-UHFFFAOYSA-N	C4H8	387	2	58	1.7
6	4461-41-0	trans-2-Chloro-2-butene	DSDHFHLZEFQSFM-ARJAWSKDSA-N	C2ClF2N	392	12	113	2
7	103001-16-7	Tricyclo[4.3.0.0(3,8)]nonan-7-one	UYFWORVJMKMKGX-UHFFFAOYSA-N	C2Cl2F2	426	12	137	2.1
8	27388-03-0	Methyldicyanophosphine	DHSZHRKBDOPZLO-UHFFFAOYSA-N	C2H3Br	428	24	109	2
9	69395-31-9	Acetamide, N-[2-[[2-[2-(2-nitrophenyl)ethenyl]phenyl]azo]phenyl]-	CFGBCJDUDOJFGY-LXNJSCKXSA-N	C4H2	431	12	52	1.7
10	2210-07-3	4-Methyl-3,4,5,6-tetrahydro-2H-azepin-7-ol	BXYQVGFHMYTNBX-UHFFFAOYNA-N	C4H6	433	13	56	1.7
11	1045-56-3	Dibutyl(1,1,4,4,4-pentafluorobutyl)phenylstannane	PKMFSZCDJPXNAP-UHFFFAOYSA-N	C2H7N	450	12	46	1.7
12	957-68-6	7-Aminocephalosporanic acid	HSHGZXNAXBPPDL-HZGVNTEJSA-N	C4H8O	476	12	74	1.9
13	23378-11-2	1-Butene, 1-chloro-2-methyl-	KRGLOJFYIVYYDI-SNAWJCMRSA-N	CBrN	482	26	107	2
14	7199-92-0	cholesta-8,24-dien-3-ol, 4-methyl-, (3.beta.,4.alpha.)-	FOUJWBXBKVVHCJ-GDNVEGMJSA-N	C3H7NO2	486	41	91	1.9
15	13055-06-6	Glycine, N-(carboxymethyl)-N-(hexahydro-2,4,6-trioxo-5-pyrimidinyl)-	QDHGQJQZPJPKJK-UHFFFAOYSA-N	C4H10O	491	12	74	1.9
16	5205-07-2	3-Buten-1-ol, 3-methyl-, 1-acetate	OCUAPVNNQFAQSM-UHFFFAOYSA-N	C3H2ClF5O	494	29	149	2.3
17	6863-58-7	Bis(2-butyl) ether	HHBZZTKMMLDNDN-UHFFFAOYSA-N	C4H4O	494	12	70	1.8
18	514-99-8	(6,6-Dimethylbicyclo[3.1.1]heptan-2-yl)methanol	LDWAIHWGMRVEFR-UHFFFAOYSA-N	C5H12	500	2	73	1.9
19	72-69-5	Nortriptyline	PHVGLTMQBUFIQQ-UHFFFAOYSA-N	C5H8	525	1	70	1.8
20	4232-27-3	Phenol, 2,4-dinitro-, acetate (ester)	CDMLJWCAUSWULM-UHFFFAOYSA-N	CH2Cl2	528	12	88	1.9
21	309732-19-2	Pyridine-3-carbonitrile, 1,6-dihydro-4-methyl-6-oxo-2-(2-propynylthio)-	SJNHFCUHNLZKET-UHFFFAOYSA-N	C4H8O	529	14	74	1.9
22	22531-00-6	3-Butylcyclopent-1-ene	OCVYLEAVUIYGLL-UHFFFAOYNA-N	C2Cl3F3	535	12	171	2.3
23	70928-44-8	1-Methoxy-3-(2-hydroxyethyl)nonane	ASCRDHSJOXDMSO-UHFFFAOYSA-N	C5H8	537	14	71	1.8
24	14565-43-6	N-Formyl-beta-alanine	MSEDDDMEHWJQEK-UHFFFAOYSA-N	C5H8	539	25	70	1.8
25	400-61-3	Hexyl trifluoroacetate	DTTIQEHOYLOWDU-UHFFFAOYSA-N	C2H3Cl2F	541	19	105	2.1
26	1241-30-1	Androstan-17-one, 3-(acetyloxy)-14-hydroxy-, (3.beta.,5.alpha.)-	QFRBKSJRDWKQSR-LSEZITDHSA-N	C6F12	542	16	301	2.5
27	26549-24-6	2-Hexanol, (R)-	QNVRIHYSUZMSGM-ZCFIWIBFSA-N	C5H8	552	14	70	1.8
28	1197-18-8	Tranexamic acid	GYDJEQRTZSCIOI-LJGSYFOKNA-N	C2H4O2	557	12	61	1.8
29	1983-26-2	(Chloromethyl)phosphonic dichloride	FZXSSJIKXCFPDP-UHFFFAOYSA-N	C3F7I	562	12	297	2.5
30	18773-93-8	N-Acetylbenzotriazole	NIIUIBKEGRPPDK-UHFFFAOYSA-N	CH2BrCl	577	12	133	2.1
31	95605-53-1	1-Butanol, 3-(1-ethoxyethoxy)-4,4,4-trifluoro-	WRZYXCUMOMZGRQ-UHFFFAOYSA-N	C6H10	611	14	84	1.9
32	57240-89-8	1,2,3-Triazole, 5-[(4-bromophenylsulfonyl)methylamino]-1-methyl-	NYSNBSKDSIEVIJ-UHFFFAOYSA-N	C4H8O2	612	14	90	1.9
33	26910-17-8	2-[(1-Hydroxyethylidene)amino]-N-{1-hydroxy-1-[(1-methoxy-1-oxopropan-2-yl)imino]propan-2-yl}propanimidic acid	FKSWBCPVKXRWMC-UHFFFAOYNA-N	C3H8S	619	13	79	1.9
34	15601-09-9	1-(3,5-Dihydroxyphenyl)heptan-2-one	UYOAKZGQLBHUHR-UHFFFAOYSA-N	C6H12	623	1	85	1.9
35	117891-66-4	1H,4H,5H,6H,7H,8H-Cyclohepta[c]pyrazole	JDFXGSPUTOGATO-UHFFFAOYSA-N	C4H8O	623	14	73	1.9
36	53229-41-7	Oxirane, (3-methylbutyl)-	XXVUOMFVRJIVLH-UHFFFAOYSA-N	C4H7N	626	13	70	1.8
37	146724-74-5	2,5-Dimethoxy-4-(methylthionyl)amphetamine	GMAAOZIIHUCORL-UHFFFAOYSA-N	C6H10	627	24	83	1.9
38	17145-91-4	Butanoic acid, 2-(diethoxyphosphinyl)-, ethyl ester	GYUCVQSNZFRDRL-UHFFFAOYSA-N	C4H8O2	627	13	90	1.9
39	93303-54-9	Methyl 3,4,6-tri-O-acetyl-2-deoxy-2-(N-methylacetamido)-.alpha.-d-glucopyranoside	YHVKYAZUIGOUHQ-QCODTGAPSA-N	C4H8O	627	12	73	1.9
40	24732-16-9	3-(3,5-Di-tert-butyl-4-hydroxyphenyl)propyl methacrylate	HTZZLFVKRATBTM-UHFFFAOYSA-N	C3H7Br	627	14	125	2.1
41	300718-06-3	Ethanone, 1-[4-(2,3,5,6-tetrafluoro-4-trifluoromethylphenyl)-1-piperazinyl]-	JPJQBNMFUGXGFC-UHFFFAOYSA-N	C5H10O2	633	2	103	2
42	105-41-9	4-Methylhexan-2-amine	YAHRDLICUYEDAU-UHFFFAOYSA-N	C5H12O2	636	13	105	2
43	513-49-5	(2S)-2-Butanamine	BHRZNVHARXXAHW-BYPYZUCNSA-N	C6H14O	640	2	104	2
44	112-20-9	Nonylamine	FJDUDHYHRVPMJZ-UHFFFAOYSA-N	C3H4F4O	640	13	131	2.1
45	2009-97-4	Butanoic acid, 2-diazo-3-oxo-, ethyl ester	JWTPSIXYXYNAOU-UHFFFAOYSA-N	C7H14	645	14	99	2
46	1517-15-3	2-Methylcyclobutan-1-one	YQENJRQBTHILBT-UHFFFAOYNA-N	C6H8	645	12	81	1.9
47	42504-87-0	(2-Methylpropyl)hydrazine--water (1/1)	SJBWJOHNKQXLKR-UHFFFAOYSA-N	C7H14	647	14	99	2
48	18038-37-4	(2,2-Dichlorovinyl)trichlorosilane	KMFQJFIDPVKUIT-UHFFFAOYSA-N	C6H12Si	647	27	112	2.1
49	24724-84-3	Hentriacontane-14,16-dione	LZBJUTTUMRSJBP-UHFFFAOYSA-N	C7H14	651	14	99	2
50	17721-95-8	2,6-DIMETHYL-N-NITROSOPIPERIDINE	MDOIIQGEWWYGKD-UHFFFAOYSA-N	C5H10O	657	13	87	1.9
51	646-24-2	Nonamethylenediamine	SXJVFQLYZSNZBT-UHFFFAOYSA-N	C3H6O3	658	12	91	2
52	29490-19-5	5-Methyl-1,3,4-thiadiazole-2(3H)-thione	FPVUWZFFEGYCGB-UHFFFAOYSA-N	C7H12	660	39	96	2
53	24621-61-2	1,3-Butanediol, (S)-	PUPZLCDOIYMWBV-BYPYZUCNSA-N	C6H10	661	15	83	1.9
54	139456-27-2	4-Acetyl-2-(4-chlorophenyl)-7,8,9,9a-tetrahydro-2H,6H-pyrido[1,2-d][1,2,4]triazin-1-one	SDFMZVJHUYAEQO-UHFFFAOYSA-N	C5H9Cl	666	26	106	2
55	4405-16-7	2-Methyl-2-isopropyl-1,3-dioxolane	IGZQZZODNMBJLU-UHFFFAOYSA-N	C7H14	672	14	99	2
56	6051-52-1	Benzenemethanol, .alpha.-ethenyl-.alpha.-methyl-	LRYWJUOPPCVNFT-UHFFFAOYSA-N	C7H14	675	1	100	2
57	296245-20-0	Propanamide, 3-(4-methyl-1-piperazinyl),N-(4-methoxycarbonylphenyl)-	FWWSEYQZIBECNF-UHFFFAOYSA-N	C7H16	676	15	101	2
58	306315-39-9	2-Piperidino-4-(4-[2,3,5,6-tetrafluoro-4-(trifluoromethyl)anilino]butylamino)-6-[2,2,2-trifluoro-1-(trifluoromethyl)ethoxy]-1,3,5-triazine	LJNQVLCQBGVPJN-UHFFFAOYSA-N	C6H6	679	12	80	1.9
59	12125-02-9	Ammonium chloride	NLXLAEXVIDQMFP-UHFFFAOYSA-N	C5H11NO2	682	14	87	2.1
60	17312-78-6	3,4-Dimethylundecane	UAMWGOKFGVUDRS-UHFFFAOYSA-N	C5H10O2	683	14	104	2
61	125039-13-6	6-Propyl-4,4,5-trimethyltetrahydro-1,3-oxazin-2-thione	POUDBUQUUPGWIB-UHFFFAOYSA-N	C5H10O2	684	14	103	2
62	61142-43-6	2-Heptene, 2-methoxy-	KEKALVZHZPSFPG-BQYQJAHWSA-N	C6H19NSi2	686	15	163	2.2
63	19699-38-8	[Di(propan-2-yl)amino]acetonitrile	KRHUHTLKXFFVGB-UHFFFAOYSA-N	C7H12	690	12	98	2
64	520-88-7	16.alpha.-Hydroxypregnenolone	ZAKJZPQDUPCXSD-UHFFFAOYSA-N	C7H14	692	1	100	2
65	17784-22-4	Acetic acid, [4-(acetyl)(phenyl)amino-3,5-diisopropyl]phenyl ester	UMFWAURYJZMWGE-UHFFFAOYSA-N	C4H9I	695	27	184	2.3
66	15301-93-6	N-Methyl-2-[(2-methylphenyl)(phenyl)methoxy]ethan-1-amine	PNYKGCPSFKLFKA-UHFFFAOYSA-N	C4H8S	696	8	90	1.9
67	55702-54-0	3-Cyclohexylpent-4-en-2-one	ZVUGPTVXOIMBJH-UHFFFAOYNA-N	C7H14	699	14	100	2
68	22381-57-3	3-Hydroxy-2-[(6-oxocyclohex-1-en-1-yl)methyl]cyclohex-2-en-1-one	WUJDXCLHIZQZDZ-UHFFFAOYSA-N	C3H6OS	700	29	92	2
69	111-45-5	2-Allyloxyethanol	GCYHRYNSUGLLMA-UHFFFAOYSA-N	C7H16	700	2	101	2
70	7721-54-2	4-(2-Hydroxyethyl)-3-methyl-2-pyrazolin-5-one	GCKLKGJKIRVDQB-UHFFFAOYSA-N	C7H12	701	12	98	2
71	689-90-7	1-Butene, 3-(butylthio)-	CTKCXSPYEYWRJT-UHFFFAOYSA-N	C2H3NS	702	12	76	1.9
72	51550-28-8	8-Oxo-12,13-epoxytrichothec-9-ene-3,7,15-triyl triacetate	FUPMDISLTMETBI-UHFFFAOYNA-N	C6H12O	704	15	101	2
73	40560-29-0	Butane, 1-chloro-2-methyl-, (S)-	IWAKWOFEHSYKSI-YFKPBYRVSA-N	CHBrCl2	706	12	166	2.2
74	598-38-9	2,2-Dichloroethanol	IDJOCJAIQSKSOP-UHFFFAOYSA-N	C7H14	713	12	99	2
75	22606-46-8	Laureth-2 acetate	QXRCPJZJWJTNCJ-UHFFFAOYSA-N	C3H10N2	714	29	75	1.9
76	91093-92-4	Benzotriazole, 1-(3-aminopyridin-4-yl)-	IYXQCBYRKIQZEY-UHFFFAOYSA-N	C5H11Cl	721	13	108	2
77	6154-04-7	5-Amino-2-methyl-2H-tetrazole	AZUKLCJYWVMPML-UHFFFAOYSA-N	C5H10O2	722	12	102	2
78	6713-72-0	3,3,6,6-Tetramethyl-1,4-dioxane-2,5-dione	GZYXPXGNODDCBD-UHFFFAOYSA-N	C4H5Cl	723	39	91	1.9
79	13242-55-2	.beta.-D-Glucopyranose, 1,6-anhydro-, triacetate	BAKQMOSGYGQJOJ-RNWYCLNJSA-N	C8H16	725	12	114	2.1
80	17984-39-3	3,5-Dithiono-6,6-dimethyl hexahydro-1,2,4-triazine	MIXNTORLXXUSMI-UHFFFAOYSA-N	C6H10O2	726	13	116	2.1
81	589-81-1	Heptane, 3-methyl-	LAIUFBWHERIJIH-UHFFFAOYSA-N	C4H8S	728	15	90	1.9
82	326909-92-6	Butanoic acid, 2-(2-chlorophenylhydrazono)-3-oxo-, methyl ester	HVZDJWYSCLYOSW-GXDHUFHOSA-N	C6H14O	728	14	103	2
83	598-14-1	Ethyldichloroarsine	LQSFEOMOHFPNEB-UHFFFAOYSA-N	C5H13N	729	15	88	1.9
84	286-75-9	5,10-Dioxatricyclo[7.1.0.0(4,6)]decane	USGYMDAUQBQWFU-UHFFFAOYSA-N	C5H9N	738	13	84	1.9
85	2246-03-9	Morphinan, 3-methoxy-N,6.alpha.-dimethyl-, (-)-	NJSYSXOOQOVPHA-UHFFFAOYSA-N	C8H16	741	15	97	2.1
86	108-84-9	1,3-Dimethylbutyl acetate	CPIVYSAVIPTCCX-UHFFFAOYSA-N	C8H16	742	15	112	2.1
87	31124-38-6	Sulfone, butyl ethyl	PVSJGAIWOIMZFG-UHFFFAOYSA-N	C4H6N2	743	13	84	1.9
88	24481-69-4	1,3,5-Triazine, 2-[(2-methylpropyl)thio]-4,6-bis(trichloromethyl)-	XSXWFPQQFWOWLI-UHFFFAOYSA-N	C8H18	744	15	100	2.1
89	54644-32-5	Oxirane, 2,3-bis(1-methylethyl)-, trans-	IKASFLJHSHDRIQ-HTQZYQBOSA-N	C5H5N	746	25	81	1.9
90	13179-98-1	1,6-Dimethoxyhexane	GZHQUHIMIVEQFV-UHFFFAOYSA-N	C6H10O	748	24	100	2
91	7309-43-5	Sulfide, butyl isopropyl	QIAZGMDOMXLGBB-UHFFFAOYSA-N	C4H7NO	750	12	85	1.9
92	624-64-6	(2E)-2-Butene	IAQRGUVFOMOMEM-ONEGZZNKSA-N	C6H12O	752	25	102	2
93	6382-06-5	Pentyl 2-hydroxypropanoate	GXOHBWLPQHTYPF-UHFFFAOYSA-N	C3H4ClN	754	12	92	2
94	60044-74-8	4-Ethoxy-2-butanone	YFBGSHHKHHCVDI-UHFFFAOYSA-N	C4H8OS	755	25	106	2
95	60128-01-0	Cyclopropanecarboxylic acid, propyl ester	ISTGAWZGAGOYJK-UHFFFAOYSA-N	C6H15FSi	759	26	136	2.1
96	62337-97-7	cyclohexane, 1,1,2-trimethyl-3,5-bis(1-methylethenyl)-, (2.alpha.,3.beta.,5.beta.)-	JGZYEZBCFOHEEC-UHFFFAOYSA-N	C7H14O2	759	18	115	2.1
97	124-38-9	Carbon dioxide	CURLTUGMZLYLDI-UHFFFAOYSA-N	C7H16O	760	29	116	2.1
98	624-82-8	N-HYDROXYMETHANIMIDAMIDE	IONSZLINWCGRRI-UHFFFAOYSA-N	C5H7NO	760	15	98	2
99	346663-70-5	2-Amino-N,N-dicyclopentyl-3,5-dinitrobenzamide	NNCJAJSXCZOEHI-UHFFFAOYSA-N	C6H10O2	763	12	115	2.1
100	72807-92-2	Dihydroartemisinin, 3-desoxy-	JQGOBHOUYKYFPD-UHFFFAOYSA-N	C8H18O	763	14	130	2.1
101	627-31-6	Propane, 1,3-diiodo-	AAAXMNYUNVCMCJ-UHFFFAOYSA-N	C8H18	765	15	115	2.1
102	107082-01-9	Bicyclo[2.2.1]heptan-2-ol, 2-(1-cyclopenten-1-yl)-	UEFLEQZTKKQMBA-UHFFFAOYSA-N	C8H14	767	15	111	2
103	28236-94-4	2-Butanone, diethylhydrazone	KMWQDYIEBWJWIC-CMDGGOBGSA-N	C8H18	772	1	115	2.1
104	99077-94-8	6-O-Acetyl-1,3:2,4:5,7-O-trimethylene-.beta.-sedoheptitol	HKHSRLKEEGOKAC-UHFFFAOYSA-N	C8H16	773	15	113	2.1
105	30727-14-1	1-Ethyl-3-pyrrolidinol	IDBNECMSCRAUNU-UHFFFAOYSA-N	C8H16	776	15	113	2.1
106	26254-92-2	2-Ethyl-3-methylbutanal	SHGPBDQRELYPLO-UHFFFAOYNA-N	C6H12O3	776	2	133	2.1
107	14618-10-1	3H-1,2-Benzoxathiole, 5-nitro-, 2,2-dioxide	NKGKZWZGRMZCMO-UHFFFAOYSA-N	C8H16	776	26	113	2.1
108	56-45-1	L-Serine	MTCFGRXMJLQNBG-REOHCLBHSA-N	C3H5Cl3	781	12	150	2.2
109	3813-52-3	Bicyclo[2.2.1]hept-5-ene-2,3-dicarboxylic acid	NIDNOXCRFUCAKQ-UHFFFAOYSA-N	C3HF5O2	781	24	148	2.2
110	7160-11-4	2-methyl-N-(4-nitrophenyl)propanamide	BXRDRYLJKVRXHE-UHFFFAOYSA-N	C8H16	784	15	114	2.1
111	55103-67-8	trans-Decahydro-9a-methyl-2H-benzocyclohepten-2-one	WHJSTHZNWNOPHX-JQWIXIFHSA-N	C5H12S	787	12	107	2
112	309742-27-6	Imidazo[4,5-E]1,2,4-triazin-6-one, perhydro-4,5,7-trimethyl-3-thioxo-	TYFPRPPVBNEGDJ-UHFFFAOYSA-N	C6H10O	790	26	99	2
113	74306-05-1	Nonyl 3-chloropropanoate	TVEXZMIDIHNANR-UHFFFAOYSA-N	C7H10O	791	14	111	2
114	16247-01-1	2-Hydroxyethylphosphine	CKFRJFUTYHQHCA-UHFFFAOYSA-N	C8H16	791	15	113	2.1
115	6589-48-6	2-Cyclohexylamino-1-phenylethanol	ISYFTHDLBGNHQW-UHFFFAOYSA-N	C6H10O	793	26	99	2
116	106068-45-5	16-Allopregnene-3.beta.,9.alpha.-diol-20-one 3-O-acetate	BSCFUOQAMOKKSJ-MUUGKDNBSA-N	C5H11NO3	798	15	132	2.1
117	2765-04-0	2,4,6-Trimethyl-1,3,5-trithiane	XQVYLDFSPBXACS-UHFFFAOYSA-N	C6H11NO	802	14	115	2.1
118	6957-22-8	4,4'-(Hydrazinediylidenedimethanylylidene)dipyridine	XLLIUDMGQNPRJS-UHFFFAOYSA-N	C7H14	811	26	83	2
119	54845-26-0	2,2,3,5,5,6,6-Heptamethyl-3-heptene	RVZGQICOUDJTHV-ZHACJKMWSA-N	C3H6OS	812	28	90	2
120	173463-32-6	N'-(4,5,6,7-Tetrahydro-6,6-dimethyl-4-oxo-1-phenyl-1H-indazol-5-ylidene)nicotinohydrazide	HWPVTGUXEMOTLE-LYBHJNIJSA-N	C8H16	812	27	113	2.1
121	350682-00-7	Methanamine, N-bis(5-methyl-1,3,4-oxadiazol-2-yl)-	UALCTYCRALLAAE-UHFFFAOYSA-N	C9H20	812	26	129	2.1
122	4087-39-2	4a-Methyl-4,4a,5,6,7,8-hexahydronaphthalen-2(3H)-one	OHERZLWVBJCXOF-NSHDSACASA-N	C5H8O2	815	26	102	2
123	626-26-6	Butane, 2,2'-thiobis-	IEBAOPMEYUWQPD-UHFFFAOYSA-N	C6H13N	816	14	100	2
124	5334-87-2	2-Hexane isothiocyanate	GCZWLZBNDSJSQF-UHFFFAOYSA-N	C7H10O	816	25	111	2
125	73384-82-4	1-Propanesulfonic acid, 3-bromo-	JSAYPSXBCDUDKB-UHFFFAOYSA-N	C3H6OS	821	15	92	2
126	4541-35-9	2,2,5,5,-Tetramethylcyclopentanone	BXYUQRQZHXARGL-UHFFFAOYSA-N	C6H9N	821	12	97	2
127	1181-86-8	Spirosolan-3-ol, 28-acetyl-, acetate (ester), (3.beta.,5.alpha.,22.beta.,25S)-	XBYGONLLFUVZNC-VRUMTIBZSA-N	C4H6O4	822	12	119	2.1
128	86252-66-6	Acetic acid--octadeca-3,14-dien-1-ol (1/1)	SNHBJTIFUVUOOY-UHFFFAOYSA-N	C6H13N	823	15	101	2
129	136954-24-0	3-(Methylthio)hexyl hexanoate	YCHLQQVZMIQEAC-UHFFFAOYSA-N	C6H16N2	829	27	117	2.1
130	54789-40-1	Heptanamide, 4-ethyl-5-methyl-	JSWXHXFLMOHNGR-UHFFFAOYSA-N	C5H4O2	832	14	98	2
131	813-46-7	Methyl pentachloro-propanoate	YSCHNGJMUJYQJG-UHFFFAOYSA-N	C5H8N2	833	26	98	2
132	55517-34-5	3-(trimethylsilylamino)thiolan-2-one	GFSNWMLVFYNVRW-UHFFFAOYSA-N	C8H20OSi	833	15	161	2.2
133	7206-16-8	(E)-5-dodecene	ZOKYTRIEIDWYSG-PKNBQFBNSA-N	C6H10S	833	25	117	2.1
134	190207-54-6	Thieno[2,3-c]pyridazin-7-one-6-carboxylic acid, 2-chloro-4-phenyl-, methyl ester	NQNOLTIDVYIHJX-UHFFFAOYSA-N	C6H4ClF	835	20	134	2.1
135	98419-02-4	1-(4-Hydroxy-3-isopropenyl-4,7,7-trimethyl-cyclohept-1-enyl)-ethanone	SVTUOPLLYYNCJN-UHFFFAOYSA-N	C7H16S	835	15	132	2.1
136	125658-07-3	5-Phenyl-1,3-diazaadamantan-6-one oxime	MFFMRENAQHCPJA-UHFFFAOYSA-N	C6H14O	835	14	101	2
137	21663-51-4	2-Isothiocyanatoheptane	UPTLUDLHIIYPNC-UHFFFAOYNA-N	C8H16	836	15	113	2.1
138	528-25-6	Cyclopentanecarboxylic acid, 2-acetyl-5-methyl-	SDZSRLJJHUZPEP-UHFFFAOYSA-N	C7H12O2	836	15	113	2.1
139	74421-19-5	Hexane, 1-(hexyloxy)-5-methyl-	JIHJVBBLPWFACT-UHFFFAOYSA-N	C6H12O	838	15	101	2
140	708-42-9	N-Propyl-2,1-benzothiazol-3-amine	JMSNWWKHZFQDKG-UHFFFAOYSA-N	C4H6N2O	839	12	100	2
141	7314-65-0	4-Methoxy-2-methylpyrimidine	XTRAWORUGOJWSH-UHFFFAOYSA-N	C9H20	840	25	128	2.1
142	822-90-2	2,4,5-Trimethylimidazole	PTBPTNCGZUOCBK-UHFFFAOYSA-N	C3H7NO	841	12	75	1.9
143	104351-13-5	Butanamide, 2-[[(1,1-dimethylethyl)amino]oxy]-3,3-dimethyl-N-phenyl-	UNBBCOMRMNJPNV-UHFFFAOYSA-N	C9H18	842	15	127	2.1
144	118793-90-1	Thioxanthen-9-one, 4-[(3-methylamino)propoxy]-	HUMGXVYPFQHHLZ-UHFFFAOYSA-N	C2H6S2	844	12	98	2
145	97-87-0	Propanoic acid, 2-methyl-, butyl ester	JSLCOZYBKYHZNL-UHFFFAOYSA-N	C6H11N	847	13	98	2
146	87216-02-2	5,5-Diethyl-2-(methylthio)-4,6(1H,5H)-pyrimidinedione	WKXIMXDXAHJEMT-UHFFFAOYSA-N	C6H12O2	848	14	116	2.1
147	5371-52-8	Oxolan-2-ol	JNODDICFTDYODH-UHFFFAOYNA-N	C7H14O	848	13	115	2.1
148	22348-95-4	Methyl 3-oxooctanoate	YKLCWZMIZHQGFV-UHFFFAOYSA-N	C7H14O2	849	15	130	2.1
149	623-87-0	2-Hydroxypropane-1,3-diyl dinitrate	ASIGVDLTBLZXNC-UHFFFAOYSA-N	C9H18	849	15	127	2.1
150	81769-67-7	Imidazole, 2-methyl-4-trifluoromethyl-5-nitro-	CURSAPHBSHGTCY-UHFFFAOYSA-N	C7H14O2	849	14	130	2.1
151	555-37-3	Neburon	CCGPUGMWYLICGL-UHFFFAOYSA-N	C8H19N	850	15	131	2.1
152	112681-29-5	Glycine, N-(2-hydroxy-3,3-dimethyl-1-oxobutyl)-, ethyl ester, (.+-.)-	HTYJNCQUAXYBSA-UHFFFAOYSA-N	C6H10O	851	27	99	2
153	110-39-4	Butanoic acid, octyl ester	PWLNAUNEAKQYLH-UHFFFAOYSA-N	C6H9NO	852	14	113	2
154	2070-87-3	2-(Trifluoromethyl)-1H-1,5-benzodiazepin-4-ol	IXXBAICHLCPVDN-UHFFFAOYSA-N	C5H11Br	852	13	152	2.2
155	64790-08-5	N-(2-Oxoethyl)acetamide	KCRRYOSHXIMXSZ-UHFFFAOYSA-N	C9H18	853	27	127	2.1
156	5397-53-5	Ethyl 2-acetyltetradecanoate	GVLFJFFKGKRKHN-UHFFFAOYSA-N	C9H20	855	25	128	2.1
157	340295-88-7	2H-Pyrane-5-carboxamide, N-(3,4-dimethylphenyl)-2-oxo-	FKFHHVQAXHEXBY-UHFFFAOYSA-N	C6H10O	857	26	99	2
158	17071-54-4	Hexyl octyl ether	KUTWKGLRMXBROO-UHFFFAOYSA-N	C7H16O	858	15	115	2.1
159	7433-62-7	1,9-Cyclohexadecadiene, (E,E)-	QCSDLMPAQMQZOE-FMGPEAFSSA-N	C8H17F	858	26	132	2.1
160	176962-17-7	1-Butene, 1,1-dibromo-(3S)-3-[t-butoxycarbonyl)amino]-	MSKJXHWGOZROHF-LURJTMIESA-N	C8H10	858	13	107	2
161	7443-52-9	Cyclohexanol, 2-methyl-, trans-	NDVWOBYBJYUSMF-RNFRBKRXSA-N	C6H16N2	859	27	117	2.1
162	30876-65-4	Phenylselenoacetic acid, Se-phenyl ester	TXYAOKYPPIZFME-UHFFFAOYSA-N	C7H4F4	861	12	166	2.2
163	74810-49-4	Silane, trimethyl[[1-[(trimethylsilyl)ethynyl]cyclohexyl]oxy]-	DPKAJXUOTPUDFG-UHFFFAOYSA-N	C6H15ClSi	862	15	154	2.2
164	111509-61-6	Bicyclo[2.2.1]heptane-2,3-dicarboxylic acid, 5-oxo-, 2-(1,1-dimethylethyl) ester, (2-exo,3-endo)-	RFHZYSRHACUGMV-UHFFFAOYSA-N	C8H10	865	15	108	2
165	1779-60-8	Propyl acetoacetate	DHGFMVMDBNLMKT-UHFFFAOYSA-N	C7H16O	872	14	115	2.1
166	37717-06-9	Cholesta-9(11),20(22)-dien-23-one, 3,6-bis(acetyloxy)-, (3.beta.,5.alpha.,6.alpha.)-	CFJNUDQPQZQJNE-CWXFMCTPSA-N	C4H9Cl3Si	873	12	196	2.3
167	816-57-9	N-Propyl-N-nitrosourea	YGGSSUISOYLCBF-UHFFFAOYSA-N	C4H6Cl2O2	874	12	143	2.2
168	1975-78-6	Decanenitrile	HBZDPWBWBJMYRY-UHFFFAOYSA-N	C7H14S	877	14	133	2.1
169	2834-23-3	Acetic acid, chlorodifluoro-, anhydride	VBJIFLOSOQGDRZ-UHFFFAOYSA-N	C8H20O2Si	878	15	176	2.2
170	33933-74-3	3-Heptene, 4-ethyl-	UEXWGMADXSUAIL-VQHVLOKHSA-N	C7H14O2	881	14	130	2.1
171	27970-32-7	Oxazolidine, 3-methyl-	FNKSTXGVEUSZJJ-UHFFFAOYSA-N	C5H11I	881	15	199	2.3
172	110538-95-9	N-(2-Cyanoethyl)-N-(2-hydroxypropyl)nitramine nitrate(ester)	QIBMFIMPWCPHIZ-UHFFFAOYSA-N	C5H10O3	883	14	117	2.1
173	3673-06-1	Cyclohexanamine, N,N'-1,2-ethanediylidenebis-	FNPXQPLDGZMBSL-JOBJLJCHSA-N	C7H16O4	883	14	133	2.2
174	1123-40-6	3,3-Dimethylglutarimide	YUJCWMGBRDBPDL-UHFFFAOYSA-N	C6H9Cl	887	12	119	2.1
175	80-12-6	Tetramine	AGGKEGLBGGJEBZ-UHFFFAOYSA-N	C6H14S	888	25	121	2.1
176	5129-46-4	Propyl 2-ethylbutanoate	KFDSUDXOCFQKIN-UHFFFAOYSA-N	C9H18	888	27	127	2.1
177	7538-42-3	(2-Butenyl)succinic anhydride	YCYZOWYCOUNUTM-NSCUHMNNSA-N	C7H18O2Si	888	14	150	2.2
178	302601-83-8	2-[2-(5,6-Dimethyl-1H-benzimidazol-2-ylthio)acetamido]benzoic acid	QNSKNMXVQLGIPC-UHFFFAOYSA-N	C6H14O2	892	14	104	2.1
179	5194-51-4	(2E,4E)-2,4-Hexadiene	APPOKADJQUIAHP-GGWOSOGESA-N	C8H8	893	15	106	2
180	59025-03-5	(-)-O-Acetylmalic anhydride	SSWJHSASZZAIAU-BYPYZUCNSA-N	C9H18	893	15	128	2.1
181	339244-78-9	1,3,4-Oxadiazol-2-amine, 5-(1-phenyl-5-tetrazolyl)-	ZDOAQUCFTSQXNM-UHFFFAOYSA-N	C3H8S2	895	14	112	2
182	25023-14-7	t-Butyl cyclopentaneperoxycarboxylate	DSBQFSOTTAWBQR-UHFFFAOYSA-N	C7H16S	895	26	134	2.1
183	4437-01-8	2-[2-[2-[2-[2-[2-(2-Methoxyethoxy)ethoxy]ethoxy]ethoxy]ethoxy]ethoxy]ethanol	AGWKUHGLWHMYTG-UHFFFAOYSA-N	C7H12O2	896	14	129	2.1
184	117177-34-1	Valeric acid, tridecyl ester	KGUAWIPVMCVZCA-UHFFFAOYSA-N	C5H11NO2	896	14	100	2.1
185	16667-76-8	Furo[2',3':4,5]thiazolo[3,2-g]purine-8-methanol, 4-amino-6.alpha.,7,8,9a-tetrahydro-7-hydroxy-, [6aS-(6a.alpha.,7.alpha.,8.beta.,9a.alpha.)]-	XNCLSSKPEQWMAM-UHFFFAOYSA-N	C6H8S	896	12	115	2
186	7510-23-8	1-tert-butylpyrrolidine-2,3-dione	PFJWFXQMXJEMQS-UHFFFAOYSA-N	C7H12O2	898	12	129	2.1
187	1731-61-9	1-(Morpholin-4-yl)-7lambda~6~-thiabicyclo[4.2.0]octane-7,7-dione	SDSJLPWJNCDWMK-UHFFFAOYNA-N	C9H20	900	15	129	2.1
188	70618-08-5	2-acetylpyridine 4-[3-Bromophenyl]-3-thiosemicarbazone	MPJCMEMDYDHMRQ-VCHYOVAHSA-N	C8H20OSi	901	27	161	2.2
189	6137-11-7	3-Heptanone, 4-methyl-	MVLRILUUXLBENA-UHFFFAOYSA-N	C4H7BrO2	902	14	168	2.2
190	56728-13-3	Isoxazolidine, 4-ethyl-2,5-dimethyl-, trans-	QWCGANMQAWMJRQ-NKWVEPMBSA-N	C8H16O2	904	26	129	2.2
191	55045-14-2	4-Ethyltetradecane	VATHPUANTMAJQR-UHFFFAOYNA-N	C5H12O3	904	15	90	2.1
192	38159-46-5	(+-)-5,5-Dimethyl-4-(3-oxobutyl)dihydro-2(3H)-furanone 4-(2,4-dinitrophenylhydrazone)	WAZJJMUPVAZFFO-YVLHZVERSA-N	C5H9BrO2	907	14	183	2.3
193	113-53-1	Dothiepin	PHTUQLWOUWZIMZ-UHFFFAOYSA-N	C10H16	908	15	137	2.1
194	67766-74-9	3-[4-Chlorophenyl]-6-[1-pyrrolidinyl]-1,2,4,5-tetrazine	DHASBLMRLCYQMW-UHFFFAOYSA-N	C7H14O2	910	14	116	2.1
195	347344-25-6	Acetamide, N-[3-(2-fluorophenoxy)-4-methyl-6-nitrophenyl]-	XOQBESRXTLEYMZ-UHFFFAOYSA-N	C5H11NO2	911	14	118	2.1
196	1003-78-7	2,4-Dimethylsulfolane	WKFQMDFSDQFAIC-UHFFFAOYSA-N	C7H14O2	911	14	115	2.1
197	62238-00-0	Decane, 2,2,9-trimethyl-	OFKVGIOPPPBWSB-UHFFFAOYSA-N	C6H14ClN	911	15	138	2.1
198	1205-42-1	cis-2-Methyl-5-(1-methylvinyl)cyclohex-2-en-1-yl acetate	YTHRBOFHFYZBRJ-VXGBXAGGSA-N	C10H20	911	40	141	2.1
199	115-26-4	Dimefox	PGJBQBDNXAZHBP-UHFFFAOYSA-N	C7H14O3	914	14	131	2.2
200	4314-22-1	(1H-1,2,3-Triazol-1-yl)acetic acid	YUHHBTFHHCASIC-UHFFFAOYSA-N	C5H10O2	914	26	102	2
201	37079-03-1	Pentyl dichloroacetate	UIFCHGLUUASAAI-UHFFFAOYSA-N	C4H4O2	914	26	85	1.9
202	147354-44-7	2,2-Dimethyl-5-tert-butyl-1,3-oxathiane	DSAJLQCGSNSKOU-UHFFFAOYSA-N	C9H14O	915	38	138	2.1
203	25236-78-6	2-(2,2,2-Trichloroethyl)hexanamide	GIBYMBWDLYYKCG-UHFFFAOYSA-N	C9H21N	917	15	144	2.2
204	80563-95-7	1,3-Oxathiolane-2-acetic acid, 2-methyl-, methyl ester	IPBJFXHDCTZHTJ-UHFFFAOYSA-N	C9H18	919	27	127	2.1
205	55470-98-9	Eicosane, 10-heptyl-10-octyl-	FEIFRHBKEQKLTC-UHFFFAOYSA-N	C8H16O2	920	25	145	2.2
206	511-10-4	Ergocryptinine	YDOTUXAWKBPQJW-JJANYQHSSA-N	C9H16	920	39	109	2.1
207	83073-03-4	Butyl pentyl carbonate	FLIHROUXKOLBTC-UHFFFAOYSA-N	C7H14O2	920	41	130	2.1
208	16696-65-4	1,11-Dibromoundecane	SIBVHGAPHVRHMJ-UHFFFAOYSA-N	C4H10OS	921	37	108	2
209	37788-55-9	alpha-Methyl-1H-imidazole-1-ethanol	WCDFMPVITAWTGR-UHFFFAOYSA-N	C8H14O2	923	14	142	2.2
210	76664-32-9	Methyl 2-methyl-2-(methoxy-3-hydroxypropoxy)amino-propanoate	MWEZWNTVYHSQPM-UHFFFAOYSA-N	C9H16	924	15	126	2.1
211	10599-77-6	1-Butanamine, N-pentylidene-	DQUFJSBUTDTRNC-MDZDMXLPSA-N	C7H12O2	924	14	130	2.1
212	30463-55-9	3,8-Nonadienoic acid, methyl ester	FGFBSRAQZIORCU-UHFFFAOYSA-N	C6H14FO3P	927	39	169	2.3
213	3973-22-6	2,3-dihydro-5-methyl-1,4-dioxin	DGZFPEFJNUNGAL-UHFFFAOYSA-N	C8H16	927	15	114	2.1
214	21343-04-4	5-Amino-1-methyl-1H-imidazole-4-carboxamide	UZHKJZZQGXMAKP-UHFFFAOYSA-N	C10H22	928	25	127	2.2
215	66910-61-0	6-[N-Acetylamino]-7-methoxyquinoxaline	HCKHTCNEXJRJFP-UHFFFAOYSA-N	C10H22	929	25	142	2.2
216	15769-91-2	6-(4-chlorophenyl)-2-methyloxazinane	DAHISRJDRDHLFM-UHFFFAOYSA-N	C9H18	929	40	127	2.1
217	50746-53-7	cyclopentane, 1-methyl-2-(2-propenyl)-, trans-	JUGUHFNYFLSPAJ-RKDXNWHRSA-N	C8H18O2	929	41	148	2.2
218	82315-71-7	Butanenitrile, 3-imino-2-(1,5-dimethyl-3-oxo-2-phenyl-4-pyrazolin-4-yl)hydrazono-	DOAWQBPHDNNCDY-BLKVHLKTSA-N	C9H16	930	36	125	2.1
219	42233-42-1	Tetracosanoic acid, butyl ester	AKFTUIYQTXLHIH-UHFFFAOYSA-N	C4H10S2	932	12	126	2.1
220	78215-66-4	1,3,4-Tri-O-acetyl-d-glycero-tetrulose	OZELUSIWJMWFMD-UHFFFAOYSA-N	C4H9NS	932	25	105	2
221	3261-87-8	Thiodiglycolic anhydride	RIIUAPMWDSRBSH-UHFFFAOYSA-N	C10H20	932	14	140	2.1
222	69393-13-1	1H-Imidazole, 1-(1-oxopentyl)-	UCWOKUYNNVMZCR-UHFFFAOYSA-N	C6H12S	932	25	116	2.1
223	3969-59-3	D-Mannitol, 1,2:3,4:5,6-tris-O-(1-methylethylidene)-	CKECEWYVEGPMPE-UHFFFAOYSA-N	C10H22	933	15	143	2.2
224	4873-58-9	2-Benzoyl-N-benzyl-4-chloroaniline	HPVUXGAKPJOZBW-UHFFFAOYSA-N	C9H22O3Si	933	15	207	2.3
225	589-63-9	Octan-4-one	YWXLSHOWXZUMSR-UHFFFAOYSA-N	C6H12O3	935	26	132	2.1
226	177754-30-2	Penta-2,4-dien-1-one, 5,5-dichloro-1-(5-methyl-2-furyl)-	DRNDAYAFXFUBBZ-NSCUHMNNSA-N	C9H20O2	937	12	160	2.2
227	2613-66-3	CYCLOPENTANE, 1-ETHYL-3-METHYL-, CIS-	PQXAPVOKLYINEI-SFYZADRCSA-N	C3H5Cl3	938	12	148	2.2
228	17165-55-8	Allyl heptafluorobutyrate	JPAQRQFVIPWHNE-UHFFFAOYSA-N	C6H13Br	938	13	123	2.2
229	7160-22-7	3',4'-Dichloropivalanilide	WMFDYXPRRHDSQS-UHFFFAOYSA-N	C7H12O2	939	14	130	2.1
230	80480-42-8	Heptanoic acid, 4,6-dioxo-, methyl ester	RNKNGJNPKXTDJK-UHFFFAOYSA-N	C8H14O2	940	36	100	2.2
231	38634-60-5	Ethanethioic acid, S-[1-(methylthio)ethyl] ester	DASBUXWBIYJTOR-UHFFFAOYSA-N	C7H5FO	942	20	126	2.1
232	117197-09-8	Hexanoic acid, tridecyl ester	RUFYWJXUALXUIF-UHFFFAOYSA-N	C6H12OS	943	27	134	2.1
233	24372-00-7	1,3,2-Oxazaborinane, 2-butyl-	OAORKQCGYBOPNT-UHFFFAOYSA-N	C7HF5O	943	24	198	2.3
234	89-02-1	2,4-Dinitrobenzenesulfonic acid	OVOJUAKDTOOXRF-UHFFFAOYSA-N	C7H13N	944	41	112	2
235	590-50-1	2-Pentanone, 4,4-dimethyl-	AZASWMGVGQEVCS-UHFFFAOYSA-N	C7H16O2	945	14	133	2.1
236	34528-95-5	Cyclohexane, 1,2-diethenyl-4-(1-methylethylidene)-, cis-	PGPQHRRQACLUGQ-NEPJUHHUSA-N	C8H9NO2	949	14	153	2.2
237	51328-62-2	9H-Fluorene-9-methanamine, .alpha.,.alpha.-dimethyl-	ANEJFCULDVGWFT-UHFFFAOYSA-N	C5H12Cl2OSi	950	14	177	2.3
238	4092-45-9	.alpha.-d-Lyxo-hexopyranoside, methyl 2,6-dideoxy-	QNKOVWCOVLYPKR-UHFFFAOYSA-N	C6H8O2	952	25	113	2
239	22459-10-5	2-Methyl-6-methylene-octa-1,7-dien-3-ol	SQRIUUSIOSHZFA-UHFFFAOYSA-N	C5H11NS	952	13	119	2.1
240	91979-13-4	2-Chlorothiophenol, S-acetyl-	REAJLLVBECEWDY-UHFFFAOYSA-N	C10H22	953	15	128	2.2
241	14155-62-5	5.alpha.-Card-20(22)-enolide, 3.beta.,14,15.beta.-trihydroxy-, 3,15-diacetate	SPHCTXPYSOATFO-UPFWHWMBSA-N	C10H22O2	954	14	159	2.2
242	56246-40-3	Pentanoic acid, 4-methyl-5-[(2,3,4,6-tetra-O-acetyl-D-glucopyranosyl)oxy]-, methyl ester	ZMDFGQDWBBLCGT-LXTXKUOTSA-N	C8H18O	955	14	115	2.1
243	301320-21-8	Propanamide, 2,2-bis(trifluoromethyl)-N-(2,3-dihydro-1,5-dimethyl-3-oxo-2-phenylpyrazol-4-yl)-	WTBOKIMHUAUHOD-UHFFFAOYSA-N	C9H16	955	26	126	2.1
244	471-46-5	Ethanediamide	YIKSCQDJHCMVMK-UHFFFAOYSA-N	C5H8Cl2O2	957	14	147	2.2
245	13748-11-3	2-(5-Aminohexyl)furan	USHYOUHIULPRTN-UHFFFAOYSA-N	C3H6Cl2O	959	13	129	2.1
246	56051-79-7	Butanedioic acid, (methoxyimino)-, dimethyl ester	GSKVVYOLQYQBPB-YVMONPNESA-N	C6H4BrF	960	12	178	2.2
247	40131-43-9	3-Hydroxy-8-methyl-8-azabicyclo[3.2.1]octane-3-carbonitrile	WSYMOTWLPRNFID-UHFFFAOYSA-N	C8H16O2	960	14	145	2.2
248	10325-42-5	Borane, diisopropylpropyl-	DADIWSVDBZIXMZ-UHFFFAOYSA-N	C5H8O2	961	26	102	2
249	55955-89-0	4-Butoxy-2-[(dimethylamino)methyl]phenol	BLKXDFYIUWGRHP-UHFFFAOYSA-N	C6H10O4	961	27	147	2.2
250	92703-75-8	N'-(4-Nitrobenzylidene)octanohydrazide	IKHJXSAYZDNJFZ-FOWTUZBSSA-N	C6H12S	963	2	120	2.1
251	103953-58-8	Phosphine sulfide, dichloromenthyl-	WGJLZEHFQNCKEE-UHFFFAOYSA-N	C6H10O3	967	26	131	2.1
252	26753-93-5	3.alpha.,5-Cyclo-5.alpha.-cholestan-2-one	ZMMBIESVYWBZFX-UHFFFAOYSA-N	C7H14O3	975	26	117	2.2
253	16789-51-8	3-Ethyl-3-hexene	AUJLDZJNMXNESO-UHFFFAOYSA-N	C8H18O2Si	976	15	174	2.2
254	10214-27-4	Isopentyl undec-10-enoate	DMSGZRWAESVGIP-UHFFFAOYSA-N	C7H10S	976	14	129	2.1
255	110851-59-7	2-[2-Hydroxyethyl]-9-[.beta.-d-ribofuranosyl]hypoxanthine	YOIJQWUBBDWNNF-JJNLEZRASA-N	C4H10O3	977	14	89	2
256	29204-24-8	Linoleyl methyl ketone	NYNXWWRZOOJQQC-NQLNTKRDSA-N	C6H4N2	978	12	106	2
257	6770-16-7	Eudesmol ,dihydro-	YJHVMPKSUPGGPZ-UHFFFAOYSA-N	C5H8N2	979	41	97	2
258	7580-12-3	1,3,5-Trioxane, 2,4,6-tris(1-methylethyl)-	XYIANCZIPATGDH-UHFFFAOYSA-N	C4H4S2	980	24	120	2.1
259	29803-81-4	2-cyclohexen-1-ol, 1-methyl-4-(1-methylethyl)-, trans-	IZXYHAXVIZHGJV-UWVGGRQHSA-N	C10H20	981	15	141	2.1
260	80504-81-0	Methyl-2,3-di-O-methyl-4-O-[(2,3-di-O-methyl.alpha.l-rhamnopyranosyl)-4-O-(2,3,4-tri-O-methyl.alpha.l-rhamnopyranosyl)].alpha.l-rhamnopyranoside	YILOBTWOQWRTQZ-UHFFFAOYSA-N	C8H18Cl2Si	981	15	217	2.3
261	10371-45-6	2-Butenoic acid, 1-methylpropyl ester, (E)-	KAKJZWSUVDRWQU-GQCTYLIASA-N	C4H10OS	981	13	109	2
262	174468-73-6	(1H)Benzimidazole, 5-fluoro-2-(3-chlorophenyl)-6-(4-methylpiperazin-1-yl)-	TVCGZKHHEHHVDY-UHFFFAOYSA-N	C6H12S	983	1	119	2.1
263	3356-88-5	2-Oxazolidinone, 3-(2-hydroxyethyl)-	GOXNUYXRIQJIEF-UHFFFAOYSA-N	C8H13N	983	14	124	2.1
264	129959-32-6	Ethanone, 1-[4-(4,6-dimethyl-2-pyrimidylamino)-1,2,3-triazol-5-yl]-	YYHFUFGJWGLHDX-UHFFFAOYSA-N	C10H22	984	25	127	2.2
265	13151-06-9	1-Octene, 7-methyl-	YKHFZRXJMPLNTJ-UHFFFAOYSA-N	C10H16	984	17	137	2.1
266	502-97-6	1,4-Dioxane-2,5-dione	RKDVKSZUMVYZHH-UHFFFAOYSA-N	C8H16O	986	26	130	2.1
267	683-57-8	Bromoacetamide	JUIKUQOUMZUFQT-UHFFFAOYSA-N	C8H16O	986	16	111	2.1
268	19780-59-7	3-Ethyl-2-methyl-2-heptanol	IDMQBLFACWMOGD-UHFFFAOYSA-N	C8H10O	989	13	124	2.1
269	2384-70-5	2-Decyne	RWDDSTHSVISBEA-UHFFFAOYSA-N	C7H2BrF5	991	20	263	2.4
270	3552-16-7	Enteromycin	UBAVPHLFRVPRCI-CRBCFSCISA-N	C5H8N2	991	13	98	2
271	109189-32-4	1-Naphthalenepropanol, .alpha.-ethenyldecahydro-2,4-dihydroxy-.alpha.,2,5,5,8a-pentamethyl-, [1R-(1.alpha.(R*),2.beta.,4.alpha.,4a.beta.,8a.alpha.)]-	AEXNNCDBIIWLDH-UHFFFAOYSA-N	C10H20	992	15	141	2.1
272	615-79-2	Ethyl 2,4-dioxovalerate	OYQVQWIASIXXRT-UHFFFAOYSA-N	C6H4ClFO	995	25	150	2.2
273	27570-83-8	2-Methyltetradecan-2-ol	IBIINSQLHLWOMP-UHFFFAOYSA-N	C6H8OS	995	26	129	2.1
274	7289-53-4	1-Methoxyundecane	FBLLWAUEWCBESD-UHFFFAOYSA-N	C7H10O2	998	13	129	2.1
275	4928-87-4	1H-1,2,4-Triazole-3-carboxylic acid	LJVQHXICFCZRJN-UHFFFAOYSA-N	C8H14O2	1000	26	83	2.2
276	55556-90-6	4-Piperidinol, 2,2,6,6-tetramethyl-1-nitroso-	HPPPSDMCJYQZMZ-UHFFFAOYSA-N	C5H4OS	1003	12	115	2
277	4806-33-1	Acetic acid--2,3-dimethylbutan-2-ol (1/1)	BVISPVBJMPRBIJ-UHFFFAOYSA-N	C3H6N2O6	1004	12	104	2.2
278	74764-11-7	Iron, tricarbonyl[N-(phenyl-2-pyridinylmethylene)benzenamine-N,N']-	XLLMAPSXFYHWOQ-LCELROQFSA-N	C8H14O2	1005	26	143	2.2
279	595-98-2	DL-Methyltartronic acid	LNRVTEQEGXVMEF-UHFFFAOYSA-N	C8H14O2	1006	14	100	2.2
280	105-66-8	Butanoic acid, propyl ester	HUAZGNHGCJGYNP-UHFFFAOYSA-N	C10H18	1008	15	139	2.1
281	57484-25-0	Biphenyl-4-carboxylic acid, 4'-(1,1-dimethylethyl)-	HZIOPONJCVOCFE-UHFFFAOYSA-N	C9H20O	1010	15	130	2.2
282	70771-94-7	N-(Heptafluorobutyryl)leucine propyl ester	JLUGJNZYNFFHAW-UHFFFAOYSA-N	C7H7N	1011	14	107	2
283	590-92-1	Propanoic acid, 3-bromo-	DHXNZYCXMFBMHE-UHFFFAOYSA-N	C9H8	1011	15	118	2.1
284	1073-91-2	1,2,4,5-Tetroxane, 3,3,6,6-tetramethyl-	SJQITXILEOCXGI-UHFFFAOYSA-N	C6H10O2	1011	26	115	2.1
285	107-30-2	Chloromethyl methyl ether	XJUZRXYOEPSWMB-UHFFFAOYSA-N	C10H18	1013	15	139	2.1
286	55712-35-1	Glycine, N-(N-acetylglycyl)-, butyl ester	BPJQXVSMRMZSKS-UHFFFAOYSA-N	C7H9ClO	1013	15	131	2.2
287	16831-29-1	Criwelline, 1,2-dihydro-	YLLIHACLDBWTNX-UHFFFAOYSA-N	C8H14O2	1016	14	143	2.2
288	5925-63-3	Benzene, [2-(methylthio)ethyl]-	HGRRXPWBICNVPC-UHFFFAOYSA-N	C6H11NO2	1020	13	129	2.1
289	38046-46-7	3-Hydroxy-2-methylbutanenitrile	ISMAITBIVCNVDT-UHFFFAOYSA-N	C7H10O2	1020	25	128	2.1
290	625-37-6	trans-Crotonamide	NQQRXZOPZBKCNF-NSCUHMNNSA-N	C6H11ClO2	1021	25	115	2.2
291	520-45-6	Dehydroacetic acid	PGRHXDWITVMQBC-UHFFFAOYSA-N	C7H14O	1022	14	115	2.1
292	57536-14-8	Carbamimidic acid, butyl ester	RVBFJJRQNLWPJO-UHFFFAOYSA-N	C9H19N	1022	15	143	2.2
293	5856-63-3	(R)-2-Aminobutan-1-ol	JCBPETKZIGVZRE-SCSAIBSYSA-N	C7H7Cl	1023	26	129	2.1
294	765-09-3	1-Bromotridecane	BFDNZQUBFCYTIC-UHFFFAOYSA-N	C7H15NO2	1024	15	146	2.2
295	89177-28-6	Methyl(methyl 3,4-di-O-methyl-.alpha.-D-mannopyranoside)uronate	RGVKHQPFTDKGNL-QOSZEMKLSA-N	C8H12O	1024	27	125	2.1
296	61141-77-3	Cyclohexene, 3,4-diethenyl-3-methyl-	WRNRNPOLSGTBHQ-UHFFFAOYSA-N	C5H10O2S	1025	14	137	2.1
297	136515-03-2	Ethanone, 1-[1,2,5,6-tetrahydro-5-(4-chlorophenyl)-2-methyl-6-(2-thienyl)-1,2,4,5-tetrazin-3-yl]-	ZANUVBIPEITOEV-UHFFFAOYSA-N	C8H14O2	1025	27	142	2.2
298	10436-15-4	Bis(dodecanamido)methane	JZDQOFJELQRWOI-UHFFFAOYSA-N	C10H18	1025	14	140	2.1
299	114376-06-6	2,5,6-Trimethyl-1,3-oxathiane	QVEVMFNTJKZPNQ-UHFFFAOYSA-N	C3H4Cl4	1025	12	186	2.3
300	51621-80-8	2-Ketoisocaproic acid oxime, bis(trimethylsilyl)- deriv.	RBTBRFPPEAKNKU-QBFSEMIESA-N	C4H8S2	1026	26	124	2.1
301	55401-63-3	Glyceryl diacetate 2-oleate	DAYZEZNVBPBOQL-QXMHVHEDSA-N	C4H13N3	1028	15	103	2
302	99044-67-4	Cyclohexene, 2-chloro-1,3-bis(phenyliminomethyl)-	OQLQDSZUBLCILN-IECGRNSXSA-N	C5H6S2	1028	14	134	2.1
303	6338-68-7	N,N-Dimethylethanesulphonamide	MORLSCQKZAPYFM-UHFFFAOYSA-N	C4H5Cl3O2	1029	59	161	2.3
304	284487-21-4	Carbamic acid, N,N-dimethyl-, [6-methyl-2-(4-pyridyl)-4-pyrimidyl] ester	INIWTLOPQIWJGN-UHFFFAOYSA-N	C6H10O4	1030	14	131	2.2
305	55905-48-1	1,2-Cyclohexanedimethanol, 3-(acetyloxy)-1,2-dimethyl-, diacetate	XXMVJSKQHNJREB-UHFFFAOYSA-N	C8H18O	1030	27	130	2.1
306	3794-97-6	2-(2-Methyl-2-aminopropyl)indole	ODPJAJNDECUREX-UHFFFAOYSA-N	C10H16	1031	27	137	2.1
307	54889-66-6	Benzenamine, N-[1-(methylthio)propyl]-2,4-dinitro-	VVSYRQOMDCRZNO-UHFFFAOYSA-N	C6H11NO2	1031	14	114	2.1
308	19059-68-8	1-Propanol, 3-(dimethylamino)-2,2-dimethyl-	PYEWZDAEJUUIJX-UHFFFAOYSA-N	C7H7Br	1032	15	174	2.2
309	13127-88-3	Phenol-d6	ISWSIDIOOBJBQZ-QNKSCLMFSA-N	C9H5F5O2	1032	14	242	2.4
310	65571-69-9	2H-Pyrrole-2-carboxylic acid, 5-ethoxy-3,4-dihydro-, methyl ester, (S)-	JZQCUHTXUVXJDW-LURJTMIESA-N	C7H12O4	1035	14	161	2.2
311	65865-33-0	4-n-Pentylthiane, S,S-dioxide	UOSSYAXINWRLSL-UHFFFAOYSA-N	C10H14	1037	15	136	2.1
312	6341-67-9	1-acetyl-5,5-dimethylimidazolidine-2,4-dione	WTOCSVCDHNWXCQ-UHFFFAOYSA-N	C11H24	1038	27	156	2.2
313	58795-41-8	Bicyclo[3.1.0]hexane-6-methanol, 2-hydroxy-1,4,4-trimethyl-	JFOUPSUZKRTLIX-UHFFFAOYSA-N	C8H14O	1040	14	128	2.1
314	18291-15-1	Silane, trimethyl(3-methylbutyl)-	FWMWRWONDVXXHF-UHFFFAOYSA-N	C10H12	1041	26	134	2.1
315	93305-73-8	n-Pentyl n-hexyl disulfide	BBRSAOQUYAEPBG-UHFFFAOYSA-N	C7H12O3	1045	15	145	2.2
316	4245-35-6	2-Propenoic acid, 3-methylbutyl	ZVYGIPWYVVJFRW-UHFFFAOYSA-N	C5H8Cl2O2	1045	39	171	2.2
317	3344-77-2	12-Bromo-1-dodecanol	ASIDMJNTHJYVQJ-UHFFFAOYSA-N	C10H14	1047	15	136	2.1
318	2044-21-5	1-Nonanamine, N-nonyl- (9CI)	MFHKEJIIHDNPQE-UHFFFAOYSA-N	C8H12O	1050	15	125	2.1
319	2009-03-2	Indole, 5-methoxy-3-(2-methylamino)ethyl-	NFDDCRIHMZGWBP-UHFFFAOYSA-N	C10H14	1051	15	135	2.1
320	87841-14-3	[1,3,2]Dioxaborino[5,4-d]-1,3,2-dioxaborin-4,8-dione, 2,6-bis(1,1-dimethylethyl)-	KHNWLZXDGLUHCG-UHFFFAOYSA-N	C8H12	1051	13	110	2
321	56728-11-1	1,4-Diethyl-2-phenylpiperazine	GKSICERYUXFYML-UHFFFAOYNA-N	C10H20	1052	24	140	2.1
322	28796-76-1	Cyclopentanepropanethiol, thiolacetate	DEFTVUHYVRQAGH-UHFFFAOYSA-N	C11H24	1053	24	156	2.2
323	61142-79-8	8-Methyl-1-decene	RFSMYVSHKACWAB-UHFFFAOYSA-N	C7H8O	1054	14	110	2
324	17191-61-6	Acetamide, N-methyl-N-[4-(1-hexahydropyridyl)-2-butynyl]-	MDDJQBABWMNJMC-UHFFFAOYSA-N	C8H8F2O	1054	14	159	2.2
325	56143-32-9	Ergost-4-ene-3,6-dione, 25-(acetyloxy)-	ONOSSSPTZSCYBV-ZFKKIWIDSA-N	C9H12O	1055	14	138	2.1
326	49582-72-1	AGN-PC-0JSLLQ	XGOQBAXNDFHTPR-UHFFFAOYSA-N	C5H8Cl2O2	1056	39	141	2.2
327	14916-80-4	3-Octyn-1-ol	LRZGRGVRZSDRTK-UHFFFAOYSA-N	C9H18O2	1056	15	143	2.2
328	35466-83-2	Isobutylene carbonate	YHLVIDQQTOMBGN-UHFFFAOYSA-N	C5H7Cl3O2	1057	26	173	2.3
329	444-15-5	2,4,6(1H,3H,5H)-Pyrimidinetrione, 5-hydroxy-	BVEWMNTVZPFPQI-UHFFFAOYSA-N	C8H8O	1057	14	122	2.1
330	29364-56-5	.alpha.-D-Glucofuranose, 1,2-O-(1-methylethylidene)-, triacetate	UUGROKDPQRRGSX-UHFFFAOYSA-N	C8H16O	1058	15	128	2.1
331	206363-14-6	Propanenitrile, 3-amino-2,3-di(hydroxymino)-	USSJTOBUSKIOLC-QHHAFSJGSA-N	C7H12O4	1059	14	145	2.2
332	930-83-6	3-Isoxazolol, 4,5-dimethyl-	KIJKSVJGPLKILI-UHFFFAOYSA-N	C8H18O2	1059	14	131	2.2
333	116997-20-7	Phosphonous acid, 1,2-ethanediylbis-, tetrakis(1-methylethyl) ester	MNEGAQLHNXOGJW-UHFFFAOYSA-N	C7H13BrO2	1060	25	167	2.3
334	598-41-4	Acetamide, 2-amino-	BEBCJVAWIBVWNZ-UHFFFAOYSA-N	C10H20O	1064	26	141	2.2
335	30436-89-6	Pyrene, 1-diacetylamino-8-nitro-	RGUJSLRBYFKYRG-UHFFFAOYSA-N	C6H16N2	1065	15	117	2.1
336	74807-81-1	Silane, 1,7-octadiene-1,8-diylbis[trimethyl-	WFJFWYMLNLHIQT-PHEQNACWSA-N	C10H12	1066	15	134	2.1
337	156483-17-9	2-(4-Chlorophenyl-3-morpholino-thioacrylic acid-N-ethoxycarbonylpiperazide	WZZAEGSEQNCFRS-OBGWFSINSA-N	C5H11NO	1067	12	102	2
338	13167-36-7	2,3-Dichloropropenoic acid	YQYHCJZVJNOGBP-UHFFFAOYSA-N	C8H12S	1069	14	143	2.1
339	5817-26-5	L-Proline, ethyl ester	QPNJHVDIRZNKOX-LURJTMIESA-N	C8H12N2	1070	25	138	2.1
340	87096-75-1	N-Hexyl-2-methylprop-2-enamide	FYCBGURDLIKBDA-UHFFFAOYSA-N	C7H9N	1070	15	109	2
341	7098-21-7	Tritetracontane	PKBVGJFKBPLWOD-UHFFFAOYSA-N	C9H18O2	1072	15	159	2.2
342	36422-25-0	Ergost-22-en-3-ol, (3.beta.,5.alpha.,22E,24R)-	PRKPDIRLXGMLSU-XVPLPGRKSA-N	C4H12N2O	1072	14	105	2
343	68760-72-5	Z-6-Pentadecen-1-ol acetate	NTFQOBGHAOZCSD-KHPPLWFESA-N	C9H16O2	1073	15	156	2.2
344	27182-54-3	5-Phenyl-1,2,4-thiadiazol-3(2H)-imine	WOZDQVLZCXNJPY-UHFFFAOYSA-N	C8H7FO2	1074	25	156	2.2
345	82085-14-1	3-Hexene, 2,4-dimethyl-	VFCHHMABGOYOQI-SOFGYWHQSA-N	C9H20O2Si	1074	39	189	2.3
346	60718-55-0	1H-1,2,4-Triazole, 1-(1-oxooctadecyl)-	AWFIQQPKTAGLLF-UHFFFAOYSA-N	C6H8N2	1074	12	110	2
347	21823-29-0	Nitric acid--cyclopentanol (1/1)	GBKGYNVGVWDISA-UHFFFAOYSA-N	C6H11NO	1074	14	115	2.1
348	15232-76-5	3-Octyne	UDEISTCPVNLKRJ-UHFFFAOYSA-N	C6H4N2	1074	12	106	2
349	7045-67-2	cyclohexane, 2-ethyl-1,3-dimethyl-	QZUJWESVOYGMQY-UHFFFAOYSA-N	C8H9Cl	1075	13	144	2.1
350	79761-03-8	d-Valine, N-[N-[(phenylmethoxy)carbonyl]-S-(phenylmethyl)-l-cysteinyl]-, phenylmethyl ester	RQBNLFUJVSHAPU-RRPNLBNLSA-N	C10H24OSi	1076	27	188	2.3
351	10297-05-9	Butane, 1-chloro-4-iodo-	JXOSPTBRSOYXGC-UHFFFAOYSA-N	C4H9NS2	1082	34	135	2.1
352	55314-57-3	Ethyl pent-2-yn-1-oate	XDPRPKSTFBPPHU-UHFFFAOYSA-N	C8H12N2	1082	29	138	2.1
353	79-36-7	Dichloroacetyl chloride	FBCCMZVIWNDFMO-UHFFFAOYSA-N	C7H11NS	1083	26	144	2.1
354	60384-06-7	17-(1,5-Dimethylhexyl)-10,13-dimethylhexadecahydrocyclopenta[a]phenanthren-6-ol	YBFVORMYYORQQA-UHFFFAOYSA-N	C11H26Si	1084	41	186	2.3
355	589-35-5	3-Methyl-1-pentanol	IWTBVKIGCDZRPL-UHFFFAOYSA-N	C8H10O	1084	26	123	2.1
356	382161-75-3	(Z)-1-Allyl-3-(prop-1-en-1-yl)trisulfane	ABXMBMQLMGNKES-XQRVVYSFSA-N	C10H14	1085	1	136	2.1
357	553-17-3	Guaiacol carbonate	ORUJFMPWKPVXLZ-UHFFFAOYSA-N	C11H25N	1086	27	172	2.2
358	106-23-0	Citronellal	NEHNMFOYXAPHSD-UHFFFAOYSA-N	C7H13BrO2	1089	41	210	2.3
359	57397-19-0	L-Ascorbic acid, 2-O-methyl-3,5,6-tris-O-(trimethylsilyl)-	NIBYQFDUQZPIOY-UHFFFAOYSA-N	C8H12N2	1091	26	137	2.1
360	53951-42-1	Hexitol, 1,5-anhydro-2,6-dideoxy-	UXUFMKFUJJLWKM-UHFFFAOYSA-N	C5H7NO	1094	26	100	2
361	7196-96-5	1,4-Benzodioxin, 4a,5,6,7,8,8a-hexahydro-2-methyl-, trans-	FLUQAMSLXUXVFX-RKDXNWHRSA-N	C9H20O3Si2	1099	14	232	2.4
362	16983-59-8	3-Penten-2-one, semicarbazone	KYKBBRLSBGEFIW-SALQQRKASA-N	C9H11Cl	1102	15	158	2.2
363	34860-03-2	2-Pentanol, 3-methyl-, 2-acetate	QKIUTHHIJLLGJL-UHFFFAOYSA-N	C9H18O	1103	14	124	2.2
364	36267-53-5	Phosphonofluoridothioic hydrazide, P-ethyl-2,2-dimethyl-	FVYWQGSQVPCWQK-UHFFFAOYSA-N	C5H6N2	1105	12	96	2
365	696-04-8	Dihydro-5-methyl-2,4(1H,3H)-pyrimidinedione	NBAKTGXDIBVZOO-UHFFFAOYSA-N	C8H18O2	1106	15	147	2.2
366	104556-12-9	1-Hexanamine, 6,N-dihydroxy-	XBDVMJAABBBSPW-UHFFFAOYSA-N	C7H13NO	1107	14	129	2.1
367	107244-64-4	N-[3-[[Diethylamino]methyl]-4-hydroxy-5-[1-methylethyl]phenyl]acetamide	VGMZYNQWHJSJQQ-UHFFFAOYSA-N	C8H9NO	1107	37	137	2.1
368	24799-65-3	Silane, dichloro(p-menth-3-yloxy)methyl-	WXGTUCQODNAPSF-UHFFFAOYSA-N	C9H12O	1108	15	138	2.1
369	10325-40-3	3-Chloro-2-butanol, threo-	XKEHIUIIEXXHJX-QWWZWVQMSA-N	C11H20	1108	26	124	2.2
370	4055-40-7	Mitomycin B	UZUUQCBCWDBYCG-UHFFFAOYSA-N	C9H10O2	1109	12	150	2.2
371	83133-01-1	1-(4-Bromobenzenesulfonyl)pyrrolidin-3-one	TUBOFCHQDFCXBK-UHFFFAOYSA-N	C8H14O4	1109	13	159	2.2
372	25905-14-0	Lavandulyl acetate	HYNGAVZPWWXQIU-UHFFFAOYSA-N	C7H7NO	1112	12	123	2.1
373	103-09-3	2-Ethylhexyl acetate	WOYWLLHHWAMFCB-UHFFFAOYSA-N	C6H8N2	1113	14	110	2
374	98188-03-5	Methyl 6-(2-furyl)hexanoate	OYQSSGARXPPLOU-UHFFFAOYSA-N	C9H12O	1113	14	138	2.1
375	54965-05-8	Cyclohexane, 1,1,3-trimethyl-2-(3-methylpentyl)-	UDBAOHWDISNFAQ-UHFFFAOYSA-N	C8H12O3	1115	27	156	2.2
376	59196-62-2	1-[((IODO[(1-PYRROLIDINYLCARBOTHIOYL)SULFANYL]BISMUTHINO)SULFANYL)CARB OTHIOYL]PYRROLIDINE	QKTOEXJFJBAZPT-UHFFFAOYSA-K	C6H6OS	1118	12	129	2.1
377	5925-79-1	1-Methyl-2-[(methylsulfanyl)methyl]benzene	YBVQXWLUJTZFON-UHFFFAOYSA-N	C6H18O7Si2	1119	40	230	2.4
378	19860-71-0	2-Octen-4-one, 2-methyl-	XKTQVJODAZKGGU-UHFFFAOYSA-N	C7H5ClO	1119	25	144	2.1
379	80283-35-8	Dimethyl (2Z-E,4E)-6,6-ethylenedioxy-2-methyl-2,4-heptadienylphosphonate	XNWVADBBVHZNCR-YXJPLFFZSA-N	C11H16	1119	2	150	2.2
380	107513-39-3	2-Hexanol, 1-mercapto-	XXIIBORLMZZLPO-UHFFFAOYSA-N	C9H10O	1120	13	136	2.1
381	19036-81-8	Octa-1,6-diene	RJUCIROUEDJQIB-UHFFFAOYSA-N	C10H20O2	1120	26	173	2.2
382	72617-82-4	6-(2,2,2-trifluoroethoxy)pyridin-3-amine	OJCXGRPKFISGAZ-UHFFFAOYSA-N	C9H18O	1121	14	143	2.2
383	638-36-8	2,6,10,14-Tetramethylhexadecane	GGYKPYDKXLHNTI-UHFFFAOYSA-N	C6H15NO2	1121	14	134	2.1
384	56805-30-2	Hexanal, 3-(hydroxymethyl)-4-methyl-	FYAFWNBBQXQTHW-UHFFFAOYSA-N	C9H14N2	1123	14	150	2.2
385	7299-55-0	2-Pentyn-4-one	DZOOXMGZVWHNAS-UHFFFAOYSA-N	C7H13NS	1123	40	143	2.2
386	27126-22-3	4-Azidoheptane	GLFSDYCSLFSXBV-UHFFFAOYSA-N	C8H16N2	1124	15	142	2.1
387	21395-44-8	NSC114114	UOHIUSSGHIQOJB-UHFFFAOYSA-N	C9H16O	1124	27	140	2.1
388	306743-36-2	Propanamide, 3-benzoylamino-N-(2-phenylethyl)-	YUNQUZMZTCGJJK-UHFFFAOYSA-N	C6H6ClN	1126	15	130	2.1
389	84-58-2	2,3-Dichloro-5,6-dicyano-p-benzoquinone	WFTZPGGPRHBTDC-UHFFFAOYSA-N	C8H12N2O	1127	36	154	2.2
390	74367-32-1	Propanoic acid, 2-methyl-, 2-(hydroxymethyl)-1-propylbutyl ester	SXNNFRPGPOKUEN-UHFFFAOYSA-N	C8H10O2	1128	20	140	2.1
391	15285-15-1	1H-1,2,4-Triazole, 3-chloro-5-methyl-	AEDKVRCTAMEXHJ-UHFFFAOYSA-N	C12H26	1128	26	170	2.2
392	2809-67-8	Oct-2-yne	QCQALVMFTWRCFI-UHFFFAOYSA-N	C9H12O	1128	14	138	2.1
393	10138-17-7	1,4-Dioxane, 2,6-dimethyl-	JZUPYBRYQINNRE-UHFFFAOYSA-N	C7H13ClO2	1129	15	123	2.2
394	2050-09-1	3-Methylbutyl valerate	UBLAMKHIFZBBSS-UHFFFAOYSA-N	C8H12O	1129	26	126	2.1
395	16491-54-6	Butanoic acid, 1-ethenylhexyl ester	LZWFXVJBIZIHCH-UHFFFAOYSA-N	C8H16OS	1129	28	162	2.2
396	77916-53-1	Propionic acid, 3-mercapto-, isooctyl ester	QSXUOVVGTRPJTF-UHFFFAOYSA-N	C5H9NO4	1131	15	149	2.3
397	87910-31-4	Methyl(methyl 2,4-di-O-acetyl-3-O-methyl-.alpha.-D-galactopyranoside)uronate	GLBIPWJZGHRNKI-UGCHFJIKSA-N	C8H17Br	1134	26	195	2.3
398	17562-91-3	11-Hydroxyandrosterone (3.alpha.,5.alpha.,11.beta.)-, TMS	SCSKJVCXVZQCIE-OQBOHRRJSA-N	C6H12S2	1136	27	150	2.2
399	67-78-7	Triamcinolone diacetate	XGMPVBXKDAHORN-RBWIMXSLSA-N	C7H15I	1136	14	227	2.4
400	5077-67-8	2-Butanone, 1-hydroxy-	GFAZHVHNLUBROE-UHFFFAOYSA-N	C9H21N	1137	27	143	2.2
401	2549-60-2	2-Oxepanone, 4-methyl-	CHXLFXLPKLZALY-UHFFFAOYSA-N	C10H18O	1137	15	155	2.2
402	5780-40-5	Butyl aldoxime, 3-methyl-, syn-	JAUPRNSQRRCCRR-XQRVVYSFSA-N	C10H16O	1140	15	152	2.2
403	125658-02-8	1,2-Bis(5-methyl-1,3-diazaadamantantydene-6)-hydrazine	ZRLFFTQHHBROHX-VBGLAJCLSA-N	C10H18O	1140	27	155	2.2
404	5272-36-6	2-Propyn-1-ol, 3-(trimethylsilyl)-	ZVGCJDPEKKEYES-UHFFFAOYSA-N	C12H18	1142	36	164	2.2
405	307929-66-4	1-(1,1,2,2-Tetrafluoro-2-methoxycarbonylethyl)-4,5-bis(methoxycarbonyl)-1,2,3-triazole	DVBCMXGMMOQAKV-UHFFFAOYSA-N	C9H17N	1142	39	140	2.1
406	16387-18-1	2-Ethylhexyl 2,2-dimethylpropanoate	DGGIWFWLKMKNQZ-UHFFFAOYNA-N	C4H8S3	1142	26	156	2.2
407	74630-34-5	tert-butyl-chloro-(4,7,7-trimethyl-3-bicyclo[2.2.1]heptanyl)phosphane	QUOPLRJYJHPTOQ-UHFFFAOYSA-N	C8H17NO3	1142	15	176	2.2
408	20440-21-5	Bicyclo[4.3.1]decan-10-one	SCXIMVZGFMXUIO-UHFFFAOYSA-N	C9H8O	1143	25	135	2.1
409	28823-42-9	2,4-Hexadiene, 3-methyl-	KOXWOWPVSGRFCZ-YDFGWWAZSA-N	C9H12O	1144	15	138	2.1
410	7604-99-1	Pseduosarsasapogenin-5,20-dien methyl ether	OVZLDPOHHRZNDI-UHFFFAOYSA-N	C8H7N	1144	14	119	2.1
411	142955-44-0	2'-Trifluoromethyl-4'-methoxyacetanilide	DDRCQGSXJYRXDA-UHFFFAOYSA-N	C8H16O	1145	14	129	2.1
412	57325-95-8	Pregn-4-en-3-one, 17,20,21-tris[(trimethylsilyl)oxy]-, O-(phenylmethyl)oxime, (20R)-	XRQFDNAFXOTNGP-FJNBXMBHSA-N	C9H14N2	1146	14	152	2.2
413	32516-17-9	2,4-Disilapentane, 3-(tert-butoxyvinylidene)-2,2,4,4-tetramethyl-	AQVBHKWJAUBFQE-UHFFFAOYSA-N	C11H16	1147	14	149	2.2
414	24625-82-9	Octyl 2-bromopropanoate	BOCFEZOZUMAGFA-UHFFFAOYSA-N	C10H16O	1147	15	153	2.2
415	125596-54-5	Cucurbitacin b, 25-desacetoxy-	JBCOYPWCYZHUQU-FMIVXFBMSA-N	C10H18O	1150	36	156	2.2
416	52355-31-4	6-Octadecenoic acid, methyl ester	QRTVDKVXAFJVRU-BUHFOSPRSA-N	C8H10O	1151	15	124	2.1
417	55836-41-4	Isobutyrylglycine, TMS derivative	MYSVIHDTTMHNBZ-UHFFFAOYSA-N	C7H10S2	1151	15	162	2.2
418	56907-47-2	Cholestan-3-ol, TMS	HRLPEXVPNOBUDF-WHCWVIOUSA-N	C10H18O	1151	14	155	2.2
419	4397-18-6	5-(2-hydroxypropan-2-yl)-2-methylphenol	YZZAPGQHAYCEDP-UHFFFAOYSA-N	C12H26	1152	26	171	2.2
420	2027-13-6	1-Cyclohexyl-1-(4-ethylcyclohexyl)ethane	BHLBNFHYPSEJST-UHFFFAOYSA-N	C8H9Cl	1152	14	143	2.1
421	164221-37-8	(4-(4-Chlorphenyl)-3-morpholino-pyrrol-2-yl)-butenedioic acid, dimethyl ester	PNYUDNYAXSEACV-RVDMUPIBSA-N	C3H5N3O2	1154	12	117	2.1
422	92319-43-2	Butanoic acid, 5-methyl-2-(1-methylethyl)cyclohexyl ester	PHCRRQSBYWJFBQ-UHFFFAOYSA-N	C10H18O	1154	27	155	2.2
423	491-01-0	dl-Neomenthol	NOOLISFMXDJSKH-UTLUCORTSA-N	C10H16O2	1156	39	169	2.2
424	91129-94-1	1-(6-Purinyl)-2-pyrrolidinecarboxylic acid	YCPDXBICAXBCQX-UHFFFAOYSA-N	C4H4Cl4O2	1156	49	191	2.4
425	106266-48-2	Iron, di-.mu.-carbonyldicarbonylbis[(1,2,3,4,5-.eta.)-2,4-dimethyl-2,4-pentadienyl]di-, (Fe-Fe)	LXWPREDSPSXTHI-UHFFFAOYSA-N	C9H14O	1156	26	139	2.1
426	51354-23-5	3-Tetradecanol acetate	GDLVNQDOJSLJNB-UHFFFAOYSA-N	C12H24	1157	24	169	2.2
427	30391-55-0	Benzene, 1,4-bis(phthalimidomethyl)-	LXIIWCDTGITVSG-UHFFFAOYSA-N	C11H20OSi2	1157	73	211	2.4
428	59096-10-5	N-(2,6-Dimethylphenyl)-N~2~,N~2~-diethyl-N-(trimethylsilyl)glycinamide	NWQWFVMXDCTAQN-UHFFFAOYSA-N	C9H14N2	1158	15	152	2.2
429	55282-86-5	4-Octen-3-one, 8-phenyl-, (E)-	ITJSCYNPAGKTFX-XYOKQWHBSA-N	C6H4ClFS	1159	25	167	2.2
430	1795-62-6	8-Chlorocapric acid	SCTRLHIAVHHIEJ-UHFFFAOYSA-N	C10H15F	1159	40	155	2.2
431	87415-97-2	Ethoxy-diphenyl-acetic acid 3-diethylamino-2-hydroxy-propyl ester	JDIRVIOZYKYKKR-UHFFFAOYSA-N	C10H14O	1163	28	153	2.2
432	540-07-8	n-Amyl caproate	WRFZKAGPPQGDDQ-UHFFFAOYSA-N	C9H10O2	1164	14	152	2.2
433	136953-02-1	1,2,3,4-Dodecanetetrol, [2R-(2R*,3S*,4S*)]-	ZTQISFNYNUJJMI-UHFFFAOYSA-N	C9H14N2	1166	36	152	2.2
434	74630-29-8	1,5-Heptadiene, 3,3,5-trimethyl-	LYSNVLBVPTUPMT-UHFFFAOYSA-N	C9H11NO	1168	14	151	2.2
435	96-07-1	2-(Propan-2-yl)cyclohexan-1-ol	IXVGVVQGNQZQGD-UHFFFAOYNA-N	C8H10N2O	1168	15	151	2.2
436	70627-57-5	Benzene, 1-benzyloxy-4-(2-chlorophenyliminomethyl)-	PIAREXMHXMSQMK-HYARGMPZSA-N	C11H26OSi	1169	27	202	2.3
437	118197-64-1	2-(8-Chloro-3,7-dimethyl-octa-2,6-dienyloxy)tetrahydropyran	BJCMQUXEHZWGPL-BTLVJFLNSA-N	C6H18O4SSi2	1169	15	231	2.4
438	10328-87-7	METHYL 2,3-DICHLOROPHENYLACETATE	XUMYFVFSYKMRDF-UHFFFAOYSA-N	C12H26	1170	15	170	2.2
439	35736-66-4	2-Cyclohexen-1-one, 2-(1-hydroxy-1-methylethyl)-5-methyl-, (5R)-	SNBPZAIQWQXUCR-SSDOTTSWSA-N	C9H10O	1170	15	136	2.1
440	32789-49-4	6,7-Epoxy-trans-syn-tricyclo[7.3.0.0(2,6)]dodecane, (+-) (6S, 7R)-	OOUARPQNWVONLL-UHFFFAOYSA-N	C9H8O2	1175	12	149	2.2
441	497-32-5	Bicyclo[2.2.1]heptane, 2,2-dimethyl-5-methylene-	NJZUUYADLXBQPA-UHFFFAOYSA-N	C9H10O	1176	39	135	2.1
442	2088-07-5	2-Methyl-1-penten-3-ol	DHNPVHJGKASNBQ-UHFFFAOYNA-N	C9H12O2	1180	26	152	2.2
443	66012-75-7	5,5'-Bi-1H-tetrazole, 1,1'-diphenyl-	JYVUXSKXGWUDER-UHFFFAOYSA-N	C9H21O4P	1180	26	210	2.4
444	144128-56-3	7-Chloro-1-[heptylimino]-1,3,4,10-tetrahydro-10-hydroxy-3-[4-(trifluoromethyl)phenyl]-9(2H)-acridone	YFHBPESNDAPUOK-JDCMOKTRSA-N	C10H14O	1180	26	152	2.2
445	112893-81-9	Bicyclo[2.2.1]hept-5-ene-2-carbonitrile, 3-methylene-	MOLMBOUBIKGPJA-UHFFFAOYSA-N	C8H14O4	1182	25	174	2.2
446	6134-74-3	Valeric acid, 2-benzoyl-2-hydroxy-4-methyl-, ethyl ester, benzoate	ULPDAHNAELMWEF-UHFFFAOYSA-N	C6H5IO	1182	18	222	2.3
447	281212-58-6	3-(2-Furylmethyl)-2-(mesitylimino)-1,3-thiazolan-4-one	KVJGUWFBDWLRKA-ZCXUNETKSA-N	C10H16O	1186	26	152	2.2
448	146429-92-7	2-Pyridinecarbamidine, N'-(4-methylbenzimino)-	ILFAHZRAKPYOEK-LICLKQGHSA-N	C8H6S	1188	26	137	2.1
449	4303-41-7	Sulfide, 2-chloroethyl isopropyl	BAPOBTZBOWUIHB-UHFFFAOYSA-N	C8H14O5	1191	31	175	2.3
450	2067-33-6	5-Bromovaleric acid	WNXNUPJZWYOKMW-UHFFFAOYSA-N	C10H20O2	1193	15	173	2.2
451	26456-28-0	1,4-Benzenediamine, 2-chloro-N1,N4-bis[[4-(octyloxy)phenyl]methylene]-	MDHKESNCDKIVKS-UHFFFAOYSA-N	C7H8OS	1193	26	143	2.1
452	141044-84-0	Piperazine, 1-[(3,4,-dichlorophenyl)acetyl]-	UMDLZQXSAXRFCR-UHFFFAOYSA-N	C10H14O	1193	15	150	2.2
453	20307-76-0	2-(4,5-Dihydro-3-methyl-5-oxo-1-phenyl-4-pyrazolyl)-5-nitrobenzoic acid	SHCGTZCVEOOOAA-VHEBQXMUSA-N	C7H14O	1195	15	99	2.1
454	17906-37-5	Ethyl 3-ethoxy-3-hydroxyprop-2-enoate, TMS derivative	DZCOSLMRVSLTAK-CSKARUKUSA-N	C8H9N	1196	26	120	2.1
455	75203-66-6	Isobutyl 3-methylbutyl disulfide	KMEMGYJGIIOBFV-UHFFFAOYSA-N	C10H18O	1198	51	155	2.2
456	468-56-4	Hydroxypethidine	WTJBNMUWRKPFRS-UHFFFAOYSA-N	C5H3BrClN	1198	12	196	2.3
457	110481-38-4	3-Methyl-4-(2-naphthylazo)-1-phenyl-2-pyrazolin-5-one	ZRCODUVJYPCUIW-QURGRASLSA-N	C8H7ClO2	1200	13	173	2.2
458	81269-03-6	Bis[4-acetamidophenylsulfonyl]phenyl methane	NPSFJGIYBRWJBJ-UHFFFAOYSA-N	C6H6ClN	1201	37	130	2.1
459	16581-68-3	.alpha.-[2-Piperidyl]-2-[p-methylphenyl]-8-methyl-4-quinoline methanol	TWVNOGGCVPRTMP-UHFFFAOYSA-N	C12H16	1201	26	162	2.2
460	1835-11-6	Acetophenone, 4'-(benzyloxy)-3'-methoxy-	HRUAWSQBQLYDKH-UHFFFAOYSA-N	C7H5Cl3	1202	25	200	2.3
461	56942-38-2	D-Fructopyranose, pentakis(trifluoroacetate)	TVXVQZUZYLRUBY-UHFFFAOYSA-N	C10H14O	1204	14	152	2.2
462	62560-53-6	Tricyclo[2.2.1.0(2,6)]heptan-3-ol, 4,5,5-trimethyl-	DVHLXMZZPWNOGD-UHFFFAOYSA-N	C7H5BrO	1205	16	188	2.3
463	74792-99-7	1,7-Decadiene, 10-bromo-9,9,10,10-tetrafluoro-	QEBWUPAOTZARMA-BQYQJAHWSA-N	C10H20O	1206	14	156	2.2
464	104518-71-0	3,3-Dimethyl-1,5-diazabicyclo[3.1.0]hexane	BLWIFXVIXXVYMI-UHFFFAOYSA-N	C8H11NO	1207	14	139	2.1
465	56192-89-3	erythro-2-Pentulose, 1,3,4-tris-O-(trimethylsilyl)-, 5-[bis(trimethylsilyl) phosphate]	KLJXHXGOSMXCMY-UHFFFAOYSA-N	C8H9ClO	1210	14	159	2.2
466	608-40-2	rel-(2R,3S)-2,3-Dimethylbutanedioic acid	KLZYRCVPDWTZLH-ZXZARUISNA-N	C10H16N2	1210	36	165	2.2
467	13265-84-4	d-Glucal	YVECGMZCTULTIS-PBXRRBTRSA-N	C11H14	1212	26	147	2.2
468	153948-17-5	Isoxazole-4-carboxamide, 3-(2,6-dichlorophenyl)-5-methyl-N-cycloheptyl-	BZEJNDCLVGYBCW-UHFFFAOYSA-N	C8H18S2	1212	15	181	2.3
469	56440-42-7	Butanamide, N-formyl-2-hydroxy-3-methyl-2-(1-methylethyl)-	CXEYFXPDDFESJK-UHFFFAOYSA-N	C10H20O	1212	27	139	2.2
470	31878-58-7	1-Propanone, 1-(1-adamantyl)-3-dimethylamino-	ICSQVOCOKJTKNF-UHFFFAOYSA-N	C7H7NO2	1212	15	139	2.1
471	5611-17-6	Butanoic acid, 2-(4-bromophenyl)-2-oxoethyl ester	RALLTEHXOOWFSX-UHFFFAOYSA-N	C10H20O	1215	26	156	2.2
472	4798-44-1	1-Hexen-3-ol	BVOSSZSHBZQJOI-UHFFFAOYSA-N	C11H20	1218	14	153	2.2
473	23609-46-3	cyclooctane, 1,2-diethyl-	XDADRYBKGCGTEX-UHFFFAOYSA-N	C10H14O2	1222	15	165	2.2
474	21994-82-1	1,2-Propanediol, 3-(hexadecyloxy)-, diacetate	RNBQLCHIPDBXCF-UHFFFAOYSA-N	C7H16O4	1222	14	134	2.2
475	23095-05-8	5-Bromo-2-methoxybenzenesulfonyl chloride	IXSBNNRUQYYMRM-UHFFFAOYSA-N	C9H16O3	1225	14	173	2.2
476	74410-00-7	(-)-trans-Isopiperitenol	OLAKPNFIICOONC-ZJUUUORDSA-N	C10H8O	1226	39	145	2.2
477	7681-79-0	Benzenemethanol, .alpha.-[1-(ethylmethylamino)ethyl]-	IRVLBORJKFZWMI-UHFFFAOYSA-N	C4H4ClNOS	1226	25	153	2.2
478	375-22-4	Perfluorobutanoic acid	YPJUNDFVDDCYIH-UHFFFAOYSA-N	C10H18O	1228	15	155	2.2
479	57397-00-9	D-Glycero-D-galacto-2-Nonulosonic acid, 5-(acetylamino)-3,5-dideoxy-4,6,7,8,9-pentakis-O-(trimethylsilyl)-, methyl ester	OYBJQKUWSIQFSB-UHFFFAOYSA-N	C9H12O	1228	12	138	2.1
480	629-14-1	Ethylene glycol diethyl ether	LZDKZFUFMNSQCJ-UHFFFAOYSA-N	C2H8NO2PS	1229	13	143	2.1
481	37673-85-1	5-Nitro-4,6-diphenyl-3,4-dihydro-2(1H)-pyrimidinone	MNSGYEZSEDWFPL-UHFFFAOYSA-N	C8H6N2	1229	25	133	2.1
482	153546-23-7	7.beta.,17.alpha.-Dimethyl-5.beta.-androstane-3.alpha.,17.beta.-diol	ZWQUPIDNCOVROC-UHFFFAOYSA-N	C13H28	1231	21	141	2.3
483	313521-09-4	N,N,N',N'-Tetrakis(2-hydroxyethyl)-4,4'-bis(benzenesulfonamide)	XOCAVQTZCXTGQH-UHFFFAOYSA-N	C10H14O3	1232	25	183	2.3
484	86436-38-6	Propionamide, 2,2-dimethyl-N-(5,6,7,9-tetrahydro-9-oxo-1,2,3,10-tetramethoxybenzo(a)heptalen-7-yl)-, (S)-	ADAQEBBJZRFNQW-KRWDZBQOSA-N	C9H12O	1232	15	137	2.1
485	102322-83-8	(E)-5-Methyl-2-hepten-4-one	ARJWAURHQDJJAC-GQCTYLIASA-N	C11H14O	1233	26	164	2.2
486	1589-47-5	2-Methoxy-1-propanol	YTTFFPATQICAQN-UHFFFAOYSA-N	C9H10O3	1233	26	167	2.2
487	52752-67-7	1-(2-Hydroxy-4-methoxyphenyl)-3-phenylpropane-1,3-dione	JZKDEMPGCWWFCP-UHFFFAOYSA-N	C8H9I	1234	26	234	2.4
488	69239-71-0	6,10-dimethyl-3-(1-methylethylidene)-1-cyclodecene	VZIPPMUKQPXUCG-UHFFFAOYSA-N	C10H12O	1234	39	149	2.2
489	29887-75-0	Cyclohexane, 1,3,5-trimethoxy-, (1.alpha.,3.alpha.,5.beta.)-	CMTFGBBHAMJMME-UHFFFAOYSA-N	C8H12N2	1235	15	137	2.1
490	29428-87-3	Carda-16,20(22)-dienolide, 3-[(6-deoxy-3,4-O-methylenehexopyranos-2-ulos-1-yl)oxy]-5,11,14-trihydroxy-12-oxo-, (3.beta.,5.alpha.,11.alpha.)-	OOSLPEATISJLEC-DDMAVASTSA-N	C12H15F5OSi	1235	30	298	2.5
491	340006-79-3	Cyclohexanecarboxamide, N-[5-(4-fluorobenzyl)-1,3,4-thiadiazol-2-yl]-	WJHUBUUMFMIVQS-UHFFFAOYSA-N	C8H13NO2	1236	13	157	2.2
492	39761-61-0	2-HEXENE, 5,5-DIMETHYL-, (Z)-	NWZJLSKAFZXSQH-WAYWQWQTSA-N	C12H24	1238	15	169	2.2
493	329934-88-5	2-Benzoyl-6-methyl-5H,7H,8H-thieno[2,3-b]1,6-naphthyridin-3-amine	PZZSZBRBEKPUQJ-UHFFFAOYSA-N	C8H6N2	1239	12	132	2.1
494	5813-85-4	1,1-Cyclopropanedicarboxamide	FEHLGOYZDFFMND-UHFFFAOYSA-N	C10H16O	1240	26	153	2.2
495	17301-33-6	4,8-Dimethylundecane	IQSHRQKBIQNFHO-UHFFFAOYNA-N	C10H18O2	1243	26	171	2.2
496	75596-67-7	5-Ethyl-5-(3-methyl-3-butenyl)-hexahydropyrimidin-2,4,6-trione	UNSBLFACQLTCQP-UHFFFAOYSA-N	C9H10O3	1244	14	168	2.2
497	5790-78-3	N-Methyl-N-(quinoxaline-2-carbonyl)alanine	QZTGAMKKSOLPRY-UHFFFAOYNA-N	C6H10OS2	1245	39	164	2.2
498	16646-44-9	1,1,2,2-Tetrakis(allyloxy)ethane	BXAAQNFGSQKPDZ-UHFFFAOYSA-N	C8H16O2S	1248	34	133	2.2
499	73111-30-5	1H-Cyclopent[c]isoxazole, 1-[2,3:5,6-bis-O-(1-methylethylidene)-.alpha.-d-mannofuranosyl]hexahydro-4,5,6-tris(phenylmethoxy)-, [3aR -(3a.alpha.,4.alpha.,5.beta.,	QOWNSGHJRVRJSH-UHFFFAOYSA-N	C7H7ClS	1249	15	163	2.2
500	84808-89-9	2,3-Butanediol, 1,4-bis(dimethylamino)-	RYZGEWHRFYJEMP-UHFFFAOYSA-N	C10H15N	1249	26	150	2.2
501	474-63-5	Ergosta-5,24(28)-dien-3-ol	INDVLXYUCBVVKW-UHFFFAOYNA-N	C8H6O2	1249	12	136	2.1
502	31969-27-4	2(5H)-Furanone, 5-(2-furanylmethyl)-5-methyl-	BJDSCPMXFWDFDR-UHFFFAOYSA-N	C8H8O2	1251	12	138	2.1
503	38644-91-6	2-(2-Butynyloxy)ethanol	KHDHRQQCJWASRH-UHFFFAOYSA-N	C9H21N3	1254	27	171	2.2
504	30340-15-9	Ethyleniminoacetonitryl	CRADEJUHHQICPU-UHFFFAOYSA-N	C13H28	1255	26	169	2.3
505	1215127-77-7	4-Methylhexyl isobutyrate	XSGWKQYSBYNOGB-UHFFFAOYSA-N	C12H18	1256	26	162	2.2
506	65556-93-6	5alpha-Pregn-1-ene-3,20-dione	PPRPJZPLEFQRIC-BJMCWZGWSA-N	C10H20O	1257	15	157	2.2
507	303214-70-2	1,3-Dibenzyl-2-(2-hydroxy-1-naphthyl)imidazolidine	ZIUFOEDEFZZIGM-UHFFFAOYSA-N	C13H18	1258	15	175	2.2
508	129167-79-9	Hydrazine, n-propionyl-N-methyl-	AWTQOFSNPYKUPP-UHFFFAOYSA-N	C8H15Br	1258	26	112	2.3
509	28820-72-6	7-Hydroxylamino-1,3,5-triazaadamantane	QNOURVOKJUIAHN-UHFFFAOYSA-N	C5H8O2	1263	26	85	2
510	97180-28-4	Butanoic acid, 2-methyl-, 4-methoxy-2-(3-methyloxiranyl)phenyl ester	VXWVNVFBEJTTKA-UHFFFAOYSA-N	C11H20O2	1264	14	143	2.3
511	1615-75-4	1-Chloro-1-fluoroethane	YACLCMMBHTUQON-UHFFFAOYSA-N	C10H14O2	1264	26	169	2.2
512	21674-38-4	2,4,6-Tris(pentadecafluoroheptyl)-1,3,5-triazine	BFAUAMWYFFXWLX-UHFFFAOYSA-N	C9H10O3	1266	14	168	2.2
513	1072-44-2	Aziridine, 1-methyl-	XLJQPXVBQNJNLW-UHFFFAOYSA-N	C5H10N2O	1267	27	115	2.1
514	106988-55-0	Spiro[bicyclo[2.2.2]oct-5-ene-2,1'-cyclopropane]	YCRHCMSEKGMTTQ-UHFFFAOYSA-N	C9H10O2	1269	14	151	2.2
515	89294-92-8	Methyl erythro-4-chloro-2,3-dibromo-butyrate	ODYFRJQUBBQAMJ-UHFFFAOYSA-N	C10H16O	1270	26	153	2.2
516	148-97-0	1-Hydroxy-2-oxo-1-phenylhydrazine	DAHPIMYBWVSMKQ-UHFFFAOYSA-N	C9H8O	1270	25	134	2.1
517	86845-53-6	5-(1-Ethoxy-ethoxy)-4-methyl-hex-2-enal	MMVDJXXXSUUFOM-VOTSOKGWSA-N	C8H14O5	1271	27	146	2.3
518	7300-27-8	Sulfone, bis(p-azidophenyl)	KRPUDHQXDFRBGF-UHFFFAOYSA-N	C8H18FO2P	1272	27	153	2.3
519	13125-70-7	Benzene, [1-(methylthio)ethyl]-	VRWTYTHRWWKAGO-UHFFFAOYSA-N	C8H9I	1272	15	233	2.4
520	139575-19-2	Dimethyl-(6-methyl-2-thioxo-[1,3,2]oxathiaphosphinan-2-yl)-amine	FIFHJSIYALKENB-UHFFFAOYSA-N	C4H3Cl5O2	1273	59	205	2.4
521	72439-79-3	3-Ethoxy-1,1,1,7,7,7-hexamethyl-3,5,5-tris(trimethylsiloxy)tetrasiloxane	YJUQGIPAYCYMPV-UHFFFAOYSA-N	C9H13N	1276	15	137	2.1
522	161979-92-6	1-Methoxymethoxy-oct-2-yne	GOOLFXBNTQMRFX-UHFFFAOYSA-N	C10H16O	1276	14	153	2.2
523	104379-26-2	1,3,4-Oxadiazol-2-amine, N-isopropyl-5-[3-[3-(piperidinomethyl)phenoxy]propylamino]-	VINJMVBPFONAIO-UHFFFAOYSA-N	C7H5BrClF	1276	16	226	2.3
524	24332-20-5	1,1,2-Trimethoxyethane	DYOZNCVZPFIXLU-UHFFFAOYSA-N	C7H5FO2	1282	14	142	2.1
525	107-59-5	tert-Butyl chloroacetate	KUYMVWXKHQSIAS-UHFFFAOYSA-N	C8H14O5	1283	14	147	2.3
526	149140-55-6	Eseroline, 1'-naphthylcarbamate (ester)	NEHIIESVYLJUJD-UHFFFAOYSA-N	C7H7ClO	1286	14	146	2.2
527	629-39-0	Octyl nitrate	TXQBMQNFXYOIPT-UHFFFAOYSA-N	C10H16O	1287	15	153	2.2
528	54934-57-5	Heptadecanoic acid, 9-methyl-, methyl ester	LHMFSGXYZNXSOT-UHFFFAOYSA-N	C10H12O2	1290	14	166	2.2
529	822-67-3	2-Cyclohexen-1-ol	PQANGXXSEABURG-UHFFFAOYSA-N	C6H7NO	1290	25	111	2
530	56554-73-5	4-Heptadecyne, 1-chloro-	ONKFRDIKQHIEJH-UHFFFAOYSA-N	C11H16O2	1291	15	180	2.3
531	57325-85-6	Silane, [[(3.beta.,5.alpha.,11.beta.,20R)-pregnane-3,11,20,21-tetrayl]tetrakis(oxy)]tetrakis[trimethyl-	RUHLXDLUNAJPIW-XZKNMIFZSA-N	C8H11NO	1292	14	138	2.1
532	105-16-8	2-(Diethylamino)ethyl methacrylate	SJIXRGNQPBQWMK-UHFFFAOYSA-N	C8H7NS	1293	26	152	2.2
533	56196-79-3	19-Norpregn-4-ene-3,20-dione, 17-(acetyloxy)-16-methyl-, (16.alpha.)-	SPEHBKXSGTXVRP-VFFLVXBKSA-N	C11H22O	1294	15	171	2.2
534	260350-47-8	1-Deoxy-1-piperidinocarbothioamido-.beta.-d-glucopyranose 2,3,4,6-tetraacetate	YBVUXIUROMTIHE-UHFFFAOYSA-N	C9H17ClO2	1297	41	192	2.3
535	21500-98-1	Tenocyclidine	JUZZEWSCNBCFRL-UHFFFAOYSA-N	C12H12F5NO	1299	41	191	2.4
536	17367-39-4	9-Octadecene, 1-[3-(octadecyloxy)propoxy]-, (Z)-	ZYSFCZCADXNZDT-ZPHPHTNESA-N	C11H20O2	1299	26	185	2.3
537	30341-98-1	Isoindoline, 6,7-dimethoxy-3-[2-(2-dimethylaminoethyl)-4,5-methylenedioxybenzylidene]-1-oxo-	ZMAHFZSTFDAVRW-CXUHLZMHSA-N	C12H20O2	1301	26	154	2.3
538	95530-74-8	cis,trans-2,9-Dimethylspiro[5.5]undecane	UJFGIDCBRKOOOG-UHFFFAOYSA-N	C10H18O	1302	15	155	2.2
539	58918-62-0	Methyl 3,4-di-O-methyl-.alpha.-L-arabinopyranoside	VXOPRCAXQLGBIS-FKSUSPILSA-N	C10H14O2	1302	25	169	2.2
540	51857-25-1	2,2',6,6'-Tetranitro-4,4'-azoxytoluene	JZBHIQAXJAFHNP-UHFFFAOYSA-N	C7H8S2	1303	14	160	2.2
541	35570-54-8	9-Oxabicyclo[3.3.1]nonan-2-one, 6-hydroxy-	GUKXZHWRPPXJQD-UHFFFAOYSA-N	C10H14S	1303	25	169	2.2
542	90091-28-4	3-(3,5-Dimethyl-4-nitropyrazol-1-yl)propanoic acid	VGKCUVQITAZDAF-UHFFFAOYSA-N	C13H24	1304	15	181	2.3
543	37689-15-9	Cyclopentene, 1-(3-methylbutyl)-	LDBWEVZRYRUOOH-UHFFFAOYSA-N	C8H9NO2	1304	26	151	2.2
544	625-48-9	2-Nitroethanol	KIPMDPDAFINLIV-UHFFFAOYSA-N	C12H22	1306	27	167	2.2
545	17909-39-6	Bis(heptamethylcyclotetrasiloxy)siloxane	ACXPQOLKNXDTNE-UHFFFAOYSA-N	C8H9NO	1308	14	137	2.1
546	60051-36-7	1,2-Dithiin, 3,4-dihydro-4-methyl-3-(1-propenyl)-	GKMUSNHMVCWOHG-UHFFFAOYSA-N	C9H8S	1309	39	152	2.2
547	2314-54-7	Diphenyl carbonotrithioate	UHXNHMBEGXLRMF-UHFFFAOYSA-N	C11H20O2	1310	26	185	2.3
548	123-05-7	2-Ethylhexanal	LGYNIFWIKSEESD-UHFFFAOYSA-N	C12H22O2	1311	15	200	2.3
549	96267-08-2	2-Hydroxy-3-isopropyl-5,7-bis(piperidinomethyl)-2,4,6-cycloheptatrien-1-one	POPKMEILBXVSBS-UHFFFAOYSA-N	C12H16	1311	27	162	2.2
550	77828-47-8	Bicyclo[2.2.1]hept-5-ene-2-acetic acid, 2-(methoxycarbonyl)-.alpha.-methylene-, methyl ester	IWYJRLCNCPSLNS-UHFFFAOYSA-N	C8H14OS	1312	41	158	2.2
551	345952-96-7	Pyrazole-3-carboxamide, N-phenyl-1-methyl-4-nitro-	XGZPHFCMHRPQHI-UHFFFAOYSA-N	C10H10O2	1313	4	162	2.2
552	21426-37-9	Dispiro(2.0.2.2)octane	KHCZAHBPHDGNJP-UHFFFAOYSA-N	C10H12O2	1314	15	166	2.2
553	4437-70-1	1,3-Dioxolan-2-one, 4,5-dimethyl-	LWLOKSXSAUHTJO-UHFFFAOYSA-N	C10H18O2	1316	15	155	2.2
554	58236-69-4	3,5,6-Trichloro-2-pyridyl .alpha.-toluenesulfonate	IYWWCAZBKMIHJA-UHFFFAOYSA-N	C7H5Cl3	1318	26	200	2.3
555	38816-29-4	Nickel, bis[(1,2,3-.eta.)-2-cyclohepten-1-yl]-	OEAHJMVHILGJNV-UHFFFAOYSA-N	C7H9N3	1319	33	138	2.1
556	4505-38-8	1,4-Cyclohex-2-enedione	GPMMYQITJVUZAT-UHFFFAOYSA-N	C10H18O2	1321	26	170	2.2
557	4635-87-4	3-Pentenenitrile	UVKXJAUUKPDDNW-UHFFFAOYSA-N	C9H16O3	1322	26	154	2.2
558	625-29-6	Pentane, 2-chloro-	NFRKUDYZEVQXTE-UHFFFAOYSA-N	C9H12O2	1327	18	137	2.2
559	159726-74-6	Methane, (t-butylphosphino)(2,4,6-tri-t-butylphenylphosphino)-	AWPSTJKHIYIOAW-UHFFFAOYSA-N	C11H8F3NO2	1329	51	245	2.4
560	80092-63-3	7-Chloro-3-[3,4-dichlorophenyl]-1-[[2-[diethylamino]ethyl]imino]-acridin-9(2H)-one	FSQFFEDJRBNIJT-QUPMIFSKSA-N	C10H12O2	1331	15	166	2.2
561	1635-02-5	3-Hexen-2-one, 3,4-dimethyl-	WRHRFVOAEDXVPC-VOTSOKGWSA-N	C9H13NO	1331	15	152	2.2
562	104637-60-7	6-Amino-2-(pyrrolidin-1-yl)pyrimidin-4(1H)-one	PFAFDRCRQHPCNT-UHFFFAOYSA-N	C7H12Cl2O2	1332	36	135	2.3
563	264132-10-7	1,4,7,10-Tetraoxa-13-azacyclopentadecane-13-butanoic acid, .gamma.-oxo-	GTPNKJUSKCGEMP-UHFFFAOYSA-N	C10H21NO	1332	14	172	2.2
564	97-00-7	1-Chloro-2,4-dinitrobenzene	VYZAHLCBVHPDDF-UHFFFAOYSA-N	C10H22S	1334	15	177	2.2
565	943546-13-2	(2E,4E,10E)-N-Isobutylhexadeca-2,4,10-trienamide	QJFBVQUFPMOHQK-QUAMNOPSSA-N	C10H14O	1334	15	152	2.2
566	769-82-4	4-AMINO-5-METHOXYMETHYL-2-METHYLPYRIMIDINE	NQHSRVYHHWWPCZ-UHFFFAOYSA-N	C12H18O2	1336	12	195	2.3
567	313548-51-5	Propan-2-ol, 1-[2-(1-adamantyl)ethoxy]-3-diethylamino-	BSRICKLJRJYSGU-UHFFFAOYSA-N	C11H16O	1336	15	166	2.2
568	22451-48-5	trans-Shisool	GMYHXOPIKMGWOM-MGCOHNPYSA-N	C7H6Cl2O	1337	14	181	2.2
569	63649-25-2	Diethyl 4-methylenecyclopentane-1,2-dicarboxylate	VRFHDEASKDWEHW-UHFFFAOYSA-N	C14H32OSi	1337	25	244	2.4
570	80993-51-7	Morphinan-6-one, N-formyl-4-methoxy-	HFDWOWGSOBGYKR-UHFFFAOYSA-N	C10H16	1338	26	138	2.1
571	71596-96-8	6,6,9-Trimethyl-undecane-2,5,10-trione	QLBWCVFSYQDQBD-UHFFFAOYSA-N	C7H5Cl3O	1338	14	217	2.3
572	141-30-0	Pyridazine, 3,6-dichloro-	GUSWJGOYDXFJSI-UHFFFAOYSA-N	C10H12O	1339	27	150	2.2
573	20536-40-7	Bicyclo[2.2.1]heptane, 2,2,3-trimethyl-, endo-	XETQTCAMTVHYPO-UHFFFAOYSA-N	C11H8F5NO	1339	36	267	2.4
574	103884-53-3	Formic acid--heptan-2-ol (1/1)	DCEOXYNDOJQVLW-UHFFFAOYSA-N	C6H16O5P2	1340	51	230	2.4
575	32363-51-2	4(3H)-Pyrimidinone, 2,3,6-trimethyl-	DGWISBUXQOTURD-UHFFFAOYSA-N	C13H24	1343	15	181	2.3
576	3271-56-5	2-Heptyl-4-methyl-1,3-dioxane	AZUIOWXOJBTWPR-UHFFFAOYSA-N	C7H7NO	1344	12	123	2.1
577	73286-69-8	Acetamide, N-(3-methyl-2-buten-1-yl)-	HMFQZRAOCARFRS-UHFFFAOYSA-N	C11H14O2	1345	25	180	2.3
578	15469-77-9	Dec-3-enoic acid	CPVUNKGURQKKKX-UHFFFAOYSA-N	C9H13NO	1347	15	136	2.2
579	108-05-4	Vinyl acetate	XTXRWKRVRITETP-UHFFFAOYSA-N	C8H7NO4	1348	14	183	2.3
580	67-52-7	Barbituric acid	HNYOPLTXPVRDBG-UHFFFAOYSA-N	C7H10O4	1350	14	160	2.2
581	373-14-8	Hexane, 1-fluoro-	OFERIJCSHDJMSA-UHFFFAOYSA-N	C12H20O2	1350	15	181	2.3
582	56195-37-0	10-Undecenyl butyrate	OYBYZUNTJFQBSP-UHFFFAOYSA-N	C8H10O2	1350	26	139	2.1
583	144128-57-4	7-Chloro-1,3,4,10-tetrahydro-10-hydroxy-1-[[3-[1-pyrrolidinyl]propyl]-3-[3,4,5-(trimethoxy)phenyl]-9(2H)-acridinone	PSMCSPYOORUACQ-VAMRJTSQSA-N	C10H9N	1353	26	145	2.2
584	14436-32-9	9-Decenoic acid	KHAVLLBUVKBTBG-UHFFFAOYSA-N	C14H42O5Si6	1353	45	446	2.7
585	106552-43-6	(Z)-9-Hydroxy-4-methyl-7-nonenoic acid lactone	FHVAJWUWNAZEFG-RQOWECAXSA-N	C7H12O3	1355	18	129	2.2
586	139-69-5	Phosphorous acid, dicyclohexyl ester	HEGXHCKAUFQNPC-UHFFFAOYSA-N	C8H10OS	1356	14	157	2.2
587	15780-64-0	Acetoacetic acid, 1-thio-, S-sec-butyl ester	JMBSREPHERKYJJ-UHFFFAOYSA-N	C9H6O2	1358	12	149	2.2
588	13113-75-2	4-Nitrodiazoaminobenzene	VPLPKIVQGJVXDR-UHFFFAOYSA-N	C9H17NO3	1359	14	187	2.3
589	75620-67-6	Neopentyl benzenesulfonate	UAIQNCSAQGGKRL-UHFFFAOYSA-N	C9H10O2	1359	26	152	2.2
590	351436-83-4	Thiourea, 1-(4-bromophenyl)-3-[2-(1-cyclohexenyl)ethyl]-	BSHUKBKUYXCMHK-UHFFFAOYSA-N	C12H22O2	1360	14	140	2.3
591	55044-27-4	Estra-5,7,9-trien-17-one, 3-hydroxy-, cyclic 1,2-ethanediyl acetal, (3.beta.)-	XDQVZQQXLKFRDQ-UHFFFAOYSA-N	C6H3Cl3O	1361	12	203	2.3
592	77611-66-6	2-Propenoic acid, 3-[(phenylmethyl)thio]-, methyl ester, (Z)-	MFUWCHVZZMRQBB-FPLPWBNLSA-N	C7H6Br2	1361	12	253	2.4
593	281679-36-5	4-Thiazolidinone, 2-[(3,4-dichlorophenyl)imino]-3-[(tetrahydro-2-furanyl)methyl]-	OMJWOCDRFFNSRZ-VKAVYKQESA-N	C12H16	1361	15	161	2.2
594	75853-51-9	13-methyltetradecanal	KEKMLOYOUUVRDN-UHFFFAOYSA-N	C10H14N2	1361	15	164	2.2
595	129138-61-0	Clenbuterol, TMS derivative	SUUGLXIKEMNASC-UHFFFAOYSA-N	C11H16O	1366	15	166	2.2
596	54934-71-3	Cyclopentane, 1,1'-(3-(2-cyclopentylethylidene)-1,5-pentanediyl)bis-	FWPQRPMGONIMIV-UHFFFAOYSA-N	C10H18O2	1366	17	170	2.2
597	735269-09-7	3-Hydroxyhex-4-enethioic acid, S-t-butyl ester	ITDAXVIPVOELOW-AATRIKPKSA-N	C12H24O2	1366	15	201	2.3
598	119017-37-7	5,8,15,18,23-Pentaoxa-1,12-diazabicyclo[10.8.5]-pentacosane	UCMOTEKSYRZFJZ-UHFFFAOYSA-N	C12H18O	1366	31	145	2.3
599	128442-57-9	Acetamide, N-(1-methyl-3-phenylpropyl)-	KQSKZCWLCIETEF-UHFFFAOYSA-N	C4H3Cl2NOS	1367	35	187	2.3
600	135410-20-7	Acetamiprid	WCXDHFDTOYPNIE-RIYZIHGNSA-N	C11H16O3	1368	15	197	2.3
601	6415-12-9	Tetramethylhydrazine	DHBZRQXIRAEMRO-UHFFFAOYSA-N	C10H14O2	1368	26	166	2.2
602	20279-26-9	Butyric acid, crotyl ester	RTMMLEZUIUUHHW-HWKANZROSA-N	C11H18O	1369	15	168	2.2
603	579-10-2	Acetamide, N-methyl-N-phenyl-	LMTGCJANOQOGPI-UHFFFAOYSA-N	C6H5Br2N	1370	25	254	2.4
604	597-35-3	(Ethanesulfonyl)ethane	MBDUIEKYVPVZJH-UHFFFAOYSA-N	C6H10O4	1372	14	130	2.2
605	1795-48-8	Propane, 2-isocyanato-	GSLTVFIVJMCNBH-UHFFFAOYSA-N	C6H8N2	1372	13	110	2
606	1477-63-0	(+/-)-Phenylephrine	SONNWYBIRXJNDC-UHFFFAOYSA-N	C12H24O2	1373	38	201	2.3
607	74598-01-9	Thieno[3,2-d]isothiazole, 3,4-dimethyl-	QJSBXSLPIWJXAE-UHFFFAOYSA-N	C8H8Cl2	1375	14	179	2.2
608	56-82-6	(+/-)-Glyceraldehyde	MNQZXJOMYWMBOU-UHFFFAOYSA-N	C12H22O	1378	25	184	2.3
609	6207-03-0	.alpha.-d-Ribopyranoside, methyl	ZBDGHWFPLXXWRD-KAZBKCHUSA-N	C11H18S	1379	26	184	2.3
610	14949-18-9	21-Nor-5.alpha.-cholest-24-en-20-one	UKSOGYUCAMJVTE-XQLFKHJGSA-N	C10H15N	1379	26	151	2.2
611	339241-77-9	Methanone, (2-pyridyl)[5-hydroxy-3-methyl-5-(4-tolyl)-2-pyrazolin-1-yl]-	DRPHNRSHYWADPM-UHFFFAOYSA-N	C10H10O2	1380	14	164	2.2
612	80998-48-7	Methyl 4-methyl-4-nitroso-2-trimethylsiloxy-pentanoate	BSZOQCQSNLQJBV-UHFFFAOYSA-N	C3HCl7	1380	25	290	2.5
613	24803-10-9	4-[4,6-bis(trichloromethyl)-1,3,5-triazin-2-yl]morpholine	CZSXQLCAEJUWFY-UHFFFAOYSA-N	C8H18S2	1382	15	182	2.3
614	16581-50-3	.alpha.-Piperidinomethyl-2-phenyl-6-benzothiazole methanol	NWLQZQUMJCSUIR-UHFFFAOYSA-N	C7H4Cl2O2	1383	12	196	2.3
615	1733-58-0	Phosphine, (2-oxo-2-phenylethyl)diphenyl-, oxide	VCPZZWOAQNHOLZ-UHFFFAOYSA-N	C12H14	1384	14	160	2.2
616	16492-06-1	Tetracyclo[3.3.1.0.1(3,9)]decan-10-one	HTJLCIKTNUJPMS-UHFFFAOYSA-N	C8H6Cl2O2	1385	13	209	2.3
617	491-02-1	Cyclohexanol, 5-methyl-2-(1-methylethyl)-, (1.alpha.,2.alpha.,5.alpha.)-	NOOLISFMXDJSKH-UHFFFAOYSA-N	C10H18O4	1385	14	203	2.3
618	112-59-4	2-[2-(Hexyloxy)ethoxy]ethanol	GZMAAYIALGURDQ-UHFFFAOYSA-N	C12H21N	1388	33	179	2.3
619	55320-11-1	L-Norleucine, 2TMS derivative	PYFDJFOVTXNRGI-NSHDSACASA-N	C9H8O2	1390	14	150	2.2
620	598-79-8	2-Chloroacrylic acid	SZTBMYHIYNGYIA-UHFFFAOYSA-N	C4H8Cl2S2	1391	26	194	2.3
621	36255-44-4	3-Bromo-1,1-dimethoxypropane	ODZZAIFAQLODKN-UHFFFAOYSA-N	C8H10O2	1392	11	140	2.1
622	103604-31-5	cyclopropanecarboxylic acid, 2-ethylhexyl ester	SLRKITAXTDNPSB-UHFFFAOYSA-N	C10H18O2	1392	15	153	2.2
623	553-90-2	Ethanedioic acid, dimethyl ester	LOMVENUNSWAXEN-UHFFFAOYSA-N	C11H14O3	1393	26	194	2.3
624	105869-44-1	1-Aza-7-oxa-bicyclo[3.2.0]heptan-6-one, 3-hydroxy-	HDQRBXLHGQFVQR-UHFFFAOYSA-N	C12H16O2	1393	26	193	2.3
625	53129-28-5	Benzene, 1,1'-[1,2-ethanediylbis(oxy-2,1-ethanediyloxy)]bis-	UJVWKSNORBRUEC-UHFFFAOYSA-N	C10H11ClO2	1393	26	201	2.3
626	144-48-9	Iodoacetamide	PGLTVOMIXTUURA-UHFFFAOYSA-N	C9H11NO2	1394	26	167	2.2
627	332031-62-6	2[2-(Heptafluoropropoxy)hexafluoropropoxy]-2,3,3,3-tetrafluoro-N-(5-nitro-thiazol-2-yl)propionamide	LBZBCHCRUVRRDK-UHFFFAOYSA-N	C10H14O	1395	25	152	2.2
628	105071-80-5	4,6-Bis(1,1-dimethylethyl)-1,1'-biphenyl-2-ol	CDQZGOGSSRETNC-UHFFFAOYSA-N	C12H16O2	1396	25	194	2.3
629	6928-85-4	4-Methyl-1-piperazinamine	RJWLLQWLBMJCFD-UHFFFAOYSA-N	C6H4Cl3N	1398	26	202	2.3
630	21090-30-2	1-(3-O-Acetyl-2-deoxypentofuranosyl)-4-hydroxy-5-methylpyrimidin-2(1H)-one	IRFKBRPHBYCMQU-UHFFFAOYNA-N	C6H2Cl3NO2	1399	12	232	2.4
631	629-98-1	13-Docosen-1-ol, (Z)-	CFOQKXQWGLAKSK-KTKRTIGZSA-N	C9H8O4	1400	14	182	2.3
632	13262-62-9	Tribenzyl N-acetyl-N,1-dibenzoylgalactosamine	IESOLHPEAVTOKJ-UHFFFAOYSA-N	C6H4Cl2O	1400	14	167	2.2
633	4191-97-3	4-Methyl-5-thiazoleethanol, trimethylsilyl ether	QQGILNDZCSGAIJ-UHFFFAOYSA-N	C15H24	1400	25	206	2.3
634	30651-68-4	5,7-Dodecadiene, (E,E)-	ZARLDNIZTZBEDV-WGDLNXRISA-N	C13H18O2	1400	26	121	2.3
635	20184-94-5	Hydrazinecarbodithioic acid, 1-methyl-, methyl ester	QCEOBXKEQKMIAY-UHFFFAOYSA-N	C13H26	1402	24	183	2.3
636	98-85-1	alpha-Methylbenzyl alcohol	WAPNOHKVXSQRPX-UHFFFAOYSA-N	C10H15Cl	1404	15	173	2.2
637	27376-51-8	1-[(dibenzylamino)methyl]pyrrolidine-2,5-dione	HSHWVWCUIAASBA-UHFFFAOYSA-N	C10H13NO2	1404	15	181	2.3
638	391653-64-8	Benzenamine, 2-(1,1-dimethylethyl)-N-(phenylmethylene)-	LUSUIASKMLQCKP-AQTBWJFISA-N	C12H10O	1404	26	172	2.2
639	50816-20-1	2H-Pyran, 2-[(8-bromooctyl)oxy]tetrahydro-	JCRBYQZIJFWGOO-UHFFFAOYSA-N	C10H12O2	1404	15	166	2.2
640	6079-19-2	4alpha,5alpha-Epoxycholestane	YSHCPAAHOVSKSB-NBGJRJMZSA-N	C9H13NO	1404	29	151	2.2
641	23164-56-9	4-[5-(4-Nitrophenyl)-2H-1,2,4-triazol-3-yl]pyridine	NMNQYWTYKIYHNT-UHFFFAOYSA-N	C14H28	1407	13	198	2.3
642	90378-94-2	S-2-[3-[2-Pyridyloxy]propylamino]ethylthiosulfate	DAJVCUVVDDTKDK-UHFFFAOYSA-N	C14H26O2	1407	15	211	2.4
643	35345-24-5	1,3-dithian-2-one	IJGQKVYZXRBBMV-UHFFFAOYSA-N	C12H22O2Si2	1409	15	258	2.4
644	355-43-1	Perfluoro-1-iodohexane	BULLJMKUVKYZDJ-UHFFFAOYSA-N	C8H10O2	1410	15	140	2.1
645	41173-51-7	6-Chloro-2-methoxy-9-[N'-[2-dimethylaminoethyl]-N'-methyl]hydrazinoacridine	XORAEYNKBCEPAH-UHFFFAOYSA-N	C9H12Cl2OSi	1411	15	240	2.4
646	6728-31-0	4-Heptenal, (4Z)-	VVGOCOMZRGWHPI-ARJAWSKDSA-N	C10H21NO3	1411	12	127	2.3
647	92153-95-2	6,10-Dimethyl-4-undecanol	KUIVBKLNBPVAJK-UHFFFAOYSA-N	C8H18O	1411	15	116	2.1
648	1619-28-9	2-Cyclopenten-1-one, 3-(1-methylethyl)-	OGHGFNURIXNXEM-UHFFFAOYSA-N	C6H6N2O2	1411	14	140	2.1
649	6135-31-5	Carbamic acid, ethyl-, methyl ester	AEARPZNULDFPNQ-UHFFFAOYSA-N	C10H15NO2	1412	15	183	2.3
650	198991-79-6	(2E,4S,7E)-4-Isopropyl-1,7-dimethylcyclodeca-2,7-dienol	RHCTXHCNRLCYBN-BMCYRRRCSA-N	C10H12O3	1412	26	182	2.3
651	33498-87-2	1-Butanamine, 4-(phenylmethoxy)-3-[(phenylmethoxy)methyl]-	MUYABDPHCJCLOT-UHFFFAOYSA-N	C11H11N	1412	15	159	2.2
652	105-31-7	Hex-1-yn-3-ol	LTFTWJYRQNTCHI-UHFFFAOYSA-N	C12H26O3	1414	27	217	2.3
653	77-01-0	Fenpipramide	UETXPGADPCBQFT-UHFFFAOYSA-N	C7H4Cl4	1414	14	234	2.4
654	25451-15-4	Felbamate	WKGXYQFOCVYPAC-UHFFFAOYSA-N	C10H13ClO2Si	1415	15	232	2.4
655	255869-36-4	Propenoic acid, 3-(2,6-dimethyl-furo[2,3-d]pyrimidin-4-yl)-	KTJNHJCYJGAZCC-ONEGZZNKSA-N	C11H21BrO2	1420	25	193	2.4
656	75-66-1	t-Butyl mercaptan	WMXCDAVJEZZYLT-UHFFFAOYSA-N	C10H19NO	1420	26	171	2.2
657	6750-60-3	1h-cycloprop[e]azulen-7-ol, decahydro-1,1,7-trimethyl-4-methylene-, [1ar-(1aalpha,4aalpha,7beta,7abeta,7balpha)]-	FRMCCTDTYSRUBE-ARUSPNSKSA-N	C8H5Cl3O2	1423	13	243	2.4
658	157336-02-2	Hexadecanoic acid, (3-bromoprop-2-ynyl) ester	JQBJDBDGJKFQAH-UHFFFAOYSA-N	C13H28O	1424	15	170	2.3
659	52168-04-4	1,1-Dimethyl-4-trimethylsilyl-1-silacyclo-2,5-hexadiene	MVKABTWLJOBLEK-UHFFFAOYSA-N	C13H20O	1424	26	194	2.3
660	174226-38-1	11-Hydroxy-11-methyl-tricyclo[4.3.1.1(2,5)]undecan-10-one	VVMLXRLMDOCDEL-UHFFFAOYSA-N	C12H24O	1424	39	185	2.3
661	55494-10-5	2-Hexenedioic acid, bis(trimethylsilyl) ester, (E)-	BVXJLSYCPJDQEM-VQHVLOKHSA-N	C9H10N2	1427	37	148	2.2
662	144155-48-6	7-Chloro-1-([-3-(dimethylamino)propyl]imino)-3-[4-(methylsulfanyl)phenyl]-1,3,4,10-tetrahydro-9(2H)-acridinone	OWIXMDVQABIPCS-HPNDGRJYSA-N	C12H16O3	1431	26	208	2.3
663	103488-98-8	Methyl 2,3,4,6,7-penta-O-methyl-.alpha.-L-glycero-D-mannoheptopyranoside	OAVQVPNWSSOVOK-UHFFFAOYSA-N	C9H10Cl2	1431	41	193	2.3
664	55638-51-2	3,5-Dodecadiene, 2-methyl-	HULVBFBDOCMWOT-HULFFUFUSA-N	C9H10O4	1431	12	185	2.3
665	66863-71-6	L-Phe-L-Nle, N-(benzyloxycarbonyl)-, methyl ester	DRTXVFXWMAZLEV-UHFFFAOYSA-N	C15H24	1432	18	205	2.3
666	3139-27-3	N-Furfuryl-p-toluidine	BHQOFWPBMQRCQK-UHFFFAOYSA-N	C14H26	1432	27	196	2.3
667	74646-06-3	Ethanone, 1-[2-ethyl-4-methyl-5-(1-methylethyl)-1,3,2-dioxaborolan-4-yl]-	MGCNSTXFWHNLTP-UHFFFAOYSA-N	C10H18O3	1432	26	160	2.3
668	35975-23-6	Pyrazinamine, 3,4,5,6-tetrahydro-6-imino-N-phenyl-4-(phenylmethyl)-	FFNREGJUNNZSJX-UHFFFAOYSA-N	C11H13N	1438	41	160	2.2
669	60054-88-8	Phosphine, methylbis(1-methylethyl)-	FSYNJORCDZYHJB-UHFFFAOYSA-N	C12H12	1440	15	158	2.2
670	3673-79-8	Methyl 2,3-dibromo-2-methylpropanoate	GVLXNUSEDDXIGJ-UHFFFAOYSA-N	C15H24	1440	24	206	2.3
671	88987-42-2	5-Bromopentanoic acid, t-butyl ester	UYDIIUHJHUZDME-UHFFFAOYSA-N	C10H18O2	1441	15	171	2.2
672	28831-99-4	N-[5-Nitrosalicylidene]-d-cycloserine	WUMKIWOQWNOHEU-ORMNHXAVSA-N	C9H10O3	1442	14	169	2.2
673	4151-98-8	1-chloro-3-ethoxypropan-2-ol	XHIINWKFCZSGNY-UHFFFAOYSA-N	C11H14O3	1447	26	194	2.3
674	57387-71-0	Cyclooctene,1-(diethylboryl)oxy-	JPZVRVBLRLTZHX-ZRDIBKRKSA-N	C7H6Br2O	1448	14	270	2.4
675	95286-26-3	Testosterone, 7α-(methylthio)-, acetate	OMQHVXNTQAMVKT-DVFOPUQSSA-N	C9H13NO	1450	15	151	2.2
676	20300-88-3	Methyl 8-acetoxyeicosanoate	LTPGFPCTOZRBSH-UHFFFAOYSA-N	C10H21NOS	1454	14	205	2.3
677	2400-01-3	(Tridecan-7-yl)benzene	IMXZNWPPLCVUDT-UHFFFAOYSA-N	C10H10O4	1454	15	195	2.3
678	4277-06-9	1,9-Cyclohexadecadiene	QCSDLMPAQMQZOE-UHFFFAOYSA-N	C8H13NO3	1455	12	172	2.2
679	60-29-7	Diethyl ether	RTZKZFJDLAIYFH-UHFFFAOYSA-N	C10H19NS	1458	14	185	2.3
680	13475-75-7	Pentadecane, 8-hexyl-	FASYBMUJVAMAFB-UHFFFAOYSA-N	C10H19NO	1459	15	171	2.2
681	105113-91-5	Benzyl decyl maleate	NNKQKRIVPWSGJG-NXVVXOECSA-N	C7H5BrO2	1459	12	203	2.3
682	22146-25-4	Silane, ethenyldimethyl-2-propenyl-	XYYDRQRUUNENNH-UHFFFAOYSA-N	C10H10O2	1461	14	164	2.2
683	38455-30-0	Azetidine, 1,1'-methylenebis[2-methyl-	LFKLLDLGMKLTFU-UHFFFAOYSA-N	C9H14O7	1461	15	235	2.4
684	76432-88-7	4-Piperidinamine, 1,2,5-trimethyl-N-phenyl-	ULQYBPZNWILIFK-UHFFFAOYSA-N	C16H34	1463	26	227	2.4
685	110-30-5	N,N'-Ethylene distearylamide	RKISUIUJZGSLEV-UHFFFAOYSA-N	C12H13N	1465	40	173	2.2
686	53-42-9	Etiocholanolone	QGXBDMJGAMFCBF-BNSUEQOYSA-N	C13H28	1466	22	142	2.3
687	339162-13-9	Cyclohexanecarboxamide, N-(4-morpholylcarbonyl)-	NTVNZGAJWCQFFC-UHFFFAOYSA-N	C13H28O2	1466	41	216	2.3
688	27302-68-7	1H-Indole-2(3H)-one, 3-(3,3-dimethyl-2-oxobutylidene)-	VGCBQOHGDJSUKU-NTMALXAHSA-N	C14H22	1467	27	192	2.3
689	13604-36-9	2-Butanone, O-1,2-benzisothiazol-3-yloxime 1,1-dioxide	ZZLZJDPECKOQFE-XYOKQWHBSA-N	C13H26O2	1468	41	215	2.3
690	3658-95-5	Butane, 1,1-diethoxy-	UVHXZFGCCJLFMX-UHFFFAOYSA-N	C6H5BrClN	1468	37	209	2.3
691	299198-89-3	2-Butyne-1,4-diol, 4-(5-methyl-2-furanyl)-1,1-diphenyl-	GCUGOKRWLBHMLQ-UHFFFAOYSA-N	C11H8O	1468	26	158	2.2
692	104502-47-8	3-Bromo-5-[(dimethylamino)methyl]-4,5-dimethylfuran-2(5H)-one	BDABRNBCSKBMST-UHFFFAOYNA-N	C11H15NO2	1469	15	193	2.4
693	38205-60-6	5-Acetyl-2,4-dimethylthiazole	BLQOKWQUTLNKON-UHFFFAOYSA-N	C15H32	1470	24	213	2.3
694	81601-03-8	Geranyl oleate	QCKYQBHVRCICQS-VBHPUSIBSA-N	C10H14N2O	1470	15	180	2.3
695	25168-26-7	2,4-D isooctyl ester	QZSFJRIWRPJUOH-UHFFFAOYSA-N	C10H18O2	1470	14	170	2.2
696	49582-74-3	Octamethoxytrisilane	WWPKQZIHGGRBLB-UHFFFAOYSA-N	C10H12O4	1470	26	196	2.3
697	772-54-3	Benzenemethanamine, N,N-diethyl-	ZWRDBWDXRLPESY-UHFFFAOYSA-N	C9H10O3	1471	14	169	2.2
698	3320-86-3	Benzene, 1-isocyanato-2-nitro-	JRVZITODZAQRQM-UHFFFAOYSA-N	C12H12	1472	15	158	2.2
699	333414-54-3	N-(2,6-Dimethyl-phenyl)-2-(2-methyl-5-nitro-imidazol-1-yl)-acetamide	LSBUJCZMSQNGNA-UHFFFAOYSA-N	C12H26O	1473	15	169	2.3
700	38165-96-7	Glucaric acid, 6TMS derivative	AFNUGMFTFWKGLV-UHFFFAOYSA-N	C9H10O3	1473	26	167	2.2
701	110472-26-9	Tetracyclo[5.1.0.0(2,4).0(3,5)]octane, 8,8-dibromo-exo-6-[(trimethylsilyl)oxy]-	PHDFTJZJQAMITP-UHFFFAOYSA-N	C12H26S	1473	15	205	2.3
702	79410-05-2	Trimethyl(2-methyl-2,4-cyclopentadien-1-yl)silane	UWLZZTQGOGHMEI-UHFFFAOYSA-N	C7H7NO2	1474	14	139	2.1
703	6069-98-3	Cyclohexane, 1-methyl-4-(1-methylethyl)-, cis-	CFJYNSNXFXLKNS-AOOOYVTPSA-N	C7H16O4S2	1478	26	136	2.4
704	59782-33-1	Thiophene, 2-eicosyl-	GDJGNCNOJAAZAW-UHFFFAOYSA-N	C15H24	1479	27	207	2.3
705	57397-17-8	Silane, [[(3.alpha.,5.beta.,11.beta.,20R)-pregnane-3,11,17,20-tetrayl]tetrakis(oxy)]tetrakis[trimethyl-	CFROOTLSNBYAJH-LDNKLSOCSA-N	C11H14O3	1482	14	196	2.3
706	327042-41-1	Carbamic acid, N-(4-pyridyl)-, 2-(2-oxazolidinone-3-yl)ethyl ester	JBNSPFAQBCYGRI-UHFFFAOYSA-N	C13H22O2	1482	38	212	2.3
707	52049-77-1	.beta.-L-Lyxo-Hexopyranose, 3-(acetylamino)-2,3,6-trideoxy-, 1,4-diacetate	YJIXTLNNAYWSEC-UHFFFAOYSA-N	C11H20O2	1484	12	185	2.3
708	121986-29-6	5-Octen-2-one, 5-methyl-	USHROFLPCVCEKL-VMPITWQZSA-N	C10H13NO2	1484	14	180	2.3
709	30006-66-7	Diazomethane, bis-(trimethylsilyl)-	LMHSIBRZJLSPFZ-UHFFFAOYSA-N	C10H12	1486	26	134	2.1
710	55530-80-8	D-Glucuronic acid, 2,3,4,5-tetrakis-O-(trimethylsilyl)-, trimethylsilyl ester	HDGFBGPNRURMOV-UHFFFAOYSA-N	C14H22O	1490	26	207	2.3
711	13152-05-1	Cyclooctene, 3-methyl-	VGMAAJKEQOXIML-ALCCZGGFSA-N	C13H18O2	1490	27	149	2.3
712	7765-11-9	Chloroacetyl-dl-phenylalanine	FUHGSOAURCZWCC-UHFFFAOYSA-N	C9H10O3	1495	14	169	2.2
713	17929-45-2	4-Nitro-4'-[[N-acetyl]carbethoxymethylamino]diphenyl sulfone	RUOHFYBWCZYTGY-UHFFFAOYSA-N	C10H15NO	1495	15	165	2.2
714	100647-03-8	N-Formyldithiocarbamic acid	SEUYQNANGNEFJM-UHFFFAOYSA-N	C5H6N2O	1499	15	111	2
715	402-63-1	Benzenemethanol, 3-fluoro-.alpha.-methyl-	YESOPGLEIJQAEF-UHFFFAOYSA-N	C9H10Cl2O	1501	15	209	2.3
716	84580-97-2	2,5-Methano-1H-inden-8-ol, 2,3,3a,4,5,7a-hexahydro-	JKBRGAARRFLNQF-UHFFFAOYSA-N	C9H9NO4	1502	14	196	2.3
717	82272-01-3	Nadolol, 3TMS derivative	JHQUYWHNGQKRAA-UHFFFAOYSA-N	C11H14O3	1504	26	195	2.3
718	34600-14-1	Phosphoric acid, diethyl 1-propenyl ester	JEVDMRPLYXRCKV-QPJJXVBHSA-N	C11H20O3	1505	15	201	2.3
719	74043-11-1	4-[(Trimethylsilyl)methyl]cyclohex-3-ene-1-carbaldehyde	PTJDAESHYAVRRS-UHFFFAOYSA-N	C10H13NO2	1507	15	181	2.3
720	46854-91-5	3-Benzyl-2,3-dimethyl-3H-indole	AWVNNGZYZBLWFH-UHFFFAOYSA-N	C12H10O	1507	50	172	2.2
721	33937-26-7	Platinum, tetrakis(triethylphosphine)-, (t-4)-	DYQNWGKJOFYBID-UHFFFAOYSA-N	C10H8N2	1507	26	158	2.2
722	4468-17-1	.alpha.-Ketostearic acid	JUCAMRNDACLKGY-UHFFFAOYSA-N	C8H18O5	1511	14	164	2.3
723	66425-04-5	2,7-Dimethyl-3-oxo-5-thioxo-3,4,5,6(2H)-tetrahydro-1,2,4-triazepine	OYHVEYZHZKBYER-UHFFFAOYSA-N	C13H26O	1512	15	181	2.3
724	759-35-3	Propanedioic acid, (1-methyl-2-propenyl)-, diethyl ester	RZRKLFPJCTYXQO-UHFFFAOYSA-N	C10H13NO	1512	26	165	2.2
725	10506-48-6	o-(2-Naphthyl) 4,4-dimethyl-2-phenyl-1,3-dithioallophanate	CTFFWQLIVSCETK-UHFFFAOYSA-N	C11H7N	1513	26	155	2.2
726	70220-94-9	9-Methyltricyclo[4.2.1.1(2,5)]dec-3-en-9-ol	WVUBHGCPJPQOLN-UHFFFAOYSA-N	C10H12O2	1513	15	166	2.2
727	14476-37-0	Undecan-4-one	NBSLHMOSERBUOV-UHFFFAOYSA-N	C6Cl4O2	1516	12	253	2.4
728	13053-77-5	2-Methyl-5-phenylsulfonylamino-1,3,4-thiadiazole	FLMLWJCFQHOYSE-UHFFFAOYSA-N	C10H12ClNO	1517	15	200	2.3
729	820-55-3	1,1-Dichloropentane	PGEVTVXEERFABN-UHFFFAOYSA-N	C10H22O2	1521	26	175	2.2
730	57305-06-3	3-Hydroxyandrostane-11,17-dione 17-(O-methyloxime), (3.alpha.,5.beta.)-, TMS derivative	LKTLQBOOMSFYDT-VYVIHBDGSA-N	C11H14O3	1522	15	196	2.3
731	906-83-2	3.beta.-Acetoxy-5.alpha.-pregnan-20-one	GFHOQCXDABGYAL-POBGKJHXSA-N	C8H20NO2PS	1522	27	180	2.4
732	21196-84-9	Chloramphenicol, 2TMS derivative	BRZXONFKPHDZOK-HUUCEWRRSA-N	C14H22O	1524	15	208	2.3
733	4613-38-1	cis-Geranic acid	ZHYZQXUYZJNEHD-CLFYSBASSA-N	C10H13NO	1526	41	164	2.2
734	138663-70-4	Cyclohexanol, 2-(2-hydroxy-2-propyl)-5-methyl-	LMXFTMYMHGYJEI-UHFFFAOYSA-N	C11H14O3	1527	25	196	2.3
735	926-56-7	1,3-Pentadiene, 4-methyl-	CJSBUWDGPXGFGA-UHFFFAOYSA-N	C13H18O2	1527	26	191	2.3
736	16509-23-2	Ethomoxane	WKRAEDUMAWVCOC-UHFFFAOYSA-N	C9H11NO	1528	15	151	2.2
737	61454-92-0	3,4-Epoxyhexanoic acid, ethyl ester	SBCKRNKVDGEBDV-UHFFFAOYSA-N	C11H21N	1528	14	168	2.2
738	18524-86-2	Heptanoic acid, 2,4-dimethyl-, methyl ester, (R,R)-(-)-	RDGCVYZEFBLREA-RKDXNWHRSA-N	C7H6O5	1529	12	172	2.2
739	63634-44-6	(1-Ethyl-1H-imidazol-2-yl)methanol	QYEQHVNOKQUFFM-UHFFFAOYSA-N	C11H15NO	1529	13	179	2.2
740	514-15-8	Bicyclo[2.2.1]heptan-2-one, 7,7-dimethyl-	DOCLMTQMWGMALI-UHFFFAOYSA-N	C9H6ClNO	1530	15	182	2.3
741	2364-54-7	Phenol, 5-methyl-2-(1-methylethyl)-4-nitroso-	YQVCMSSJMLGWAM-UHFFFAOYSA-N	C6H10S4	1532	37	212	2.3
742	22894-96-8	.alpha.,.alpha.'-[Piperazine-1,4-dimethylene]bis[4',7-difluoro-2-phenyl-4-quinolinylmethanol]	HRPQYBSHAGNXMC-UHFFFAOYSA-N	C6H3Cl3N2O2	1534	16	247	2.4
743	87764-49-6	3-Ethyl-3-hydroxyglutaric acid tri(trimethylsilyl) deriv.	ZWVJDPZZQHIKAN-UHFFFAOYSA-N	C10H12O2	1535	41	165	2.2
744	10036-64-3	2-Deoxy-2-[(1-hydroxyethylidene)amino]hexopyranose	OVRNDRQMDRJTHS-PVFLNQBWSA-N	C6H12Cl2	1536	14	121	2.2
745	325767-36-0	Benzaldehyde, [4-(3,4-dichlorophenyl)-2-thiazolyl]hydrazone	LEXRAEXNWSCQKN-DJKKODMXSA-N	C15H26O	1537	27	223	2.3
746	424-16-8	1H,1H,7H-Perfluoroheptyl 4-methylbenzenesulfonate	OXJVZWUUXGCJLH-UHFFFAOYSA-N	C8H9NO3	1541	15	169	2.2
747	19482-57-6	2,2-Dimethyl-3-octyne	XBLMXBDWMYMTLK-UHFFFAOYSA-N	C13H22O	1543	41	195	2.3
748	3724-54-7	Cyclooctanecarboxylic acid, methyl ester	RGWPTUUKSDBWRA-UHFFFAOYSA-N	C9H8ClNO	1551	14	184	2.3
749	78595-99-0	Tricyclo[4.3.1.1(2,5)]undec-3-en-10-one, 5-methyl-, (1.alpha.,2.beta.,5.beta.,6.alpha.)-	UDKMPCZEIMIOIM-UHFFFAOYSA-N	C12H10S	1552	27	189	2.3
750	88592-11-4	Hexadecenenitrile	RMMCTWSCZKCUMR-CCEZHUSRSA-N	C9H8Cl2O2	1555	14	222	2.3
751	3045-99-6	Cycloheptanone, 2-methylene-	QUXBXCLXGZYNFP-UHFFFAOYSA-N	C16H34	1556	26	227	2.4
752	7580-85-0	Ethanol, 2-(1,1-dimethylethoxy)-	BDLXTDLGTWNUFM-UHFFFAOYSA-N	C10H18O6	1556	42	234	2.4
753	23246-22-2	Propanoic acid, 3-(butylthio)-, methyl ester	ACCUSPXLMBBGCR-UHFFFAOYSA-N	C12H20O4	1557	15	213	2.4
754	66250-83-7	3-.alpha.,20-.beta.-Bis(allyldimethylsilyloxy)-5-.beta.-pregnane	TWQXQOQGZQPBFT-QNNWNETBSA-N	C8H7Cl3O	1558	45	228	2.4
755	62850-21-9	1,1,2,2-Tetra-t-butylethane	RMASWOHNLWIUPT-UHFFFAOYSA-N	C13H22O	1558	26	196	2.3
756	57326-11-1	Silane, [[(3.beta.,5.alpha.,11.beta.,20S)-pregnane-3,11,17,20,21-pentayl]pentakis(oxy)]pentakis[trimethyl-	DUBRZSYNDDSLBA-WRPWMFHMSA-N	C14H24O	1559	27	209	2.3
757	1963-21-9	L-Valine, N-glycyl-	STKYPAFSDFAEPH-LURJTMIESA-N	C6H3ClN2O4	1560	12	206	2.3
758	327991-10-6	Oxazol-5(4H)-one, 4-(4-methoxybenzylideno)-2-(2,2-dimethylethyl)-	ULYXAVQEAWHADF-FMIVXFBMSA-N	C6H13NO	1564	14	116	2.1
759	55044-12-7	Phosphoric acid, 2-(methoxyimino)ethyl bis(trimethylsilyl)ester	GUBRFQGQOMIXKF-CSKARUKUSA-N	C10H13NO	1564	12	165	2.2
760	6989-21-5	Atractylon	TYPSVDGIQAOBAD-DZGCQCFKSA-N	C7H6INO2	1566	14	265	2.4
761	604-68-2	alpha-D-Glucopyranosyl pentaacetate	LPTITAGPBXDDGR-LJIZCISZSA-N	C12H20O6	1567	14	188	2.4
762	76284-12-3	5-Pyrrolidino-2-pyrrolidone	VEUXDYKSOOKDQA-UHFFFAOYSA-N	C12H18O	1567	26	180	2.3
763	6583-06-8	4-Nitro-1,2,3-benzothiadiazole	IWQKAMJGVIHECB-UHFFFAOYSA-N	C15H26O	1568	26	223	2.3
764	97080-45-0	Alpha-ethoxycarbonyl-alpha-ethylbenzyl benzoate	DTDUFMIOMGIIDL-UHFFFAOYSA-N	C7H4BrClO2	1568	12	239	2.4
765	54410-92-3	Piperazine, 2,5-dimethyl-3-(2-methylpropyl)-	ICQJUPNPIWXAMK-UHFFFAOYSA-N	C5H10Cl2S2	1569	26	208	2.3
766	22711-77-9	Valine, N-benzyl-	FJBAOZHBRMLMCP-UHFFFAOYSA-N	C14H14	1571	25	184	2.3
767	56187-04-3	N,N'-{[(4-Methylbenzene-1-sulfonyl)azanediyl]di(ethane-2,1-diyl)}bis(4-methylbenzene-1-sulfonamide)	OCDIAWYQMCPHAM-UHFFFAOYSA-N	C12H20N2O3	1573	40	241	2.4
768	77-86-1	Tromethamine	LENZDBCJOHFCAS-UHFFFAOYSA-N	C10H8N2	1574	14	158	2.2
769	3952-66-7	Methyl 2-oxobutanoate	XPIWVCAMONZQCP-UHFFFAOYSA-N	C11H19NO3	1576	15	215	2.3
770	102724-50-5	3-Aza-2-oxabicyclo[2.2.2]oct-5-ene, 3-acetyl-7-endo,8-exo-dimethoxy-	NJSOBEJJBZFUHK-UHFFFAOYSA-N	C13H28O	1577	15	183	2.3
771	4220-53-5	Octanoic acid, 8-hydroxy-, methyl ester, acetate	LMJVDPDZLCRRAT-UHFFFAOYSA-N	C16H30	1579	27	223	2.3
772	19500-95-9	Methoxyacetic anhydride	PEHFQQWAINXOQG-UHFFFAOYSA-N	C13H20O	1581	27	193	2.3
773	2706-90-3	Perfluoropentanoic acid	CXZGQIAOTKWCDB-UHFFFAOYSA-N	C15H26O2	1582	26	168	2.4
774	73741-62-5	2-Cyclohexen-1-ol, 3,6,6-trimethyl-	NIIOBBZRLOQONL-UHFFFAOYSA-N	C12H10O2	1585	14	188	2.3
775	156483-18-0	2-(4-Chlorophenyl)-3-morpholino-N-(2-dimethylethyl)-N-methyl-thioacrylamide	UNRJFQGHDXVLID-SAPNQHFASA-N	C13H17NO2	1586	15	221	2.3
776	26485-81-4	3,5-Pyrazolidinedione, 1,2-diphenyl-4-isopropylidene-	PDPQOBMGUDTPIR-UHFFFAOYSA-N	C10H11NO2	1589	25	179	2.2
777	31600-47-2	Benzene, [(4-methoxybutoxy)methyl]-	ODRNXWXLMHZREW-UHFFFAOYSA-N	C11H13N	1593	31	161	2.2
778	112-79-8	(E)-9-Octadecenoic acid	ZQPPMHVWECSIRJ-MDZDMXLPSA-N	C12H36Si6	1593	28	353	2.5
779	855901-81-4	(E)-6-Methylhept-4-en-1-ol	FRDGUFZXMNVORS-GQCTYLIASA-N	C14H26O2	1602	30	167	2.4
780	17152-59-9	Galactoseptanoside, methyl 2,3,4,5-tetra-O-methyl-, .alpha.-D-	PTOIFOFWMYZALE-UHFFFAOYSA-N	C6HCl4NO2	1602	16	267	2.4
781	82581-96-2	1-(2-Methoxyethyl)-5-methylpyrazole-3,4-dicarboxylic acid	BOGCTUCZHMGIMG-UHFFFAOYSA-N	C13H13N	1603	26	185	2.3
782	78231-85-3	2,3-Diacetyl-dedimethylcolchicine	JOXUTUJJDZMYKT-UHFFFAOYSA-N	C12H17NO	1603	15	191	2.3
783	86067-59-6	7-Methylbicyclo[4.4.1]undeca-2,4,8-triene	BZLTUJLUNNDVPF-UHFFFAOYSA-N	C7H15NO4Si	1603	40	205	2.3
784	328069-88-1	Purine-2,6(1H,3H)-dione, 7-(3-chloro-2-butenyl)-3-methyl-8-(2-oxopropylthio)-	CDBPSCZFECZPSX-DAXSKMNVSA-N	C12H23ClO2	1607	26	187	2.4
785	6004-38-2	4,7-Methano-1H-indene, octahydro-	LPSXSORODABQKT-UHFFFAOYSA-N	C14H14	1608	15	184	2.3
786	107-75-5	Hydroxycitronellal	WPFVBOQKRVRMJB-UHFFFAOYSA-N	C15H24O	1610	14	221	2.3
787	60522-10-3	3-Methyl-2-[methyl-(toluen-4-sulfonyl)-amino]-butanoic acid	MJIPUFJDBFFOIL-UHFFFAOYSA-N	C9H15NO4	1610	12	202	2.3
788	22686-33-5	Nonanoic acid, 9,9'-diselenodi-	GHXHOXUODAOGOT-UHFFFAOYSA-N	C12H17NO2	1611	40	206	2.3
789	1501-27-5	5-Methoxy-5-oxopentanoic acid	IBMRTYCHDPMBFN-UHFFFAOYSA-N	C8H4Cl4O2	1612	36	278	2.4
790	7492-87-7	1,4,5,6-Tetrahydro-3-pyridinecarbonitrile	UWFYMNQYYJQPRQ-UHFFFAOYSA-N	C6H5Br2N	1612	14	254	2.4
791	19006-63-4	1-Propyl-2(1H)-pyridinone	RBLWIBNMCJMLBU-UHFFFAOYSA-N	C11H11NO2	1612	14	190	2.3
792	37138-56-0	4-Benzoyloxy-1-morpholinocyclohexene	AVTBFWVRUBHSSJ-UHFFFAOYSA-N	C10H7NO2	1612	26	175	2.2
793	5421-30-7	2-Ethylhexyl phenylacetate	SRROIWIAORYOOB-UHFFFAOYSA-N	C15H24O	1613	26	222	2.3
794	38944-42-2	6-t-Butyl-4-methylphenol, o-[4-[1-cycloazapropyl]-n-butyl]-	LVUZCXFXGMIWQT-UHFFFAOYSA-N	C16H24O2	1616	15	249	2.4
795	49656-54-4	9-Azabicyclo[3.3.1]non-6-en-2-ol, 9-methyl-, endo-	NBKKZTDZNFWPIO-UHFFFAOYSA-N	C9H6ClNO	1619	25	183	2.3
796	97443-89-5	4-Imidazolidinone, 1-benzoyl-2-(1,1-dimethylethyl)-3-methyl-5-[2-(methylthio)ethyl]-, (2S-trans)-	MJXJCPCXJYRRJX-RHSMWYFYSA-N	C5Cl8	1619	18	350	2.5
797	99391-27-2	8aH-1-benzopyran-8a-ol, octahydro-3-nitro-2,4-diphenyl-	DCQCORDXADWZCZ-UHFFFAOYSA-N	C12H11N	1622	27	171	2.2
798	1619-57-4	Ethyl 2,2-diethylacetoacetate	WEIQRLLXVVSKIL-UHFFFAOYSA-N	C10H22O	1625	15	157	2.2
799	15260-83-0	4-Thiazolidinecarboxylic acid, 5,5-dimethyl-	PMQQFSDIECYOQV-UHFFFAOYSA-N	C11H14O4	1625	15	212	2.3
800	55255-89-5	Glycine, N-[N-(N-acetylglycyl)glycyl]-, methyl ester	RBKYCFQDIAZTQJ-UHFFFAOYSA-N	C8H12N2O2S	1626	15	203	2.3
801	35473-94-0	Decanal, O-methyloxime	VHDBIVKUAZQXTN-UHFFFAOYSA-N	C11H9NO2	1627	14	190	2.3
802	1191-04-4	2-Hexenoic acid	NIONDZDPPYHYKY-UHFFFAOYSA-N	C13H24O4	1628	41	189	2.4
803	55955-80-1	Dodecanoic acid, 2,8-dimethyl-, methyl ester	KCARNTNAZUJRKJ-UHFFFAOYSA-N	C9H10O4	1630	41	183	2.3
804	55334-95-7	Phosphoric acid, 3-(ethoxyimino)-2-[(trimethylsilyl)oxy]propyl bis(trimethylsilyl) ester, (E)-(.+/-.)-	XLJVJAKLVMVBGY-NTCAYCPXSA-N	C10H12O3	1632	15	182	2.3
805	15714-11-1	1-Propanol, 2-(4-methylcyclohexylidene)-	FJSIIBFEIBIZSN-KTKRTIGZSA-N	C12H17NO	1633	15	193	2.3
806	31602-63-8	(1H-tetrazol-5-ylmethyl)amine	ZHCLIFKUVIFYBY-UHFFFAOYSA-N	C11H12O2	1633	37	179	2.2
807	55591-03-2	.beta.-Alanine, N-[3,3-dimethyl-1-oxo-2,4-bis[(trimethylsilyl)oxy]butyl]-, methyl ester, (R)-	DZJDRDKKSKGUIP-AWEZNQCLSA-N	C11H15NO2	1635	15	195	2.3
808	15492-52-1	Ytterbium, tris(2,2,6,6-tetramethyl-3,5-heptanedionato-kappaO3,kappaO5)-, (OC-6-11)-	HXXUXDRMZRWKMC-UHFFFAOYSA-N	C11H17O3P	1636	26	230	2.4
809	3354-38-9	Ethyl 5-amino-3-thioxo-3H-1,2-dithiole-4-carboxylate	AJKJMMOOZCTJMG-UHFFFAOYSA-N	C11H9NO2	1637	14	189	2.3
810	2482-39-5	Methyl 2-decenoate	VVBWOSGRZNCEBX-MDZDMXLPSA-N	C15H26O2	1638	25	239	2.4
811	1117-59-5	Pentanoic acid, hexyl ester	YERFHJZYNMRVLO-UHFFFAOYSA-N	C11H13BrO	1639	14	243	2.4
812	618-39-3	Benzenecarboximidamide	PXXJHWLDUBFPOL-UHFFFAOYSA-N	C10H6Cl2O	1648	27	217	2.3
813	22184-65-2	1-Benzyl-3,3-dimethyldiaziridine	SWKFOOZRVOSPAU-UHFFFAOYSA-N	C9H8N2O	1648	15	162	2.2
814	339196-48-4	Methanone, (4-fluorophenyl)[3-(2-hydroxybenzylidenamino)phenyl]-	SAZKJCWBHIBCKD-LPYMAVHISA-N	C12H12N2	1650	26	187	2.3
815	126657-18-9	5-(2-Methoxypropan-2-yl)-2-methyl-2-vinyltetrahydrofuran	YBLBDOWUZVNOKH-UHFFFAOYSA-N	C12H8F3NO	1650	26	241	2.4
816	2371-42-8	2-Methylisoborneol	LFYXNXGVLGKVCJ-UHFFFAOYSA-N	C10H9BrO	1653	14	228	2.4
817	24426-21-9	Diethylenetriamine, 1,1,4,7,7-pentaethyl-	LIGIARLVFBHRJF-UHFFFAOYSA-N	C11H13NO4	1653	26	223	2.3
818	31888-57-0	S-3-[4-Phthalimidobutylamino]propyl thiosulfuric acid	XQLQVRBAZZYIKW-UHFFFAOYSA-N	C13H16O3	1658	15	222	2.3
819	20751-87-5	5-Nitrothiazole-2-carboxaldehyde acethydrazone	KMYZMQBBDYWNDY-KRXBUXKQSA-N	C16H34O	1659	15	243	2.4
820	2051-04-9	Diisoamyl disulfide	MPYGLNNTOXLWOB-UHFFFAOYSA-N	C11H22O	1664	14	152	2.2
821	329212-50-2	2-(Butylamino)-4'-chloroacetanilide	SCJAOIZHOJDSDC-UHFFFAOYSA-N	C14H21NO	1665	29	218	2.3
822	29146-66-5	1-Benzoyl-3-[2-hydroxypropyl]-2-thiourea	SCZHTDJLSDIRDX-UHFFFAOYSA-N	C12H8Cl2	1668	41	227	2.3
823	925-57-5	Butanoic acid, 4-hydroxy-, methyl ester	JUYVXCGKMCYNBN-UHFFFAOYSA-N	C11H20Cl2O2	1668	36	189	2.4
824	55619-44-8	ZINC00286890	LJBMTWZCCBDJDG-UHFFFAOYSA-N	C12H18O3S	1671	15	245	2.4
825	74825-26-6	Rhodium, di-.mu.-chlorobis(.eta.4-1,2-diethenylcyclobutane)di-	RYLTTZMGHYEQHN-UHFFFAOYSA-N	C13H24O	1675	15	197	2.3
826	49827-06-7	Acetic acid, [(1,1-dimethylethyl)thio]-, methyl ester	VBZFRTVFDDLFJG-UHFFFAOYSA-N	C12H22N2O	1675	15	212	2.3
827	23767-16-0	Spiro[1,4,2-dioxazole-5,5'(4'H)-naphth[2,1-d]isoxazol]-4'-one, 3'a,9'b-dihydro-3,3'-diphenyl-	DUHXQFIVRYYRHX-UHFFFAOYSA-N	C8H6Cl3NO3	1676	51	277	2.4
828	95598-28-0	3-Acetamido-5-acetylfuran	GPLHPEIJJXDRBA-UHFFFAOYSA-N	C7H4Br2O2	1677	4	284	2.4
829	25514-01-6	7-[[3-[Dimethylamino]propyl]amino]-5-methyl-S-triazolo[1,5-a]pyrimidine	ROEIMGCQVJUZQC-UHFFFAOYSA-N	C15H24O2	1679	27	236	2.4
830	111768-02-6	2,4-DIMETHYL-1-PENTANOL	OVOVDHYEOQJKMD-UHFFFAOYSA-N	C8H8O4	1679	25	171	2.2
831	565-95-7	Pregnane-3,20-dione, 11-hydroxy-, (11.beta.)-	XHCCPSKYYJBSAA-ZWOKMBQGSA-N	C10H15NO2	1682	42	182	2.3
832	19271-00-2	NSC109843	DPQOHKIGAWCPSL-UHFFFAOYSA-N	C13H16O2	1687	26	204	2.3
833	40737-00-6	6-[.alpha.-Hydroxy-.beta.-morpholinoethyl]phenanthridine	PXVNYQDOIKXDEE-UHFFFAOYSA-N	C9H10ClNO2	1687	26	203	2.3
834	25859-51-2	3-Methyl,2-butenoic acid, isopropyl ester	QQVQBUXUAZCLLZ-UHFFFAOYSA-N	C13H12O2	1688	15	202	2.3
835	84905-51-1	Bis[3-(dimethylamino)methyl-indole-5-yl] ether	ROSAFNXLCUBQNT-UHFFFAOYSA-N	C10H11NO4	1688	12	210	2.3
836	81560-32-9	4-Butoxyphthalonitrile	AVGCGXBXMPWLOW-UHFFFAOYSA-N	C10H12ClNO	1691	26	200	2.3
837	132786-19-7	2-Oxazolamine, 5-[[4-(4-fluorophenyl)piperazin-1-yl]methyl]-4,5-dihydro-N,N-dimethyl-	WPSZDVLMEIVNFU-UHFFFAOYSA-N	C8H9NO2	1697	14	153	2.2
838	65811-17-8	Bicyclo[5.2.0]non-1-ene	FRZANZPWXCTPDA-UHFFFAOYSA-N	C12H17NO	1701	15	193	2.3
839	1700-30-7	4-Benzyloxybenzyl alcohol	AFKLSWIRJUJWKY-UHFFFAOYSA-N	C15H28O4	1703	26	273	2.4
840	4534-51-4	BENZENE, (1-PROPYLDECYL)-	RZGVZPAWCGDMCK-UHFFFAOYSA-N	C14H12	1703	27	182	2.3
841	177746-99-5	Methyl 15-hydroxy-9,12-octadecadienoate	NKSSFRCNBLNXBF-DPTWWRMPSA-N	C6H3BrN2O4	1706	16	249	2.4
842	63922-59-8	2,6-Heptanedione, 3-methyl-3-(1-methylethyl)-	MIRROKWMSAODOR-UHFFFAOYSA-N	C11H20Cl2O2	1707	36	191	2.4
843	86917-79-5	6-Isopropenyl-4,8a-dimethyl-4a,5,6,7,8,8a-hexahydro-1H-naphthalen-2-one	IVZATFCVCDHOLU-UHFFFAOYSA-N	C9H12O4	1710	12	186	2.3
844	139-84-4	3-Nonylphenol	QWGLNWHWBCINBS-UHFFFAOYSA-N	C8H6Cl4O2	1716	43	282	2.4
845	73033-58-6	5-Chloro-2-nitrobenzyl alcohol	ULYZTHQGJXPEFT-UHFFFAOYSA-N	C14H18O2	1718	14	219	2.3
846	343954-08-5	1,3-Dioxolan-4-one, 2-isopropyl-5-phenyl-	IYMQCSUOAPQTQT-UHFFFAOYSA-N	C18H31N	1720	9	263	2.4
847	112318-00-0	d-Galactose, diheptyl mercaptal	QJAHQFCZLSAMJD-UHFFFAOYSA-N	C15H22O2	1720	26	236	2.4
848	74793-76-3	Zinc, bis[2-(1,1-dimethyl-2-propenyl)-3,3-dimethylcyclopropyl]-, [1.alpha.(1R*,2R*),2.alpha.]-	YTFRVDIXRZRCQJ-UHFFFAOYSA-N	C14H16	1725	27	186	2.3
849	40711-15-7	Diaziridine,1,3,3-trimethyl-	CVCBOJBQZVFLHO-UHFFFAOYSA-N	C12H22O	1725	41	183	2.3
850	611-10-9	Cyclopentanecarboxylic acid, 2-oxo-, ethyl ester	JHZPNBKZPAWCJD-UHFFFAOYSA-N	C15H30O2	1725	15	244	2.4
851	68017-33-4	5-Methylhex-5-en-3-yn-2-ol	WMFIGZRDWHYIOC-UHFFFAOYNA-N	C8H15N5O	1726	15	199	2.3
852	52517-92-7	Oct-1-yn-4-ol	CNKOTDLNZPTGOY-UHFFFAOYNA-N	C11H13NO3	1726	41	209	2.3
853	247592-56-9	N-(4-Iodo-2-methyl-phenyl)-2-piperidin-1-yl-acetamide	NTKAAGQKWNVDOO-UHFFFAOYSA-N	C15H12	1728	28	195	2.3
854	126-73-8	Tributyl phosphate	STCOOQWBFONSKY-UHFFFAOYSA-N	C16H20	1728	12	214	2.3
855	4696-28-0	1-Propene, 1,1'-oxybis-, (E,E)-	ZKJNETINGMOHJG-GGWOSOGESA-N	C11H15NO3	1732	4	211	2.3
856	30481-54-0	2-Amino-5-nitrobenzanilide	INKGKPCLQCFQKB-UHFFFAOYSA-N	C14H10	1733	26	180	2.3
857	67583-61-3	2-(Hydroxymethyl)norbornadiene	QCFMSULWFHOYEH-UHFFFAOYSA-N	C9H8N2O	1736	15	162	2.2
858	85572-31-2	2-Methyl-1-(1-pyrrolidinyl)-N-styryl-1-propanimine	RKZKXCBETTVRDA-RMJOMTDHSA-N	C18H38	1739	27	239	2.4
859	20461-34-1	Chloroamphetamine	JYMAASGIKPNKOV-UHFFFAOYSA-N	C9H11ClN2O2	1740	15	217	2.3
860	56053-01-1	Ergostane-3,5,6,12,25-pentol, 25-acetate, (3.beta.,5.alpha.,6.beta.,12.beta.)-, 3TMS derivative	GORKUCNINAYJCQ-WKQIHPSYSA-N	C16H16	1740	27	210	2.3
861	1862-07-3	1-Hexanol, 6-(dimethylamino)-	QCXNXRUTKSIZND-UHFFFAOYSA-N	C18H30	1742	26	248	2.4
862	104672-84-6	2,3,5,6,7,8,9-Heptahydro-1-phenyl-5-(p-bromophenylimino)-1H-benzo[e][1,4]thiazepine	OVIVOHXMOUBUCG-XTQSDGFTSA-N	C10H12N2	1742	15	162	2.2
863	13672-62-3	Cyclopentanebutanoic acid, 2-oxo-, methyl ester	BESBZXZFYCFLHQ-UHFFFAOYSA-N	C15H26O2	1745	15	238	2.4
864	24539-72-8	2-(Diethylamino)ethyl 9H-xanthene-9-carboxylate	HIGMQFBAGGGECD-UHFFFAOYSA-N	C8H8O4	1745	44	168	2.2
865	39184-27-5	Thiofanox sulfoxide	NLMRMVVMKCKWFL-YRNVUSSQNA-N	C15H22O	1752	41	218	2.3
866	83058-36-0	2,6R-Diethyl-3,5S-dimethyl-3,4-dihydro-2H-pyran	DCFJGGUMNKFZSD-UHFFFAOYSA-N	C9H8N2O6	1752	15	241	2.4
867	420-46-2	1,1,1-Trifluoroethane	UJPMYEOUBPIPHQ-UHFFFAOYSA-N	C9H11N3O	1756	15	179	2.2
868	20805-26-9	Oxazolidin-2-one, 3-methyl-5-phenyl-	MTEQJQQIAAAKRU-UHFFFAOYSA-N	C6H11ClO3	1757	15	108	2.2
869	16681-77-9	1H-Tetrazole, 1-methyl-	OMAFFHIGWTVZOH-UHFFFAOYSA-N	C15H21NO2	1758	15	249	2.4
870	59251-34-2	17.beta.-tert-Butoxy-6-oxo-4-propyl-3,4-seco-5.beta.-androstan-3-oic acid methyl ester	OQQHWGYAVGZDAD-UHFFFAOYSA-N	C17H34	1760	15	239	2.4
871	19062-92-1	7-Bromo-2-(4-bromophenyl)-3,1-benzoxazepine	FFSDNQWANVXRCW-UHFFFAOYSA-N	C11H18N2O3	1761	15	199	2.4
872	24197-62-4	4-(Acetylsulfanyl)benzoic acid	ZUDCIPNZEZLOLJ-UHFFFAOYSA-N	C18H38	1765	26	255	2.4
873	3335-68-0	1-(Cyclohexylmethylidene)-2-(2,4-dinitrophenyl)hydrazine	NMXPJIFLUMFTAV-UHFFFAOYSA-N	C14H26O4	1766	41	259	2.4
874	615-30-5	3-Hydroxy-2-methylpentanal	YWUGUGHGGWKGEG-UHFFFAOYSA-N	C18H30	1766	27	248	2.4
875	71275-21-3	Octane, 4-acetamido-4-methyl-	DZSGATFABQTEMI-UHFFFAOYSA-N	C11H13NO4	1766	15	224	2.3
876	98024-59-0	2,3-Dicyanopropionamide	NLFQNSWRGTVZLK-UHFFFAOYSA-N	C15H16N2O	1766	15	242	2.4
877	2132-86-7	(3-Methylhexan-3-yl)benzene	GIMKIOCRQZVNND-UHFFFAOYNA-N	C10H10O4	1767	26	197	2.3
878	119-61-9	Benzophenone	RWCCWEUUXYIKHB-UHFFFAOYSA-N	C12H8Cl2	1768	41	227	2.3
879	4403-61-6	2-Methyl-2-butenenitrile	IHXNSHZBFXGOJM-UHFFFAOYSA-N	C8H16O	1769	13	129	2.1
880	10235-75-3	Methanone, [1-(1,1-dimethylethyl)-2-phenyl-3-azetidinyl]phenyl-, trans-	ZCTKIUWMGOTRNW-ZWKOTPCHSA-N	C6H2Br4	1773	36	399	2.6
881	92164-36-8	2-(2,1,3-Benzothiadiazol-4-yl)acetanilide	CYOCUDDRRIBCIL-UHFFFAOYSA-N	C14H10	1775	27	184	2.3
882	626-93-7	2-?Hexanol	QNVRIHYSUZMSGM-UHFFFAOYSA-N	C16H30O2	1775	15	211	2.4
883	94464-68-3	p-(Benzyloxy)benzaldehyde 2,4-dinitrophenylhydrazone	DRVAVULXJDZMDJ-FYJGNVAPSA-N	C14H14O3	1778	15	232	2.4
884	1520-44-1	1,1'-(1-Methyl-1,3-propanediyl)bis-benzene	PDINXYLAVFUHSA-UHFFFAOYSA-N	C18H39N	1779	26	271	2.4
885	3289-47-2	4-Amino-2-methoxypyrimidine	DHYLZDVDOQLEAQ-UHFFFAOYSA-N	C12H8S	1780	37	187	2.3
886	558-37-2	3,3-Dimethyl-1-butene	PKXHXOTZMFCXSH-UHFFFAOYSA-N	C9H10O3	1780	43	167	2.2
887	30546-22-6	4-Hydroxy-4'-phenyl-azobenzene	WDJUBUOBBQUZIF-FMQUCBEESA-N	C12H13NO4	1783	51	236	2.4
888	5944-20-7	(3Z)-3,7-Dimethyl-3,6-octadien-1-ol	DTHIOPUFUOMHAY-POHAHGRESA-N	C12H21Cl3O2	1783	25	141	2.5
889	17960-73-5	3a,6-Epoxy-3aH-isoindole, 1,2,3,6,7,7a-hexahydro-2-phenyl-	SFAYZPMRYHGFNC-UHFFFAOYSA-N	C15H26N2	1785	26	236	2.4
890	5434-57-1	Hexyl pivalate	RQSINLZXJXXKOH-UHFFFAOYSA-N	C18H36	1787	27	210	2.4
891	18156-74-6	1H-Imidazole, 1-(trimethylsilyl)-	YKFRUJSEPGHZFJ-UHFFFAOYSA-N	C14H20O3	1789	37	238	2.4
892	87342-99-2	Tetradecanedioic acid, 3-oxo-, dimethyl ester	URADYVBOSWOAJF-UHFFFAOYSA-N	C11H12O3	1790	36	194	2.3
893	102743-87-3	Benzeneacetic acid, 4-benzyloxy-3-ethoxy-.alpha.-hydroxy-	XNYGPUIXDMHNAP-UHFFFAOYSA-N	C16H23NO2	1790	39	262	2.4
894	53941-19-8	2-Hexene, 3,4,4-trimethyl-	WDLGLTFOBAKTPU-UHFFFAOYSA-N	C10H8N2O2	1799	11	189	2.3
895	14382-86-6	2-Benzyloxy-4,5-dimethoxybenzaldehyde	KTKIPTMZBXMHST-UHFFFAOYSA-N	C16H23NO2	1800	29	263	2.4
896	220766-75-6	Benzenepropanoic acid, hexyl ester	QEZQCYPWLDTKCO-UHFFFAOYSA-N	C10H12N2O5	1804	27	241	2.4
897	55320-08-6	Benzo[b]naphtho[1,2-e][1,4]dioxin-6a(6H)-ol, 5,12a-dihydro-	NVEUUHLQECNBET-UHFFFAOYSA-N	C14H20O2	1806	41	222	2.3
898	25144-04-1	trans-2-Methylcyclopentan-1-ol	BVIJQMCYYASIFP-PHDIDXHHSA-N	C14H27ClO2	1807	28	214	2.4
899	94332-50-0	4-(Piperonylideneamino)antipyrine	DHYACILHZHDUBX-RGVLZGJSSA-N	C16H30O2	1810	14	211	2.4
900	38254-49-8	1-Bromo-2-methyl-2-propanol	OBOTXOMQYNJWJJ-UHFFFAOYSA-N	C10H20O	1810	26	154	2.2
901	19898-86-3	p-Menth-2-en-7-ol, cis-	JWRJGMUBDGIGRT-ZJUUUORDSA-N	C12H16ClNO	1811	15	227	2.4
902	28219-86-5	1,2,4,6-Tetra-O-acetyl-3-O-formyl-D-glucopyranose	NTCBOKARJNYDKH-HHHGZCDHSA-N	C10H12N2O2	1813	15	194	2.3
903	53654-26-5	4-Piperidinol, 4-ethynyl-2,2,6,6-tetramethyl-	WKHGZAFSCCRZQJ-UHFFFAOYSA-N	C10H16Cl3NOS	1814	13	303	2.5
904	18709-96-1	6-Chloro-.alpha.-2-pyridyl-2-trifluoromethyl quinoline-4-methanol	ZCQHHEXOMBYNEV-UHFFFAOYSA-N	C12H7Cl3	1824	51	263	2.4
905	5888-33-5	Isobornyl acrylate	PSGCQDPCAWOCSH-YFGZVMCONA-N	C7H5Cl2FN2O3	1825	47	278	2.4
906	43137-00-4	4-(Benzyloxy-methyl)-2,2,5-trimethyl-[1,3]dioxolane	DUZGYPMPHGHLIH-UHFFFAOYSA-N	C10H11N3O	1828	15	191	2.3
907	114098-21-4	Acetyl turicine	YIIAUPFHPLUHQN-UHFFFAOYSA-N	C17H21N	1830	15	238	2.4
908	72116-03-1	3,4-Dichlorobenzoic acid, 2-[[2,2-dimethylhydrazino]carbonyl]hydrazide	ACWFCDSWHXCHRH-UHFFFAOYSA-N	C11H12O5	1832	14	224	2.4
909	10412-98-3	Hexanenitrile, 5-oxo-	AEVMBQIIZGKQRB-UHFFFAOYSA-N	C12H8O4	1833	14	218	2.3
910	2122-26-1	Aspidospermidin-17-ol, 1-acetyl-19,21-epoxy-15,16-dimethoxy-	RRBZDBHWSABCEC-UHFFFAOYSA-N	C15H14O	1834	27	212	2.3
911	74779-69-4	L-Mannitol, 1-deoxy-, cyclic 3,4:5,6-bis(ethylboronate) 2-acetate	UEBYNFNYTHWFQF-UHFFFAOYSA-N	C6H9NO2	1836	13	129	2.1
912	368-16-1	3-Methyl-L-histidine	JDHILDINMRGULE-LURJTMIESA-N	C11H6O3	1836	25	189	2.3
913	6380-05-8	N-(2-Chlorophenyl)-p-toluenesulphonamide	GOEWZPICEGNTPR-UHFFFAOYSA-N	C12H9N	1837	26	169	2.2
914	32051-82-4	5-(1-Naphthyl)tetrazole	BWQPGBPTSZZQQV-UHFFFAOYSA-N	C10H9NO	1838	15	161	2.2
915	638-49-3	Pentyl formate	DIQMPQMYFZXDAX-UHFFFAOYSA-N	C10H20O2S	1841	34	134	2.3
916	6186-21-6	2-(p-Bromophenyl)-3-oxobutyronitrile	KBODHHFICHANMJ-UHFFFAOYSA-N	C6H14O2	1843	15	101	2.1
917	73557-59-2	3,4,5-Tribromotoluene	WXXWZBRTZPAFSP-UHFFFAOYSA-N	C12H20N2O3	1847	39	241	2.4
918	32786-27-9	Acetoxymalonic acid, dimethyl ester	IOSVUJUGSDHUTO-UHFFFAOYSA-N	C20H33F7O2	1847	26	421	2.6
919	37050-04-7	3,4-Nonadiene	ZLEWGEATDZBCIM-UHFFFAOYSA-N	C11H12N2O2	1848	14	206	2.3
920	128705-67-9	D-Mannose, 2,3,4,5,6-pentakis-O-(trimethylsilyl)-, O-methyloxyme, (1Z)-	LLVFXXKDPAPSCJ-QJOMJCCJSA-N	C16H16O	1851	27	226	2.4
921	160788-11-4	(Z)-4-(3-Acetoxyprop-1-en-1-yl)-2-methoxyphenyl isobutyrate	OTZYSHCTFLTWNP-WAYWQWQTSA-N	C16H23NO2	1853	39	263	2.4
922	32157-29-2	1-(Oxo-lambda~4~-sulfanylidene)propane	BAZSXBOAXJLRNH-UHFFFAOYSA-N	C20H40	1855	26	282	2.4
923	73105-73-4	6-Methyl-2-tridecanone	NLRDVVKXPPJAHT-UHFFFAOYSA-N	C11H17NO2S	1857	14	230	2.4
924	84348-17-4	5-[1(R,S),2-Dihydroxyethyl]tetrazole	SIHQAETUZNDKCJ-UHFFFAOYSA-N	C15H16O	1859	29	214	2.3
925	339239-41-7	Acetamide, 2-(1-naphthyl)-N-(2-isopropoxyphenyl)-	CLTXWXIMNPAXQU-UHFFFAOYSA-N	C11H9NOS	1859	14	207	2.3
926	328270-39-9	Ethyl 2-benzamido-2-(4-chloroanilino)-3,3,3-trifluoropropionate	JMBODTVPRCEFMB-UHFFFAOYSA-N	C11H9ClN2O	1863	33	223	2.3
927	144-15-0	Acetyl tris(2-ethylhexyl) citrate	FRDNONBEXWDRDM-UHFFFAOYSA-N	C19H32	1865	26	261	2.4
928	14542-93-9	Pentane, 2-isocyano-2,4,4-trimethyl-	YVPXQMYCTGCWBE-UHFFFAOYSA-N	C14H19N3O	1869	15	245	2.4
929	331857-95-5	Diethyl-(6-m-tolyloxy-hexyl)-amine	GZWRPYMPUFFREQ-UHFFFAOYSA-N	C16H22O4	1870	26	279	2.4
930	35262-54-5	Octane, 1,1,1,2,2,5,5,6,6-nonafluoro-	CKEVCVJAFZZXAX-UHFFFAOYSA-N	C11H10N2O3	1870	51	219	2.3
931	110-03-2	2,5-Dimethylhexane-2,5-diol	ZWNMRZQYWRLGMM-UHFFFAOYSA-N	C3H6N6O6	1870	29	221	2.3
932	16088-19-0	Norneostigmine	FWNHTEHWJKUVPG-UHFFFAOYSA-N	C8H6S4	1871	18	234	2.4
933	14255-36-8	2-Propanone, 1-(2-methyl-1,3-dioxolan-2-yl)-	DDQPYUKJHWPIKR-UHFFFAOYSA-N	C16H16O3	1874	27	226	2.4
934	141694-42-0	2-Cyclopentene-1-carboxylic acid, 1-(4-methyl-3-pentenyl)-2-[(trimethylsilyl)oxy]-, ethyl ester	RCCXMLSLXHLMEA-UHFFFAOYSA-N	C8H8O2	1879	14	138	2.1
935	98-66-8	4-Chlorobenzenesulphonic acid	RJWBTWIBUIGANW-UHFFFAOYSA-N	C12H6Cl4	1879	43	298	2.5
936	4941-53-1	5-?Undecene	NGCRXXLKJAAUQQ-UHFFFAOYSA-N	C15H24O3Si2	1886	45	311	2.5
937	64637-01-0	2-Hydroxy-4,4,6,6-tetramethylcyclohex-2-en-1-one	ZDVYJSLTFYQPID-UHFFFAOYSA-N	C12H6Cl4	1888	51	298	2.5
938	29284-49-9	Acetamide, N,N',N''-methylidynetris-	IXWBEJQARFKXJY-UHFFFAOYSA-N	C17H37N	1888	27	256	2.4
939	2053-81-8	2-Methylpropyl methylphosphonofluoridate	UNEQLTBUKVDOIT-UHFFFAOYNA-N	C9H7Cl3O3	1892	15	274	2.4
940	57-10-3	Hexadecanoic acid	IPCSVZSSVZVIGE-UHFFFAOYSA-N	C13H24Cl2O2	1894	36	217	2.5
941	48115-38-4	2-Amino-1-phenyl-1-propanol	DLNKOYKMWOXYQA-UHFFFAOYSA-N	C17H34O2	1896	15	271	2.4
942	62439-33-2	Cyclohexanecarboxylic acid, 4-propyl-, 4-cyanophenyl ester, trans-	LXVTVIQMKOLVSY-CTYIDZIISA-N	C17H24O3	1897	41	232	2.4
943	3613-96-5	Acetamide, N-[2,3-dihydroxy-1-(hydroxymethyl)heptadecyl]-, triacetate (ester)	SGTYQWGEVAMVKB-UHFFFAOYSA-N	C17H32O2	1898	15	270	2.4
944	6714-29-0	1H-IMIDAZO[1,2-B]PYRAZOLE, 2,3-DIHYDRO-	KPMVHELZNRNSMN-UHFFFAOYSA-N	C9H11Cl2O3PS	1899	12	300	2.5
945	72338-73-9	1H-Imidazole-1-octanoic acid, methyl ester	UOXSMRORCTUUHQ-UHFFFAOYSA-N	C14H11ClO2	1900	26	249	2.4
946	108804-55-3	1,4-Diacetyl-2,3-naphthalenediol dibenzoate	PITIFFYQYLGDCI-UHFFFAOYSA-N	C12H8S2	1901	27	220	2.3
947	72594-23-1	2H-1-Benzopyran-4,7-diol, 3,4-dihydro-2-phenyl-	KYPVDKAIGIDYLB-UHFFFAOYSA-N	C8H15N5S	1902	13	216	2.3
948	40123-38-4	3-Trifluoromethylphenyl-.beta.-phenylpropionate	FJOJWWJXFYGKNE-UHFFFAOYSA-N	C18H14	1902	27	233	2.4
949	330593-06-1	N-[2-(2-Benzoxazolylthio)ethyl]benzenesulfonamide	GTYXRBCWTYPUKD-UHFFFAOYSA-N	C17H32O2	1910	25	269	2.4
950	7423-00-9	2-Propanone, propylhydrazone	BBXDSCHJVVIYFF-UHFFFAOYSA-N	C18H34O2	1918	26	145	2.5
951	315207-10-4	N'-(3,4-Dihydroxybenzylidene)-3-pyridinohydrazide	VAYBQAFIXQUNOU-VIZOYTHASA-N	C10H9NO2	1921	18	177	2.2
952	15777-59-0	3-bromo-5-phenyl-1H-1,2,4-triazole	SIQJGSXGBGMSOQ-UHFFFAOYSA-N	C9H15NO3S	1926	15	219	2.3
953	554-70-1	Phosphine, triethyl-	RXJKFRMDXUJTEX-UHFFFAOYSA-N	C19H31N	1928	41	273	2.4
954	3466-00-0	Phospholane	GWLJTAJEHRYMCA-UHFFFAOYSA-N	C7H17O3PS3	1928	14	260	2.4
955	7650-89-7	Phosphine, tris(phenylmethyl)-	IFXORIIYQORRMJ-UHFFFAOYSA-N	C18H25NO2	1929	42	287	2.5
956	32653-15-9	9H-Purine, 9-[2,3-bis-O-(trimethylsilyl)-.beta.-D-ribofuranosyl]-6-(trimethylsiloxy)-2-[(trimethylsilyl)amino]-, 5'-[bis(trimethylsilyl) phospate]	RIYJILQGBFVECR-VBHAUSMQSA-N	C11H13NO3	1929	15	209	2.3
957	113548-89-3	Hexyl methylphosphonofluoridate	IPRNMZIRVLGZQD-UHFFFAOYSA-N	C14H13N	1931	14	197	2.3
958	81801-58-3	(1S,4R,5R)-1,3,3-Trimethyl-2-oxabicyclo[2.2.2]octan-5-ol	WHIKIYRWRMRQNK-UHFFFAOYSA-N	C10H13N3O2	1935	14	190	2.3
959	1586813-43-5	2-(Dimethylamino)-3-nitronaphthalene-1,4-dione	ULJOWXXAOZHEFG-UHFFFAOYSA-N	C10H16NO3PS	1935	12	264	2.4
960	5429-22-1	5(4H)-Oxazolone, 4-[(4-methoxyphenyl)methylene]-2-phenyl-	MGAHWEWWFYOBNW-RVDMUPIBSA-N	C9H6BrNO	1937	27	227	2.4
961	26311-79-5	1-Ethyl-1-methoxy-3,4-dimethyl-1-germacyclopent-3-ene	SHCJVQVRJHCMTI-UHFFFAOYSA-N	C15H22O4	1939	39	267	2.4
962	3720-96-5	Imidazo[4,5-d]imidazole-2,5(1H,3H)-dione, tetrahydro-6a-methyl-	YTIVQLVXSNDPGV-UHFFFAOYSA-N	C10H12N2O3	1941	26	210	2.3
963	66953-30-8	Tricyclo[4.2.1.1(2,5)]decan-9-ol, stereoisomer	MQMBOKJMDOGDLJ-UHFFFAOYSA-N	C11H14O	1942	41	163	2.2
964	5412-69-1	5-Diethylamino-2-pentanol	OAQYRNDEOJQVBN-UHFFFAOYSA-N	C12H12O3	1943	15	206	2.3
965	32585-76-5	N-(4H-1,2,4-Triazol-4-yl)-p-toluenesulfonamide	KSSBPINERPXLSX-UHFFFAOYSA-N	C7H5NS2	1944	26	171	2.2
966	61175-77-7	N,N,N-Tripropylbutan-1-aminium bromide	SXUONWAMSFNGTD-UHFFFAOYSA-M	C13H17F3N4O4	1947	15	352	2.5
967	2027-47-6	Octadec-9-enoic acid	ZQPPMHVWECSIRJ-UHFFFAOYSA-N	C15H24O3Si2	1949	15	311	2.5
968	78719-49-0	1,3-Dioxolane-4-ethanol, 2,2,4-trimethyl-	SPNYIGJVHMKZPI-UHFFFAOYSA-N	C16H30O2	1953	41	255	2.4
969	19006-71-4	2(1H)-Pyridinethione, 1-ethyl-	SSNGYKOQGGLEIS-UHFFFAOYSA-N	C14H10O3	1953	26	228	2.4
970	376-73-8	Hexafluoroglutaric acid	CCUWGJDGLACFQT-UHFFFAOYSA-N	C18H32O2	1954	27	280	2.4
971	5688-80-2	3,4,5-Trimethoxyamphetamine hydrochloride	GOAXEHDWLMGWIV-UHFFFAOYNA-N	C12H8Cl6	1955	14	370	2.6
972	1661-99-0	4-Pregnene-17.alpha.,20.beta.,21-triol-3-one 20,21-diacetate	DTAHVNJOQVGRGJ-JEPRPBLESA-N	C11H16INO2	1956	15	321	2.5
973	10206-89-0	Exp561	JXMVQBDHMBOHDH-UHFFFAOYSA-N	C13H14N2O	1957	50	216	2.3
974	3473-04-9	1,2:3,4-Di-O-benzylidene-6-O-benzoyl-d-glucose	MCAWUNZDKHELPV-DQEZGKSWSA-N	C13H12O4	1957	15	235	2.4
975	10543-60-9	Imidazo[4,5-d]imidazole-2,5(1H,3H)-dione, 1,3,4,6-tetraacetyltetrahydro-	KIHGYZTVBURVBA-UHFFFAOYSA-N	C16H33Br	1957	14	306	2.5
976	311764-34-8	Propanamide, 3-(1-piperidyl)-N-(4-benzyloxyphenyl)-	LLYHDSPWMGIYJU-UHFFFAOYSA-N	C15H12	1959	15	194	2.3
977	40110-13-2	2,4-Diamino-6-methoxymethylpteridine	DXHDRUQEMANTMU-UHFFFAOYSA-N	C22H46	1960	55	312	2.5
978	458-03-7	Benzene, 1-ethoxy-3-fluoro-	UWWCZZMOTBWUAB-UHFFFAOYSA-N	C10H6Cl6	1960	18	346	2.5
979	55334-31-1	Benzene, [6-cyclopentyl-3-(3-cyclopentylpropyl)hexyl]-	CFGYPQLTAHANIB-UHFFFAOYSA-N	C10H10N2O	1962	15	176	2.2
980	77143-32-9	Spiro[2.5]octane, 5,5-dimethyl-4-(3-oxobutyl)-	FAJHVKOPALBMMS-UHFFFAOYSA-N	C20H42	1963	27	267	2.5
981	51896-15-2	Benzamide, N-(2-(2-chlorophenyl)-1-(4-morpholinylcarbonyl)ethenyl)-, (E)-	PAMODVZWMTWTIU-JXAWBTAJSA-N	C18H22	1963	15	240	2.4
982	274907-06-1	Bicyclo[2.2.1]heptan-2-ol, 6-tert-butyl-	DDLJRDQVSQJFMP-UHFFFAOYSA-N	C17H22O2	1964	27	189	2.4
983	22057-21-2	trans,trans-2,9-Undecadiene	PRMSCQVKNUMPJA-GGWOSOGESA-N	C24H62O6Si6	1964	15	434	2.8
984	6079-76-1	4-Benzyloxy-2-hydroxybenzophenone	SXJSETSRWNDWPP-UHFFFAOYSA-N	C10H6ClNO2	1965	27	210	2.3
985	54725-49-4	8-Methyl-8-azabicyclo[3.2.1]oct-6-en-3-ol	GXSKBBRWKUAYEJ-UHFFFAOYSA-N	C9H6ClNO	1966	25	183	2.3
986	65967-01-3	N-(3,9,10,11-Tetramethoxy-6,7-dihydro-5H-dibenzo[a,c][7]annulen-5-yl)ethanimidic acid	FEPNCXXZWLXIHV-KRWDZBQOSA-N	C12H16N2O	1968	38	206	2.3
987	3010-02-4	(Diethylamino)acetonitrile	LVPZSMIBSMMLPI-UHFFFAOYSA-N	C16H32O2	1968	25	258	2.4
988	15031-95-5	Pyridine, 1,2,5,6-tetrahydro-1,2-dimethyl-	USEREBLDLPTNKM-UHFFFAOYSA-N	C12H11NO	1969	27	187	2.3
989	55955-74-3	Methyl 2,8-dimethylundecanoate	WNNNNJOPCSUOIZ-UHFFFAOYSA-N	C13H12O7	1972	15	240	2.4
990	121781-63-3	(6Z,9Z)-Pentadecadienal	VZQUTRMZLBFMBB-HZJYTTRNSA-N	C8H10O	1974	15	124	2.1
991	49565-07-3	Cycloheptene, 1-(1,1-dimethylethoxy)-	AQUOBPSAHPCJFL-UHFFFAOYSA-N	C16H21N3	1974	15	257	2.4
992	54498-52-1	Cholestan-7-one, cyclic 1,2-ethanediyl acetal, (5.alpha.)-	ATYGMLMJIQNUHX-UHFFFAOYSA-N	C17H21NO	1977	15	256	2.4
993	20876-59-9	Indole, 2-[(1,2-dimethyl-3-piperidyl)methyl]-	JHAOPDHBVBGBRD-UHFFFAOYSA-N	C10H14NO5PS	1979	15	294	2.5
994	87587-07-3	4-Methyl-N-[1-(1-oxo-1lambda~5~-pyridin-2-yl)ethylidene]piperidine-1-carbohydrazonothioic acid	JGFRIWORXOTYSQ-UHFFFAOYSA-N	C10H8O4	1979	15	195	2.3
995	6222-04-4	Pentafluoropropionic acid, dodecyl ester	XIQJAGXFOCELKQ-UHFFFAOYSA-N	C24H62O6Si6	1980	28	525	2.8
996	22374-10-3	Bicyclo[3.2.0]hept-2-en-6-one, 5-bromo-7,7-dichloro-	DWOMRBLYTVNINK-UHFFFAOYSA-N	C12H6Cl4	1986	51	298	2.5
997	2179-79-5	Phenyl selenocyanate	NODWRXQVQYOJGN-UHFFFAOYSA-N	C15H29NO	1987	18	241	2.4
998	699-61-6	1-Oxaspiro[4.5]decan-2-one	QYNYVJFXPJUEMW-UHFFFAOYSA-N	C12H6Cl4	1988	51	298	2.5
999	54986-53-7	Benzenamine, 4-butyl-3-(phenylmethoxy)-	FZBHVMVKTREEEM-UHFFFAOYSA-N	C15H22N2O3	1988	40	251	2.4
1000	19780-73-5	5-Ethyl-4-nonanol	UWOWBSBTVUWTFJ-UHFFFAOYSA-N	C18H36O2	1990	26	287	2.5
1001	73370-61-3	2,5-Anhydro-1,3,4,6-tetra-O-methyl-d-mannitol	CTABHMYZGOUANG-UHFFFAOYSA-N	C14H11ClO2	1990	14	249	2.4
1002	14671-21-7	Purine, 6-[(3-methyl-2-butenyl)thio]-	BSUUFNRTDLFAEB-UHFFFAOYSA-N	C14H25Cl3O2	1990	26	214	2.5
1003	41059-02-3	9-Bromononanoic acid	XEGRKZRPTBNSMN-UHFFFAOYSA-N	C20H40	1994	15	283	2.4
1004	3474-99-5	Dipyraphene	USKAVCMWCUTATL-UHFFFAOYSA-N	C12H10O4	1995	14	220	2.3
1005	339166-84-6	(4-Fluoro-phenoxy)-acetic acid (2-chloro-benzylidene)-hydrazide	VFIQPLHIWZUPAO-GIJQJNRQSA-N	C12H6Cl4	1997	51	298	2.5
1006	143193-11-7	Disulfide, 1-(1-propenylthio)propyl propyl	HWAMRUBZEUCVAJ-QPJJXVBHSA-N	C13H11Cl2F4N3O	1998	26	372	2.6
1007	96424-19-0	Bis-but-2,3-diyl bis(3-oxa-pentanedioate	NWIJZPMSGAHNMY-UHFFFAOYSA-N	C12H5Cl5	1998	41	333	2.5
1008	560-53-2	3-[(2,6-Dideoxy-4-O-hexopyranosyl-3-O-methylhexopyranosyl)oxy]-5,14-dihydroxy-19-oxocard-20(22)-enolide	FHIREUBIEIPPMC-UHFFFAOYNA-N	C8H12N2O2	2000	26	171	2.2
1009	94-20-2	Chlorpropamide	RKWGIWYCVPQPMF-UHFFFAOYSA-N	C12H6Cl4	2001	43	299	2.5
1010	71208-42-9	8-Acetyl-5,5-dimethyl-4-oxo-non-8-enoic acid, methyl ester	SMYZUVCCZUGCBR-UHFFFAOYSA-N	C8H8BrCl2O3PS	2002	15	335	2.6
1011	6651-66-7	2,3,7,8-Tetrakis[(trimethylsilyl)oxy]chromeno[5,4,3-cde]chromene-5,10-dione	LVUZHSAYDSCQBH-UHFFFAOYSA-N	C7H6O2	2003	49	124	2.1
1012	116028-16-1	Pregna-5,7-diene-3.beta.-ol-20-one benzoate	CKBKDCLYDOXGBK-CNEARABMSA-N	C18H36O	2004	26	270	2.4
1013	1576-95-0	cis-Pent-2-ene-1-ol	BTSIZIIPFNVMHF-ARJAWSKDSA-N	C16H31ClO2	2008	29	242	2.5
1014	129967-99-3	d-Xylitol, 1,3,5-trideoxy-3-nitro-, 4-(2,2-dimethylpropanoate)	GISHWHURXYOJPW-UHFFFAOYSA-N	C6H4BrN3O4	2009	25	266	2.4
1015	23618-02-2	Benzenol, 4-n-propyloxy-O-[4-[1-cycloazapropyl]-n-butyl]-	ZNHTZJXIIQXWLG-UHFFFAOYSA-N	C16H14	2017	27	208	2.3
1016	103403-13-0	Cholestan-22(26)-epoxy-3.beta.-ol acetate	CUQAVLQNDVXXCM-QUCOYRPXSA-N	C13H5BrF5NO	2019	28	369	2.6
1017	28048-98-8	Benzenepropanoic acid, 3-phenyl-2-propenyl ester	SYPODLJMXGVBQI-UHFFFAOYSA-N	C11H11NO3	2019	42	208	2.3
1018	6937-42-4	Sec-butyl laurate	VQEUONXRKIUTJT-UHFFFAOYSA-N	C13H20N2O2	2021	15	237	2.4
1019	50495-78-8	2-Naphthalenecarboxylic acid, 1-(benzoyl-1-naphthalenylamino)-, methyl ester	FWQKKBICTCHQOZ-UHFFFAOYSA-N	C12H12O5	2023	14	239	2.4
1020	89200-92-0	Trimethyl[(4-methylphenyl)methoxy]silane	FCOHGWDOEMDWOD-UHFFFAOYSA-N	C15H20O3	2024	18	250	2.4
1021	22839-47-0	Aspartame	IAOZJIPTCAWIRG-QWRGUYRKSA-N	C11H10N2O	2024	26	189	2.3
1022	19449-32-2	N,N-Dimethyl-1,3-dioxan-2-amine	SSGCBTSVDLLNIP-UHFFFAOYSA-N	C13H16O5	2027	15	253	2.4
1023	7423-55-4	3-Maleimidopropionic acid	IUTPJBLLJJNPAJ-UHFFFAOYSA-N	C15H23N3O4	2027	14	311	2.5
1024	56630-91-2	1-(10-Octadecynoyl)pyrrolidine	VLPGECXCQRMRSO-UHFFFAOYSA-N	C8Cl8	2028	49	386	2.6
1025	26447-63-2	Benzene, 2-heptenyl-	ZXOFDLMHPUQRCE-FNORWQNLSA-N	C14H12S	2029	45	214	2.3
1026	4509-90-4	5-Bromovaleryl chloride	OKRUMSWHDWKGHA-UHFFFAOYSA-N	C17H24N2O	2030	48	228	2.4
1027	6390-15-4	Spiro[bicyclo[3.1.0]hexane-6,3'(2'H)-as-indacen]-2-one, decahydro-6'-hydroxy-1,4,5'a-trimethyl-, acetate	MGQLZGFOINRQQO-UHFFFAOYSA-N	C12H6Cl4	2034	51	298	2.5
1028	97762-02-2	cis-4-Hydroxy-2-methyl-5-(1-hydroxy-1-isopropyl)-2-cyclohexen-1-one	CTYQZNRISQHJGF-IONNQARKSA-N	C20H32	2036	27	276	2.4
1029	62338-29-8	Bicyclo[8.2.0]dodecane, 11,11-dimethyl-	SGQMGQRHHZCKMQ-UHFFFAOYSA-N	C12H24O2S	2036	33	199	2.4
1030	3219-63-4	(Trimethylsilyl)methanol	ZQKNBDOVPOZPLY-UHFFFAOYSA-N	C10H12N4OS	2038	26	239	2.4
1031	56599-89-4	Hexadecanoic acid, 2-[(1-oxotetradecyl)oxy]-1,3-propanediyl ester	NSQZMMPMMBEIIA-UHFFFAOYSA-N	C10H16Br2N2O2	2040	39	359	2.6
1032	35972-85-1	2-Furancarbodithioic acid, methyl ester	VVUHENBZWKSXCS-UHFFFAOYSA-N	C12H6Cl4	2041	33	298	2.5
1033	31404-18-9	Silane, [[4-(benzyloxy)cyclohexyl]oxy]trimethyl-	IJSFVKPBALOXRA-UHFFFAOYSA-N	C11H14N2O	2046	26	192	2.3
1034	293-30-1	1,3,5,7-Tetroxocane	XGJWQNKXTXSVML-UHFFFAOYSA-N	C16H30O4	2054	14	257	2.5
1035	63637-90-1	3-Isopropylimidazolidine-2,4-dione	AWUINPKCHSKCIS-UHFFFAOYSA-N	C16H10	2054	39	204	2.3
1036	91232-60-9	Pent-2-ene-1,5-dione, 1-(4-bromophenyl)-3,5-diphenyl-	WQFOHPJQUJYXQU-CAPFRKAQSA-N	C15H10O2	2055	26	224	2.3
1037	32385-07-2	.alpha.-L-Lyxo-Hexopyranoside, methyl 3-(acetylamino)-2,3,6-trideoxy-	JIZHXACDJCSYMG-UHFFFAOYSA-N	C12H14N2O4	2055	51	252	2.4
1038	4298-75-3	2,2,4,4-Tetramethylcyclobutanone	NJJLNWFTKZQEQB-UHFFFAOYSA-N	C17H33ClO2	2057	39	306	2.5
1039	5802-82-4	Methyl hexacosanoate	VHUJBYYFFWDLNM-UHFFFAOYSA-N	C19H26O3	2062	12	303	2.5
1040	33823-31-3	Benzene, [(2-methoxyethenyl)sulfonyl]-, (E)-	DOROETGXWDWAGF-BQYQJAHWSA-N	C14H19NO4	2063	15	266	2.4
1041	10589-64-7	4-chloro-N-(2-methyl-4-nitrophenyl)benzenesulfonamide	CNZQESBPARGYEP-UHFFFAOYSA-N	C12H6Cl4	2064	41	298	2.5
1042	5911-81-9	8-Azabicyclo[3.2.1]octane-3-carbonitrile, 8-methyl-, endo-	DOUCIMIQXTWTDF-UHFFFAOYSA-N	C8H5ClN2O2	2066	39	198	2.3
1043	13265-76-4	Benzylidene iditol	WZACICAIHONNQP-UHFFFAOYSA-N	C13H8S2	2068	38	232	2.4
1044	309921-32-2	Acetamide, N-(6-methyl-8-oxo-1-phenylamino-8H-furo[2,3-H]chromen-4-yl)-	GBFXFDDEADKBSV-UHFFFAOYSA-N	C17H27NO2	2069	36	278	2.4
1045	66953-31-9	Tricyclo[4.2.1.1(2,5)]decan-9-ol, acetate, stereoisomer	JUFWEADECRYEBZ-UHFFFAOYSA-N	C20H42O	2074	15	298	2.5
1046	4253-91-2	Dipropyl sulfoxide	BQCCJWMQESHLIT-UHFFFAOYSA-N	C19H38O2	2076	27	299	2.5
1047	1562-93-2	Benzoic acid, 4-(phenylazo)-	CSPTZWQFHBVOLO-UHFFFAOYSA-N	C12H14N2O2	2076	40	218	2.3
1048	18277-96-8	Azobenzene, 4-bromo-2-methoxy-	PVGKVQHQXSIQRN-FOCLMDBBSA-N	C10H8F2N4O	2077	16	238	2.4
1049	240806-89-7	Isoxazole, 4-benzoyl-3-(2-thenoyl)-	BCOJMDDJRDOJTC-UHFFFAOYSA-N	C13H11Cl2NO2	2077	11	288	2.5
1050	55228-78-9	7-Butyl-1-azaspiro[5.5]undecan-8-ol, TBDMS derivative	ROMCOMUXXLKFOT-UHFFFAOYSA-N	C14H14O8	2078	12	312	2.5
1051	80-33-1	Chlorfenson	RZXLPPRPEOUENN-UHFFFAOYSA-N	C12H6Cl4	2082	44	298	2.5
1052	35158-84-0	6-Acetyl-3-chloro-2,4-decanobenzo[h]quinoline	PJUWHOSPLCHQDM-UHFFFAOYSA-N	C18H22ClNO	2085	39	305	2.5
1053	2111-91-3	Compactinervine, N-acetyl-2,16-dihydro-, diacetate (ester)	NRLNPNWADYIXKI-UHFFFAOYSA-N	C19H41N	2088	15	285	2.5
1054	72227-01-1	3-Methyltriacontane	NXCMTLDSKYDELZ-UHFFFAOYSA-N	C19H38O2	2094	15	300	2.5
1055	61925-90-4	2,3,5,6-Tetrachlorophenyl acetate	NHBOZDKIYJWIIT-UHFFFAOYSA-N	C20H43N	2096	15	299	2.5
1056	51175-79-2	Methyl 1-bromocyclobutanecarboxylate	KOKFKKDTWBKYTQ-UHFFFAOYSA-N	C12H6Cl4O	2098	26	315	2.5
1057	39989-43-0	Benzenemethanamine, 3,5-dichloro-	ICIJWOWQUHHETJ-UHFFFAOYSA-N	C7H5N5O8	2107	12	287	2.5
1058	21395-58-4	Erythromycin, 12-deoxy-, N-oxide	KIEKRXALBLQLDF-UHFFFAOYSA-N	C20H42O3Si	2109	27	347	2.6
1059	16839-97-7	2-Methoxythiophene	OKEHURCMYKPVFW-UHFFFAOYSA-N	C12H5Cl5	2113	41	334	2.5
1060	14062-05-6	4-Methyl-N'-(4-methylbenzene-1-sulfonyl)benzene-1-sulfonohydrazide	CVRIWLRSJCDOOX-UHFFFAOYSA-N	C6H6N4O2	2114	27	168	2.2
1061	51421-97-7	Pyrimidine, 4-fluoro-6-dimethylamino-	TWPABSDXPPRMFV-UHFFFAOYSA-N	C14H9NO2	2115	41	224	2.3
1062	82002-65-1	2-(2-Diethylcarbamoylmethoxyphenoxy)-N,N-diethylacetamide	XWIFWQAIMRGBHQ-UHFFFAOYSA-N	C12H5Cl5	2117	34	334	2.5
1063	74685-44-2	Ethanamine, N,N-diethyl-2-[2-(2-methoxyethoxy)ethoxy]-	ATYNGHNAKKOVPE-UHFFFAOYSA-N	C14H18O5	2119	15	223	2.4
1064	85721-30-8	3-[Di(propan-2-yl)amino]propane-1,2-diol	OYYXNGVBOWXTPN-UHFFFAOYNA-N	C12H5Cl5	2121	41	333	2.5
1065	18635-38-6	l-Alanine, N-acetyl-3-chloro-, methyl ester	IGKDMFMKAAPDDN-RXMQYKEDSA-N	C12H14NO4PS	2126	51	302	2.5
1066	121841-67-6	2,2,6,7-Tetramethyl-10-oxatricyclo[4.3.1.0(1,6)]decan-5-ol	PAVKGFFKMOCSLO-UHFFFAOYSA-N	C20H40O2	2129	15	313	2.5
1067	18067-41-9	14.alpha.-Morphinan-6.alpha.-ol, 3-methoxy-17-methyl-	YTYYXTBXVZVSSK-UHFFFAOYSA-N	C9H12O2	2131	14	155	2.2
1068	35880-86-5	4'-Acetamido-4-nitro-2-trifluoromethyldiphenyl sulfone	XRGVIHTYBZKDTP-UHFFFAOYSA-N	C17H27NO2	2133	15	203	2.4
1069	4288-84-0	2-Propanol, 1-chloro-3-(1-methylethoxy)-	GQPJSBQMFFGZAU-UHFFFAOYSA-N	C14H24O3	2139	24	241	2.4
1070	54774-93-5	Thiazolo[5,4-d]pyrimidine-7(4H)-thione, 5-methyl-	GQWXOBZJQRVKKB-UHFFFAOYSA-N	C6H7NO	2140	26	110	2
1071	62185-21-1	3,4,5,6-Tetramethyloctane	NADJQGPTQSFIHB-UHFFFAOYSA-N	C15H16O4	2154	39	263	2.4
1072	96472-32-1	2-Mercapto-5-(1,1-ethylenedioxyethyl)-1,3-diazaazulene	ICLIVQGULHHBQM-UHFFFAOYSA-N	C17H26O3	2157	27	279	2.4
1073	41977-46-2	Bicyclo[4.1.0]heptane, 2-methyl-	LGSGIWBAKCYGBB-UHFFFAOYSA-N	C11H14N2O4	2157	15	179	2.4
1074	70569-70-9	Methyl 3-methyl-3-(methoxy-chloro)amino-butanoate	BFRQBQZRFHBLDN-UHFFFAOYSA-N	C12H5Cl5	2157	35	334	2.5
1075	4653-11-6	4-(2-Thienyl)butyric acid	VYTXLSQVYGNWLV-UHFFFAOYSA-N	C9H7N3S	2158	13	192	2.3
1076	256325-84-5	N-[2,2,2-Trifluoro-1-[(6-methyl-2-pyridyl)amino]-1-(trifluoromethyl)ethyl]nicotinamide	HHTSVKDWMQUUEZ-UHFFFAOYSA-N	C18H34O4	2159	15	316	2.5
1077	4254-15-3	(+)-1,2-Propanediol	DNIAPMSPPWPWGF-VKHMYHEASA-N	C20H36O2	2162	26	309	2.5
1078	18645-10-8	Bicyclo[4.1.0]heptane, 7-butyl-	QCHZLACVEUNVHD-UHFFFAOYSA-N	C8H8O3	2162	15	153	2.2
1079	132335-97-8	Benzyl (E)-ferulate	DZAPHTCUSDTZAT-CSKARUKUSA-N	C6H8N2O2S	2166	15	175	2.2
1080	112681-25-1	2-[(2-hydroxy-2-phenylacetyl)amino]-acetic acid, ethyl ester	KPMIPZOIEHFEMH-UHFFFAOYSA-N	C12H6F2N2O2	2169	26	251	2.4
1081	64018-41-3	5-Isoxazolecarboxylic acid, 4,5-dihydro-3,5-dimethyl-, methyl ester, (R)-	CVRCYGNOUKGMOG-SSDOTTSWSA-N	C20H34O2	2169	14	308	2.5
1082	139727-67-6	Artemisinin, 9-demethyl-9-propyl-	JLYUTVWRSSYYKV-UHFFFAOYSA-N	C12H27OPS3	2169	41	317	2.5
1083	74630-16-3	Phosphonous dichloride, (1,7,7-trimethylbicyclo[2.2.1]hept-2-yl)-	NWSKJHMGMCBQAM-UHFFFAOYSA-N	C15H24N2O	2171	39	250	2.4
1084	54505-42-9	5-Methyl-6,8-dioxa-3-thia-bicyclo(3,2,1)octane	BCVJPJHOCWXHCL-UHFFFAOYSA-N	C15H20O3	2175	26	250	2.4
1085	6177-84-0	Furan, 3-pentyl-	KXMYQCHEGQHQIP-UHFFFAOYSA-N	C15H24N2O2	2177	50	266	2.4
1086	3725-17-5	Cyclohexane, 1,3-dibromo-	IHAGUHVDXDPWCN-UHFFFAOYSA-N	C15H16O3	2183	15	247	2.4
1087	108123-81-5	Ethyl 2-(benzylamino)-4-methylpyrimidine-5-carboxylate	TZBQVZUKPBMPCA-UHFFFAOYSA-N	C14H8Cl2	2187	26	252	2.4
1088	69393-38-0	2-(1H-imidazol-5-yl)bicyclo[1.1.1]pentan-2-ol	LEJOBAXXSNDVSN-UHFFFAOYSA-N	C13H11NO	2189	26	200	2.3
1089	5910-14-5	Aziridine, 2,2,3,3-tetramethyl- (8CI)(9CI)	HMDSXVUTCZSHDZ-UHFFFAOYSA-N	C17H16O3	2190	15	270	2.4
1090	3080-52-2	2-[d-Lyxo-d-manno-octahydroxyoctyl]benzimidazole	DVPLPCSUPIEWBQ-UHFFFAOYSA-N	C22H44	2193	15	311	2.5
1091	1420-55-9	Thiethylperazine	XCTYLCDETUVOIP-UHFFFAOYSA-N	C6H10N2	2194	26	112	2
1092	1632-16-2	3-Methyleneheptane	XTVRLCUJHGUXCP-UHFFFAOYSA-N	C18H30O	2194	27	264	2.4
1093	1085-42-3	N-Benzyl-1-phenylpropan-2-amine	JLCDKDGHTWGGQM-UHFFFAOYNA-N	C13H9NO2	2194	16	213	2.3
1094	13016-01-8	1-Difluoroamino-2-(N-fluoroimino)-1,3,3,3-tetrafluoropropane	UGKNPTQJOMWXQI-UHFFFAOYSA-N	C16H23N3OS	2195	15	308	2.5
1095	1459-20-7	Ethanone, 2-(benzoyloxy)-1,2-diphenyl-	FGOSBCXOMBLILW-UHFFFAOYSA-N	C17H12	2195	82	217	2.3
1096	15689-72-2	13-Methylheptacosane	CLFMEEYUFHPNBC-UHFFFAOYSA-N	C20H40O2	2195	15	313	2.5
1097	2186-42-7	Diethyl-di(prop-2-enyl)-silane	BRXCNBOBSNGCHE-UHFFFAOYSA-N	C14H19NO5	2198	15	284	2.4
1098	621-50-1	Acetonitrile, (m-nitrophenyl)-	WAVKEPUFQMUGBP-UHFFFAOYSA-N	C12H4Cl6	2198	41	368	2.6
1099	183536-93-8	1,6-Heptadiene-4-carboxylic acid, 4-hydroxy-, ethyl ester	QKUHVIONQCWIES-UHFFFAOYSA-N	C16H14O3	2201	15	256	2.4
1100	60965-81-3	1-Deoxy-d-mannitol	SKCKOFZKJLZSFA-UHFFFAOYSA-N	C18H19NO4	2202	50	314	2.5
1101	109842-03-7	2-(N-(2,3-Dimethyl-5-oxo-1-phenyl-3-pyrazolin-4-yl)acetamido)-2-methylpropionamide	YDSIWVXBCJQAPH-UHFFFAOYSA-N	C16H25NO	2206	26	249	2.4
1102	81597-71-9	1-(5-Bromo-thiophene-2-sulfonyl)-piperidine	JOPVDBGGIVPTLH-UHFFFAOYSA-N	C18H22O2	2211	26	272	2.4
1103	62338-26-5	Benzene, (1,2-dimethylpropoxy)-	NSSBMHJAFSJCBM-UHFFFAOYSA-N	C9H6ClNO	2216	26	183	2.3
1104	1255-84-1	2-Acetyl-17-(1,5-dimethylhexyl)-10,13-dimethylhexadecahydrocyclopenta[a]phenanthren-3-one	HMIXBGXWPXVIHK-UHFFFAOYSA-N	C19H24N2	2217	15	282	2.4
1105	430-58-0	1,2-Dichloro-1-fluoroethylene	LWDGFGTYBDRKHU-OWOJBTEDSA-N	C12H5Cl5	2218	51	333	2.5
1106	17966-67-5	Benzoyl-dl-leucine	POLGZPYHEPOBFG-UHFFFAOYSA-N	C13H12O3	2219	27	218	2.3
1107	107-45-9	tert-Octylamine	QIJIUJYANDSEKG-UHFFFAOYSA-N	C18H22ClNO	2219	26	269	2.5
1108	37079-08-6	Isobutyl dichloroacetate	XLKJPQKUATYFQJ-UHFFFAOYSA-N	C15H18N2O6	2222	26	231	2.5
1109	2553-96-0	4,6-Dimethyloctanoato(3-)	LMFRDZYWEWGVPW-UHFFFAOYNA-N	C14H11ClO3	2223	15	266	2.4
1110	25604-54-0	Diethyl 4-chlorophenyl orthoformate	XAFMQMCKWRIGTQ-UHFFFAOYSA-N	C14H14ClNO3	2241	14	283	2.4
1111	106132-45-0	Benzenamine, 4-[(2-methoxy-4-nitrophenyl)azo]-	KACVQBACNFRTHH-FOCLMDBBSA-N	C12H17NO3Si	2242	27	253	2.4
1112	503-66-2	Hydracrylic acid	ALRHLSYJTWAHJZ-UHFFFAOYSA-N	C19H24N2	2243	42	280	2.4
1113	2201-14-1	Ethanamine, N-cyclohexylidene-	NOBZIYQUVMLAAQ-UHFFFAOYSA-N	C17H23NO2	2245	27	274	2.4
1114	17906-44-4	Vinyldibutoxychlorosilane	RXCKNXZSTKFBSG-UHFFFAOYSA-N	C18H26O4	2246	39	306	2.5
1115	14962-87-9	Androsta-3,5-diene-2,7-dione, 3-chloro-17.beta.-hydroxy-, acetate	DFVYOFDSPWXEIC-OFWVIWDHSA-N	C20H21N	2248	15	275	2.4
1116	2696-84-6	4-Propylaniline	OAPDPORYXWQVJE-UHFFFAOYSA-N	C15H14O4	2256	27	261	2.6
1117	1871-21-2	Trivinylchlorosilane	NNKJLYMBVRDUEI-UHFFFAOYSA-N	C12H4Cl6	2258	41	368	2.6
1118	86799-69-1	O-3-[2,4,5-Trichloro-phenoxypropyl]dimethylketoxime	KZYQKROWEKFWKA-UHFFFAOYSA-N	C12H4Cl4O2	2262	97	326	2.5
1119	91531-45-2	1-Cyclobutanone,2-(2-methyl-1-propenyl)	XDDUMYKLMJCQQH-UHFFFAOYSA-N	C20H32O2	2264	26	208	2.5
1120	56771-44-9	2AH-Cyclobut[a]indene-2a-carboxylic acid, 1,2,7,7a-tetrahydro-, methyl ester	HVLLYGKATGFWCV-UHFFFAOYSA-N	C12H4Cl6	2264	44	367	2.6
1121	77828-57-0	Acetamide, N-[4-(1-acetyl-2,5-dioxo-4-imidazolidinyl)butyl]-N-phenyl-, (.+/-.)-	HMBSTGCIJRDSLU-UHFFFAOYSA-N	C21H34O2	2266	70	319	2.9
1122	10022-28-3	1,1-Dimethoxyoctane	BZOOCKAFKVYAOZ-UHFFFAOYSA-N	C20H34O	2266	26	293	2.5
1123	50333-74-9	AGN-PC-0JSPPS	VDSOSDLDJVYDFQ-UHFFFAOYSA-N	C17H27NO3	2270	15	295	2.5
1124	1675-20-3	1-Trifluoroacetoxy-10-undecene	AVBJSXUDXYDLTK-UHFFFAOYSA-N	C17H20N2S	2270	27	286	2.5
1125	506-77-4	Cyanogen chloride	QPJDMGCKMHUXFD-UHFFFAOYSA-N	C14H14O3	2272	26	232	2.4
1126	117-96-4	Diatrizoic acid	YVPYQUNUQOZFHG-UHFFFAOYSA-N	C20H24N2	2272	42	294	2.5
1127	86071-93-4	6-Phenyltetrahydro-1,3-oxazine-2-thione	CDALTYFYYPMESN-UHFFFAOYSA-N	C10H11N3O6	2281	42	271	2.4
1128	2268-17-9	2,4,6-Trifluorophenol	QQFWMPUXPLBWTG-UHFFFAOYSA-N	C13H18N2	2284	15	204	2.3
1129	123535-94-4	5-Nitrotricyclo[8.2.2.2(4,7)]hexadeca-1(12),4,6,10,13,15-hexaene	AQTVUYPMQTWGJZ-UHFFFAOYSA-N	C13H12N2O	2291	37	214	2.3
1130	54889-49-5	1-(1-Ethoxyethoxy)octane	NQUWVHRLYOEDBH-UHFFFAOYSA-N	C19H36O3	2294	42	311	2.5
1131	50350-58-8	N,N-dimethyl-N',N'-bis[3-(trichloromethyl)-1,2,4-thiadiazol-5-yl]propane-1,3-diamine	DLMZIQPDKSYCNA-UHFFFAOYSA-N	C22H38	2299	27	304	2.5
1132	951-78-0	Uridine, 2'-deoxy-	MXHRCPNRJAMMIM-SHYZEUOFSA-N	C12H3Cl7	2306	61	400	2.6
1133	860473-40-1	cis,cis-4,6-Octadienol	YGBJEJWGTXEPQB-LDIADDGTSA-N	C19H27NO3	2310	27	318	2.5
1134	6912-67-0	4-Hydroxyproline	PMMYEEVYMWASQN-UHFFFAOYSA-N	C20H23NO3	2313	15	327	2.5
1135	147-84-2	Ditiocarb	LMBWSYZSUOEYSN-UHFFFAOYSA-N	C12H4Cl6	2315	41	368	2.6
1136	65141-46-0	Nicorandil	LBHIOVVIQHSOQN-UHFFFAOYSA-N	C15H15NO2	2315	15	244	2.4
1137	542-52-9	Carbonic acid, dibutyl ester	QLVWOKQMDLQXNN-UHFFFAOYSA-N	C23H31NO2	2317	41	338	2.5
1138	41138-17-4	2-Butenediamide, 2-methyl-, (Z)-	HWYGBPPFPNZPGQ-IHWYPQMZSA-N	C11H20O	2318	14	135	2.2
1139	1003-13-0	Cyclopropane, (methoxymethyl)-	XZUHEKNCBBQEBT-UHFFFAOYSA-N	C19H25NO2	2320	39	281	2.5
1140	56830-21-8	Ethanone, 2-methoxy-1-(1-methoxycyclohexyl)-	FWRUHTVASXAXTC-UHFFFAOYSA-N	C15H14Cl2F3N3O3	2327	51	417	2.6
1141	35573-99-0	3-Cyclohexene-1-carboxylic acid, 4-methyl-2-oxo-, methyl ester	OMSUXKRODPSBAE-UHFFFAOYSA-N	C18H20O2	2332	15	271	2.4
1142	15250-22-3	2,7-Dimethyloctan-1-ol	FNLOIWOIWFHQSI-UHFFFAOYNA-N	C20H30O2	2334	15	304	2.5
1143	420-26-8	Propane, 2-fluoro-	PRNZBCYBKGCOFI-UHFFFAOYSA-N	C15H17Cl2N3O2	2351	15	300	2.5
1144	22668-63-9	Methylphosphonic acid, di(1-methylpropyl) ester	CZCYRYUZLDVLSB-UHFFFAOYSA-N	C15H16O4	2353	41	262	2.4
1145	2393-17-1	3-(p-Aminophenyl)propionic acid	WXOHKMNWMKZMND-UHFFFAOYSA-N	C14H13NO4	2353	37	261	2.4
1146	31938-07-5	3-Bromobenzyl cyanide	UUZYFBXKWIQKTF-UHFFFAOYSA-N	C12H4Cl6	2354	41	368	2.6
1147	37619-24-2	Methyl 1-methylpyrrole-2-carboxylate	APHVGKYWHWFAQV-UHFFFAOYSA-N	C15H22N2O2	2356	53	264	2.4
1148	312504-96-4	Acetic acid, 2-[2-phenylhydrazono-2-(2-thienyl)ethylthio]-, ethyl ester	WSMLNIBOCRHDPO-JXAWBTAJSA-N	C17H17Cl2N	2360	36	309	2.5
1149	1638-22-8	4-Butylphenol	CYYZDBDROVLTJU-UHFFFAOYSA-N	C20H30O	2360	39	288	2.5
1150	94291-54-0	Buten-2-yl hexanoate	GVNVILDVKWMWLW-UHFFFAOYSA-N	C13H9NO	2362	27	197	2.3
1151	20577-61-1	Methyl acetopyruvate	OMHOEQINEXASKE-UHFFFAOYSA-N	C20H38O2	2366	26	312	2.5
1152	25635-12-5	Allyl nicotinate	SJUZMXLTUGZSSQ-UHFFFAOYSA-N	C14H12N2O2	2369	26	242	2.4
1153	7781-74-0	4,7-Methano-2,3,8-methenocyclopent[a]indene, 1,2,3,3a,3b,4,7,7a,8,8a-decahydro-	IGKDVUVITBCBRG-UHFFFAOYSA-N	C12H3Cl7	2370	41	404	2.6
1154	556-71-8	Octadecamethylcyclononasiloxane	ISXOGOLHEGHGQF-UHFFFAOYSA-N	C16H12O4	2385	33	271	2.4
1155	5166-53-0	3-Hexen-2-one, 5-methyl-	IYMKNYVCXUEFJE-UHFFFAOYSA-N	C12H13NO4S	2388	15	269	2.4
1156	603-62-3	1H-Isoindole-1,3(2H)-dione, 4-nitro-	BONIIQYTWOPUQI-UHFFFAOYSA-N	C16H22ClN3O	2391	14	309	2.5
1157	55619-10-8	Propanenitrile, 3-(ethylpropylamino)-	XDBIRHORXBIDLP-UHFFFAOYSA-N	C17H23NO3	2394	27	292	2.5
1158	3650-70-2	Fucose, cyclic ethylene mercaptal	FOQSWOQCFBCQCX-UHFFFAOYSA-N	C15H13ClN2	2395	62	259	2.4
1159	14357-44-9	2-(N-Hydroxy-S-methanesulfonimidoyl)-2-methylpropanal	DJKVLEKCCRZINA-UHFFFAOYNA-N	C16H17NO2	2410	40	150	2.4
1160	269404-22-0	Isobutyric acid, tridecyl ester	CQALDBYXJGMMLZ-UHFFFAOYSA-N	C16H20N2O	2413	27	257	2.4
1161	154717-36-9	Bicyclo[2.2.1]hept-2-ene, 5,5,6-trifluoro-6-(heptafluoropropoxy)-	JZEKVGIWHZEUSP-UHFFFAOYSA-N	C21H40O2	2413	27	324	2.6
1162	35470-57-6	AGN-PC-0JS9N9	ZFMNPTVNDZBEHA-UHFFFAOYSA-N	C20H37ClO2	2414	27	347	2.5
1163	282539-13-3	4-[[5-(4-bromo-2-chlorophenyl)-2-furyl]methylidene]-2-phenyl-4,5-dihydro-1,3-oxazol-5-one	IKTXWQQRELEMCS-GZTJUZNOSA-N	C12H12N2O4	2415	14	251	2.4
1164	3347-57-7	(2E)-1-Phenylbut-2-en-1-ol	RMTAYCVXTPSMJQ-QHHAFSJGSA-N	C13H12Cl2N2	2418	26	271	2.4
1165	16935-34-5	5-Isopropyl-2,4-imidazolidinedione	PBNUQCWZHRMSMS-UHFFFAOYSA-N	C19H25N3S	2424	41	329	2.5
1166	18271-22-2	N-2-Naphthylbenzamide	PBVHCWSPPOGLNA-UHFFFAOYSA-N	C11H6Cl2N2	2430	50	241	2.4
1167	5693-54-9	Pyridine, 2-(1,3-dioxolan-2-yl)-	FPSCKCFSKOKOHC-UHFFFAOYSA-N	C20H18	2432	13	260	2.4
1168	2346-81-8	Hexane, 3-chloro-	BXSMMAVTEURRGG-UHFFFAOYSA-N	C22H44O3Si	2435	41	386	2.6
1169	337470-63-0	Benz[b]1,4-oxazin-3(2H)-one, 4-benzoyl-	KMGTZFQETJMOEG-UHFFFAOYSA-N	C16H11N	2438	50	219	2.3
1170	54789-38-7	1H-Inden-1-one, 2-diazo-2,3-dihydro-3-methyl-	GVKVXKJOIDUROP-UHFFFAOYSA-N	C12H5Cl5O	2440	26	350	2.5
1171	110071-67-5	Meadowlactone	LLPDOHGLBDHCJZ-UHFFFAOYSA-N	C20H30O4	2455	27	335	2.5
1172	105-48-6	Isopropyl chloroacetate	VODRWDBLLGYRJT-UHFFFAOYSA-N	C25H50	2492	27	351	2.5
1173	951-77-9	Cytidine, 2'-deoxy-	CKTSBUTUHBMZGZ-SHYZEUOFSA-N	C20H32O2	2492	14	307	2.5
1174	16330-21-5	Propane, 1-(ethenylthio)-	HWRMMWBUMQCMJK-UHFFFAOYSA-N	C22H23NO3	2495	15	351	2.5
1175	89863-14-9	6,9,17,20,25,28-Hexaoxa-1,3,12,14-tetraazabicyclo[12.8.8]triacontane-2,13-dione, 3,12-dimethyl-	JVCPYCJJSBIAKL-UHFFFAOYSA-N	C12H12N4O3	2496	15	262	2.4
1176	1129-42-6	Urea, N-(hexahydro-6-methyl-2-oxo-4-pyrimidinyl)-	CZAUMIGWDFREBR-UHFFFAOYSA-N	C18H35NO2	2499	15	299	2.5
1177	110080-35-8	2-(1-Hydroxypropyl)promazine	DWQHLALXVGENEN-UHFFFAOYSA-N	C24H42	2502	26	333	2.5
1178	226090-80-8	1H-Benzimidazole, 2-(3-fluorophenyl)-5-(2-thienylcarbonyl)-1-hydroxy-3-oxide	HLPIJAGHIROXBV-UHFFFAOYSA-N	C16H15ClN2OS	2503	42	323	2.5
1179	65416-27-5	Pent-2-en-1-yl benzoate	CSDCIXOZTUVBQA-XVNBXDOJSA-N	C16H10O	2505	41	220	2.3
1180	2445-72-9	Propanoic acid, 2-methyl-, pentyl ester	UYGGIIOLYXRSQY-UHFFFAOYSA-N	C23H44O2	2508	14	355	2.5
1181	1147-88-2	N,N-Diethyl-2-(naphthalen-1-yl)acetamide	CLUOPMBQHFRKFB-UHFFFAOYSA-N	C17H20N2O3	2515	14	303	2.5
1182	24021-93-0	(1,2-dimethyl-1H-imidazol-5-yl)methanol	CISHHWIYBOSLHY-UHFFFAOYSA-N	C15H11ClN2O	2521	17	274	2.4
1183	55370-39-3	Dibenzo[d,j][1,2,7,8]tetrathiacyclododecin,1,2,3,4,5,8,9,10,11,12,13,16-dodecahydro-	FYIPVCSCLNTYDM-UHFFFAOYSA-N	C16H14N2O2	2530	38	268	2.4
1184	115772-98-0	-	-	C24H38O4	2543	41	390	2.6
1185	4683-51-6	1,3-Cyclopentanedione, 4,4-dimethyl-	VBBOTNFXUMPCFP-UHFFFAOYSA-N	C14H10BrN3O2	2548	11	333	2.5
1186	61233-47-4	Androstane-3,7,17-triol, (3.beta.,5.alpha.,7.beta.,17.beta.)-, 3TMS derivative	VSOUDFMRNUFQHP-NIICYZIISA-N	C17H14O4	2556	15	284	2.5
1187	54630-50-1	5-Methylheptan-2-ol	FYMBAYNKBWGEIK-UHFFFAOYSA-N	C22H40O2	2566	15	339	2.5
1188	13149-03-6	trans-4-Cyclohexene-1,2-dicarboxylic anhydride	KMOUUZVZFBCRAM-LWOQYNTDSA-N	C16H14O5	2570	14	288	2.5
1189	57302-92-8	2,8-Bis[trifluoromethyl]-.alpha.-[3-pyridyl]-4-quinolinemethanol	CQFQGBPQDXUPEP-UHFFFAOYSA-N	C19H14	2572	37	245	2.4
1190	15411-17-3	2,2,5-Trichloro-5-methyl-2,5-disilahexane	NIRGYLDVTGAPIO-UHFFFAOYSA-N	C19H14	2580	35	245	2.4
1191	140184-22-1	O-Trifluoroacetyl cinnamyl alcohol	UTCZANJRXCJUGL-QPJJXVBHSA-N	C12H2Cl8	2581	44	438	2.6
1192	21233-46-5	5-Methyl-2-benzoylimino-1,3-thiazolidine	SDILNVGIBNGIFV-UHFFFAOYSA-N	C12H12N2O2	2582	17	218	2.3
1193	1080-06-4	Tyrosine methyl ester	MWZPENIJLUWBSY-VIFPVBQESA-N	C18H17ClN2O2	2586	40	328	2.5
1194	14686-13-6	(2E)-2-Heptene	OTTZHAVKAVGASB-HWKANZROSA-N	C16H28N2O5Si	2587	59	300	2.6
1195	339352-80-6	N-[2,2,2-Trifluoro-1-(4-fluoroanilino)-1-(trifluoromethyl)ethyl]isovaleramide	GJUXOEOCJRDNIS-UHFFFAOYSA-N	C23H38O2	2588	27	347	2.5
1196	16731-97-8	m-Dioxane, 4,6-di-sec-butyl-	IDWHCBUZRIOADH-UHFFFAOYSA-N	C18H13ClFN3	2594	15	329	2.5
1197	16062-68-3	6-Nitro-2-phenyl-benzo[d][1,3]oxazin-4-one	YFWJCJQIYJPPQI-UHFFFAOYSA-N	C15H10O3	2599	17	241	2.4
1198	144000-82-8	Anthracene, 9,10-bis[2,2-bis(methoxymethyl)propyl]-	HAQCTHVEYONYGH-UHFFFAOYSA-N	C25H44O2	2604	27	376	2.6
1199	553-69-5	Fenyramidol	ZEAJXCPGHPJVNP-UHFFFAOYSA-N	C16H12O3	2604	26	255	2.4
1200	18202-20-5	Methyl 4,7-octadecadiynoate	FSCMHVFBJLRAHX-UHFFFAOYSA-N	C12H14N4O2S	2613	15	279	2.4
1201	74630-28-7	chloro-cyclohexyl-(4,7,7-trimethyl-3-bicyclo[2.2.1]heptanyl)phosphane	ZJWFRFRQKYPVNC-UHFFFAOYSA-N	C15H20N2O	2615	27	245	2.4
1202	77145-51-8	1-(6-Chloropyridin-2-yl)piperidin-4-amine	WPVVMKYQOMJPIN-UHFFFAOYSA-N	C14H10BrN3O	2632	26	318	2.5
1203	40167-12-2	1H-Isoindole-1,3(2H)-dione, 2-(ethylsulfinyl)-	BAZFXCYGDABJLN-UHFFFAOYSA-N	C19H22O3	2634	39	299	2.5
1204	10234-76-1	5-Methyl-3-pyrazolidinone	WYVJDRGXWOXCCH-UHFFFAOYSA-N	C14H11Cl3O2	2637	27	322	2.5
1205	107715-97-9	L-Glutamic acid, 3TBDMS derivative	WBLAMWCQIMLWPE-SFHVURJKSA-N	C17H14O4	2661	15	285	2.5
1206	35065-86-2	Phenol, 3-bromo-, acetate	CDLTWXBTYNNYLN-UHFFFAOYSA-N	C27H56	2661	26	365	2.6
1207	51774-51-7	Sulfoximine, S-ethyl-S-(p-tolyl)-	JODYLFWNTQXLNT-UHFFFAOYSA-N	C19H14	2669	39	245	2.4
1208	25871-69-6	1,3,5-Tribenzoylbenzene	FDSRSUAVHPFWGT-UHFFFAOYSA-N	C16H12O3	2677	15	255	2.4
1209	26766-27-8	Triarimol	MYUPFXPCYUISAG-UHFFFAOYSA-N	C20H14	2690	15	256	2.4
1210	67860-04-2	Oxirane, 2-heptadecyl-	CEUXMUYHMURJFZ-UHFFFAOYSA-N	C20H26O4	2715	29	332	2.5
1211	87587-06-2	AC1O3GW2	FFTZKNUCZBNPLP-OFXORYEXSA-N	C18H21NO3	2720	27	298	2.5
1212	2234-20-0	2,4-Dimethylstyrene	OEVVKKAVYQFQNV-UHFFFAOYSA-N	C12H3Cl7O	2720	25	420	2.6
1213	5438-70-0	p-Aminophenylacetic acid ethyl ester	CFNDVXUTYPXOPG-UHFFFAOYSA-N	C22H28N2O	2744	15	279	2.5
1214	78091-77-7	Ethanone, 1,1'-(5-hydroxy-2,2-dimethylbicyclo[4.1.0]heptane-1,7-diyl)bis-, (1.alpha.,5.beta.,6.alpha.,7.alpha.)-	IESYWAXARGFDNW-UHFFFAOYSA-N	C7H12ClN5	2761	41	204	2.3
1215	640-01-7	2,2,6,6-Tetramethyl-1-nitroso-4-piperidone	PBOJDTWOZVDRPH-UHFFFAOYSA-N	C10H13N3O5S	2762	15	290	2.5
1216	26158-99-6	Pentane, 1-(ethylthio)-	SOGIWVXLDPPMMF-UHFFFAOYSA-N	C21H25FN2O2	2765	15	359	2.6
1217	19550-46-0	1,3-Dimethylcyclopentan-1-ol	LLIFEWZQIYEVKX-UHFFFAOYNA-N	C20H36O2	2769	26	310	2.5
1218	180261-21-6	Cyclopropenoic acid,-2(2-propenyl),-3-trimethylsilyl, methyl ester	LPNKHCKUJYBUET-UHFFFAOYSA-N	C23H44O5	2774	39	383	2.6
1219	5672-30-0	N-[3-(Acetyloxy)furosta-5,20(22)-dien-27-yl]ethanimidic acid	FASZIBYTQUHVDL-UHFFFAOYNA-N	C20H35NO3	2776	15	339	2.5
1220	35692-95-6	4-Hydroxy-2,6,6-trimethyl-3-oxocyclohexa-1,4-dienecarbaldehyde	COUDKMJLVVETJL-UHFFFAOYSA-N	C16H15NO4	2786	28	289	2.5
1221	688-74-4	Tributyl borate	LGQXXHMEBUOXRP-UHFFFAOYSA-N	C24H33NO3	2786	18	383	2.6
1222	2177-83-5	Methyl 5-methylhexanoate	VMHVFMBDCWCBHO-UHFFFAOYSA-N	C20H28O2	2793	15	302	2.5
1223	351073-44-4	N-(10,11-Dihydro-5H-dibenzo[b,f]azepin-5-yl)malonamic acid	UPBNEFGNAHRBGQ-UHFFFAOYSA-N	C23H26O5	2803	38	384	2.6
1224	296888-19-2	2-Pyrazolin-5-ol, 3-methyl-5-(3-pyridyl)-1-(3-pyridylcarbonyl)-	CXWXCBVEGCEYCT-UHFFFAOYSA-N	C14H11NO3	2807	50	243	2.4
1225	4714-10-7	Benzene, (2-cyclohexen-1-ylmethyl)-	SSZQNIRPDNESTG-UHFFFAOYSA-N	C20H24N2O2	2813	26	325	2.5
1226	4062-99-1	Carbamic acid, N-methyl-, o-(allyloxy)phenyl ester	RRCXOIBMSKRASZ-UHFFFAOYSA-N	C16H17NO3	2848	26	273	2.4
1227	621-33-0	3-Ethoxyaniline	WEZAHYDFZNTGKE-UHFFFAOYSA-N	C21H18	2860	26	272	2.4
1228	77900-94-8	6-(2,4,5-trichlorophenyl)sulfanylpteridine-2,4-diamine	PGLOMWWRBMRVAZ-UHFFFAOYSA-N	C29H60	2875	27	408	2.6
1229	14315-97-0	Propane, 1,1,3-trimethoxy-	FKZYYYDRLJCHGL-UHFFFAOYSA-N	C22H32O3	2875	40	346	2.5
1230	74436-26-3	Rhodium, di-.mu.-chlorobis[(1,2,3,4-.eta.)-2-methyl-1,3-butadiene]di-	MKQQDPDYGVFZBJ-UHFFFAOYSA-L	C22H37NO2	2878	19	350	2.5
1231	307340-52-9	Piperazine, 1-(4-methylbenzoyl)-4-(3-phenyl-2-propenyl)-	YTBDMODSTFNPEC-VMPITWQZSA-N	C10Cl8	2879	18	410	2.6
1232	100762-19-4	4'-Methylphenyl-1thiogalactoside S,S-doxide, tetraacetate(ester)	HLDYKYDKXHGIPK-UHFFFAOYSA-N	C29H60	2900	26	410	2.6
1233	122850-87-7	17-.alpha.-(1-Aziridinylmethyl)-5-.alpha.-androstan-17-.beta.-ol	YAZNTOPQJPATQT-DHGBTQKMSA-N	C26H28ClNO	2923	41	407	2.6
1234	201351-83-9	N-(4-Acetylphenyl)-2-thiophenecarboxamide	YIXZSHMHCPWXHV-UHFFFAOYSA-N	C16H12O5	2927	15	287	2.5
1235	1629-58-9	Ethyl vinyl ketone	JLIDVCMBCGBIEY-UHFFFAOYSA-N	C30H62	2932	27	408	2.6
1236	24388-23-6	4,4,5,5-Tetramethyl-2-phenyl-1,3,2-dioxaborolane	KKLCYBZPQDOFQK-UHFFFAOYSA-N	C28H56O2	2947	26	426	2.6
1237	92531-04-9	1,5-Diacetyl-3,7-bis(3-chloropropanoyl)-1,3,5,7-tetraazocane	ZHTQZYAOOMCQKS-UHFFFAOYSA-N	C24H34O4	2947	15	387	2.6
1238	39763-15-0	4,4,5-trifluorocyclohexene	NVALHPMLERJLFB-UHFFFAOYSA-N	C20H24ClN3S	2952	15	378	2.6
1239	620-71-3	N-Phenylpropanamide	ZTHRQJQJODGZHV-UHFFFAOYSA-N	C22H27NO4	2959	135	369	2.6
1240	20282-39-7	2,5-Dimethyl-1-propyl-1H-pyrrole	CXSJSHHYPARDPV-UHFFFAOYSA-N	C16H10N2O2	2964	18	264	2.4
1241	86114-63-8	2-(2-Dimethylaminoethyl)isothiourea	XRBASCIKRNFZPF-UHFFFAOYSA-N	C22H27NO2	2966	15	340	2.5
1242	3861-99-2	5-Isoindolinesulfonamide, 6-chloro-1,3-dioxo-	BSWMHSXPIVWLJR-UHFFFAOYSA-N	C22H29FO5	2970	14	393	2.6
1243	31815-69-7	4-(4-Acetamidophenyl)butanoic acid	PZTXRXFSUPINMW-UHFFFAOYSA-N	C17H14O4	2971	36	284	2.5
1244	85547-48-4	(2S,4S)-2,4-Dimethylundecanedioic acid dimethyl ester	VRTQHMMEJUFNPU-STQMWFEESA-N	C15H12O6	2980	15	290	2.5
1245	82413-57-8	N-Formyl-dl-alpha-aminobutyric acid	QAISXTKWTBOYAA-UHFFFAOYSA-N	C19H17NO4	3023	18	325	2.5
1246	429-60-7	Silane, trimethoxy(3,3,3-trifluoropropyl)-	JLGNHOJUQFHYEZ-UHFFFAOYSA-N	C20H21NO4	3030	27	341	2.5
1247	18244-95-6	Silane, triethenylmethyl-	PKRKCDBTXBGLKV-UHFFFAOYSA-N	C26H50O4	3033	14	427	2.6
1248	110678-38-1	Propanoic acid, 3-(2-hydroxycyclobutylidene)-2-methyl-, [R*,R*-(E)]-	OQEYAWOJIQEKQN-XQRVVYSFSA-N	C22H19Br2NO3	3059	26	507	2.7
1249	133545-67-2	1,5-Dibromo-3-methylpent-2-ene	VECIMVBJHPRDTM-QHHAFSJGSA-N	C27H40O2	3073	27	399	2.6
1250	26264-02-8	3,6,9,12-Tetraoxatetradecan-1-ol, 14-(nonylphenoxy)-	HRQQEXIVBZHHOQ-UHFFFAOYSA-N	C28H46O	3079	39	399	2.6
1251	19805-75-5	1H-Pyrrole-3-carboxamide, 2,5-dihydro-2,2,5,5-tetramethyl-	ACFYUJLIWIDSFM-UHFFFAOYSA-N	C17H19N3O	3089	15	283	2.4
1252	24070-77-7	Cyclopentanol, 2-methyl-	BVIJQMCYYASIFP-UHFFFAOYSA-N	C22H23NO6	3100	15	399	2.6
1253	2645-36-5	Piperidyl formanilide	UICIJOHWFFTRLI-UHFFFAOYSA-N	C21H30O3	3107	15	332	2.5
1254	2601-89-0	2,3-Dichloropropionitrile	RJJDLPQZNANQDQ-UHFFFAOYSA-N	C28H44O	3116	14	400	2.6
1255	94450-20-1	N-Isobutyl-(6Z,8E)-decadienamide	RUZPYFCFWHFTJY-DEQVHDEQSA-N	C21H22N2O2	3128	15	337	2.5
1256	296881-68-0	Propanoic acid, 3,3,3-trifluoro-2-[(3-trifluoromethyl-2-quinoxalinyl)amino]-2-[(4-methoxybenzoyl)amino]-, ethyle ester	WSVWXILNLFZWRU-UHFFFAOYSA-N	C16H12O6	3151	37	302	2.5
1257	7289-37-4	Ethyl dodecyl ether	HAOXTAJLDMZCQJ-UHFFFAOYSA-N	C21H26O7	3181	40	391	2.6
1258	28290-35-9	2(3H)-Benzofuranone, 6-ethenylhexahydro-6-methyl-3-methylene-7-(1-methylethenyl)-, [3aS-(3a.alpha.,6.alpha.,7.beta.,7a.beta.)]-	ZNTHTBBAGNVESR-UHFFFAOYSA-N	C20H22O6	3182	27	360	2.6
1259	116668-42-9	2-Furanecarboxylic acid, 2-butyl ester	AGKHJVLQDSGARV-UHFFFAOYSA-N	C22H24O7	3213	27	403	2.6
1260	17603-57-5	4-Methyl-1,3-heptadiene	AHWGKLXMXHPYBI-SOFGYWHQSA-N	C22H24O7	3226	27	402	2.6
1261	40096-23-9	(3-fluorophenyl)methanethiol	PMZGGJCLPBGARD-UHFFFAOYSA-N	C25H40O4	3258	28	404	2.6
1262	102302-65-8	1-(.beta.-d-2-Desoxyfuranosyl)-4-O-difluoromethyl-5-bromouracil	JOFAAXMXCKNKEL-UHFFFAOYSA-N	C20H20O7	3306	14	375	2.6
1263	56053-19-1	Aspidospermidin-20-one, 1,2-didehydro-	WJBFOKNYQWIHEG-UHFFFAOYSA-N	C29H46O6	3316	41	431	2.7
1264	66047-05-0	Acetamide, N-(4-(bromomethyl)phenyl)-	JGMURBFZECPJFF-UHFFFAOYSA-N	C23H26FN3O2	3316	27	395	2.6
1265	53913-61-4	2-Iodo-4-nitro-1-naphthol	RCHMRZVBQSQINE-UHFFFAOYSA-N	C26H16	3320	50	332	2.5
1266	1797-84-8	1,4-Dimethoxy-2,3-diacetamidobenzene	ZZDDALRJMWDMNM-UHFFFAOYSA-N	C32H62O2	3321	25	481	2.7
1267	140-24-9	Dibenzyl sebacate	DVLXEVMGHXWBOZ-UHFFFAOYSA-N	C35H72	3345	41	493	2.7
1268	4806-74-0	2-Chlorocyclododecanone oxime	PMQJQOIUPPQMCK-WYMLVPIESA-N	C32H54O2	3356	41	471	2.7
1269	959261-26-8	Succinic acid, hexyl 2-propyl ester	KRESTHOXSTTWIV-UHFFFAOYSA-N	C30H50O	3392	26	426	2.6
1270	56-23-5	Carbon tetrachloride	VZGDMQKNWNREIO-UHFFFAOYSA-N	C21H22O9	3409	26	420	2.6
1271	6526-72-3	o-Nitrocumene	BSMKYQUHXQAVKG-UHFFFAOYSA-N	C30H50O	3420	41	428	2.6
1272	52752-25-7	Butanoic acid, 2-cyano-3-methyl-, methyl ester	REICVYSXMMFKMB-UHFFFAOYSA-N	C30H56N2O4	3458	39	509	2.7
1273	93971-09-6	2-Methyl-4-(3-phenylpropyl)pyridine	NFADRSWMAOGFJE-UHFFFAOYSA-N	C34H66O2	3521	26	509	2.7
1274	14678-05-8	5-Isoxazolamine	IAXWZYXUKABJAN-UHFFFAOYSA-N	C33H66O	3531	27	481	2.7
1275	306731-04-4	Carbamic acid,2-(2-tolyloxycarbonylamino)ethyl ester	WQTDXLJGGUNKFB-UHFFFAOYSA-N	C34H68O2	3547	26	510	2.7
1276	75941-52-5	Cyclohexanecarboxylic acid, 4-pentyl-, 2,3-dicyano-4-(pentyloxy)phenyl ester	FTLQVFUGWANXKV-UHFFFAOYSA-N	C30H50O2	3761	27	444	2.6
1277	55591-10-1	Ethanone, 1-(2,3-dihydro-1,1-dimethyl-1H-inden-4-yl)-	VXZNVURVKZSIFS-UHFFFAOYSA-N	C40H82	3762	41	562	2.8
1278	274266-33-0	2-Hexanol, 3,3,5-trimethyl-2-(3-methylphenyl)-	SFHDMWNIGFLBIG-UHFFFAOYSA-N	C36H74O	3782	26	508	2.7
1279	7119-95-1	1H-Pyrazole, 1-nitro-	TYNVOQYGXDUHRX-UHFFFAOYSA-N	C38H76O2	3946	26	567	2.8
1280	109-17-1	Tetraethyleneglycol dimethacrylate	LTHJXDSHSVNJKG-UHFFFAOYSA-N	C38H74O4	4057	26	597	2.8
1281	399-31-5	N-(2-Fluorophenyl)acetamide	AUZPZBPZWHEIDY-UHFFFAOYSA-N	C40H80O2	4147	26	595	2.8

## Sheet: Water Solubility
ID	CAS	Name	InChI key	Formula	RI	min(m/z)	max(m/z)	log (Water Solubility) (mM·mM-1)
1	116-14-3	Tetrafluoroethylene	BFKJFAAPBSQJPD-UHFFFAOYSA-N	C2F4	177	12	101	0.2
2	74-98-6	Propane	ATUOYWHBWRKTHZ-UHFFFAOYSA-N	C3H8	300	12	45	0.15
3	75-76-3	Tetramethylsilane	CZDYPVPMEAXLPK-UHFFFAOYSA-N	C4H12Si	428	2	88	-0.65
4	75-31-0	Isopropylamine	JJWLVOIRVHMVIS-UHFFFAOYSA-N	C3H9N	477	14	60	4.2
5	1717-00-6	1,1-Dichloro-1-fluoroethane	FRCHKSNAZZFGCA-UHFFFAOYSA-N	C2H3Cl2F	541	19	105	0.56
6	691-37-2	4-Methyl-1-pentene	WSSSPWUEQFSQQG-UHFFFAOYSA-N	C6H12	551	14	85	-0.24
7	540-59-0	1,2-Dichloroethylene	KFUSEUYYWQURPO-UHFFFAOYSA-N	C2H2Cl2	552	12	101	1.6
8	74-97-5	Bromochloromethane	JPOXNPPZZKNXOV-UHFFFAOYSA-N	CH2BrCl	577	12	133	2.1
9	592-41-6	1-Hexene	LIKMAJRDDDTEIG-UHFFFAOYSA-N	C6H12	584	15	86	-0.23
10	110-54-3	n-Hexane	VLKZOEOYAKHREP-UHFFFAOYSA-N	C6H14	600	2	87	-0.96
11	628-28-4	Butane, 1-methoxy-	CXBDYQVECUFKRK-UHFFFAOYSA-N	C5H12O	602	15	88	2
12	107-46-0	Hexamethyldisiloxane	UQEAIHBTYFGYIE-UHFFFAOYSA-N	C6H18OSi2	622	27	150	-2.2
13	71-55-6	1,1,1-Trichloroethane	UOCLXMDMGBRAIB-UHFFFAOYSA-N	C2H3Cl3	641	12	123	0.99
14	107-06-2	1,2-Dichloroethane	WSLDOOZREJYCGB-UHFFFAOYSA-N	C2H4Cl2	642	12	102	1.9
15	563-80-4	3-Methyl-2-butanone	SYBYTAAJFKOIEJ-UHFFFAOYSA-N	C5H10O	657	13	87	2.8
16	562-49-2	3,3-Dimethylpentane	AEXMKKGTQYQZCS-UHFFFAOYSA-N	C7H16	659	1	100	-1.2
17	75-97-8	3,3-Dimethyl-2-butanone	PJGSXYOJTGTZAV-UHFFFAOYSA-N	C6H12O	678	14	101	2.3
18	542-88-1	bis(Chloromethyl) ether	HRQGCQVOJVTVLU-UHFFFAOYSA-N	C2H4Cl2O	699	12	115	2.3
19	13423-15-9	Furan, tetrahydro-3-methyl-	LJPCNSSTRWGCMZ-UHFFFAOYSA-N	C5H10O	705	14	87	3.1
20	79-41-4	Methacrylic acid	CERQOIWHTDAKMF-UHFFFAOYSA-N	C4H6O2	711	12	88	3
21	109-65-9	1-Bromobutane	MPPPKRYCTPRNTB-UHFFFAOYSA-N	C4H9Br	728	13	139	0.81
22	108-11-2	4-Methyl-2-pentanol	WVYWICLMDOOCFB-UHFFFAOYSA-N	C6H14O	758	16	102	2.2
23	589-81-1	Heptane, 3-methyl-	LAIUFBWHERIJIH-UHFFFAOYSA-N	C8H18	773	15	115	-2.2
24	589-90-2	1,4-Dimethylcyclohexane	QRMPKOFEUHIBNM-UHFFFAOYSA-N	C8H16	805	14	114	-1.5
25	536-74-3	Phenylacetylene	UEXCJVNBTNXOEH-UHFFFAOYSA-N	C8H6	834	25	104	0.65
26	110-53-2	1-Bromopentane	YZWKKMVJZFACSU-UHFFFAOYSA-N	C5H11Br	836	14	153	-0.072
27	107-82-4	Butane, 1-bromo-3-methyl-	YXZFFTJAHVMMLF-UHFFFAOYSA-N	C5H11Br	853	14	153	0.12
28	756-79-6	Dimethyl methylphosphonate	VONWDASPFIQPDY-UHFFFAOYSA-N	C3H9O3P	878	15	126	3.9
29	315-30-0	Allopurinol	OFCNXPDARWKPPY-UHFFFAOYSA-N	C5H4N4O	882	12	138	0.62
30	111-71-7	Heptanal	FXHGMKSSBGDXIY-UHFFFAOYSA-N	C7H14O	901	14	115	1
31	108-32-7	Propylene carbonate	RUOJZAUFBMNUDX-UHFFFAOYSA-N	C4H6O3	931	26	103	3.2
32	95-92-1	Diethyl oxalate	WYACBZDAHNBPPB-UHFFFAOYSA-N	C6H10O4	940	25	146	2.4
33	629-06-1	Heptane, 1-chloro-	DZMDPHNGKBEVRE-UHFFFAOYSA-N	C7H15Cl	946	15	134	-0.99
34	100-52-7	Benzaldehyde	HUMNYLRZRPPJDN-UHFFFAOYSA-N	C7H6O	962	17	107	1.8
35	108-95-2	Phenol	ISWSIDIOOBJBQZ-UHFFFAOYSA-N	C6H6O	980	12	96	2.9
36	142-62-1	Hexanoic acid	FUZZWVXGSFPDMH-UHFFFAOYSA-N	C6H12O2	990	14	117	1.9
37	111-55-7	1,2-Ethanediol diacetate	JTXMVXSTHSMVQF-UHFFFAOYSA-N	C6H10O4	991	14	118	3.1
38	100-72-1	(Oxan-2-yl)methanol	ROTONRWJLXYJBD-UHFFFAOYSA-N	C6H12O2	992	14	116	3.9
39	538-93-2	Isobutylbenzene	KXUHSQYYJYAXGZ-UHFFFAOYSA-N	C10H14	995	15	136	-1.1
40	107-51-7	Octamethyltrisiloxane	CXQXSVUQTKDNFP-UHFFFAOYSA-N	C8H24O2Si3	1034	2	225	-3.8
41	766-51-8	o-Chloroanisole	QGRPVMLBTFGQDQ-UHFFFAOYSA-N	C7H7ClO	1136	12	145	0.54
42	464-49-3	D-Camphor	DSSYKIVIOFKYAU-XCBNKYQSSA-N	C10H16O	1144	14	154	-0.18
43	105-67-9	2,4-Dimethylphenol	KUFFULVDNCHOFZ-UHFFFAOYSA-N	C8H10O	1150	15	124	1.8
44	89-80-5	dl-Menthone	NFLGAXVYCFJBMK-DTWKUNHWSA-N	C10H18O	1154	27	155	0.65
45	102-82-9	Tributylamine	IMFACGCPASFAPR-UHFFFAOYSA-N	C12H27N	1169	15	187	-0.11
46	2216-51-5	(1R,2S,5R)-(-)-Menthol	NOOLISFMXDJSKH-KXUCPTDWSA-N	C10H20O	1175	15	155	0.5
47	1569-50-2	3-Penten-2-ol	GJYMQFMQRRNLCY-UHFFFAOYSA-N	C5H10O	1177	14	86	3
48	583-78-8	2,5-Dichlorophenol	RANCECPPZPIPNO-UHFFFAOYSA-N	C6H4Cl2O	1189	24	168	1.1
49	112-34-5	2-(2-Butoxyethoxy)ethanol	OAYXUHPQHDHDDZ-UHFFFAOYSA-N	C8H18O3	1192	13	144	3.8
50	87-61-6	1,2,3-Trichlorobenzene	RELMFMZEBKVZJC-UHFFFAOYSA-N	C6H3Cl3	1206	25	187	-1
51	99-94-5	4-Methylbenzoic acid	LPNBBFKOUUSUDB-UHFFFAOYSA-N	C8H8O2	1213	26	138	0.4
52	583-53-9	1,2-Dibromobenzene	WQONPSCCEXUXTQ-UHFFFAOYSA-N	C6H4Br2	1216	25	240	-0.5
53	103-63-9	Phenethyl bromide	WMPPDTMATNBGJN-UHFFFAOYSA-N	C8H9Br	1219	26	187	-0.67
54	615-41-8	Benzene, 1-chloro-2-iodo-	MPEOPBCQHNWNFB-UHFFFAOYSA-N	C6H4ClI	1221	25	241	-0.54
55	87-65-0	2,6-Dichlorophenol	HOLHYSJJBXSLMV-UHFFFAOYSA-N	C6H4Cl2O	1223	12	167	1.1
56	106-37-6	1,4-Dibromobenzene	SWJPEBQEEAHIGZ-UHFFFAOYSA-N	C6H4Br2	1237	25	239	-1.1
57	88-73-3	1-Chloro-2-nitrobenzene	BFCFYVKQTRLZHA-UHFFFAOYSA-N	C6H4ClNO2	1241	12	161	0.45
58	112-50-5	2-[2-(2-Ethoxyethoxy)ethoxy]ethanol	WFSMVVDJSNMRAR-UHFFFAOYSA-N	C8H18O4	1243	14	148	3.7
59	1077-16-3	Benzene, hexyl-	LTEQMZWBSYACLV-UHFFFAOYSA-N	C12H18	1247	26	164	-2.3
60	119-33-5	4-Methyl-2-nitrophenol	SYDNSSSQVSOXTN-UHFFFAOYSA-N	C7H7NO3	1250	14	156	0.62
61	123-31-9	Hydroquinone	QIGBRXMKCJKVMJ-UHFFFAOYSA-N	C6H6O2	1283	14	112	2.8
62	106-41-2	4-Bromophenol	GZFGOTFRPZRKDS-UHFFFAOYSA-N	C6H5BrO	1292	14	176	1.9
63	98-54-4	4-tert-Butylphenol	QHPQWRBYOIRBIT-UHFFFAOYSA-N	C10H14O	1295	14	152	0.59
64	123-29-5	Ethyl nonanoate	BYEVBITUADOIGY-UHFFFAOYSA-N	C11H22O2	1296	15	187	-0.8
65	499-75-2	Isopropyl-o-cresol	RECUKUPTGUEGMW-UHFFFAOYSA-N	C10H14O	1299	18	151	0.92
66	1123-63-3	4-Chloro-2,6-xylenol	VWYKSJIPZHRLNO-UHFFFAOYSA-N	C8H9ClO	1313	14	159	1.3
67	1194-65-6	Dichlobenil	YOYAIZYFCNQIRF-UHFFFAOYSA-N	C7H3Cl2N	1341	25	176	-0.91
68	134-20-3	Methyl 2-aminobenzoate	VAMXMNNIEUEQDV-UHFFFAOYSA-N	C8H9NO2	1343	15	153	1.3
69	59-30-3	Folic acid	OVBPIULPVIDEAO-LBPRGKRZSA-N	C19H19N7O6	1387	12	371	-2.4
70	110-38-3	Ethyl decanoate	RGXWDWUGBIJHDO-UHFFFAOYSA-N	C12H24O2	1396	15	201	-1.1
71	18720-66-6	6-Methylheptan-3-ol	MNBIBGDICHMQFN-UHFFFAOYNA-N	C8H18O	1398	13	129	1.1
72	124-22-1	1-Dodecanamine	JRBPAEWTRLWTQC-UHFFFAOYSA-N	C12H27N	1436	15	186	-0.38
73	52-68-6	Trichlorfon	NFACJZMKEDPNKN-UHFFFAOYSA-N	C4H8Cl3O4P	1446	12	261	2.7
74	131-11-3	Dimethyl phthalate	NIQCNGHVCWTJSM-UHFFFAOYSA-N	C10H10O4	1454	15	195	1.3
75	1114-71-2	Pebulate	SGEJQUSYQTVSIU-UHFFFAOYSA-N	C10H21NOS	1454	14	205	-0.31
76	59-26-7	N,N-Diethylnicotinamide	NCYVXEGFNDZQCU-UHFFFAOYSA-N	C10H14N2O	1470	15	180	3.7
77	143-22-6	2-[2-(2-Butoxyethoxy)ethoxy]ethanol	COBPKKZHLDDMTB-UHFFFAOYSA-N	C10H22O4	1470	15	176	3.7
78	90-43-7	2-Phenylphenol	LLEMOWNGBBNAJR-UHFFFAOYSA-N	C12H10O	1507	50	172	0.61
79	2675-77-6	Chloroneb	PFIADAMVCJPXSF-UHFFFAOYSA-N	C8H8Cl2O2	1508	12	211	-1.4
80	2131-41-1	1,4,5-Trimethylnaphthalene	FSAWRQYDMHSDRN-UHFFFAOYSA-N	C13H14	1515	40	172	-1.9
81	698-71-5	3-Ethyl-5-methylphenol	XTCHLXABLZQNNN-UHFFFAOYSA-N	C9H12O	1520	12	138	1.2
82	87-20-7	Isoamyl salicylate	PMGCQNGBLMMXEW-UHFFFAOYSA-N	C12H16O3	1538	15	210	-0.16
83	2051-62-9	4-Chlorobiphenyl	FPWNLURCHDRMHC-UHFFFAOYSA-N	C12H9Cl	1564	15	192	-2.1
84	613-33-2	4,4'-Dimethylbiphenyl	RZTDESRVPFKCBH-UHFFFAOYSA-N	C14H14	1608	15	184	-3
85	16766-29-3	Benzene, 1,2,3-trichloro-4,5-dimethoxy-	VKNITLPENCJQOP-UHFFFAOYSA-N	C8H7Cl3O2	1622	35	246	-1.4
86	118-44-5	1-Naphthalenamine, N-ethyl-	KDFFXYVOTKKBDI-UHFFFAOYSA-N	C12H13N	1635	14	173	-0.19
87	55283-68-6	N-Ethyl-N-(2-methyl-2-propenyl)-2,6-dinitro-4-(trifluoromethyl)benzenamine	PTFJIKYUEPWBMS-UHFFFAOYSA-N	C13H14F3N3O4	1643	15	335	-3
88	141-66-2	Dicrotophos	VEENJGZXVHKXNB-VOTSOKGWSA-N	C8H16NO5P	1656	14	239	3.6
89	22781-23-3	Bendiocarb	XEGGRYVFLWGFHI-UHFFFAOYSA-N	C11H13NO4	1667	13	225	0.067
90	104-72-3	Decylbenzene	UZILCZKGXMQEQR-UHFFFAOYSA-N	C16H26	1675	26	220	-5
91	95-06-7	Sulfallate	XJCLWVXTCRQIDI-UHFFFAOYSA-N	C8H14ClNS2	1686	27	225	-0.35
92	944-61-6	Benzene, 1,2,3,4-tetrachloro-5,6-dimethoxy-	NCYHCGGUQGDEQW-UHFFFAOYSA-N	C8H6Cl4O2	1705	28	280	-2.2
93	50782-69-9	VX	JJIUCEJQJXNMHV-UHFFFAOYSA-N	C11H26NO2PS	1710	27	252	2.1
94	101-53-1	4-Benzylphenol	HJSPWKGEPDZNLK-UHFFFAOYSA-N	C13H12O	1755	26	187	-0.4
95	85-01-8	Phenanthrene	YNPNZTXNASCQKK-UHFFFAOYSA-N	C14H10	1775	27	184	-2.2
96	75-12-7	Formamide	ZHNUHDYFZUAESO-UHFFFAOYSA-N	CH3NO	1782	12	47	4.3
97	631-07-2	2,4-IMIDAZOLIDINEDIONE, 5-ETHYL-5-PHENYL-	UDTWZFJEMMUFLC-UHFFFAOYSA-N	C11H12N2O2	1803	41	205	0.83
98	19937-59-8	Metoxuron	DSRNRYQBBJQVCW-UHFFFAOYSA-N	C10H13ClN2O2	1819	12	231	0.47
99	709-98-8	Propanil	LFULEKSKNZEWOE-UHFFFAOYSA-N	C9H9Cl2NO	1863	13	222	-0.15
100	97-17-6	Dichlofenthion	WGOWCPGHOCIHBW-UHFFFAOYSA-N	C10H13Cl2O3PS	1869	13	318	-3.1
101	78-44-4	Carisoprodol	OFZCIYFFPZCNJE-UHFFFAOYSA-N	C12H24N2O4	1890	14	260	0.062
102	70362-45-7	PCB 045	VHGHHZZTMJLTJX-UHFFFAOYSA-N	C12H6Cl4	1899	51	297	-3.3
103	67306-00-7	Fenpropidin	MGNFYQILYYYUBS-UHFFFAOYSA-N	C19H31N	1928	41	273	0.29
104	84-65-1	Anthraquinone	RZVHIXYEVGDQDX-UHFFFAOYSA-N	C14H8O2	1950	26	211	-2.2
105	610-48-0	1-Methylanthracene	KZNJSFHJUQDYHE-UHFFFAOYSA-N	C15H12	1959	15	194	-2.9
106	299-85-4	Zytron	PJFGPJQBWSEWKX-UHFFFAOYSA-N	C10H14Cl2NO2PS	1969	35	300	-1.8
107	1454-85-9	Heptadecan-1-ol	GOQYKNQRPGWPLP-UHFFFAOYSA-N	C17H36O	1984	15	239	-4.5
108	52-31-3	Cyclobarbital	WTYGAUXICFETTC-UHFFFAOYSA-N	C12H16N2O3	1988	15	237	0.83
109	29446-15-9	2,3-Dichlorodibenzo-4-dioxin	YCIYTXRUZSDMRZ-UHFFFAOYSA-N	C12H6Cl2O2	1993	17	257	-4.2
110	533-75-5	Tropolone	MDYOLVRUBBJPFM-UHFFFAOYSA-N	C7H6O2	2003	49	124	2.5
111	60233-25-2	2,2',3,4',6'-Pentachlorobiphenyl	GOFFZTAPOOICFT-UHFFFAOYSA-N	C12H5Cl5	2034	43	333	-4.4
112	3424-82-6	o,p'-DDE	ZDYJWDIWLRZXDB-UHFFFAOYSA-N	C14H8Cl4	2097	14	324	-3.4
113	62924-70-3	Flumetralin	PWNAWOCHVWERAR-UHFFFAOYSA-N	C16H12ClF4N3O4	2129	15	424	-3.8
114	525-66-6	Propranolol	AQHHHDLHHXJYJD-UHFFFAOYSA-N	C16H21NO2	2136	29	261	-0.62
115	68194-12-7	2,3',4,5,5'-Pentachlorobiphenyl	ZLGYJAIAVPVCNF-UHFFFAOYSA-N	C12H5Cl5	2146	44	332	-4.5
116	65510-45-4	2,2',3,4,4'-Pentachlorobiphenyl	LACXVZHAJMVESG-UHFFFAOYSA-N	C12H5Cl5	2177	51	332	-4.6
117	88671-89-0	Myclobutanil	HZJKXKUJVSEEFU-UHFFFAOYSA-N	C15H17ClN4	2198	41	290	-0.31
118	72-20-8	Endrin	DFBKLUNHFCTMDC-GKRDHZSOSA-N	C12H8Cl6O	2211	14	386	-3.2
119	18854-01-8	Isoxathion	SDMSCIWHRZJSRN-UHFFFAOYSA-N	C13H16NO4PS	2222	15	317	-2.2
120	38380-04-0	2,2',3,4',5',6-Hexachlorobiphenyl	LKHLFUVHHXCNJH-UHFFFAOYSA-N	C12H4Cl6	2227	44	368	-4.9
121	72-54-8	p,p'-DDD	AHJKRLASYNVKDZ-UHFFFAOYSA-N	C14H10Cl4	2257	26	324	-3.5
122	38396-39-3	Bupivacaine	LEBVLXFERQHONN-UHFFFAOYSA-N	C18H28N2O	2278	27	288	0.92
123	143-50-0	Kepone	LHHGDZSESBACKH-UHFFFAOYSA-N	C10Cl10O	2283	52	500	-2.3
124	1116-76-3	Trioctylamine	XTAZYLNFDRKIHJ-UHFFFAOYSA-N	C24H51N	2297	27	355	-3.8
125	50-29-3	Dichlorodiphenyltrichloroethane	YVGGHNCTFXOJCH-UHFFFAOYSA-N	C14H9Cl5	2334	26	360	-4.8
126	85-68-7	Benzyl butyl phthalate	IRIAEXORFWYRCZ-UHFFFAOYSA-N	C19H20O4	2336	26	313	-2.1
127	2136-99-4	2,2',3,3',5,5',6,6'-Octachlorobiphenyl	JPOPEORRMSDUIP-UHFFFAOYSA-N	C12H2Cl8	2413	41	438	-6.5
128	119-47-1	2,2'-Methylenebis(4-methyl-6-tert-butylphenol)	KGRVJHAUYBGFFP-UHFFFAOYSA-N	C23H32O2	2414	27	343	-4.2
129	892-21-7	3-Nitrofluoranthene	PIHGQKMEAMSUNA-UHFFFAOYSA-N	C16H9NO2	2433	50	249	-4.1
130	56-55-3	Benz(a)anthracene	DXBHBZVCASKNBY-UHFFFAOYSA-N	C18H12	2437	18	230	-4.4
131	218-01-9	Chrysene	WDECIBYCCFPHNR-UHFFFAOYSA-N	C18H12	2437	50	230	-5.1
132	39515-41-8	Fenpropathrin	XQUXKZZNEFRCAW-UHFFFAOYSA-N	C22H23NO3	2495	15	351	-3
133	42740-50-1	2,2',3,3',4,4',5,6'-Octachlorobiphenyl	BQFCCUSDZLKBJG-UHFFFAOYSA-N	C12H2Cl8	2553	44	436	-6.4
134	42200-33-9	Nadolol	VWPOSFSPZNDTMJ-UCWKZMIHSA-N	C17H27NO4	2633	28	310	1.4
135	57-85-2	Testosterone propionate	PDMMFKSKQVNJMI-BLQWBTBKSA-N	C22H32O3	2838	18	344	-2.4
136	42399-41-7	(+)-Diltiazem	HSUGRBWQSSZJOP-RTWAWAEBSA-N	C22H26N2O4S	2942	39	414	0.05
137	73-49-4	Quinethazone	AGMMTXLNIQSRCG-UHFFFAOYSA-N	C10H12ClN3O3S	3008	54	291	-0.28
138	298-57-7	Cinnarizine	DERZBLKQOCDDDZ-JLHYYAGUSA-N	C26H28N2	3054	27	369	0.31

## Sheet: Melting Point
ID	CAS	Name	InChI key	Formula	RI	min(m/z)	max(m/z)	Melting Point (°C)
1	75-73-0	Carbon tetrafluoride	TXEYQDLBPFQVAA-UHFFFAOYSA-N	CF4	85	19	88	-180
2	593-53-3	HFC-41	NBVXSUQYWXRMNV-UHFFFAOYSA-N	CH3F	173	12	35	-140
3	75-10-5	Methane, difluoro-	RWRIWBAIICGTTQ-UHFFFAOYSA-N	CH2F2	184	12	53	-140
4	354-33-6	Pentafluoroethane	GTLACDSXYULKMZ-UHFFFAOYSA-N	C2HF5	234	19	119	-100
5	76-15-3	Chloropentafluoroethane	RFCAUADVODFSLZ-UHFFFAOYSA-N	C2ClF5	270	30	137	-99
6	74-90-8	Hydrogen cyanide	LELOWRISYMNNSU-UHFFFAOYSA-N	CHN	300	12	29	-13
7	307-34-6	Perfluorooctane	YVBBRRALBYAZBM-UHFFFAOYSA-N	C8F18	341	50	331	-42
8	460-13-9	1-Fluoropropane	JRHNUZCXXOTJCA-UHFFFAOYSA-N	C3H7F	389	12	63	-160
9	503-28-6	Dimethyldiazene	JCCAVOLDXDEODY-UHFFFAOYSA-N	C2H6N2	396	13	58	-78
10	74-93-1	Methanethiol	LSDPWZHWYPCBBB-UHFFFAOYSA-N	CH4S	401	12	50	-120
11	79-35-6	Ethene, 1,1-dichloro-2,2-difluoro-	QDGONURINHVBEW-UHFFFAOYSA-N	C2Cl2F2	426	12	137	-120
12	75-89-8	2,2,2-Trifluoroethanol	RHQDFWAXVIIEBN-UHFFFAOYSA-N	C2H3F3O	441	12	100	-44
13	78-78-4	2-Methylbutane	QWTDNUCVQCZILF-UHFFFAOYSA-N	C5H12	475	2	73	-160
14	60-29-7	Diethyl ether	RTZKZFJDLAIYFH-UHFFFAOYSA-N	C4H10O	485	2	75	-120
15	13952-84-6	2-Butanamine	BHRZNVHARXXAHW-UHFFFAOYSA-N	C4H11N	493	14	73	-100
16	107-05-1	Allyl chloride	OSDWBNJEKMUWAV-UHFFFAOYSA-N	C3H5Cl	498	12	79	-140
17	21490-63-1	rel-(2R,3R)-2,3-dimethyloxirane	PQXKWPLDPFFDJP-SEFKMRKONA-N	C4H8O	518	2	73	-85
18	75-18-3	Dimethyl sulfide	QMMFVYPAHWMCMS-UHFFFAOYSA-N	C2H6S	520	12	65	-98
19	507-20-0	t-Butylchloride	NBRKLOOSMBRFMH-UHFFFAOYSA-N	C4H9Cl	525	14	80	-26
20	1120-56-5	Cyclobutane, methylene-	QIRVGKYPAOQVNP-UHFFFAOYSA-N	C5H8	537	14	71	-140
21	109-89-7	Diethylamine	HPNMFZURTQLUMO-UHFFFAOYSA-N	C4H11N	551	14	74	-50
22	71-23-8	1-Propanol	BDERNNFJNOPAEC-UHFFFAOYSA-N	C3H8O	555	25	61	-130
23	141-46-8	Acetaldehyde, hydroxy-	WGCNASOHLSPBMP-UHFFFAOYSA-N	C2H4O2	557	12	61	97
24	126-99-8	Chloroprene	YACLQRRMGMJLJV-UHFFFAOYSA-N	C4H5Cl	557	12	91	-130
25	592-42-7	1,5-Hexadiene	PYGSKMBEVAICCR-UHFFFAOYSA-N	C6H10	564	14	84	-140
26	79-22-1	Methyl chlorocarbonate	XMJHPCRAQCTCFT-UHFFFAOYSA-N	C2H3ClO2	576	12	96	-61
27	763-29-1	2-Methyl-1-pentene	WWUVJRULCWHUSA-UHFFFAOYSA-N	C6H12	580	12	85	-140
28	358-06-5	Silane, diethyldifluoro-	OJBGGLLCYJYHPG-UHFFFAOYSA-N	C4H10F2Si	582	26	126	-79
29	693-02-7	1-Hexyne	CGHIBGNXEGJPQZ-UHFFFAOYSA-N	C6H10	587	15	82	-130
30	513-81-5	2,3-Dimethyl-1,3-butadiene	SDJHPPZKZZWAKF-UHFFFAOYSA-N	C6H10	611	14	84	-76
31	690-08-4	(E)-4,4-Dimethylpent-2-ene	BIDIHFPLDRSAMB-AATRIKPKSA-N	C7H14	615	1	100	-120
32	616-38-6	Dimethyl carbonate	IEJIGPNLZYLLBP-UHFFFAOYSA-N	C3H6O3	620	12	91	3
33	79-04-9	Chloroacetyl chloride	VGCXGMAHQTYDJK-UHFFFAOYSA-N	C2H2Cl2O	622	12	114	-22
34	109-86-4	2-Methoxyethanol	XNWFRZJHXBZDAG-UHFFFAOYSA-N	C3H8O2	624	13	77	-85
35	594-56-9	2,3,3-Trimethylbut-1-ene	AUYRUAVCWOAHQN-UHFFFAOYSA-N	C7H14	629	14	100	-110
36	542-55-2	Formic acid, 2-methylpropyl ester	AVMSWPWPYJVYKY-UHFFFAOYSA-N	C5H10O2	642	14	102	-96
37	627-51-0	Divinyl sulfide	UIYCHXAGWOYNNA-UHFFFAOYSA-N	C4H6S	647	25	88	20
38	2203-80-7	1-Hexyne, 5-methyl-	HKNANEMUCJGPMS-UHFFFAOYSA-N	C7H12	655	14	97	-120
39	563-80-4	3-Methyl-2-butanone	SYBYTAAJFKOIEJ-UHFFFAOYSA-N	C5H10O	657	13	87	-92
40	110-88-3	1,3,5-Trioxane	BGJSXRVXTHVRSN-UHFFFAOYSA-N	C3H6O3	658	12	91	60
41	107-98-2	1-Methoxy-2-propanol	ARXJGSRGQADJSQ-UHFFFAOYSA-N	C4H10O2	661	14	90	-140
42	96-17-3	2-Methylbutanal	BYGQBDHUGHBGMD-UHFFFAOYSA-N	C5H10O	662	13	86	91
43	116-09-6	Hydroxyacetone	XLSMFKSTNGKWQX-UHFFFAOYSA-N	C3H6O2	665	15	75	-17
44	14686-13-6	(2E)-2-Heptene	OTTZHAVKAVGASB-HWKANZROSA-N	C7H14	699	14	100	-110
45	79-09-4	Propionic acid	XBDQKXXYIPTUBI-UHFFFAOYSA-N	C3H6O2	700	13	76	-21
46	127-06-0	Acetoxime	PXAJQJMDEXJWFB-UHFFFAOYSA-N	C3H7NO	700	12	75	61
47	96-34-4	Methyl chloroacetate	QABLOFMHHSOFRJ-UHFFFAOYSA-N	C3H5ClO2	708	12	110	-32
48	105-37-3	Ethyl propionate	FKRCODPIKNYEAC-UHFFFAOYSA-N	C5H10O2	710	14	103	-74
49	123-20-6	Butanoic acid, ethenyl ester	MEGHWIAOTJPCHQ-UHFFFAOYSA-N	C6H10O2	726	13	116	120
50	109-65-9	1-Bromobutane	MPPPKRYCTPRNTB-UHFFFAOYSA-N	C4H9Br	728	13	139	-110
51	625-28-5	Isovaleronitrile	QHDRKFYEGYYIIK-UHFFFAOYSA-N	C5H9N	731	13	82	-100
52	1192-37-6	Methylenecyclohexane	YULMNMJFAZWLLN-UHFFFAOYSA-N	C7H12	740	14	98	-110
53	16883-48-0	(1alpha,2beta,4alpha)-1,2,4-Trimethylcyclopentane	PNUFYSGVPVMNRN-YZYOREDDNA-N	C8H16	743	13	114	-130
54	110-86-1	Pyridine	JUJWROOIHBZHMG-UHFFFAOYSA-N	C5H5N	746	25	81	-42
55	354-14-3	HCFC-121	LUBCGHUOCJOIJA-UHFFFAOYSA-N	C2HCl4F	760	12	188	-83
56	1070-87-7	Pentane, 2,2,4,4-tetramethyl- (8CI)(9CI)	GUMULFRCHLJNDY-UHFFFAOYSA-N	C9H20	773	15	114	-66
57	628-92-2	Cycloheptene	ZXIJMRYMVAMXQP-UHFFFAOYSA-N	C7H12	785	15	99	-56
58	638-04-0	(Z)-1,3-Dimethylcyclohexane	SGVUHPSBDNVHKL-OCAPTIKFSA-N	C8H16	785	15	114	-76
59	2207-04-7	trans-1,4-Dimethylcyclohexane	QRMPKOFEUHIBNM-ZKCHVHJHSA-N	C8H16	786	14	114	-37
60	513-85-9	2,3-Butanediol	OWBTYPJTUOEWEK-UHFFFAOYSA-N	C4H10O2	788	13	91	25
61	3744-02-3	4-Penten-2-one, 4-methyl-	VADUDTKCGJKNDY-UHFFFAOYSA-N	C6H10O	790	26	99	-73
62	591-78-6	2-Hexanone	QQZOPKMRPOGIEB-UHFFFAOYSA-N	C6H12O	790	14	101	-56
63	2613-65-2	CYCLOPENTANE, 1-ETHYL-3-METHYL-, TRANS-	PQXAPVOKLYINEI-YUMQZZPRSA-N	C8H16	793	26	113	-110
64	542-85-8	Ethane, isothiocyanato-	HBNYJWAFDZLWRS-UHFFFAOYSA-N	C3H5NS	796	12	90	-5.9
65	124-48-1	Chlorodibromomethane	GATVIKZLVQHOMN-UHFFFAOYSA-N	CHBr2Cl	800	12	212	-20
66	291-64-5	Cycloheptane	DMEGYFMYUHOHGS-UHFFFAOYSA-N	C7H14	807	15	100	-8
67	97-95-0	2-Ethyl-1-butanol	TZYRSLHNPKPEFV-UHFFFAOYSA-N	C6H14O	808	14	102	-15
68	1186-53-4	pentane, 2,2,3,4-tetramethyl-	VZFMYOCAEQDWDY-UHFFFAOYSA-N	C9H20	821	26	128	-120
69	123-42-2	Diacetone alcohol	SWXVUIWOUIDPGS-UHFFFAOYSA-N	C6H12O2	838	25	103	-44
70	629-20-9	1,3,5,7-Cyclooctatetraene	KDUIUFJBNGTBMD-BONZMOEMSA-N	C8H8	850	12	106	-4.7
71	78-10-4	Tetraethyl orthosilicate	BOTDANWDWHJENH-UHFFFAOYSA-N	C8H20O4Si	850	12	210	-82
72	597-49-9	3-Pentanol, 3-ethyl-	XKIRHOWVQWCYBT-UHFFFAOYSA-N	C7H16O	857	14	99	-12
73	592-88-1	1-Propene, 3,3'-thiobis-	UBJVUCKUDDKUJF-UHFFFAOYSA-N	C6H10S	861	14	117	-85
74	108-89-4	4-Methylpyridine	FKNQCJSGGFJEIZ-UHFFFAOYSA-N	C6H7N	863	15	95	3.7
75	2216-34-4	4-Methyloctane	DOGIHOCMZJUJNR-UHFFFAOYSA-N	C9H20	863	26	129	-110
76	758-96-3	Propanamide, N,N-dimethyl-	MBHINSULENHCMF-UHFFFAOYSA-N	C5H11NO	866	13	102	-45
77	110-43-0	2-Heptanone	CATSNJVOTSVZJV-UHFFFAOYSA-N	C7H14O	891	12	116	-35
78	638-46-0	1-(Ethylsulfanyl)butane	XJIRSLHMKBUGMR-UHFFFAOYSA-N	C6H14S	893	14	121	-95
79	110-56-5	1,4-Dichlorobutane	KJDRSWPQXHESDQ-UHFFFAOYSA-N	C4H8Cl2	897	15	93	-37
80	539-82-2	Ethyl valerate	ICMAFTSLXCXHRK-UHFFFAOYSA-N	C7H14O2	900	14	131	-91
81	625-84-3	2,5-Dimethylpyrrole	PAPNRQCYSFBWDI-UHFFFAOYSA-N	C6H9N	902	14	96	7.7
82	565-63-9	2-Methylisocrotonic acid	UIERETOOQGIECD-ARJAWSKDSA-N	C5H8O2	909	14	102	46
83	1552-12-1	1,5-Cyclooctadiene	VYXHVRARDIDEHS-QGTKBVGQSA-N	C8H12	916	39	109	-56
84	626-97-1	Pentanamide	IPWFJLQDVFKJDU-UHFFFAOYSA-N	C5H11NO	918	14	102	110
85	110-13-4	2,5-Hexanedione	OJVAMHKKJGICOG-UHFFFAOYSA-N	C6H10O2	921	14	115	-5.5
86	292-64-8	Cyclooctane	WJTCGQSWYFHTAC-UHFFFAOYSA-N	C8H16	927	15	114	15
87	628-17-1	Pentane, 1-iodo-	BLXSFCHWMBESKV-UHFFFAOYSA-N	C5H11I	928	15	199	-86
88	348-54-9	o-Fluoroaniline	FTZQXOJYPFINKJ-UHFFFAOYSA-N	C6H6FN	930	15	113	-35
89	1678-92-8	Propylcyclohexane	DEDZSLCZHWTGOR-UHFFFAOYSA-N	C9H18	931	14	128	-95
90	111-77-3	Diethylene glycol monomethyl ether	SBASXUCJHJRPEV-UHFFFAOYSA-N	C5H12O3	932	14	102	-84
91	80-56-8	alpha-Pinene	GRWFGVWFFZKLTI-UHFFFAOYSA-N	C10H16	937	15	137	-64
92	96-18-4	1,2,3-Trichloropropane	CFXQEHVMCRXUSD-UHFFFAOYSA-N	C3H5Cl3	938	12	148	-15
93	3142-58-3	3,3-Dimethylpentane-2,4-dione	SWGDHTSWHSSMLE-UHFFFAOYSA-N	C7H12O2	942	27	129	19
94	459-57-4	4-Fluorobenzaldehyde	UOQXIWFBQSVDPP-UHFFFAOYSA-N	C7H5FO	943	20	126	-10
95	7443-52-9	trans-2-Methylcyclohexanol	NDVWOBYBJYUSMF-RNFRBKRXSA-N	C7H14O	946	14	115	-21
96	646-07-1	Pentanoic acid, 4-methyl-	FGKJLKRYENPLQH-UHFFFAOYSA-N	C6H12O2	949	15	117	-33
97	108-86-1	Bromobenzene	QARVLSVVCXYDNA-UHFFFAOYSA-N	C6H5Br	960	25	160	-31
98	624-54-4	Pentyl propionate	TWSRVQVEYJNFKQ-UHFFFAOYSA-N	C8H16O2	969	27	144	-73
99	108-67-8	1,3,5-Trimethylbenzene	AUHZEENZYGFFBQ-UHFFFAOYSA-N	C9H12	972	15	122	-45
100	108-97-4	4H-Pyran-4-one	CVQUWLDCFXOXEN-UHFFFAOYSA-N	C5H4O2	972	12	98	32
101	62-53-3	Aniline	PAYRUJLWNCNPSJ-UHFFFAOYSA-N	C6H7N	977	15	95	-6
102	300-85-6	Butanoic acid, 3-hydroxy-	WHBMMWSBFZVSSR-UHFFFAOYSA-N	C4H8O3	977	14	103	46
103	100-48-1	4-Pyridinecarbonitrile	GPHQHTOMRSGBNZ-UHFFFAOYSA-N	C6H4N2	978	12	106	79
104	110-93-0	6-Methyl-5-hepten-2-one	UHEPJGULSIKKTP-UHFFFAOYSA-N	C8H14O	986	15	127	170
105	111-29-5	1,5-Pentanediol	ALQSHHUCVQOPAS-UHFFFAOYSA-N	C5H12O2	993	14	101	-18
106	4219-24-3	3-Hexenoic acid	XXHDAWYDNSXJQM-UHFFFAOYSA-N	C6H10O2	995	27	115	12
107	124-18-5	Decane	DIOQZVSQGTUSAI-UHFFFAOYSA-N	C10H22	1000	14	143	-30
108	271-89-6	2,3-Benzofuran	IANQTJSKSUMEQM-UHFFFAOYSA-N	C8H6O	1004	25	121	-18
109	541-73-1	1,3-Dichlorobenzene	ZPQOPVIELGIULI-UHFFFAOYSA-N	C6H4Cl2	1018	25	151	-25
110	100-46-9	Benzylamine	WGQKYBSKWIADBV-UHFFFAOYSA-N	C7H9N	1019	15	108	10
111	104-93-8	1-Methoxy-4-methylbenzene	CHLICZRVGGXEOD-UHFFFAOYSA-N	C8H10O	1021	14	124	-32
112	496-11-7	Indan	PQNFLJBBNBOBRQ-UHFFFAOYSA-N	C9H10	1029	27	120	-51
113	280-57-9	1,4-Diazabicyclo[2.2.2]octane	IMNIMPAHZVJRPE-UHFFFAOYSA-N	C6H12N2	1038	14	114	160
114	20633-11-8	Nitric acid, hexyl ester	AGDYNDJUZRMYRG-UHFFFAOYSA-N	C6H13NO3	1043	12	85	0
115	3731-51-9	2-Pyridinemethanamine	WOXFMYVTSLAQMO-UHFFFAOYSA-N	C6H8N2	1054	14	110	81
116	96-09-3	Styrene oxide	AWMVMTVKBNGEAK-UHFFFAOYSA-N	C8H8O	1057	14	122	-36
117	110-03-2	2,5-Dimethylhexane-2,5-diol	ZWNMRZQYWRLGMM-UHFFFAOYSA-N	C8H18O2	1059	14	131	92
118	100-39-0	alpha-Bromotoluene	AGEZXYOZHKGVCM-UHFFFAOYSA-N	C7H7Br	1061	26	173	-3
119	544-40-1	Dibutyl sulfide	HTIRHQRTDBPHNZ-UHFFFAOYSA-N	C8H18S	1064	25	149	-80
120	273-53-0	Benzoxazole	BCMCBBGGLRIHSE-UHFFFAOYSA-N	C7H5NO	1067	12	121	31
121	104-85-8	4-Methylbenzonitrile	VCZNNAKNUVJVGX-UHFFFAOYSA-N	C8H7N	1073	15	119	30
122	1824-81-3	6-Methylpyridin-2-amine	QUXLCYFNVNNRBE-UHFFFAOYSA-N	C6H8N2	1074	12	110	41
123	622-85-5	Benzene, propoxy-	DSNYFFJTZPIKFZ-UHFFFAOYSA-N	C9H12O	1078	15	138	-27
124	141-05-9	Diethyl maleate	IEPRKVQEAMIZSS-WAYWQWQTSA-N	C8H12O4	1079	14	173	-8.8
125	1468-83-3	Methyl 3-thienyl ketone	RNIDWJDZNNVFDY-UHFFFAOYSA-N	C6H6OS	1088	14	129	60
126	2243-98-3	1-Undecyne	YVSFLVNWJIEJRV-UHFFFAOYSA-N	C11H20	1095	14	151	-25
127	121-69-7	N,N-Dimethylaniline	JLTDJTHDQAWBAV-UHFFFAOYSA-N	C8H11N	1101	14	123	2.5
128	78-28-4	Emylcamate	SLWGJZPKHAXZQL-UHFFFAOYSA-N	C7H15NO2	1105	26	130	56
129	529-19-1	2-Tolunitrile	NWPNXBQSRGKSJB-UHFFFAOYSA-N	C8H7N	1108	15	119	-14
130	694-80-4	2-Bromochlorobenzene	QBELEDRHMPMKHP-UHFFFAOYSA-N	C6H4BrCl	1114	25	195	-12
131	527-53-7	1,2,3,5-Tetramethylbenzene	BFIMMTCNYPIMRN-UHFFFAOYSA-N	C10H14	1117	15	136	-24
132	89-98-5	2-Chlorobenzaldehyde	FPYUJUBAXZAQNL-UHFFFAOYSA-N	C7H5ClO	1119	25	144	12
133	99-62-7	1,3-Diisopropylbenzene	UNEATYXSUBPPKP-UHFFFAOYSA-N	C12H18	1119	15	164	-63
134	623-12-1	Benzene, 1-chloro-4-methoxy-	YRGAYAGBVIXNAQ-UHFFFAOYSA-N	C7H7ClO	1120	12	146	-18
135	1121-07-9	2,5-Pyrrolidinedione, 1-methyl-	KYEACNNYFNZCST-UHFFFAOYSA-N	C5H7NO2	1125	12	114	71
136	90-00-6	2-Ethylphenol	IXQGCWUGDFDQMF-UHFFFAOYSA-N	C8H10O	1139	14	124	18
137	90-04-0	2-Anisidine	VMPITZXILSNTON-UHFFFAOYSA-N	C7H9NO	1143	14	125	6.2
138	2173-56-0	Pentyl valerate	FGPPDYNPZTUNIU-UHFFFAOYSA-N	C10H20O2	1150	27	172	-79
139	696-71-9	Cyclooctanol	FHADSMKORVFYOS-UHFFFAOYSA-N	C8H16O	1155	14	128	25
140	144-19-4	2,2,4-Trimethyl-1,3-pentanediol	JCTXKRPTIMZBJT-UHFFFAOYSA-N	C8H18O2	1157	15	145	52
141	116-16-5	Hexachloroacetone	DOJXGHGHTWFZHK-UHFFFAOYSA-N	C3Cl6O	1157	12	266	-2
142	538-68-1	Pentylbenzene	PWATWSYOIIXYMA-UHFFFAOYSA-N	C11H16	1157	15	150	-75
143	935-13-7	2-Furanpropionic acid	XLTJXJJMUFDQEZ-UHFFFAOYSA-N	C7H8O3	1158	26	142	58
144	108-36-1	1,3-Dibromobenzene	JSRLURSZEMLAFO-UHFFFAOYSA-N	C6H4Br2	1190	25	239	-7
145	93-51-6	2-Methoxy-4-methylphenol	PETRWTHZSKVLRE-UHFFFAOYSA-N	C8H10O2	1193	14	140	5.5
146	120-82-1	1,2,4-Trichlorobenzene	PBKONEOXTCPAFI-UHFFFAOYSA-N	C6H3Cl3	1193	25	187	17
147	606-46-2	Benzenamine, N,N-diethyl-2-methyl-	YQYUUNRAPYPAPC-UHFFFAOYSA-N	C11H17N	1193	15	165	-60
148	95-64-7	3,4-Dimethylaniline	DOLQYFPDPKPQSS-UHFFFAOYSA-N	C8H11N	1196	15	123	51
149	635-93-8	5-Chlorosalicylaldehyde	FUGKCSRLAQKUHG-UHFFFAOYSA-N	C7H5ClO2	1198	12	160	100
150	576-24-9	2,3-Dichlorophenol	UMPSXRYVXUPCOS-UHFFFAOYSA-N	C6H4Cl2O	1200	24	167	58
151	106-47-8	4-Chloroaniline	QSNSCYSYFYORTR-UHFFFAOYSA-N	C6H6ClN	1201	37	130	72
152	1570-45-2	4-Pyridinecarboxylic acid, ethyl ester	MCRPKBUFXAKDKI-UHFFFAOYSA-N	C8H9NO2	1201	14	153	23
153	99-91-2	1-(4-Chlorophenyl)ethanone	BUZYGTVTZYSBCU-UHFFFAOYSA-N	C8H7ClO	1204	14	157	20
154	614-18-6	Ethyl nicotinate	XBLVHTDFJBKJLG-UHFFFAOYSA-N	C8H9NO2	1218	14	153	8.5
155	120-29-6	Tropine	CYHOMWAPJJPNMW-JIGDXULJSA-N	C8H15NO	1223	26	142	64
156	106-40-1	4-Bromoaniline	WDFQBORIUYODSI-UHFFFAOYSA-N	C6H6BrN	1248	15	175	66
157	87-69-4	L-Tartaric acid	FEWJPZIEWOKRBE-JCYAYHJZSA-N	C4H6O6	1249	18	150	170
158	2016-57-1	1-Decanamine	MHZGKXUYDGKKIU-UHFFFAOYSA-N	C10H23N	1255	15	158	17
159	579-10-2	Acetamide, N-methyl-N-phenyl-	LMTGCJANOQOGPI-UHFFFAOYSA-N	C9H11NO	1260	14	151	100
160	88-05-1	2,4,6-Trimethylaniline	KWVPRPSXBZNOHS-UHFFFAOYSA-N	C9H13N	1261	15	137	-5
161	91-21-4	1,2,3,4-Tetrahydroisoquinoline	UWYZHKAOTLEWKK-UHFFFAOYSA-N	C9H11N	1263	26	134	-15
162	2856-63-5	(o-Chlorophenyl)acetonitrile	MRDUURPIPLIGQX-UHFFFAOYSA-N	C8H6ClN	1270	17	154	24
163	87-24-1	Ethyl 2-methylbenzoate	SOUAXOGPALPTTC-UHFFFAOYSA-N	C10H12O2	1272	26	166	-10
164	112-30-1	1-Decanol	MWKFXSUHUHTGQN-UHFFFAOYSA-N	C10H22O	1273	15	157	6.9
165	552-89-6	2-Nitrobenzaldehyde	CMWKITSNTDAEDT-UHFFFAOYSA-N	C7H5NO3	1274	26	150	44
166	872-10-6	Pentyl sulfide	JOZDADPMWLVEJK-UHFFFAOYSA-N	C10H22S	1276	15	177	-51
167	103-05-9	2-Methyl-4-phenylbutan-2-ol	YXVSKJDFNJFXAJ-UHFFFAOYSA-N	C11H16O	1276	15	150	24
168	39196-18-4	3,3-Dimethyl-1-(methylthio)butanone-O-(N-methylcarbamoyl)oxime	FZSVSABTBYGOQH-UHFFFAOYSA-N	C9H18N2O2S	1277	40	548	57
169	2082-59-9	valeric anhydride	DUCKXCGALKOSJF-UHFFFAOYSA-N	C10H18O3	1283	15	144	-56
170	613-69-4	Benzaldehyde, 2-ethoxy-	DUVJMSPTZMCSTQ-UHFFFAOYSA-N	C9H10O2	1285	14	152	21
171	104-46-1	Anethole	RUVINXPYWBROJD-UHFFFAOYSA-N	C10H12O	1286	15	150	21
172	17788-00-0	Phenol, 2,4-dichloro-3-methyl-	GIXSFSVVKULPEK-UHFFFAOYSA-N	C7H6Cl2O	1288	25	181	58
173	23617-71-2	Methyl 2,4-dimethylbenzoate	QQCLNRPRQRDMCK-UHFFFAOYSA-N	C10H12O2	1295	69	166	-2
174	123-29-5	Ethyl nonanoate	BYEVBITUADOIGY-UHFFFAOYSA-N	C11H22O2	1296	15	187	-37
175	613-91-2	Ethanone, 1-phenyl-, oxime	JHNRZXQVBKRYKN-UHFFFAOYSA-N	C8H9NO	1310	29	137	60
176	64-65-3	Bemegride	ORRZGUBHBVWWOP-UHFFFAOYSA-N	C8H13NO2	1314	14	157	130
177	85-44-9	Phthalic anhydride	LGRFSURHDFAFJT-UHFFFAOYSA-N	C8H4O3	1316	25	149	130
178	1450-72-2	1-(2-Hydroxy-5-methylphenyl)ethanone	YNPDFBFVMJNGKZ-UHFFFAOYSA-N	C9H10O2	1316	14	152	50
179	99-04-7	3-Methylbenzoic acid	GPSDUZXPYCFOSQ-UHFFFAOYSA-N	C8H8O2	1325	26	138	110
180	769-92-6	4-tert-Butylaniline	WRDWWAVNELMWAM-UHFFFAOYSA-N	C10H15N	1326	15	151	17
181	634-90-2	1,2,3,5-Tetrachlorobenzene	QZYNWJQFTJXIRN-UHFFFAOYSA-N	C6H2Cl4	1329	35	222	54
182	95-94-3	1,2,4,5-Tetrachlorobenzene	JHBKHLUZVFWLAG-UHFFFAOYSA-N	C6H2Cl4	1330	12	222	140
183	98-27-1	Phenol, 4-(1,1-dimethylethyl)-2-methyl-	SNKLPZOJLXDZCW-UHFFFAOYSA-N	C11H16O	1334	15	166	28
184	112-29-8	1-Bromodecane	MYMSJFSOOQERIO-UHFFFAOYSA-N	C10H21Br	1337	15	222	-29
185	925-15-5	Succinic acid, dipropyl ester	SZHZCPHKDJWHNG-UHFFFAOYSA-N	C10H18O4	1338	4	162	-5.9
186	55-21-0	Benzamide	KXDAEFPNCMNJSK-UHFFFAOYSA-N	C7H7NO	1344	12	123	130
187	693-21-0	Diethylene glycol dinitrate	LYAGTVMJGHTIDH-UHFFFAOYSA-N	C4H8N2O7	1348	15	134	-11
188	111-42-2	Diethanolamine	ZBCBWPMODOFKDW-UHFFFAOYSA-N	C4H11NO2	1349	13	106	28
189	933-78-8	2,3,5-Trichlorophenol	WWGQHTJIFOQAOC-UHFFFAOYSA-N	C6H3Cl3O	1351	12	203	62
190	584-84-9	Toluene 2,4-diisocyanate	DVKJHBMWWAPEIU-UHFFFAOYSA-N	C9H6N2O2	1352	15	176	20
191	551-92-8	1,2-Dimethyl-5-nitroimidazole	IBXPYPUJPLLOIN-UHFFFAOYSA-N	C5H7N3O2	1353	12	143	140
192	480-72-8	1,2,2a,3,4,5-Hexahydroacenaphthylene	BDAGIAXQQBRORQ-UHFFFAOYNA-N	C12H14	1357	14	160	13
193	607-90-9	Propyl salicylate	LZFIOSVZIQOVFW-UHFFFAOYSA-N	C10H12O3	1357	15	182	97
194	933-67-5	7-Methylindole	KGWPHCDTOLQQEP-UHFFFAOYSA-N	C9H9N	1359	26	133	85
195	501-52-0	Hydrocinnamic acid	XMIIGOLPHOKFCH-UHFFFAOYSA-N	C9H10O2	1359	26	152	110
196	95-95-4	2,4,5-Trichlorophenol	LHJGJYXLEPZJPM-UHFFFAOYSA-N	C6H3Cl3O	1361	12	203	69
197	1638-22-8	4-Butylphenol	CYYZDBDROVLTJU-UHFFFAOYSA-N	C10H14O	1362	15	152	22
198	88-06-2	2,4,6-Trichlorophenol	LINPIYWFGCPVIE-UHFFFAOYSA-N	C6H3Cl3O	1362	25	203	69
199	1043-50-1	Bis(2,3,4,5,6-pentafluorophenyl) sulphide	ZOUZMRQINDFFOK-UHFFFAOYSA-N	C12F10S	1363	31	370	87
200	611-06-3	2,4-Dichloronitrobenzene	QUIMTLZDMCNYGY-UHFFFAOYSA-N	C6H3Cl2NO2	1371	12	197	34
201	1463-17-8	2,8-Dimethylquinoline	BELFSAVWJLQIBB-UHFFFAOYSA-N	C11H11N	1374	14	159	27
202	3849-33-0	Propane, 1,1,1,2,3,3,3-heptachloro-	LZOUTMTXULWVSU-UHFFFAOYSA-N	C3HCl7	1380	25	290	11
203	110-39-4	Butanoic acid, octyl ester	PWLNAUNEAKQYLH-UHFFFAOYSA-N	C12H24O2	1393	26	157	-56
204	491-35-0	Lepidine	MUDSDYNRBDKLGK-UHFFFAOYSA-N	C10H9N	1394	26	145	9.5
205	4068-78-4	Benzoic acid, 5-chloro-2-hydroxy-, methyl ester	KJWHRMZKJXOWFC-UHFFFAOYSA-N	C8H7ClO3	1398	14	189	50
206	93-15-2	Methyleugenol	ZYEMGPIYFIJGTP-UHFFFAOYSA-N	C11H14O2	1402	27	180	-4
207	103-81-1	Benzeneacetamide	LSBDFXRDZJMBSC-UHFFFAOYSA-N	C8H9NO	1402	16	136	160
208	130-15-4	1,4-Naphthoquinone	FRASJONUBLZVQX-UHFFFAOYSA-N	C10H6O2	1409	25	161	130
209	99-03-6	3-Aminoacetophenone	CKQHAYFOPRIUOM-UHFFFAOYSA-N	C8H9NO	1409	14	137	98
210	575-43-9	1,6-Dimethylnaphthalene	CBMXCNPQDUJNHT-UHFFFAOYSA-N	C12H12	1420	15	159	-17
211	101-81-5	Diphenylmethane	CZZYITDELCSZES-UHFFFAOYSA-N	C13H12	1434	26	170	25
212	91-64-5	Coumarin	ZYGHJZDHTFUPRJ-UHFFFAOYSA-N	C9H6O2	1441	25	148	71
213	140-10-3	E-Cinnamic acid	WBYWAXJHAXSJNI-VOTSOKGWSA-N	C9H8O2	1451	15	151	130
214	99-76-3	Methylparaben	LXCFILQKKLGQFO-UHFFFAOYSA-N	C8H8O3	1463	12	154	130
215	90-49-3	Ethylphenylacetylurea	AJOQSQHYDOFIOX-UHFFFAOYSA-N	C11H14N2O2	1465	15	208	160
216	1008-88-4	3-Phenylpyridine	HJKGBRPNSJADMB-UHFFFAOYSA-N	C11H9N	1467	17	157	160
217	95-14-7	1,2,3-Benzotriazole	QRUDEWIWKLJBPS-UHFFFAOYSA-N	C6H5N3	1469	13	121	100
218	939-23-1	4-Phenylpyridine	JVZRCNQLWOELDU-UHFFFAOYSA-N	C11H9N	1471	17	157	78
219	500-99-2	Phenol, 3,5-dimethoxy-	XQDNFAMOIPNVES-UHFFFAOYSA-N	C8H10O3	1472	13	156	37
220	50-11-3	Metharbital	FWJKNZONDWOGMI-UHFFFAOYSA-N	C9H14N2O3	1472	15	197	150
221	120-47-8	Ethylparaben	NUVBSKCKDOMJSU-UHFFFAOYSA-N	C9H10O3	1473	26	167	120
222	2765-18-6	1-Propylnaphthalene	HMAMGXMFMCAOPV-UHFFFAOYSA-N	C13H14	1475	26	172	-8.6
223	112-38-9	10-Undecenoic acid	FRPZMMHWLSIFAZ-UHFFFAOYSA-N	C11H20O2	1484	12	185	24
224	2772-46-5	Benzene, 1,2-dichloro-4,5-dimethoxy-	RJYXLZQZBLGBOM-UHFFFAOYSA-N	C8H8Cl2O2	1484	43	210	83
225	100-50-5	3-Cyclohexene-1-carboxaldehyde	DCFDVJPDXYGCOK-UHFFFAOYSA-N	C7H10O	1490	14	112	2
226	89-69-0	2,4,5-Trichloronitrobenzene	IBRBMZRLVYKVRF-UHFFFAOYSA-N	C6H2Cl3NO2	1493	12	232	58
227	588-46-5	N-Benzylacetamide	UZJLYRRDVFWSGA-UHFFFAOYSA-N	C9H11NO	1500	14	151	61
228	99-92-3	4-Aminoacetophenone	GPRYKVSEZCQIHD-UHFFFAOYSA-N	C8H9NO	1500	14	137	110
229	86-53-3	1-Naphthalenecarbonitrile	YJMNOKOLADGBKA-UHFFFAOYSA-N	C11H7N	1502	26	155	38
230	553-26-4	4,4'-Bipyridine	MWVTWFVJZLCBMC-UHFFFAOYSA-N	C10H8N2	1507	26	158	110
231	89-68-9	6-Chlorothymol	KFZXVMNBUMVKLN-UHFFFAOYSA-N	C10H13ClO	1514	14	188	63
232	118-75-2	Chloranil	UGNWTBMOAKPKBL-UHFFFAOYSA-N	C6Cl4O2	1516	12	253	290
233	2631-40-5	Isoprocarb	QBSJMKIUCUGGNG-UHFFFAOYSA-N	C11H15NO2	1532	15	194	94
234	98-29-3	4-tert-Butylcatechol	XESZUVZBAMCAEJ-UHFFFAOYSA-N	C10H14O2	1534	14	168	54
235	587-65-5	2-Chloro-N-phenylacetamide	VONWPEXRCLHKRJ-UHFFFAOYSA-N	C8H8ClNO	1536	29	173	87
236	100-02-7	4-Nitrophenol	BTJIUGUIPKRLHP-UHFFFAOYSA-N	C6H5NO3	1545	14	141	110
237	66-77-3	1-Naphthaldehyde	SQAINHDHICKHLX-UHFFFAOYSA-N	C11H8O	1547	18	159	34
238	2174-64-3	Flamenol	HDVRLUFGYQYLFJ-UHFFFAOYSA-N	C7H8O3	1552	14	142	80
239	97-00-7	1-Chloro-2,4-dinitrobenzene	VYZAHLCBVHPDDF-UHFFFAOYSA-N	C6H3ClN2O4	1560	12	206	53
240	61531-45-1	Amyl nonanoate	DZOQJRHASSOUOU-UHFFFAOYSA-N	C14H28O2	1574	26	229	-27
241	617-05-0	Benzoic acid, 4-hydroxy-3-methoxy-, ethyl ester	MWAYRGBWOVHDDZ-UHFFFAOYSA-N	C10H12O4	1579	14	198	44
242	4780-79-4	1-Hydroxymethylnaphthalene	PBLNHHSDYFYZNC-UHFFFAOYSA-N	C11H10O	1581	14	160	64
243	2345-27-9	Tetradecan-2-one	POQLVOYRGNFGRM-UHFFFAOYSA-N	C14H28O	1597	26	213	34
244	611-34-7	5-Aminoquinoline	XMIAFAKRAAMSGX-UHFFFAOYSA-N	C9H8N2	1598	14	148	110
245	117-18-0	2,3,5,6-Tetrachloronitrobenzene	XQTLDIFVVHJORV-UHFFFAOYSA-N	C6HCl4NO2	1602	16	267	100
246	580-20-1	7-Quinolinol	XCRPPAPDRUBKRJ-UHFFFAOYSA-N	C9H7NO	1603	25	147	240
247	13909-73-4	2',3',4'-Trimethoxyacetophenone	PKNAATJMQOUREZ-UHFFFAOYSA-N	C11H14O4	1606	14	212	16
248	613-33-2	4,4'-Dimethylbiphenyl	RZTDESRVPFKCBH-UHFFFAOYSA-N	C14H14	1608	15	184	120
249	475-38-7	Naphthazarin	RQNVIKXOOKXAJQ-UHFFFAOYSA-N	C10H6O4	1620	41	192	230
250	483-55-6	2-ME-3-OH-1,4-NAPHTHOQUINONE	LULCPJWUGUVEFU-UHFFFAOYSA-N	C11H8O3	1620	17	190	170
251	2164-17-2	Fluometuron	RZILCCPWPBTYDO-UHFFFAOYSA-N	C10H11F3N2O	1634	14	233	160
252	4292-19-7	1-Iodododecane	GCDPERPXPREHJF-UHFFFAOYSA-N	C12H25I	1635	26	197	0.3
253	29538-77-0	trans-4-Chloro-cyclohexanol	HVPIAXWCSPHTAY-IZLXSQMJSA-N	C6H11ClO	1636	14	137	82
254	636-09-9	Diethyl terephthalate	ONIHPYYWNBVMID-UHFFFAOYSA-N	C12H14O4	1637	14	224	44
255	118-55-8	Phenyl salicylate	ZQBAKBUEJOMQEX-UHFFFAOYSA-N	C13H10O3	1650	26	216	130
256	501-97-3	Benzenepropanoic acid, 4-hydroxy-	NMHMNPHRMNGLLB-UHFFFAOYSA-N	C9H10O3	1654	26	168	130
257	629-82-3	Dicaprylyl ether	NKJOXAZJBOMXID-UHFFFAOYSA-N	C16H34O	1659	15	243	-7.6
258	92-83-1	9H-Xanthene	GJCOSYZMQJWQCA-UHFFFAOYSA-N	C13H10O	1661	17	185	100
259	6923-22-4	Monocrotophos	KRTSDMXIXPKRQR-AATRIKPKSA-N	C7H14NO5P	1662	14	224	55
260	77-28-1	Butethal	STDBAQMTJLUMFW-UHFFFAOYSA-N	C10H16N2O3	1663	15	197	130
261	134-96-3	Syringaldehyde	KCDXJAYRVLXPFO-UHFFFAOYSA-N	C9H10O4	1663	14	184	110
262	2425-54-9	1-Chlorotetradecane	RNHWYOLIEJIAMV-UHFFFAOYSA-N	C14H29Cl	1666	26	234	4.9
263	94-75-7	2,4-Dichlorophenoxyacetic acid	OVSKIKFHRZPJSS-UHFFFAOYSA-N	C8H6Cl2O3	1671	26	225	140
264	613-31-0	Anthracene, 9,10-dihydro-	WPDAVTSOEQEGMS-UHFFFAOYSA-N	C14H12	1677	26	182	110
265	77-26-9	Butalbital	UZVHFVZFNXBMQJ-UHFFFAOYSA-N	C11H16N2O3	1684	37	209	140
266	709-55-7	Etilefrine	SQVIAVUSQAWMKL-UHFFFAOYSA-N	C10H15NO2	1685	15	182	150
267	776-35-2	9,10-Dihydrophenanthrene	XXPBFNVKTVJZKF-UHFFFAOYSA-N	C14H12	1689	15	182	34
268	6765-39-5	1-?Heptadecene	ADOBXTDBFNCOBN-UHFFFAOYSA-N	C17H34	1692	14	240	12
269	3910-35-8	1,1,-Trimethyl-3-phenylindane	ICLPNZMYHDVKKI-UHFFFAOYSA-N	C18H20	1714	26	238	52
270	330-54-1	Diuron	XMTQQYYKAHVGBJ-UHFFFAOYSA-N	C9H10Cl2N2O	1720	15	237	160
271	60-51-5	Dimethoate	MCWXGJITAZMZEV-UHFFFAOYSA-N	C5H12NO3PS2	1720	15	231	52
272	117-99-7	2-Hydroxybenzophenone	HJIAMFHSAAEUKR-UHFFFAOYSA-N	C13H10O2	1728	14	201	40
273	7683-59-2	Isoproterenol	JWZZKOKVBUJMES-UHFFFAOYSA-N	C11H17NO3	1730	29	213	170
274	831-82-3	4-Phenoxyphenol	ZSBDGXGICLIJGD-UHFFFAOYSA-N	C12H10O2	1730	26	188	84
275	1967-16-4	Chlorbufam	ULBXWWGWDPVHAO-UHFFFAOYSA-N	C11H10ClNO2	1732	50	226	46
276	886-65-7	1,4-Diphenyl-1,3-butadiene	JFLKFZNIIQFQBS-UHFFFAOYSA-N	C16H14	1738	15	208	150
277	319-85-7	beta-Hexachlorocyclohexane	JLYXXMFPNIAWKQ-CDRYSYESSA-N	C6H6Cl6	1741	25	296	310
278	1484-12-4	9H-Carbazole, 9-methyl-	SDFLTYHTFPTIGX-UHFFFAOYSA-N	C13H11N	1750	14	183	89
279	4130-42-1	2,6-Di-tert-butyl-4-ethylphenol	BVUXDWXKPROUDO-UHFFFAOYSA-N	C16H26O	1754	15	236	44
280	548-39-0	Phenalen-1-one	WWBGWPHHLRSTFI-UHFFFAOYSA-N	C13H8O	1755	26	183	150
281	16543-55-8	N'-Nitrosonornicotine	XKABJYQDMJTNGQ-VIFPVBQESA-N	C9H11N3O	1756	15	179	47
282	94-25-7	Butyl 4-aminobenzoate	IUWVALYLNVXWKX-UHFFFAOYSA-N	C11H15NO2	1759	15	195	58
283	94-33-7	1,2-ETHANEDIOL, MONOBENZOATE	LSWRBVSEWBWTDR-UHFFFAOYSA-N	C9H10O3	1780	43	167	45
284	50-12-4	Mephenytoin	GMHKMTDVRCWUDX-UHFFFAOYSA-N	C12H14N2O2	1786	15	218	140
285	18787-64-9	3-Hexadecanone	LTMXHUUHBSCKEK-UHFFFAOYSA-N	C16H32O	1803	27	241	43
286	76-73-3	Secobarbital	KQPKPCNLIDLUMF-UHFFFAOYSA-N	C12H18N2O3	1805	15	239	100
287	104-66-5	1,2-Diphenoxyethane	XCSGHNKDXGYELG-UHFFFAOYSA-N	C14H14O2	1811	14	216	98
288	13674-84-5	Tris(2-chloroisopropyl)phosphate	KVMPUXDNESXNOH-UHFFFAOYSA-N	C9H18Cl3O4P	1814	43	331	-40
289	69377-81-7	Fluroxypyr	MEFQWPUMEMWTJP-UHFFFAOYSA-N	C7H5Cl2FN2O3	1825	47	278	230
290	85-02-9	Benzo(f)quinoline	HCAUQPZEWLULFJ-UHFFFAOYSA-N	C13H9N	1830	26	181	94
291	527-20-8	Pentachloroaniline	KHCZSJXTDDHLGJ-UHFFFAOYSA-N	C6H2Cl5N	1835	25	271	240
292	620-88-2	4-Nitrophenyl phenyl ether	JDTMUJBWSGNMGR-UHFFFAOYSA-N	C12H9NO3	1840	44	217	61
293	58-73-1	Diphenhydramine	ZZVUWRFHKOJYTH-UHFFFAOYSA-N	C17H21NO	1872	14	256	170
294	2782-91-4	1,1,3,3-Tetramethyl-2-thiourea	MNOILHPDHOHILI-UHFFFAOYSA-N	C5H12N2S	1872	13	135	79
295	123-01-3	Dodecylbenzene	KWKXNDCHNDYVRT-UHFFFAOYSA-N	C18H30	1878	26	248	3
296	1577-22-6	5-Hexenoic acid	XUDOZULIAWNMIU-UHFFFAOYSA-N	C6H10O2	1893	14	116	-37
297	115-38-8	Mephobarbital	ALARQZQTBTVLJV-UHFFFAOYSA-N	C13H14N2O3	1895	15	248	180
298	90-44-8	Anthrone	RJGDLRCDCYRQOQ-UHFFFAOYSA-N	C14H10O	1904	27	196	160
299	102-20-5	2-Phenylethyl phenylacetate	ZOZIRNMDEZKZHM-UHFFFAOYSA-N	C16H16O2	1909	26	179	26
300	97886-45-8	Dithiopyr	YUBJPYNSGLJZPQ-UHFFFAOYSA-N	C15H16F5NO2S2	1920	15	387	65
301	638-58-4	Tetradecanamide	QEALYLRSRQDCRA-UHFFFAOYSA-N	C14H29NO	1921	15	228	100
302	2032-65-7	Methiocarb	YFBPRJGDJKVWAH-UHFFFAOYSA-N	C11H15NO2S	1932	12	225	120
303	230-17-1	Benzo[c]cinnoline	SWJXWSAKHXBQSY-UHFFFAOYSA-N	C12H8N2	1933	27	182	160
304	314-40-9	Bromacil	CTSLUCNDVMMDHG-UHFFFAOYSA-N	C9H13BrN2O2	1945	15	263	160
305	553-69-5	Fenyramidol	ZEAJXCPGHPJVNP-UHFFFAOYSA-N	C13H14N2O	1957	50	216	84
306	64-55-1	Mebutamate	LEROTMJVBFSIMP-UHFFFAOYSA-N	C10H20N2O4	1965	26	176	77
307	2797-51-5	2-Amino-3-chloro-1,4-naphthoquinone	OBLNWSCLAYSJJR-UHFFFAOYSA-N	C10H6ClNO2	1965	27	210	200
308	616-68-2	Trimecaine	GOZBHBFUQHMKQB-UHFFFAOYSA-N	C15H24N2O	1971	15	249	44
309	123-02-4	1-Phenyltridecane	MCVUKOYZUCWLQQ-UHFFFAOYSA-N	C19H32	1981	26	262	10
310	500-28-7	Chlorthion	NZNRRXXETLSZRO-UHFFFAOYSA-N	C8H9ClNO5PS	1981	37	301	21
311	4985-70-0	1-Chloroanthracene	SRIHSAFSOOUEGL-UHFFFAOYSA-N	C14H9Cl	1989	14	216	84
312	256-96-2	Iminostilbene	LCGTWRLJTMHIQZ-UHFFFAOYSA-N	C14H11N	1999	27	195	200
313	90-33-5	4-Methylumbelliferone	HSHNITRMYYLLCV-UHFFFAOYSA-N	C10H8O3	2003	26	177	200
314	93-79-8	Butyl (2,4,5-trichlorophenoxy)acetate	FNEXNZUHBCBQTI-UHFFFAOYSA-N	C12H13Cl3O3	2003	27	314	28
315	2550-75-6	Chlorbicyclen	FUZORIOHZSVKAW-UHFFFAOYSA-N	C9H6Cl8	2014	15	406	100
316	86-80-6	Dimethisoquin	XNMYNYSCEJBRPZ-UHFFFAOYSA-N	C17H24N2O	2030	48	228	150
317	1003-56-1	3-Methyl-2-pyridone	MVKDNXIKAWKCCS-UHFFFAOYSA-N	C6H7NO	2030	27	110	140
318	101-05-3	Anilazine	IMHBYKMAHXWHRP-UHFFFAOYSA-N	C9H5Cl3N4	2035	12	278	160
319	121552-61-2	Cyprodinil	HAORKNGNJCEJBX-UHFFFAOYSA-N	C14H15N3	2037	15	227	76
320	120068-37-3	Fipronil	ZOCSXAVNDGMNBV-UHFFFAOYSA-N	C12H4Cl2F6N4OS	2052	31	438	200
321	83-12-5	Phenindione	NFBAXHOPROOJAW-UHFFFAOYSA-N	C15H10O2	2055	18	225	150
322	96-26-4	Dihydroxyacetone	UOQFZGVGGMHGEE-UHFFFAOYSA-N	C3H6O3	2072	14	91	90
323	55219-65-3	Triadimenol	BAZVSMNPJJMILC-UHFFFAOYSA-N	C14H18ClN3O2	2076	12	295	120
324	2439-01-2	Chinomethionate	FBQQHUGEACOBDN-UHFFFAOYSA-N	C10H6N2OS2	2085	26	237	170
325	629-94-7	Heneicosane	FNAZRRHPUDJQCJ-UHFFFAOYSA-N	C21H44	2100	14	297	40
326	112-61-8	Methyl stearate	HPEUJPJOZXNMSJ-UHFFFAOYSA-N	C19H38O2	2128	15	300	39
327	79983-71-4	Hexaconazole	STMIIPIFODONDC-UHFFFAOYSA-N	C14H17Cl2N3O	2150	15	316	110
328	70-07-5	Mephenoxalone	ZMNSRFNUONFLSP-UHFFFAOYSA-N	C11H13NO4	2155	38	225	140
329	77-37-2	Procyclidine	WYDUSKDSKCASEF-UHFFFAOYSA-N	C19H29NO	2164	41	287	86
330	80-77-3	Chlormezanone	WEQAYVWKMWHEJO-UHFFFAOYSA-N	C11H12ClNO3S	2165	14	212	120
331	72-44-6	Methaqualone	JEYCTXHKTXCGPB-UHFFFAOYSA-N	C16H14N2O	2168	15	252	120
332	612-96-4	2-Phenylquinoline	FSEXLNMNADBYJU-UHFFFAOYSA-N	C15H11N	2177	14	207	86
333	554-57-4	Methazolamide	FLOSMHQXBMRNHR-UHFFFAOYSA-N	C5H8N4O3S2	2187	41	238	210
334	6050-13-1	Dibenz[c,e]oxepin-5,7-dione	RTSGJTANVBJFFJ-UHFFFAOYSA-N	C14H8O3	2197	26	226	220
335	577-85-5	4H-1-Benzopyran-4-one, 3-hydroxy-2-phenyl-	HVQAJTFOCKOKIN-UHFFFAOYSA-N	C15H10O3	2202	17	240	170
336	1531-12-0	Norlevorphanol	IYNWSQDZXMGGGI-NUEKZKHPSA-N	C16H21NO	2241	41	246	270
337	13067-93-1	Cyanofenphos	LRNJHZNPJSPMGK-UHFFFAOYSA-N	C15H14NO2PS	2249	14	306	83
338	514-65-8	Biperiden	YSXKPIUOCJLQIE-UHFFFAOYSA-N	C21H29NO	2257	41	311	110
339	563-12-2	Ethion	RIZMRRKBZQXFOY-UHFFFAOYSA-N	C9H22O4P2S4	2267	15	388	-13
340	1508-75-4	Tropicamide	BGDKAVGWHJFAGW-UHFFFAOYSA-N	C17H20N2O2	2330	42	285	96
341	50585-46-1	1,3,7,8-Tetrachlorooxanthrene	VPTDIAYLYJBYQG-UHFFFAOYSA-N	C12H4Cl4O2	2357	50	326	190
342	57-41-0	5,5-Diphenylhydantoin	CXOFVDLJLONNDW-UHFFFAOYSA-N	C15H12N2O2	2371	26	254	290
343	124-26-5	Octadecanamide	LYRFLYHAGKPMFH-UHFFFAOYSA-N	C18H37NO	2374	15	285	110
344	76-57-3	Codeine	OROGSEYTTFOCAN-DNJOTXNNSA-N	C18H21NO3	2386	15	302	160
345	52663-69-1	2,2',3,4,4',5',6-Heptachlorobiphenyl	KQBFUDNJKCZEDQ-UHFFFAOYSA-N	C12H3Cl7	2392	44	404	83
346	646-31-1	Tetracosane	POOSGDOYLQNASK-UHFFFAOYSA-N	C24H50	2400	26	340	54
347	84-16-2	meso-Hexestrol	PBBGSZCBWVPOOL-HDICACEKSA-N	C18H22O2	2402	27	271	190
348	152-02-3	Levallorphan	OZYUPQUCAUTOBP-QXAKKESOSA-N	C19H25NO	2417	15	286	180
349	846-49-1	Lorazepam	DIWRORZWFLOCLC-UHFFFAOYSA-N	C15H10Cl2N2O2	2429	26	307	170
350	74738-17-3	Fenpicionil	FKLFBQCQQYDUAM-UHFFFAOYSA-N	C11H6Cl2N2	2430	50	241	150
351	466-97-7	Normorphine	ONBWJWYUHXVEJS-WYCAWQEYSA-N	C16H17NO3	2449	15	275	270
352	42576-02-3	Bifenox	SUSRORUBZHMPCO-UHFFFAOYSA-N	C14H9Cl2NO5	2498	12	347	85
353	78-30-8	Tri-o-cresyl phosphate	YSMRWXYRXBRSND-UHFFFAOYSA-N	C21H21O4P	2555	39	370	11
354	95737-68-1	Pyriproxyfen	NHDHVHZZCFYRSB-UHFFFAOYSA-N	C20H19NO3	2574	41	228	46
355	2642-71-9	Azinphos-ethyl	RQVGAIADHNPSME-UHFFFAOYSA-N	C12H16N3O3PS2	2580	15	345	53
356	121-61-9	4'-Sulfamylacetanilide	PKOFBDHYTMYVGJ-UHFFFAOYSA-N	C8H10N2O3S	2581	14	217	220
357	77501-90-7	Fluoroglycofen-ethyl	IPPAUTOBDWNELX-UHFFFAOYSA-N	C18H13ClF3NO7	2588	15	451	65
358	507-79-9	Tazettine	YLWAQARRNQVEHD-PBZHRCKQSA-N	C18H21NO5	2590	27	333	210
359	364-62-5	Metoclopramide	TTWJBBZEZQICBI-UHFFFAOYSA-N	C14H22ClN3O2	2627	28	301	150
360	55179-31-2	Bitertanol	VGPIBGGRCVEHQZ-UHFFFAOYSA-N	C20H23N3O2	2633	27	338	130
361	128-20-1	Eltanolone	AURFZBICLPNKBZ-YZRLXODZSA-N	C21H34O2	2642	40	320	150
362	14028-44-5	Amoxapine	QWGDMFLQWFTERH-UHFFFAOYSA-N	C17H16ClN3O	2643	15	316	180
363	57-97-6	7,12-Dimethylbenz(a)anthracene	ARSRBNBHOADGJU-UHFFFAOYSA-N	C20H16	2713	15	259	120
364	111-03-5	Glycerol 1-monooleate	RZRNAYUHWVFMIP-KTKRTIGZSA-N	C21H40O4	2719	14	358	35
365	3689-50-7	Oxomemazine	QTQPVLDZQVPLGV-UHFFFAOYSA-N	C18H22N2O2S	2725	42	330	120
366	74-31-7	N,N'-Diphenyl-p-phenylenediamine	UTGQNNCQYDRXCH-UHFFFAOYSA-N	C18H16N2	2728	27	263	140
367	68359-37-5	Cyfluthrin	QQODLKZGRKWIFG-UHFFFAOYSA-N	C22H18Cl2FNO3	2735	26	435	60
368	1120-16-7	Dodecanamide	ILRSCQWREDREME-UHFFFAOYSA-N	C12H25NO	2784	15	200	110
369	3913-85-7	2-Decenoic acid	WXBXVVIUZANZAU-UHFFFAOYSA-N	C10H18O2	2793	14	171	12
370	25905-77-5	Minaprine	LDMWSLGGVTVJPG-UHFFFAOYSA-N	C17H22N4O	2854	41	298	120
371	56-49-5	3-Methylcholanthrene	PPQNQXQZIWHJRB-UHFFFAOYSA-N	C21H16	2906	27	271	180
372	50-27-1	Estriol	PROQIPRRNZUXQM-ZXXIGWHRSA-N	C18H24O3	2937	27	291	280
373	58-38-8	Prochlorperazine	WIKYUJGCLQQFNW-UHFFFAOYSA-N	C20H24ClN3S	2952	15	378	230
374	118-08-1	Hydrastine	JZUTXVTYJDCMDU-MOPGFXCFSA-N	C21H21NO6	2987	42	262	130
375	131860-33-8	Azoxystrobin	WFDXOXNFNRHQEC-GHRIWEEISA-N	C22H17N3O5	3080	50	405	120
376	57-88-5	Cholesterol	HVYWMOMLDIMFJA-DPAQBDIFSA-N	C27H46O	3087	26	389	150
377	119446-68-3	Difenoconazole	BQYJATMQXGBDHF-UHFFFAOYSA-N	C19H17Cl2N3O3	3136	15	372	76
378	83-48-7	Stigmasterol	HCXVJBMSMIARIN-PHZDYDNGSA-N	C29H48O	3170	15	414	170
379	128-33-6	5-alpha-Cholesta-8,24-dien-3-beta-ol	CGSJXLIKVBJVRY-XTGBIJOFSA-N	C27H44O	3170	51	385	110
380	146-48-5	Yohimbine	BLGXFZZNTVWLAY-SCYLSFHTSA-N	C21H26N2O3	3335	27	357	240
381	540-10-3	Palmityl palmitate	PXDJXZJSCPSGGI-UHFFFAOYSA-N	C32H64O2	3364	26	483	54
382	14167-59-0	Tetratriacontane	GWVDBZWVFGFBCN-UHFFFAOYSA-N	C34H70	3400	27	479	73
383	1190-63-2	Hexadecyl stearate	SSZBUIDZHHWXNJ-UHFFFAOYSA-N	C34H68O2	3546	26	511	57
384	473-98-3	Betulin	FVWJYYTZTCVBKE-ROUWMTJPSA-N	C30H50O2	3761	27	444	250
